# Supplementary material for: Primary macrophages and J774 cells respond differently to infection with Mycobacterium tuberculosis
Source: Sci Rep. 2017 Feb 8;7:42225. doi: 10.1038/srep42225 (PMC5296737; doi:10.1038/srep42225)
Supplement: Supplementary Dataset S1 [file srep42225-s2.xls]

## Sheet: Sheet1
Primary macrophages and J774 cells respond differently to infection with Mycobacterium tuberculosis
Nuria Andreu*, Jody Phelan, Paola F. de Sessions, Jacqueline M. Cliff, Taane G. Clark, and Martin L. Hibberd*
*Corresponding authors: Nuria Andreu and Martin L. Hibberd
Corresponding authors email addressess: nuria.andreum@gmail.com, Martin.Hibberd@lshtm.ac.uk
Supplementary Data S1. Differentially expressed genes in uninfected BMDM
List of genes differentially expressed in uninfected BMDM at time 24 hours compared to 4 hours. Only those genes with an FDR<0.05 are shown.

## Sheet: BMDM Uninfected
Gene symbol	Ensembl ID	Description	Chromosome	Start	End	Strand	Log2 FC	FDR
Cdh1	ENSMUSG00000000303	cadherin 1 [Source:MGI Symbol;Acc:MGI:88354]	8	106603351	106670246	+	-6.25202	1.7556e-16
Ccl7	ENSMUSG00000035373	chemokine (C-C motif) ligand 7 [Source:MGI Symbol;Acc:MGI:99512]	11	82045712	82047525	+	-6.08337	0
Fosb	ENSMUSG00000003545	FBJ osteosarcoma oncogene B [Source:MGI Symbol;Acc:MGI:95575]	7	19302721	19310045	-	-6.00923	1.39805e-36
Myc	ENSMUSG00000022346	myelocytomatosis oncogene [Source:MGI Symbol;Acc:MGI:97250]	15	61985391	61990374	+	-5.99156	0
Slc7a5	ENSMUSG00000040010	solute carrier family 7 (cationic amino acid transporter, y+ system), member 5 [Source:MGI Symbol;Acc:MGI:1298205]	8	121881146	121907686	-	-5.90069	1.41182e-12
Fosl1	ENSMUSG00000024912	fos-like antigen 1 [Source:MGI Symbol;Acc:MGI:107179]	19	5447703	5455945	+	-5.8437	7.2375e-30
Egr1	ENSMUSG00000038418	early growth response 1 [Source:MGI Symbol;Acc:MGI:95295]	18	34859823	34864984	+	-5.64235	7.74118e-23
Olr1	ENSMUSG00000030162	oxidized low density lipoprotein (lectin-like) receptor 1 [Source:MGI Symbol;Acc:MGI:1261434]	6	129485246	129507165	-	-5.38889	9.53581e-10
Pmepa1	ENSMUSG00000038400	prostate transmembrane protein, androgen induced 1 [Source:MGI Symbol;Acc:MGI:1929600]	2	173224458	173276533	-	-5.30834	1.37087e-35
Dusp5	ENSMUSG00000034765	dual specificity phosphatase 5 [Source:MGI Symbol;Acc:MGI:2685183]	19	53529109	53542431	+	-5.25546	0
Ccnd2	ENSMUSG00000000184	cyclin D2 [Source:MGI Symbol;Acc:MGI:88314]	6	127125779	127151048	-	-5.12902	0
Ccl2	ENSMUSG00000035385	chemokine (C-C motif) ligand 2 [Source:MGI Symbol;Acc:MGI:98259]	11	82035571	82037453	+	-5.04401	0
Ppbp	ENSMUSG00000029372	pro-platelet basic protein [Source:MGI Symbol;Acc:MGI:1888712]	5	90768518	90770060	+	-4.93829	2.83806e-22
Ung	ENSMUSG00000029591	uracil DNA glycosylase [Source:MGI Symbol;Acc:MGI:109352]	5	114130386	114139323	+	-4.88477	0
Egr3	ENSMUSG00000033730	early growth response 3 [Source:MGI Symbol;Acc:MGI:1306780]	14	70077445	70080157	+	-4.82357	5.24868e-21
Aqp9	ENSMUSG00000032204	aquaporin 9 [Source:MGI Symbol;Acc:MGI:1891066]	9	71110659	71168682	-	-4.74423	7.06582e-37
Trib2	ENSMUSG00000020601	tribbles homolog 2 (Drosophila) [Source:MGI Symbol;Acc:MGI:2145021]	12	15791727	15816877	-	-4.66074	1.88753e-07
Chac1	ENSMUSG00000027313	ChaC, cation transport regulator-like 1 (E. coli) [Source:MGI Symbol;Acc:MGI:1916315]	2	119351229	119354381	+	-4.63724	4.9091e-11
Phlda1	ENSMUSG00000020205	pleckstrin homology-like domain, family A, member 1 [Source:MGI Symbol;Acc:MGI:1096880]	10	111506286	111508645	+	-4.63677	4.06062e-26
Slc1a4	ENSMUSG00000020142	solute carrier family 1 (glutamate/neutral amino acid transporter), member 4 [Source:MGI Symbol;Acc:MGI:2135601]	11	20302180	20332713	-	-4.61155	3.48945e-28
Ch25h	ENSMUSG00000050370	cholesterol 25-hydroxylase [Source:MGI Symbol;Acc:MGI:1333869]	19	34473786	34475135	-	-4.54204	0
Ccnd1	ENSMUSG00000070348	cyclin D1 [Source:MGI Symbol;Acc:MGI:88313]	7	144929931	144939869	-	-4.52854	0
Nt5e	ENSMUSG00000032420	5' nucleotidase, ecto [Source:MGI Symbol;Acc:MGI:99782]	9	88327609	88372089	+	-4.47844	1.51811e-11
Id1	ENSMUSG00000042745	inhibitor of DNA binding 1 [Source:MGI Symbol;Acc:MGI:96396]	2	152736251	152737410	+	-4.40618	0
Tmem163	ENSMUSG00000026347	transmembrane protein 163 [Source:MGI Symbol;Acc:MGI:1919410]	1	127486546	127678096	-	-4.36574	2.83795e-07
Slc7a1	ENSMUSG00000041313	solute carrier family 7 (cationic amino acid transporter, y+ system), member 1 [Source:MGI Symbol;Acc:MGI:88117]	5	148327410	148399904	-	-4.25488	0
Runx3	ENSMUSG00000070691	runt related transcription factor 3 [Source:MGI Symbol;Acc:MGI:102672]	4	135120652	135177990	+	-4.16322	1.1929e-07
Trem1	ENSMUSG00000042265	triggering receptor expressed on myeloid cells 1 [Source:MGI Symbol;Acc:MGI:1930005]	17	48232768	48246924	+	-4.09603	0
Bcat1	ENSMUSG00000030268	branched chain aminotransferase 1, cytosolic [Source:MGI Symbol;Acc:MGI:104861]	6	144993835	145076184	-	-4.05715	0.000502968
Gm9875	ENSMUSG00000052389	predicted gene 9875 [Source:MGI Symbol;Acc:MGI:3642007]	2	13557848	13560324	+	-4.02612	0.00042551
2005-09-01	ENSMUSG00000072214	septin 5 [Source:MGI Symbol;Acc:MGI:1195461]	16	18621811	18629938	-	-3.96711	2.2648e-05
Pycr1	ENSMUSG00000025140	pyrroline-5-carboxylate reductase 1 [Source:MGI Symbol;Acc:MGI:2384795]	11	120635712	120643769	-	-3.95474	9.80969e-06
Aldh1l2	ENSMUSG00000020256	aldehyde dehydrogenase 1 family, member L2 [Source:MGI Symbol;Acc:MGI:2444680]	10	83487450	83534140	-	-3.95135	0.000413271
Syt6	ENSMUSG00000027849	synaptotagmin VI [Source:MGI Symbol;Acc:MGI:1859544]	3	103575231	103645567	+	-3.90052	1.98973e-05
Ptprf	ENSMUSG00000033295	protein tyrosine phosphatase, receptor type, F [Source:MGI Symbol;Acc:MGI:102695]	4	118208213	118291405	-	-3.87768	6.28536e-05
Acsbg1	ENSMUSG00000032281	acyl-CoA synthetase bubblegum family member 1 [Source:MGI Symbol;Acc:MGI:2385656]	9	54604877	54661870	-	-3.87209	5.33859e-09
Etv5	ENSMUSG00000013089	ets variant gene 5 [Source:MGI Symbol;Acc:MGI:1096867]	16	22381309	22439719	-	-3.83675	0
Arg1	ENSMUSG00000019987	arginase, liver [Source:MGI Symbol;Acc:MGI:88070]	10	24915208	24927470	-	-3.81617	1.52489e-05
Mtap1a	ENSMUSG00000027254	microtubule-associated protein 1 A [Source:MGI Symbol;Acc:MGI:1306776]	2	121289600	121310832	+	-3.76894	7.3638e-18
Plk3	ENSMUSG00000028680	polo-like kinase 3 (Drosophila) [Source:MGI Symbol;Acc:MGI:109604]	4	117128655	117133963	-	-3.69689	0
Soat2	ENSMUSG00000023045	sterol O-acyltransferase 2 [Source:MGI Symbol;Acc:MGI:1332226]	15	102150526	102163474	+	-3.65553	8.65985e-06
Pdxp	ENSMUSG00000068221	pyridoxal (pyridoxine, vitamin B6) phosphatase [Source:MGI Symbol;Acc:MGI:1919282]	15	78913919	78919517	+	-3.62917	0.000788045
Dctd	ENSMUSG00000031562	dCMP deaminase [Source:MGI Symbol;Acc:MGI:2444529]	8	48099092	48153233	+	-3.61038	7.80424e-23
Srm	ENSMUSG00000006442	spermidine synthase [Source:MGI Symbol;Acc:MGI:102690]	4	148591503	148594993	+	-3.55652	2.82847e-29
D8Ertd82e	ENSMUSG00000050271	DNA segment, Chr 8, ERATO Doi 82, expressed [Source:MGI Symbol;Acc:MGI:1196223]	8	36094828	36147787	+	-3.53476	1.72736e-35
Spred2	ENSMUSG00000045671	sprouty-related, EVH1 domain containing 2 [Source:MGI Symbol;Acc:MGI:2150019]	11	19924375	20024026	+	-3.48183	3.044e-42
Dmwd	ENSMUSG00000030410	dystrophia myotonica-containing WD repeat motif [Source:MGI Symbol;Acc:MGI:94907]	7	19076249	19082776	+	-3.42032	9.80123e-27
Murc	ENSMUSG00000028348	muscle-related coiled-coil protein [Source:MGI Symbol;Acc:MGI:1915266]	4	48663514	48673502	+	-3.39325	8.10185e-05
Ctnnd2	ENSMUSG00000022240	catenin (cadherin associated protein), delta 2 [Source:MGI Symbol;Acc:MGI:1195966]	15	30172593	31029311	+	-3.38216	3.01041e-16
Asns	ENSMUSG00000029752	asparagine synthetase [Source:MGI Symbol;Acc:MGI:1350929]	6	7675169	7693254	-	-3.38002	0
Epha2	ENSMUSG00000006445	Eph receptor A2 [Source:MGI Symbol;Acc:MGI:95278]	4	141301240	141329384	+	-3.35477	5.02543e-14
Trib1	ENSMUSG00000032501	tribbles homolog 1 (Drosophila) [Source:MGI Symbol;Acc:MGI:2443397]	15	59648350	59656550	+	-3.35179	0
Nr4a1	ENSMUSG00000023034	nuclear receptor subfamily 4, group A, member 1 [Source:MGI Symbol;Acc:MGI:1352454]	15	101266846	101274792	+	-3.33785	1.49607e-36
Ptgs2	ENSMUSG00000032487	prostaglandin-endoperoxide synthase 2 [Source:MGI Symbol;Acc:MGI:97798]	1	150100124	150108010	+	-3.29519	3.9517e-40
Slc6a9	ENSMUSG00000028542	solute carrier family 6 (neurotransmitter transporter, glycine), member 9 [Source:MGI Symbol;Acc:MGI:95760]	4	117834506	117875198	+	-3.29086	2.14185e-08
Myo1b	ENSMUSG00000018417	myosin IB [Source:MGI Symbol;Acc:MGI:107752]	1	51749765	51916071	-	-3.27801	4.81459e-20
Bcl2	ENSMUSG00000057329	B cell leukemia/lymphoma 2 [Source:MGI Symbol;Acc:MGI:88138]	1	106538178	106714274	-	-3.26858	0
Dusp4	ENSMUSG00000031530	dual specificity phosphatase 4 [Source:MGI Symbol;Acc:MGI:2442191]	8	34807297	34819894	+	-3.25242	0
Pdpn	ENSMUSG00000028583	podoplanin [Source:MGI Symbol;Acc:MGI:103098]	4	143267431	143299564	-	-3.23937	1.8537e-19
Igsf11	ENSMUSG00000022790	immunoglobulin superfamily, member 11 [Source:MGI Symbol;Acc:MGI:2388477]	16	38901471	39027159	+	-3.21868	1.87954e-09
Lrp8	ENSMUSG00000028613	low density lipoprotein receptor-related protein 8, apolipoprotein e receptor [Source:MGI Symbol;Acc:MGI:1340044]	4	107802261	107876840	+	-3.21675	0
Acot4	ENSMUSG00000052392	acyl-CoA thioesterase 4 [Source:MGI Symbol;Acc:MGI:2159621]	12	84038379	84044723	+	-3.20147	0.0236779
Ctps	ENSMUSG00000028633	cytidine 5'-triphosphate synthase [Source:MGI Symbol;Acc:MGI:1858304]	4	120539868	120570276	-	-3.19002	0
Gpr84	ENSMUSG00000063234	G protein-coupled receptor 84 [Source:MGI Symbol;Acc:MGI:1934129]	15	103308236	103310438	-	-3.18555	4.45428e-25
Plau	ENSMUSG00000021822	plasminogen activator, urokinase [Source:MGI Symbol;Acc:MGI:97611]	14	20836662	20843388	+	-3.16936	0
Phgdh	ENSMUSG00000053398	3-phosphoglycerate dehydrogenase [Source:MGI Symbol;Acc:MGI:1355330]	3	98313170	98339990	-	-3.14369	0
Slc16a12	ENSMUSG00000009378	solute carrier family 16 (monocarboxylic acid transporters), member 12 [Source:MGI Symbol;Acc:MGI:2147716]	19	34668403	34747289	-	-3.13403	1.44115e-05
Ccl12	ENSMUSG00000035352	chemokine (C-C motif) ligand 12 [Source:MGI Symbol;Acc:MGI:108224]	11	82101845	82103400	+	-3.12383	4.60664e-10
Ocstamp	ENSMUSG00000027670	osteoclast stimulatory transmembrane protein [Source:MGI Symbol;Acc:MGI:1921864]	2	165393760	165400405	-	-3.09702	0.000390962
Pdlim7	ENSMUSG00000021493	PDZ and LIM domain 7 [Source:MGI Symbol;Acc:MGI:1914649]	13	55495795	55513676	-	-3.08187	0
Tyro3	ENSMUSG00000027298	TYRO3 protein tyrosine kinase 3 [Source:MGI Symbol;Acc:MGI:104294]	2	119797733	119818104	+	-3.08062	0.0337748
F2r	ENSMUSG00000048376	coagulation factor II (thrombin) receptor [Source:MGI Symbol;Acc:MGI:101802]	13	95601804	95618459	-	-3.06481	0.026735
Mettl1	ENSMUSG00000006732	methyltransferase like 1 [Source:MGI Symbol;Acc:MGI:1339986]	10	127041414	127046365	+	-3.04568	9.86219e-19
Nptx1	ENSMUSG00000025582	neuronal pentraxin 1 [Source:MGI Symbol;Acc:MGI:107811]	11	119538719	119547753	-	-3.04486	0
Ptprn	ENSMUSG00000026204	protein tyrosine phosphatase, receptor type, N [Source:MGI Symbol;Acc:MGI:102765]	1	75247041	75264208	-	-3.04198	7.95408e-06
Gja1	ENSMUSG00000050953	gap junction protein, alpha 1 [Source:MGI Symbol;Acc:MGI:95713]	10	56377300	56390419	+	-3.01945	7.58999e-08
Rnf183	ENSMUSG00000063851	ring finger protein 183 [Source:MGI Symbol;Acc:MGI:1923322]	4	62427540	62435252	-	-2.99568	0.0255251
Schip1	ENSMUSG00000027777	schwannomin interacting protein 1 [Source:MGI Symbol;Acc:MGI:1353557]	3	68064942	68626482	+	-2.97008	0.000292977
Dusp1	ENSMUSG00000024190	dual specificity phosphatase 1 [Source:MGI Symbol;Acc:MGI:105120]	17	26505590	26508519	-	-2.95311	0
Sncaip	ENSMUSG00000024534	synuclein, alpha interacting protein (synphilin) [Source:MGI Symbol;Acc:MGI:1915097]	18	52767709	52915935	+	-2.93621	8.58899e-19
Pitpnm2	ENSMUSG00000029406	phosphatidylinositol transfer protein, membrane-associated 2 [Source:MGI Symbol;Acc:MGI:1336192]	5	124118690	124249760	-	-2.93502	0.0307493
Scin	ENSMUSG00000002565	scinderin [Source:MGI Symbol;Acc:MGI:1306794]	12	40059769	40134228	-	-2.93337	1.61269e-07
F2rl2	ENSMUSG00000021675	coagulation factor II (thrombin) receptor-like 2 [Source:MGI Symbol;Acc:MGI:1298208]	13	95696853	95702739	+	-2.93317	0.0174478
Tmem119	ENSMUSG00000054675	transmembrane protein 119 [Source:MGI Symbol;Acc:MGI:2385228]	5	113793729	113800516	-	-2.9285	2.09177e-06
4930443B20Rik	ENSMUSG00000085762	RIKEN cDNA 4930443B20 gene [Source:MGI Symbol;Acc:MGI:1914079]	11	62605766	62607748	+	-2.92377	0.000230775
Kdm6b	ENSMUSG00000018476	KDM1 lysine (K)-specific demethylase 6B [Source:MGI Symbol;Acc:MGI:2448492]	11	69398508	69413675	-	-2.92103	1.46777e-12
P4ha3	ENSMUSG00000051048	procollagen-proline, 2-oxoglutarate 4-dioxygenase (proline 4-hydroxylase), alpha polypeptide III [Source:MGI Symbol;Acc:MGI:2444049]	7	100285520	100319699	+	-2.91881	0.0367551
Serpine1	ENSMUSG00000037411	serine (or cysteine) peptidase inhibitor, clade E, member 1 [Source:MGI Symbol;Acc:MGI:97608]	5	137061504	137072272	-	-2.87725	8.18658e-37
Ets2	ENSMUSG00000022895	E26 avian leukemia oncogene 2, 3' domain [Source:MGI Symbol;Acc:MGI:95456]	16	95702075	95721051	+	-2.86314	0
Gnat3	ENSMUSG00000028777	guanine nucleotide binding protein, alpha transducing 3 [Source:MGI Symbol;Acc:MGI:3588268]	5	17962621	18019834	+	-2.8571	0.026735
Igsf9	ENSMUSG00000037995	immunoglobulin superfamily, member 9 [Source:MGI Symbol;Acc:MGI:2135283]	1	172481788	172498878	+	-2.85494	4.13616e-08
Trib3	ENSMUSG00000032715	tribbles homolog 3 (Drosophila) [Source:MGI Symbol;Acc:MGI:1345675]	2	152337422	152344032	-	-2.8501	3.37258e-10
Klhl3	ENSMUSG00000014164	kelch-like 3 (Drosophila) [Source:MGI Symbol;Acc:MGI:2445185]	13	58004221	58113592	-	-2.83557	3.28398e-20
Ier2	ENSMUSG00000053560	immediate early response 2 [Source:MGI Symbol;Acc:MGI:104815]	8	84661331	84662852	-	-2.82742	0
Ntn1	ENSMUSG00000020902	netrin 1 [Source:MGI Symbol;Acc:MGI:105088]	11	68209364	68400823	-	-2.82288	0.00392135
Smad7	ENSMUSG00000025880	MAD homolog 7 (Drosophila) [Source:MGI Symbol;Acc:MGI:1100518]	18	75367529	75395935	+	-2.81645	0
Grhl1	ENSMUSG00000020656	grainyhead-like 1 (Drosophila) [Source:MGI Symbol;Acc:MGI:2182540]	12	24572287	24617391	+	-2.80098	1.7577e-07
Odc1	ENSMUSG00000011179	ornithine decarboxylase, structural 1 [Source:MGI Symbol;Acc:MGI:97402]	12	17544873	17551502	+	-2.79914	0
Maff	ENSMUSG00000042622	v-maf musculoaponeurotic fibrosarcoma oncogene family, protein F (avian) [Source:MGI Symbol;Acc:MGI:96910]	15	79347541	79359072	+	-2.79504	2.75371e-22
Cdh5	ENSMUSG00000031871	cadherin 5 [Source:MGI Symbol;Acc:MGI:105057]	8	104101625	104144502	+	-2.79159	8.1869e-05
Fkbp5	ENSMUSG00000024222	FK506 binding protein 5 [Source:MGI Symbol;Acc:MGI:104670]	17	28399095	28517524	-	-2.78489	0
A630055G03Rik	ENSMUSG00000037991	RIKEN cDNA A630055G03 gene [Source:MGI Symbol;Acc:MGI:2685383]	16	10835059	10843235	+	-2.77905	3.19701e-06
Trem3	ENSMUSG00000041754	triggering receptor expressed on myeloid cells 3 [Source:MGI Symbol;Acc:MGI:1930003]	17	48247777	48258841	+	-2.77475	0.00369072
Pprc1	ENSMUSG00000055491	peroxisome proliferative activated receptor, gamma, coactivator-related 1 [Source:MGI Symbol;Acc:MGI:2385096]	19	46044886	46072915	+	-2.76236	1.79902e-34
Ambp	ENSMUSG00000028356	alpha 1 microglobulin/bikunin [Source:MGI Symbol;Acc:MGI:88002]	4	63143275	63154799	-	-2.76208	7.17054e-05
Vdr	ENSMUSG00000022479	vitamin D receptor [Source:MGI Symbol;Acc:MGI:103076]	15	97854425	97910630	-	-2.75358	0.000685041
Chst11	ENSMUSG00000034612	carbohydrate sulfotransferase 11 [Source:MGI Symbol;Acc:MGI:1927166]	10	82985498	83195900	+	-2.75063	0
Sqle	ENSMUSG00000022351	squalene epoxidase [Source:MGI Symbol;Acc:MGI:109296]	15	59315077	59331192	+	-2.74787	0
Trmt61a	ENSMUSG00000060950	tRNA methyltransferase 61 homolog A (S. cerevisiae) [Source:MGI Symbol;Acc:MGI:2443487]	12	111678105	111683902	+	-2.7423	1.02734e-18
Tnfrsf12a	ENSMUSG00000023905	tumor necrosis factor receptor superfamily, member 12a [Source:MGI Symbol;Acc:MGI:1351484]	17	23675447	23677449	-	-2.74226	6.12903e-20
Spsb1	ENSMUSG00000039911	splA/ryanodine receptor domain and SOCS box containing 1 [Source:MGI Symbol;Acc:MGI:1921896]	4	149896283	149955043	-	-2.73671	0.000950081
Mthfd2	ENSMUSG00000005667	methylenetetrahydrofolate dehydrogenase (NAD+ dependent), methenyltetrahydrofolate cyclohydrolase [Source:MGI Symbol;Acc:MGI:1338850]	6	83305691	83317606	-	-2.73628	0
Ccdc92	ENSMUSG00000037979	coiled-coil domain containing 92 [Source:MGI Symbol;Acc:MGI:106485]	5	124834418	124862424	-	-2.72295	0.00584269
Zfp618	ENSMUSG00000028358	zinc fingerprotein 618 [Source:MGI Symbol;Acc:MGI:1919950]	4	62965573	63139708	+	-2.72045	3.80063e-33
Ccne1	ENSMUSG00000002068	cyclin E1 [Source:MGI Symbol;Acc:MGI:88316]	7	38097984	38107534	-	-2.71569	0
Cdca7	ENSMUSG00000055612	cell division cycle associated 7 [Source:MGI Symbol;Acc:MGI:1914203]	2	72476159	72486893	+	-2.71415	6.37764e-36
Pla2g5	ENSMUSG00000041193	phospholipase A2, group V [Source:MGI Symbol;Acc:MGI:101899]	4	138799244	138863482	-	-2.68531	0.0101638
Dhcr24	ENSMUSG00000034926	24-dehydrocholesterol reductase [Source:MGI Symbol;Acc:MGI:1922004]	4	106561038	106589113	+	-2.68255	0
Mrvi1	ENSMUSG00000005611	MRV integration site 1 [Source:MGI Symbol;Acc:MGI:1338023]	7	110868266	110982461	-	-2.68063	0.000211333
Dmpk	ENSMUSG00000030409	dystrophia myotonica-protein kinase [Source:MGI Symbol;Acc:MGI:94906]	7	19083849	19093821	+	-2.67056	0
Fgf2	ENSMUSG00000037225	fibroblast growth factor 2 [Source:MGI Symbol;Acc:MGI:95516]	3	37312519	37405377	+	-2.66977	0.00377428
Gadd45g	ENSMUSG00000021453	growth arrest and DNA-damage-inducible 45 gamma [Source:MGI Symbol;Acc:MGI:1346325]	13	51846678	51848468	+	-2.63316	0
Ccdc11	ENSMUSG00000035394	coiled-coil domain containing 11 [Source:MGI Symbol;Acc:MGI:1921703]	18	74283090	74359986	+	-2.62397	0.0451603
Hsd17b7	ENSMUSG00000026675	hydroxysteroid (17-beta) dehydrogenase 7 [Source:MGI Symbol;Acc:MGI:1330808]	1	169949535	169969241	-	-2.61774	0
Tnf	ENSMUSG00000024401	tumor necrosis factor [Source:MGI Symbol;Acc:MGI:104798]	17	35199381	35202007	-	-2.61655	0
Ncs1	ENSMUSG00000062661	neuronal calcium sensor 1 [Source:MGI Symbol;Acc:MGI:109166]	2	31245823	31295989	+	-2.61511	9.4247e-18
Gm20533	ENSMUSG00000090370	predicted gene 20533 [Source:MGI Symbol;Acc:MGI:5141998]	12	20990459	21200919	+	-2.61388	0.0268885
Bcl2l1	ENSMUSG00000007659	BCL2-like 1 [Source:MGI Symbol;Acc:MGI:88139]	2	152780668	152831728	-	-2.6081	6.21844e-29
Nes	ENSMUSG00000004891	nestin [Source:MGI Symbol;Acc:MGI:101784]	3	87971078	87980451	+	-2.59688	0
Bdh2	ENSMUSG00000028167	3-hydroxybutyrate dehydrogenase, type 2 [Source:MGI Symbol;Acc:MGI:1917022]	3	135281221	135304426	+	-2.59126	2.4207e-09
Fbl	ENSMUSG00000046865	fibrillarin [Source:MGI Symbol;Acc:MGI:95486]	7	28169748	28179269	+	-2.58157	1.04197e-07
Jag1	ENSMUSG00000027276	jagged 1 [Source:MGI Symbol;Acc:MGI:1095416]	2	137081456	137116644	-	-2.58107	0
4931428F04Rik	ENSMUSG00000014837	RIKEN cDNA 4931428F04 gene [Source:MGI Symbol;Acc:MGI:1921606]	8	105280410	105289528	-	-2.57636	4.20503e-05
Fzd6	ENSMUSG00000022297	frizzled homolog 6 (Drosophila) [Source:MGI Symbol;Acc:MGI:108474]	15	39006280	39038186	+	-2.55211	0.0045474
5730528L13Rik	ENSMUSG00000039693	RIKEN cDNA 5730528L13 gene [Source:MGI Symbol;Acc:MGI:1913915]	4	48539935	48561919	+	-2.54179	1.5717e-11
Tmem238	ENSMUSG00000030431	transmembrane protein 238 [Source:MGI Symbol;Acc:MGI:1922935]	7	4784595	4789656	-	-2.54126	4.09187e-07
Tmeff1	ENSMUSG00000028347	transmembrane protein with EGF-like and two follistatin-like domains 1 [Source:MGI Symbol;Acc:MGI:1926810]	4	48585174	48663131	+	-2.53113	7.06745e-18
Kcnn4	ENSMUSG00000054342	potassium intermediate/small conductance calcium-activated channel, subfamily N, member 4 [Source:MGI Symbol;Acc:MGI:1277957]	7	24370263	24385209	+	-2.52452	0
Tarm1	ENSMUSG00000053338	T cell-interacting, activating receptor on myeloid cells 1 [Source:MGI Symbol;Acc:MGI:2442280]	7	3489079	3502465	-	-2.52156	0.000561472
Chsy3	ENSMUSG00000058152	chondroitin sulfate synthase 3 [Source:MGI Symbol;Acc:MGI:1926173]	18	59175401	59410446	+	-2.51561	0.0280923
Rgs16	ENSMUSG00000026475	regulator of G-protein signaling 16 [Source:MGI Symbol;Acc:MGI:108407]	1	153740349	153745468	+	-2.51317	5.92908e-05
4930440I19Rik	ENSMUSG00000085431	RIKEN cDNA 4930440I19 gene [Source:MGI Symbol;Acc:MGI:1925408]	2	78051177	78194430	+	-2.50585	0.0391751
Dpf3	ENSMUSG00000021221	D4, zinc and double PHD fingers, family 3 [Source:MGI Symbol;Acc:MGI:1917377]	12	83213745	83487716	-	-2.49711	0.0214059
Aldh18a1	ENSMUSG00000025007	aldehyde dehydrogenase 18 family, member A1 [Source:MGI Symbol;Acc:MGI:1888908]	19	40550257	40588463	-	-2.489	0
2010300C02Rik	ENSMUSG00000026090	RIKEN cDNA 2010300C02 gene [Source:MGI Symbol;Acc:MGI:1919347]	1	37611677	37720085	-	-2.48333	8.36126e-09
Fam83e	ENSMUSG00000054161	family with sequence similarity 83, member E [Source:MGI Symbol;Acc:MGI:1921063]	7	45721212	45729492	+	-2.46787	0.00502891
Cx3cl1	ENSMUSG00000031778	chemokine (C-X3-C motif) ligand 1 [Source:MGI Symbol;Acc:MGI:1097153]	8	94772009	94782423	+	-2.46248	5.11744e-09
Pcdhb22	ENSMUSG00000073591	protocadherin beta 22 [Source:MGI Symbol;Acc:MGI:2136760]	18	37518353	37521419	+	-2.46044	0.0451603
H60b	ENSMUSG00000075297	histocompatibility 60b [Source:MGI Symbol;Acc:MGI:3649078]	10	22158586	22288849	+	-2.45508	6.24304e-12
2610318N02Rik	ENSMUSG00000049916	RIKEN cDNA 2610318N02 gene [Source:MGI Symbol;Acc:MGI:1917708]	16	17113399	17125106	-	-2.45167	1.15663e-06
Slc39a14	ENSMUSG00000022094	solute carrier family 39 (zinc transporter), member 14 [Source:MGI Symbol;Acc:MGI:2384851]	14	70303469	70351425	-	-2.44968	0
Gm16156	ENSMUSG00000087436	predicted gene 16156 [Source:MGI Symbol;Acc:MGI:3801720]	8	105934333	105945843	+	-2.44713	0.016379
Rnf152	ENSMUSG00000047496	ring finger protein 152 [Source:MGI Symbol;Acc:MGI:2443787]	1	105276917	105356710	-	-2.43418	0.0469727
Gpatch4	ENSMUSG00000028069	G patch domain containing 4 [Source:MGI Symbol;Acc:MGI:1913864]	3	88043108	88055993	+	-2.42644	1.44446e-21
Gm9781	ENSMUSG00000043424	predicted gene 9781 [Source:MGI Symbol;Acc:MGI:3704486]	18	43475418	43477836	-	-2.40101	0.0244204
Gm4799	ENSMUSG00000071151	predicted gene 4799 [Source:MGI Symbol;Acc:MGI:3648850]	10	82954344	82955000	+	-2.39049	0.0279207
Lpcat4	ENSMUSG00000027134	lysophosphatidylcholine acyltransferase 4 [Source:MGI Symbol;Acc:MGI:2138993]	2	112239468	112247111	+	-2.38634	1.08544e-11
Cass4	ENSMUSG00000074570	Cas scaffolding protein family member 4 [Source:MGI Symbol;Acc:MGI:2444482]	2	172393794	172433757	+	-2.37987	2.83527e-15
Ccrn4l	ENSMUSG00000023087	CCR4 carbon catabolite repression 4-like (S. cerevisiae) [Source:MGI Symbol;Acc:MGI:109382]	3	51224447	51251644	+	-2.3792	1.31829e-37
Afap1l1	ENSMUSG00000033032	actin filament associated protein 1-like 1 [Source:MGI Symbol;Acc:MGI:2147199]	18	61730261	61786702	-	-2.37309	7.49241e-06
Zmynd19	ENSMUSG00000026974	zinc finger, MYND domain containing 19 [Source:MGI Symbol;Acc:MGI:1914437]	2	24949792	24962075	+	-2.35841	5.02e-43
Gnl3	ENSMUSG00000042354	guanine nucleotide binding protein-like 3 (nucleolar) [Source:MGI Symbol;Acc:MGI:1353651]	14	31012434	31019089	-	-2.35726	0
Tsr1	ENSMUSG00000038335	TSR1, 20S rRNA accumulation, homolog (yeast) [Source:MGI Symbol;Acc:MGI:2144566]	11	74898071	74909342	+	-2.34731	0
6430531B16Rik	ENSMUSG00000073795	RIKEN cDNA 6430531B16 gene [Source:MGI Symbol;Acc:MGI:2685939]	7	139972303	139978755	-	-2.34347	0.0029734
2010204K13Rik	ENSMUSG00000063018	RIKEN cDNA 2010204K13 gene [Source:MGI Symbol;Acc:MGI:1922859]	X	7411817	7445143	-	-2.32798	0.0231795
2610305D13Rik	ENSMUSG00000066000	RIKEN cDNA 2610305D13 gene [Source:MGI Symbol;Acc:MGI:2148252]	4	147611937	147642513	-	-2.31368	5.65516e-05
Nolc1	ENSMUSG00000015176	nucleolar and coiled-body phosphoprotein 1 [Source:MGI Symbol;Acc:MGI:1918019]	19	46075863	46085528	+	-2.30972	0
AI606473	ENSMUSG00000093738	expressed sequence AI606473 [Source:MGI Symbol;Acc:MGI:2139767]	3	154330821	154334254	+	-2.30873	0.000225741
Nop58	ENSMUSG00000026020	NOP58 ribonucleoprotein homolog (yeast) [Source:MGI Symbol;Acc:MGI:1933184]	1	59685006	59711510	+	-2.30663	1.2186e-41
Idh3a	ENSMUSG00000032279	isocitrate dehydrogenase 3 (NAD+) alpha [Source:MGI Symbol;Acc:MGI:1915084]	9	54586511	54604661	+	-2.30601	2.44517e-31
Rgs1	ENSMUSG00000026358	regulator of G-protein signaling 1 [Source:MGI Symbol;Acc:MGI:1354694]	1	144243972	144249242	-	-2.30511	5.905e-42
Spint1	ENSMUSG00000027315	serine protease inhibitor, Kunitz type 1 [Source:MGI Symbol;Acc:MGI:1338033]	2	119237362	119249527	+	-2.29893	3.53652e-08
Gar1	ENSMUSG00000028010	GAR1 ribonucleoprotein homolog (yeast) [Source:MGI Symbol;Acc:MGI:1930948]	3	129824912	129831396	-	-2.28032	1.94899e-08
Prtg	ENSMUSG00000036030	protogenin homolog (Gallus gallus) [Source:MGI Symbol;Acc:MGI:2444710]	9	72807274	72917291	+	-2.2727	0.00341442
Tnfrsf22	ENSMUSG00000090852	tumor necrosis factor receptor superfamily, member 22 [Source:MGI Symbol;Acc:MGI:1930270]	7	143634806	143649661	-	-2.26429	1.26073e-07
Piwil2	ENSMUSG00000033644	piwi-like homolog 2 (Drosophila) [Source:MGI Symbol;Acc:MGI:1930036]	14	70372480	70429094	-	-2.26006	5.20207e-05
Grwd1	ENSMUSG00000053801	glutamate-rich WD repeat containing 1 [Source:MGI Symbol;Acc:MGI:2141989]	7	45825227	45830944	-	-2.25285	3.16567e-21
Zfp428	ENSMUSG00000064264	zinc finger protein 428 [Source:MGI Symbol;Acc:MGI:1916463]	7	24507006	24515682	+	-2.24788	0.00922515
Rrs1	ENSMUSG00000061024	RRS1 ribosome biogenesis regulator homolog (S. cerevisiae) [Source:MGI Symbol;Acc:MGI:1929721]	1	9545408	9547454	+	-2.2366	0
Sema3c	ENSMUSG00000028780	sema domain, immunoglobulin domain (Ig), short basic domain, secreted, (semaphorin) 3C [Source:MGI Symbol;Acc:MGI:107557]	5	17574281	17730268	+	-2.23372	1.64354e-18
C1qbp	ENSMUSG00000018446	complement component 1, q subcomponent binding protein [Source:MGI Symbol;Acc:MGI:1194505]	11	70977836	70983026	-	-2.23209	0.000126526
Spry2	ENSMUSG00000022114	sprouty homolog 2 (Drosophila) [Source:MGI Symbol;Acc:MGI:1345138]	14	105891949	105896819	-	-2.22803	4.88208e-21
Hmgb3	ENSMUSG00000015217	high mobility group box 3 [Source:MGI Symbol;Acc:MGI:1098219]	X	71555918	71560676	+	-2.21137	9.5925e-14
Nkain1	ENSMUSG00000078532	Na+/K+ transporting ATPase interacting 1 [Source:MGI Symbol;Acc:MGI:1914399]	4	130530131	130574036	-	-2.19288	3.62577e-13
Ddx21	ENSMUSG00000020075	DEAD (Asp-Glu-Ala-Asp) box polypeptide 21 [Source:MGI Symbol;Acc:MGI:1860494]	10	62580248	62602298	-	-2.18566	0
Tnfsf9	ENSMUSG00000035678	tumor necrosis factor (ligand) superfamily, member 9 [Source:MGI Symbol;Acc:MGI:1101058]	17	57105385	57107757	+	-2.18041	1.70547e-08
Slc7a8	ENSMUSG00000022180	solute carrier family 7 (cationic amino acid transporter, y+ system), member 8 [Source:MGI Symbol;Acc:MGI:1355323]	14	54722216	54781886	-	-2.17349	1.753e-42
1810032O08Rik	ENSMUSG00000020812	RIKEN cDNA 1810032O08 gene [Source:MGI Symbol;Acc:MGI:1913543]	11	116671660	116675799	+	-2.17278	8.83697e-14
Psat1	ENSMUSG00000024640	phosphoserine aminotransferase 1 [Source:MGI Symbol;Acc:MGI:2183441]	19	15904678	15947337	-	-2.16612	0
Itga5	ENSMUSG00000000555	integrin alpha 5 (fibronectin receptor alpha) [Source:MGI Symbol;Acc:MGI:96604]	15	103344289	103366763	-	-2.16218	5.87316e-19
Csda	ENSMUSG00000030189	cold shock domain protein A [Source:MGI Symbol;Acc:MGI:2137670]	6	131364858	131388450	-	-2.15517	0
Dner	ENSMUSG00000036766	delta/notch-like EGF-related receptor [Source:MGI Symbol;Acc:MGI:2152889]	1	84369841	84696221	-	-2.15169	1.2625e-06
Btbd11	ENSMUSG00000020042	BTB (POZ) domain containing 11 [Source:MGI Symbol;Acc:MGI:1921257]	10	85386814	85660292	+	-2.14675	2.32479e-28
Ppan	ENSMUSG00000004100	peter pan homolog (Drosophila) [Source:MGI Symbol;Acc:MGI:2178445]	9	20888175	20892178	+	-2.14418	1.77994e-29
Plaur	ENSMUSG00000046223	plasminogen activator, urokinase receptor [Source:MGI Symbol;Acc:MGI:97612]	7	24462500	24475873	+	-2.14172	1.4e-45
Spag4	ENSMUSG00000038180	sperm associated antigen 4 [Source:MGI Symbol;Acc:MGI:2444120]	2	156065175	156070617	+	-2.13442	0.0376227
Nap1l2	ENSMUSG00000082229	nucleosome assembly protein 1-like 2 [Source:MGI Symbol;Acc:MGI:106654]	X	103184176	103186640	-	-2.13054	4.21264e-10
Ccdc96	ENSMUSG00000050677	coiled-coil domain containing 96 [Source:MGI Symbol;Acc:MGI:1913967]	5	36484588	36488171	+	-2.12805	0.0385466
Ldlr	ENSMUSG00000032193	low density lipoprotein receptor [Source:MGI Symbol;Acc:MGI:96765]	9	21723576	21749916	+	-2.12643	1.89194e-40
Slamf9	ENSMUSG00000026548	SLAM family member 9 [Source:MGI Symbol;Acc:MGI:1923692]	1	172475358	172478575	+	-2.11778	0
6430527G18Rik	ENSMUSG00000034168	RIKEN cDNA 6430527G18 gene [Source:MGI Symbol;Acc:MGI:2442463]	12	86880703	86884814	-	-2.11038	8.84e-43
Fam59a	ENSMUSG00000042680	family with sequence similarity 59, member A [Source:MGI Symbol;Acc:MGI:2685790]	18	21127201	21300138	-	-2.10722	0.00676902
Myo19	ENSMUSG00000020527	myosin XIX [Source:MGI Symbol;Acc:MGI:1913446]	11	84880148	84911226	+	-2.10518	1.98216e-14
Col27a1	ENSMUSG00000045672	collagen, type XXVII, alpha 1 [Source:MGI Symbol;Acc:MGI:2672118]	4	63214004	63334991	+	-2.10359	0.0240412
Cd276	ENSMUSG00000035914	CD276 antigen [Source:MGI Symbol;Acc:MGI:2183926]	9	58524300	58555132	-	-2.10346	1.44303e-16
B3galt5	ENSMUSG00000074892	UDP-Gal:betaGlcNAc beta 1,3-galactosyltransferase, polypeptide 5 [Source:MGI Symbol;Acc:MGI:2136878]	16	96235801	96319859	+	-2.09853	9.13113e-06
Ptk2	ENSMUSG00000022607	PTK2 protein tyrosine kinase 2 [Source:MGI Symbol;Acc:MGI:95481]	15	73205105	73423191	-	-2.08505	0
Slc29a2	ENSMUSG00000024891	solute carrier family 29 (nucleoside transporters), member 2 [Source:MGI Symbol;Acc:MGI:1345278]	19	5024006	5031971	+	-2.08304	0.0038975
Pinx1	ENSMUSG00000021958	PIN2/TERF1 interacting, telomerase inhibitor 1 [Source:MGI Symbol;Acc:MGI:1919650]	14	63860312	63919859	+	-2.078	7.69556e-29
Mdn1	ENSMUSG00000058006	midasin homolog (yeast) [Source:MGI Symbol;Acc:MGI:1926159]	4	32657119	32775217	+	-2.06983	0
Slc24a3	ENSMUSG00000063873	solute carrier family 24 (sodium/potassium/calcium exchanger), member 3 [Source:MGI Symbol;Acc:MGI:2137513]	2	145167754	145642166	+	-2.05874	1.86693e-15
Dusp2	ENSMUSG00000027368	dual specificity phosphatase 2 [Source:MGI Symbol;Acc:MGI:101911]	2	127336159	127338376	+	-2.05827	0.000310727
C5ar1	ENSMUSG00000049130	complement component 5a receptor 1 [Source:MGI Symbol;Acc:MGI:88232]	7	16246743	16259540	-	-2.05736	0
Mthfd1l	ENSMUSG00000040675	methylenetetrahydrofolate dehydrogenase (NADP+ dependent) 1-like [Source:MGI Symbol;Acc:MGI:1924836]	10	3973118	4167081	+	-2.05536	1.25e-43
Hes1	ENSMUSG00000022528	hairy and enhancer of split 1 (Drosophila) [Source:MGI Symbol;Acc:MGI:104853]	16	30064384	30067796	+	-2.05239	6.54926e-09
Rrp12	ENSMUSG00000035049	ribosomal RNA processing 12 homolog (S. cerevisiae) [Source:MGI Symbol;Acc:MGI:2147437]	19	41862852	41896153	-	-2.04538	6.02114e-33
Errfi1	ENSMUSG00000028967	ERBB receptor feedback inhibitor 1 [Source:MGI Symbol;Acc:MGI:1921405]	4	150853919	150868892	+	-2.04428	1.42809e-29
Cxcl2	ENSMUSG00000058427	chemokine (C-X-C motif) ligand 2 [Source:MGI Symbol;Acc:MGI:1340094]	5	90903899	90905909	+	-2.04366	3.65467e-25
Hmga1-rs1	ENSMUSG00000078249	high mobility group AT-hook I, related sequence 1 [Source:MGI Symbol;Acc:MGI:96161]	11	120762794	120764392	+	-2.04082	0.000769717
Eif3b	ENSMUSG00000056076	eukaryotic translation initiation factor 3, subunit B [Source:MGI Symbol;Acc:MGI:106478]	5	140419305	140443358	+	-2.02972	0.00964303
Glrx	ENSMUSG00000021591	glutaredoxin [Source:MGI Symbol;Acc:MGI:2135625]	13	75839868	75850151	+	-2.02905	4.52376e-33
Slc20a1	ENSMUSG00000027397	solute carrier family 20, member 1 [Source:MGI Symbol;Acc:MGI:108392]	2	129198764	129211616	+	-2.02799	0
Fos	ENSMUSG00000021250	FBJ osteosarcoma oncogene [Source:MGI Symbol;Acc:MGI:95574]	12	85473890	85477273	+	-2.02028	1.63178e-29
AC151712.4	ENSMUSG00000096768	erythroid differentiation regulator 1 [Source:RefSeq peptide;Acc:NP_579940]	Y	90784738	90816464	+	-2.01981	6.25727e-21
Pcdhga11	ENSMUSG00000023036	protocadherin gamma subfamily A, 11 [Source:MGI Symbol;Acc:MGI:1935228]	18	37674335	37841873	+	-2.01543	1.40029e-26
Mcm2	ENSMUSG00000002870	minichromosome maintenance deficient 2 mitotin (S. cerevisiae) [Source:MGI Symbol;Acc:MGI:105380]	6	88883475	88898780	-	-2.01526	0
Gm15706	ENSMUSG00000086013	predicted gene 15706 [Source:MGI Symbol;Acc:MGI:3783146]	6	145250529	145251849	+	-2.01317	0.000196987
Dkc1	ENSMUSG00000031403	dyskeratosis congenita 1, dyskerin homolog (human) [Source:MGI Symbol;Acc:MGI:1861727]	X	75095854	75109777	+	-2.01284	2.29693e-33
Rrp1b	ENSMUSG00000058392	ribosomal RNA processing 1 homolog B (S. cerevisiae) [Source:MGI Symbol;Acc:MGI:1919712]	17	32036100	32062865	+	-2.01159	1.4684e-30
Dusp6	ENSMUSG00000019960	dual specificity phosphatase 6 [Source:MGI Symbol;Acc:MGI:1914853]	10	99263231	99267488	+	-2.00934	7e-45
Prkaa2	ENSMUSG00000028518	protein kinase, AMP-activated, alpha 2 catalytic subunit [Source:MGI Symbol;Acc:MGI:1336173]	4	105029874	105109890	-	-2.00761	0.00125659
Micalcl	ENSMUSG00000030771	MICAL C-terminal like [Source:MGI Symbol;Acc:MGI:1918127]	7	112368308	112413104	+	-1.99608	0.0320989
Etv1	ENSMUSG00000004151	ets variant gene 1 [Source:MGI Symbol;Acc:MGI:99254]	12	38779380	38868215	+	-1.99223	5.68508e-07
AC169518.1	ENSMUSG00000095306	No description	8	68120351	68121527	-	-1.97579	1.35366e-15
Pla2g4a	ENSMUSG00000056220	phospholipase A2, group IVA (cytosolic, calcium-dependent) [Source:MGI Symbol;Acc:MGI:1195256]	1	149829618	149961290	-	-1.97401	0
Mtap1b	ENSMUSG00000052727	microtubule-associated protein 1B [Source:MGI Symbol;Acc:MGI:1306778]	13	99421464	99516602	-	-1.96521	0.00406963
Tmem201	ENSMUSG00000044700	transmembrane protein 201 [Source:MGI Symbol;Acc:MGI:1196277]	4	149715375	149738044	-	-1.96515	6.74542e-10
Shmt2	ENSMUSG00000025403	serine hydroxymethyltransferase 2 (mitochondrial) [Source:MGI Symbol;Acc:MGI:1277989]	10	127517123	127522444	-	-1.96329	3.93089e-39
Cdk14	ENSMUSG00000028926	cyclin-dependent kinase 14 [Source:MGI Symbol;Acc:MGI:894318]	5	4803391	5420312	-	-1.95693	0
Dot1l	ENSMUSG00000061589	DOT1-like, histone H3 methyltransferase (S. cerevisiae) [Source:MGI Symbol;Acc:MGI:2143886]	10	80755206	80795461	+	-1.95386	0.000145966
Cxcl3	ENSMUSG00000029379	chemokine (C-X-C motif) ligand 3 [Source:MGI Symbol;Acc:MGI:3037818]	5	90786103	90788086	+	-1.9517	0.048664
Dus4l	ENSMUSG00000020648	dihydrouridine synthase 4-like (S. cerevisiae) [Source:MGI Symbol;Acc:MGI:1919166]	12	31640055	31654826	-	-1.9507	1.28384e-05
Uck2	ENSMUSG00000053664	uridine-cytidine kinase 2 [Source:MGI Symbol;Acc:MGI:1931744]	1	167226090	167285127	-	-1.94842	7.39081e-19
Hmga2	ENSMUSG00000056758	high mobility group AT-hook 2 [Source:MGI Symbol;Acc:MGI:101761]	10	120361275	120476469	-	-1.94226	3.10606e-27
Fam57a	ENSMUSG00000069808	family with sequence similarity 57, member A [Source:MGI Symbol;Acc:MGI:2151840]	11	76179671	76214827	+	-1.94056	4.3665e-07
Taf4b	ENSMUSG00000054321	TAF4B RNA polymerase II, TATA box binding protein (TBP)-associated factor [Source:MGI Symbol;Acc:MGI:2152345]	18	14783245	14900359	+	-1.9394	1.13885e-15
Cyp51	ENSMUSG00000001467	cytochrome P450, family 51 [Source:MGI Symbol;Acc:MGI:106040]	5	4081145	4104746	-	-1.93652	0
Pa2g4	ENSMUSG00000025364	proliferation-associated 2G4 [Source:MGI Symbol;Acc:MGI:894684]	10	128557766	128565934	-	-1.93632	5.98195e-24
Lrrc16a	ENSMUSG00000021338	leucine rich repeat containing 16A [Source:MGI Symbol;Acc:MGI:1915982]	13	24012344	24280795	-	-1.93621	1.91737e-40
Dab2ip	ENSMUSG00000026883	disabled homolog 2 (Drosophila) interacting protein [Source:MGI Symbol;Acc:MGI:1916851]	2	35558266	35730994	+	-1.93307	0.0148393
Eef1e1	ENSMUSG00000001707	eukaryotic translation elongation factor 1 epsilon 1 [Source:MGI Symbol;Acc:MGI:1913393]	13	38645698	38659028	-	-1.93267	6.85785e-23
Mtap	ENSMUSG00000062937	methylthioadenosine phosphorylase [Source:MGI Symbol;Acc:MGI:1914152]	4	89137122	89181081	+	-1.9292	6.352e-42
Rab11fip4	ENSMUSG00000017639	RAB11 family interacting protein 4 (class II) [Source:MGI Symbol;Acc:MGI:2442920]	11	79591212	79698023	+	-1.92701	3.50388e-06
Gm17134	ENSMUSG00000090860	predicted gene 17134 [Source:MGI Symbol;Acc:MGI:4937961]	10	79863937	79864434	-	-1.9251	0.0408116
Kcna3	ENSMUSG00000047959	potassium voltage-gated channel, shaker-related subfamily, member 3 [Source:MGI Symbol;Acc:MGI:96660]	3	107036162	107038129	+	-1.92485	1.55835e-12
Slc25a33	ENSMUSG00000028982	solute carrier family 25, member 33 [Source:MGI Symbol;Acc:MGI:1917806]	4	149744036	149774277	-	-1.92117	7.56711e-13
Ehd1	ENSMUSG00000024772	EH-domain containing 1 [Source:MGI Symbol;Acc:MGI:1341878]	19	6276725	6300096	+	-1.91819	3.30993e-38
Iars	ENSMUSG00000037851	isoleucine-tRNA synthetase [Source:MGI Symbol;Acc:MGI:2145219]	13	49682100	49734267	+	-1.91726	0
Myo1d	ENSMUSG00000035441	myosin ID [Source:MGI Symbol;Acc:MGI:107728]	11	80482126	80780025	-	-1.91486	1.37349e-11
Zc3hav1l	ENSMUSG00000047749	zinc finger CCCH-type, antiviral 1-like [Source:MGI Symbol;Acc:MGI:2443387]	6	38287396	38299259	-	-1.91341	3.35666e-05
Ell2	ENSMUSG00000001542	elongation factor RNA polymerase II 2 [Source:MGI Symbol;Acc:MGI:2183438]	13	75707484	75772356	+	-1.91246	0
Cars	ENSMUSG00000010755	cysteinyl-tRNA synthetase [Source:MGI Symbol;Acc:MGI:1351477]	7	143557230	143600090	-	-1.91242	1.6511e-41
D630045J12Rik	ENSMUSG00000063455	RIKEN cDNA D630045J12 gene [Source:MGI Symbol;Acc:MGI:2669829]	6	38123174	38254009	-	-1.9031	0.00572905
Dbpht2	ENSMUSG00000029878	DNA binding protein with his-thr domain [Source:MGI Symbol;Acc:MGI:2679513]	12	74297474	74300468	+	-1.89771	0.0394297
Klrb1c	ENSMUSG00000030325	killer cell lectin-like receptor subfamily B member 1C [Source:MGI Symbol;Acc:MGI:107538]	6	128778485	128789215	-	-1.89736	0.00358747
Dusp9	ENSMUSG00000031383	dual specificity phosphatase 9 [Source:MGI Symbol;Acc:MGI:2387107]	X	73639419	73643514	+	-1.89651	0.000265178
Pdgfa	ENSMUSG00000025856	platelet derived growth factor, alpha [Source:MGI Symbol;Acc:MGI:97527]	5	138976014	138997370	-	-1.89497	9.01786e-26
Dab2	ENSMUSG00000022150	disabled homolog 2 (Drosophila) [Source:MGI Symbol;Acc:MGI:109175]	15	6299788	6440712	+	-1.88953	2.50824e-27
Yars	ENSMUSG00000028811	tyrosyl-tRNA synthetase [Source:MGI Symbol;Acc:MGI:2147627]	4	129189760	129219607	+	-1.88785	0
Alg3	ENSMUSG00000033809	asparagine-linked glycosylation 3 homolog (yeast, alpha-1,3-mannosyltransferase) [Source:MGI Symbol;Acc:MGI:1098592]	16	20605451	20610768	-	-1.88709	2.27833e-10
Ralgapa2	ENSMUSG00000037110	Ral GTPase activating protein, alpha subunit 2 (catalytic) [Source:MGI Symbol;Acc:MGI:3036245]	2	146239879	146512026	-	-1.88017	0
Mybbp1a	ENSMUSG00000040463	MYB binding protein (P160) 1a [Source:MGI Symbol;Acc:MGI:106181]	11	72441355	72451768	+	-1.88009	1.80708e-25
Nle1	ENSMUSG00000020692	notchless homolog 1 (Drosophila) [Source:MGI Symbol;Acc:MGI:2429770]	11	82900768	82908411	-	-1.87969	6.29957e-06
Arv1	ENSMUSG00000031982	ARV1 homolog (yeast) [Source:MGI Symbol;Acc:MGI:1916115]	8	124722139	124734123	+	-1.87483	0.0188433
Ranbp1	ENSMUSG00000005732	RAN binding protein 1 [Source:MGI Symbol;Acc:MGI:96269]	16	18239784	18248732	-	-1.86735	9.0902e-40
Idi1	ENSMUSG00000058258	isopentenyl-diphosphate delta isomerase [Source:MGI Symbol;Acc:MGI:2442264]	13	8885501	8892451	+	-1.86549	8.72989e-29
Cad	ENSMUSG00000013629	carbamoyl-phosphate synthetase 2, aspartate transcarbamylase, and dihydroorotase [Source:MGI Symbol;Acc:MGI:1916969]	5	31054780	31078479	+	-1.86039	2.85384e-33
Rbpj	ENSMUSG00000039191	recombination signal binding protein for immunoglobulin kappa J region [Source:MGI Symbol;Acc:MGI:96522]	5	53555779	53657445	+	-1.85994	1.096e-42
Dok2	ENSMUSG00000022102	docking protein 2 [Source:MGI Symbol;Acc:MGI:1332623]	14	70766036	70778495	+	-1.85563	4.64765e-28
Eif3j	ENSMUSG00000027236	eukaryotic translation initiation factor 3, subunit J [Source:MGI Symbol;Acc:MGI:1925905]	2	122028546	122056598	+	-1.85194	1.037e-20
Traf4	ENSMUSG00000017386	TNF receptor associated factor 4 [Source:MGI Symbol;Acc:MGI:1202880]	11	78158499	78165589	-	-1.85149	0.0409113
Polr1a	ENSMUSG00000049553	polymerase (RNA) I polypeptide A [Source:MGI Symbol;Acc:MGI:1096397]	6	71909053	71979356	+	-1.85138	2.50125e-33
Nop56	ENSMUSG00000027405	NOP56 ribonucleoprotein homolog (yeast) [Source:MGI Symbol;Acc:MGI:1914384]	2	130274430	130279313	+	-1.85092	0
Slmo1	ENSMUSG00000024530	slowmo homolog 1 (Drosophila) [Source:MGI Symbol;Acc:MGI:2442865]	18	67464849	67480581	+	-1.84539	0.027039
Smyd5	ENSMUSG00000033706	SET and MYND domain containing 5 [Source:MGI Symbol;Acc:MGI:108048]	6	85431989	85446435	+	-1.84497	5.12379e-24
Extl3	ENSMUSG00000021978	exostoses (multiple)-like 3 [Source:MGI Symbol;Acc:MGI:1860765]	14	65052060	65098106	-	-1.84315	0
Chst3	ENSMUSG00000057337	carbohydrate (chondroitin 6/keratan) sulfotransferase 3 [Source:MGI Symbol;Acc:MGI:1858224]	10	60181532	60219260	-	-1.84162	8.18602e-27
Rbpsuh-rs3	ENSMUSG00000079575	recombining binding protein suppressor of hairless (Drosophila), related sequence 3 [Source:MGI Symbol;Acc:MGI:96525]	6	46529351	46530922	-	-1.84147	3.99669e-06
Aars	ENSMUSG00000031960	alanyl-tRNA synthetase [Source:MGI Symbol;Acc:MGI:2384560]	8	111033144	111057664	+	-1.84089	0
Prkar2a	ENSMUSG00000032601	protein kinase, cAMP dependent regulatory, type II alpha [Source:MGI Symbol;Acc:MGI:108025]	9	108692143	108749512	+	-1.83939	1.39333e-17
Ubash3b	ENSMUSG00000032020	ubiquitin associated and SH3 domain containing, B [Source:MGI Symbol;Acc:MGI:1920078]	9	41011098	41161697	-	-1.83726	0
Map2k3	ENSMUSG00000018932	mitogen-activated protein kinase kinase 3 [Source:MGI Symbol;Acc:MGI:1346868]	11	60932033	60952811	+	-1.83282	2.53465e-12
Tmco7	ENSMUSG00000041949	transmembrane and coiled-coil domains 7 [Source:MGI Symbol;Acc:MGI:2142786]	8	106683068	106851439	+	-1.83229	2.11811e-07
BC048403	ENSMUSG00000053684	cDNA sequence BC048403 [Source:MGI Symbol;Acc:MGI:2670984]	10	121739937	121752878	+	-1.83208	8.91905e-05
Igsf3	ENSMUSG00000042035	immunoglobulin superfamily, member 3 [Source:MGI Symbol;Acc:MGI:1926158]	3	101377125	101463060	+	-1.83055	0.0155758
Cspg4	ENSMUSG00000032911	chondroitin sulfate proteoglycan 4 [Source:MGI Symbol;Acc:MGI:2153093]	9	56865104	56899870	+	-1.82947	1.89731e-16
Camsap3	ENSMUSG00000044433	calmodulin regulated spectrin-associated protein family, member 3 [Source:MGI Symbol;Acc:MGI:1916947]	8	3587450	3609074	+	-1.82766	2.64603e-07
Il1r2	ENSMUSG00000026073	interleukin 1 receptor, type II [Source:MGI Symbol;Acc:MGI:96546]	1	40084768	40125219	+	-1.82467	0.00641803
Ltv1	ENSMUSG00000019814	LTV1 homolog (S. cerevisiae) [Source:MGI Symbol;Acc:MGI:2447810]	10	13178640	13193137	-	-1.82412	9.52158e-40
Timm8a1	ENSMUSG00000048007	translocase of inner mitochondrial membrane 8 homolog a1 (yeast) [Source:MGI Symbol;Acc:MGI:1353433]	X	134537256	134541865	-	-1.82352	1.00912e-05
Ywhah	ENSMUSG00000018965	tyrosine 3-monooxygenase/tryptophan 5-monooxygenase activation protein, eta polypeptide [Source:MGI Symbol;Acc:MGI:109194]	5	33018816	33027966	+	-1.82231	7e-45
Scd1	ENSMUSG00000037071	stearoyl-Coenzyme A desaturase 1 [Source:MGI Symbol;Acc:MGI:98239]	19	44394451	44407709	-	-1.82199	6.70997e-07
Spnb1	ENSMUSG00000021061	spectrin beta 1 [Source:MGI Symbol;Acc:MGI:98387]	12	76580488	76710547	-	-1.8216	1.23181e-05
Lct	ENSMUSG00000026354	lactase [Source:MGI Symbol;Acc:MGI:104576]	1	128284756	128328318	-	-1.82032	0.0411127
Dhrs13	ENSMUSG00000020834	dehydrogenase/reductase (SDR family) member 13 [Source:MGI Symbol;Acc:MGI:1917701]	11	78032280	78037866	+	-1.81918	1.57549e-09
Ppp3cc	ENSMUSG00000022092	protein phosphatase 3, catalytic subunit, gamma isoform [Source:MGI Symbol;Acc:MGI:107162]	14	70217898	70289449	-	-1.81776	3.99564e-16
9830144P21Rik	ENSMUSG00000087528	RIKEN cDNA 9830144P21 gene [Source:MGI Symbol;Acc:MGI:3041171]	2	129205958	129230579	-	-1.81198	0.000599827
Ccr1	ENSMUSG00000025804	chemokine (C-C motif) receptor 1 [Source:MGI Symbol;Acc:MGI:104618]	9	123962126	123968692	-	-1.81006	3.95294e-25
Mrps28	ENSMUSG00000040269	mitochondrial ribosomal protein S28 [Source:MGI Symbol;Acc:MGI:1913480]	3	8802146	8923918	-	-1.80619	2.03547e-11
BC024978	ENSMUSG00000078786	cDNA sequence BC024978 [Source:MGI Symbol;Acc:MGI:3041247]	7	27195781	27205386	+	-1.80496	0.00429926
Hmga1	ENSMUSG00000046711	high mobility group AT-hook 1 [Source:MGI Symbol;Acc:MGI:96160]	17	27556620	27563674	+	-1.80353	3.27307e-39
Slc16a1	ENSMUSG00000032902	solute carrier family 16 (monocarboxylic acid transporters), member 1 [Source:MGI Symbol;Acc:MGI:106013]	3	104638668	104658462	+	-1.80063	5.26709e-28
Gpr56	ENSMUSG00000031785	G protein-coupled receptor 56 [Source:MGI Symbol;Acc:MGI:1340051]	8	94977109	95014208	+	-1.80035	0.00472953
Mars	ENSMUSG00000040354	methionine-tRNA synthetase [Source:MGI Symbol;Acc:MGI:1345633]	10	127296221	127311786	-	-1.79807	1.48053e-38
Nob1	ENSMUSG00000003848	NIN1/RPN12 binding protein 1 homolog (S. cerevisiae) [Source:MGI Symbol;Acc:MGI:1914869]	8	107412486	107425051	-	-1.7976	2.82768e-09
Nol10	ENSMUSG00000061458	nucleolar protein 10 [Source:MGI Symbol;Acc:MGI:2684913]	12	17348458	17430094	+	-1.79665	1.16918e-17
St3gal5	ENSMUSG00000056091	ST3 beta-galactoside alpha-2,3-sialyltransferase 5 [Source:MGI Symbol;Acc:MGI:1339963]	6	72097613	72154570	+	-1.79484	6.94687e-23
C230081A13Rik	ENSMUSG00000074305	RIKEN cDNA C230081A13 gene [Source:MGI Symbol;Acc:MGI:2442366]	9	56201131	56418050	-	-1.78142	7.68489e-27
Ccne2	ENSMUSG00000028212	cyclin E2 [Source:MGI Symbol;Acc:MGI:1329034]	4	11191351	11204779	+	-1.77823	7.19373e-30
Csgalnact1	ENSMUSG00000036356	chondroitin sulfate N-acetylgalactosaminyltransferase 1 [Source:MGI Symbol;Acc:MGI:2442354]	8	68356781	68735146	-	-1.77731	0.0460297
Pvrl3	ENSMUSG00000022656	poliovirus receptor-related 3 [Source:MGI Symbol;Acc:MGI:1930171]	16	46387706	46498525	-	-1.77579	0.00505164
Gm17096	ENSMUSG00000090397	predicted gene 17096 [Source:MGI Symbol;Acc:MGI:4937923]	2	166943539	166944308	+	-1.77494	0.0158534
Atic	ENSMUSG00000026192	5-aminoimidazole-4-carboxamide ribonucleotide formyltransferase/IMP cyclohydrolase [Source:MGI Symbol;Acc:MGI:1351352]	1	71557150	71579631	+	-1.77272	2.084e-41
Atp2b4	ENSMUSG00000026463	ATPase, Ca++ transporting, plasma membrane 4 [Source:MGI Symbol;Acc:MGI:88111]	1	133702674	133801041	-	-1.76876	3.63541e-25
Marcksl1	ENSMUSG00000047945	MARCKS-like 1 [Source:MGI Symbol;Acc:MGI:97143]	4	129513581	129515985	+	-1.76658	3.91199e-31
Masp2	ENSMUSG00000028979	mannan-binding lectin serine peptidase 2 [Source:MGI Symbol;Acc:MGI:1330832]	4	148602554	148615499	+	-1.7665	0.0358652
AL591129.1	ENSMUSG00000096115	Putative uncharacterized protein [Source:UniProtKB/TrEMBL;Acc:Q3TY17]	11	76179671	76214816	+	-1.76154	0.0368981
Mir17hg	ENSMUSG00000089726	MIR17 host gene 1 (non-protein coding) [Source:MGI Symbol;Acc:MGI:1923207]	14	115042879	115046727	+	-1.76149	1.84991e-15
Lpar1	ENSMUSG00000038668	lysophosphatidic acid receptor 1 [Source:MGI Symbol;Acc:MGI:108429]	4	58435255	58553898	-	-1.76115	1.16315e-08
Hmgcr	ENSMUSG00000021670	3-hydroxy-3-methylglutaryl-Coenzyme A reductase [Source:MGI Symbol;Acc:MGI:96159]	13	96648967	96670936	-	-1.75524	3.8922e-41
Bzw2	ENSMUSG00000020547	basic leucine zipper and W2 domains 2 [Source:MGI Symbol;Acc:MGI:1914162]	12	36091846	36156825	-	-1.75164	3.85533e-18
Csrnp1	ENSMUSG00000032515	cysteine-serine-rich nuclear protein 1 [Source:MGI Symbol;Acc:MGI:2387989]	9	119971166	119977250	-	-1.74229	2.09011e-15
2900026A02Rik	ENSMUSG00000051339	RIKEN cDNA 2900026A02 gene [Source:MGI Symbol;Acc:MGI:1920194]	5	113086323	113163351	-	-1.73974	5.40907e-11
Sc4mol	ENSMUSG00000031604	sterol-C4-methyl oxidase-like [Source:MGI Symbol;Acc:MGI:1913484]	8	64718139	64733792	-	-1.73498	5.59693e-37
Cxcl14	ENSMUSG00000021508	chemokine (C-X-C motif) ligand 14 [Source:MGI Symbol;Acc:MGI:1888514]	13	56288647	56296551	-	-1.73017	8.71828e-15
Met	ENSMUSG00000009376	met proto-oncogene [Source:MGI Symbol;Acc:MGI:96969]	6	17463800	17573980	+	-1.72804	1.04511e-08
X99384	ENSMUSG00000020092	cDNA sequence X99384 [Source:MGI Symbol;Acc:MGI:1351623]	10	61319657	61383523	-	-1.72158	1.83847e-22
B230216N24Rik	ENSMUSG00000089706	RIKEN cDNA B230216N24 gene [Source:MGI Symbol;Acc:MGI:1925853]	1	98031116	98057680	-	-1.71657	1.61077e-06
Hnrnpab	ENSMUSG00000020358	heterogeneous nuclear ribonucleoprotein A/B [Source:MGI Symbol;Acc:MGI:1330294]	11	51600100	51606847	-	-1.71437	2.5e-44
Ifrd2	ENSMUSG00000010048	interferon-related developmental regulator 2 [Source:MGI Symbol;Acc:MGI:1316708]	9	107587718	107593038	+	-1.71251	2.42049e-11
Asap2	ENSMUSG00000052632	ArfGAP with SH3 domain, ankyrin repeat and PH domain 2 [Source:MGI Symbol;Acc:MGI:2685438]	12	21111748	21270171	+	-1.71247	7.61891e-06
Ppa1	ENSMUSG00000020089	pyrophosphatase (inorganic) 1 [Source:MGI Symbol;Acc:MGI:97831]	10	61648552	61674168	+	-1.71188	5.9401e-23
Fasn	ENSMUSG00000025153	fatty acid synthase [Source:MGI Symbol;Acc:MGI:95485]	11	120805940	120824178	-	-1.70764	1.0206e-31
Banf1	ENSMUSG00000024844	barrier to autointegration factor 1 [Source:MGI Symbol;Acc:MGI:1346330]	19	5364641	5366645	-	-1.70655	4.0072e-07
S100a11	ENSMUSG00000027907	S100 calcium binding protein A11 (calgizzarin) [Source:MGI Symbol;Acc:MGI:1338798]	3	93520488	93526287	+	-1.70428	0.0383828
Rrp9	ENSMUSG00000041506	RRP9, small subunit (SSU) processome component, homolog (yeast) [Source:MGI Symbol;Acc:MGI:2384313]	9	106475963	106485424	+	-1.70382	1.37175e-16
Erh	ENSMUSG00000021131	enhancer of rudimentary homolog (Drosophila) [Source:MGI Symbol;Acc:MGI:108089]	12	80634022	80644341	-	-1.70165	8.81929e-12
Ywhag	ENSMUSG00000051391	tyrosine 3-monooxygenase/tryptophan 5-monooxygenase activation protein, gamma polypeptide [Source:MGI Symbol;Acc:MGI:108109]	5	135908409	135934616	-	-1.70063	0.00197758
Dfna5	ENSMUSG00000029821	deafness, autosomal dominant 5 (human) [Source:MGI Symbol;Acc:MGI:1889850]	6	50189369	50263862	-	-1.69989	1.58005e-22
Nkrf	ENSMUSG00000044149	NF-kappaB repressing factor [Source:MGI Symbol;Acc:MGI:1924536]	X	36887540	36902899	-	-1.69887	1.03455e-11
Cdc25a	ENSMUSG00000032477	cell division cycle 25 homolog A (S. pombe) [Source:MGI Symbol;Acc:MGI:103198]	9	109875579	109893888	+	-1.69762	8.02537e-34
Nhedc2	ENSMUSG00000037994	Na+/H+ exchanger domain containing 2 [Source:MGI Symbol;Acc:MGI:2140077]	3	135307700	135342767	+	-1.6961	7.51888e-17
Bag2	ENSMUSG00000042215	BCL2-associated athanogene 2 [Source:MGI Symbol;Acc:MGI:1891254]	1	33745484	33757794	-	-1.69451	4.91913e-10
1810029B16Rik	ENSMUSG00000025591	RIKEN cDNA 1810029B16 gene [Source:MGI Symbol;Acc:MGI:1913532]	8	66474330	66486530	-	-1.6933	7.53766e-23
Tubb6	ENSMUSG00000001473	tubulin, beta 6 class V [Source:MGI Symbol;Acc:MGI:1915201]	18	67390717	67402748	+	-1.69195	6.34963e-35
Mast2	ENSMUSG00000003810	microtubule associated serine/threonine kinase 2 [Source:MGI Symbol;Acc:MGI:894676]	4	116306762	116464183	-	-1.68739	2.84799e-15
Lancl3	ENSMUSG00000047344	LanC lantibiotic synthetase component C-like 3 (bacterial) [Source:MGI Symbol;Acc:MGI:2443335]	X	9199902	9268085	+	-1.68454	0.0282883
Nanos1	ENSMUSG00000072437	nanos homolog 1 (Drosophila) [Source:MGI Symbol;Acc:MGI:2669254]	19	60755987	60759913	+	-1.68397	1.22671e-17
Tmem20	ENSMUSG00000044026	transmembrane protein 20 [Source:MGI Symbol;Acc:MGI:2444789]	19	38395980	38405607	+	-1.68221	5.60723e-08
Cdc6	ENSMUSG00000017499	cell division cycle 6 homolog (S. cerevisiae) [Source:MGI Symbol;Acc:MGI:1345150]	11	98907801	98923940	+	-1.68199	4.92765e-25
Eef1a2	ENSMUSG00000016349	eukaryotic translation elongation factor 1 alpha 2 [Source:MGI Symbol;Acc:MGI:1096317]	2	181147653	181157014	-	-1.68121	0.0391816
Ergic1	ENSMUSG00000001576	endoplasmic reticulum-golgi intermediate compartment (ERGIC) 1 [Source:MGI Symbol;Acc:MGI:1914708]	17	26561489	26656931	+	-1.67968	3.46859e-36
Vash1	ENSMUSG00000021256	vasohibin 1 [Source:MGI Symbol;Acc:MGI:2442543]	12	86678700	86692091	+	-1.67758	0.0036984
Vegfc	ENSMUSG00000031520	vascular endothelial growth factor C [Source:MGI Symbol;Acc:MGI:109124]	8	54077532	54186454	+	-1.67706	0.00123089
Tnfrsf11a	ENSMUSG00000026321	tumor necrosis factor receptor superfamily, member 11a [Source:MGI Symbol;Acc:MGI:1314891]	1	105780723	105847981	+	-1.6763	5.89735e-40
Eno1	ENSMUSG00000063524	enolase 1, alpha non-neuron [Source:MGI Symbol;Acc:MGI:95393]	4	150236721	150248879	+	-1.67317	1.6625e-32
Nr4a2	ENSMUSG00000026826	nuclear receptor subfamily 4, group A, member 2 [Source:MGI Symbol;Acc:MGI:1352456]	2	57106830	57124003	-	-1.67158	0.000380842
Tacc2	ENSMUSG00000030852	transforming, acidic coiled-coil containing protein 2 [Source:MGI Symbol;Acc:MGI:1928899]	7	130577484	130764784	+	-1.67144	0.00181588
Fgfr1	ENSMUSG00000031565	fibroblast growth factor receptor 1 [Source:MGI Symbol;Acc:MGI:95522]	8	25513654	25575714	+	-1.67022	1.70032e-08
Msn	ENSMUSG00000031207	moesin [Source:MGI Symbol;Acc:MGI:97167]	X	96096042	96168552	+	-1.66843	0.0236373
Mybl2	ENSMUSG00000017861	myeloblastosis oncogene-like 2 [Source:MGI Symbol;Acc:MGI:101785]	2	163054687	163084688	+	-1.66679	6.08921e-19
Slc2a1	ENSMUSG00000028645	solute carrier family 2 (facilitated glucose transporter), member 1 [Source:MGI Symbol;Acc:MGI:95755]	4	119108711	119137330	+	-1.66534	3.5884e-27
Dtl	ENSMUSG00000037474	denticleless homolog (Drosophila) [Source:MGI Symbol;Acc:MGI:1924093]	1	191537365	191575534	-	-1.66186	4.48121e-19
Lig1	ENSMUSG00000056394	ligase I, DNA, ATP-dependent [Source:MGI Symbol;Acc:MGI:101789]	7	13277283	13311433	+	-1.65935	8.63931e-18
Fxn	ENSMUSG00000059363	frataxin [Source:MGI Symbol;Acc:MGI:1096879]	19	24261453	24280605	-	-1.65576	0.00180598
Rai14	ENSMUSG00000022246	retinoic acid induced 14 [Source:MGI Symbol;Acc:MGI:1922896]	15	10568979	10714631	-	-1.65409	1.39609e-35
Hsd17b12	ENSMUSG00000027195	hydroxysteroid (17-beta) dehydrogenase 12 [Source:MGI Symbol;Acc:MGI:1926967]	2	94032689	94157964	-	-1.65247	6.31235e-31
Cdk6	ENSMUSG00000040274	cyclin-dependent kinase 6 [Source:MGI Symbol;Acc:MGI:1277162]	5	3343893	3523218	+	-1.64881	4.43819e-27
Nup210	ENSMUSG00000030091	nucleoporin 210 [Source:MGI Symbol;Acc:MGI:1859555]	6	91013068	91116829	-	-1.64876	9.28697e-10
Tgfbi	ENSMUSG00000035493	transforming growth factor, beta induced [Source:MGI Symbol;Acc:MGI:99959]	13	56609603	56639339	+	-1.64182	2.44e-43
Orc1	ENSMUSG00000028587	origin recognition complex, subunit 1 [Source:MGI Symbol;Acc:MGI:1328337]	4	108579423	108614833	+	-1.63689	4.62146e-12
Nol12	ENSMUSG00000033099	nucleolar protein 12 [Source:MGI Symbol;Acc:MGI:2146285]	15	78934933	78943634	+	-1.63367	2.22303e-07
Abce1	ENSMUSG00000058355	ATP-binding cassette, sub-family E (OABP), member 1 [Source:MGI Symbol;Acc:MGI:1195458]	8	79683442	79711740	-	-1.63037	7.82605e-39
Pus7	ENSMUSG00000057541	pseudouridylate synthase 7 homolog (S. cerevisiae) [Source:MGI Symbol;Acc:MGI:1925947]	5	23740648	23783711	-	-1.62915	2.65358e-22
Eif5a	ENSMUSG00000078812	eukaryotic translation initiation factor 5A [Source:MGI Symbol;Acc:MGI:106248]	11	69916714	69921958	-	-1.62661	2.94844e-38
Eif4e	ENSMUSG00000028156	eukaryotic translation initiation factor 4E [Source:MGI Symbol;Acc:MGI:95305]	3	138526191	138557599	+	-1.62619	1.78785e-28
Ncl	ENSMUSG00000026234	nucleolin [Source:MGI Symbol;Acc:MGI:97286]	1	86344719	86359455	-	-1.62193	0.00188437
Hells	ENSMUSG00000025001	helicase, lymphoid specific [Source:MGI Symbol;Acc:MGI:106209]	19	38930915	38971051	+	-1.61835	2.83938e-25
Afg3l2	ENSMUSG00000024527	AFG3(ATPase family gene 3)-like 2 (yeast) [Source:MGI Symbol;Acc:MGI:1916847]	18	67404767	67449166	-	-1.61654	6.26536e-10
Dusp8	ENSMUSG00000037887	dual specificity phosphatase 8 [Source:MGI Symbol;Acc:MGI:106626]	7	142079490	142095843	-	-1.6148	0.0241403
Prmt1	ENSMUSG00000052429	protein arginine N-methyltransferase 1 [Source:MGI Symbol;Acc:MGI:107846]	7	44975989	44986492	-	-1.61387	5.4447e-13
Gm14636	ENSMUSG00000073274	predicted gene 14636 [Source:MGI Symbol;Acc:MGI:3641976]	X	19156981	19167241	-	-1.61353	8.26598e-31
Ppat	ENSMUSG00000029246	phosphoribosyl pyrophosphate amidotransferase [Source:MGI Symbol;Acc:MGI:2387203]	5	76913249	76951578	-	-1.61261	7.00704e-21
Mical2	ENSMUSG00000038244	microtubule associated monoxygenase, calponin and LIM domain containing 2 [Source:MGI Symbol;Acc:MGI:2444947]	7	112225856	112355194	+	-1.61001	8.59986e-20
Me1	ENSMUSG00000032418	malic enzyme 1, NADP(+)-dependent, cytosolic [Source:MGI Symbol;Acc:MGI:97043]	9	86581363	86695914	-	-1.60817	3.29681e-19
Smn1	ENSMUSG00000021645	survival motor neuron 1 [Source:MGI Symbol;Acc:MGI:109257]	13	100124852	100137690	+	-1.60567	0.0266776
Slc7a11	ENSMUSG00000027737	solute carrier family 7 (cationic amino acid transporter, y+ system), member 11 [Source:MGI Symbol;Acc:MGI:1347355]	3	50364936	50443613	-	-1.60544	2.12391e-15
Jdp2	ENSMUSG00000034271	Jun dimerization protein 2 [Source:MGI Symbol;Acc:MGI:1932093]	12	85599105	85639878	+	-1.60502	2.77433e-24
Gm14221	ENSMUSG00000078956	predicted gene 14221 [Source:MGI Symbol;Acc:MGI:3650696]	2	160568379	160619971	-	-1.60423	0.0299374
Hmox1	ENSMUSG00000005413	heme oxygenase (decycling) 1 [Source:MGI Symbol;Acc:MGI:96163]	8	75093591	75100596	+	-1.60382	5.14509e-16
Sipa1l2	ENSMUSG00000001995	signal-induced proliferation-associated 1 like 2 [Source:MGI Symbol;Acc:MGI:2676970]	8	125418063	125492710	-	-1.60168	2.38128e-28
Ppp1r14b	ENSMUSG00000056612	protein phosphatase 1, regulatory (inhibitor) subunit 14B [Source:MGI Symbol;Acc:MGI:107682]	19	6975048	6977324	+	-1.6016	2.07729e-17
Smad6	ENSMUSG00000036867	MAD homolog 6 (Drosophila) [Source:MGI Symbol;Acc:MGI:1336883]	9	63953076	64022059	-	-1.59998	8.62733e-12
Bysl	ENSMUSG00000023988	bystin-like [Source:MGI Symbol;Acc:MGI:1858419]	17	47599331	47611492	-	-1.59783	1.19966e-17
Bag3	ENSMUSG00000030847	BCL2-associated athanogene 3 [Source:MGI Symbol;Acc:MGI:1352493]	7	128523583	128546977	+	-1.597	6.48348e-10
Apex1	ENSMUSG00000035960	apurinic/apyrimidinic endonuclease 1 [Source:MGI Symbol;Acc:MGI:88042]	14	50924968	50927139	+	-1.59696	4.20224e-20
Chd7	ENSMUSG00000041235	chromodomain helicase DNA binding protein 7 [Source:MGI Symbol;Acc:MGI:2444748]	4	8690406	8867659	+	-1.59553	4.78282e-26
Id2	ENSMUSG00000020644	inhibitor of DNA binding 2 [Source:MGI Symbol;Acc:MGI:96397]	12	25093801	25096092	-	-1.59522	1.48845e-20
AI504432	ENSMUSG00000056145	expressed sequence AI504432 [Source:MGI Symbol;Acc:MGI:2139742]	3	107039504	107051152	+	-1.59213	5.0972e-14
Whsc1	ENSMUSG00000057406	Wolf-Hirschhorn syndrome candidate 1 (human) [Source:MGI Symbol;Acc:MGI:1276574]	5	33820725	33897975	+	-1.58544	2.6619e-41
Zfpm1	ENSMUSG00000049577	zinc finger protein, multitype 1 [Source:MGI Symbol;Acc:MGI:1095400]	8	122282141	122337251	+	-1.58462	0.000139582
Tnk2	ENSMUSG00000022791	tyrosine kinase, non-receptor, 2 [Source:MGI Symbol;Acc:MGI:1858308]	16	32643874	32683493	+	-1.5844	0.00266427
Gm14005	ENSMUSG00000074813	predicted gene 14005 [Source:MGI Symbol;Acc:MGI:3652191]	2	128195993	128429349	-	-1.58391	9.70611e-07
Hsph1	ENSMUSG00000029657	heat shock 105kDa/110kDa protein 1 [Source:MGI Symbol;Acc:MGI:105053]	5	149614287	149636376	-	-1.58323	1.33008e-12
Notch4	ENSMUSG00000015468	Notch gene homolog 4 (Drosophila) [Source:MGI Symbol;Acc:MGI:107471]	17	34564268	34588503	+	-1.58074	4.89369e-07
Ankrd13b	ENSMUSG00000037907	ankyrin repeat domain 13b [Source:MGI Symbol;Acc:MGI:2144501]	11	77470485	77489678	-	-1.5806	0.00148245
Pold2	ENSMUSG00000020471	polymerase (DNA directed), delta 2, regulatory subunit [Source:MGI Symbol;Acc:MGI:1097163]	11	5872180	5878292	-	-1.57884	1.22871e-15
Hnrnpd	ENSMUSG00000000568	heterogeneous nuclear ribonucleoprotein D [Source:MGI Symbol;Acc:MGI:101947]	5	99958426	99978938	-	-1.57648	0.000210355
Atpbd4	ENSMUSG00000057147	ATP binding domain 4 [Source:MGI Symbol;Acc:MGI:1913882]	2	114516416	114654964	-	-1.57239	6.43564e-18
Mrto4	ENSMUSG00000028741	MRT4, mRNA turnover 4, homolog (S. cerevisiae) [Source:MGI Symbol;Acc:MGI:1917152]	4	139347435	139352576	-	-1.57233	1.44816e-23
Lyzl4	ENSMUSG00000032530	lysozyme-like 4 [Source:MGI Symbol;Acc:MGI:1916282]	9	121577843	121642096	-	-1.57202	8.4122e-05
Adam8	ENSMUSG00000025473	a disintegrin and metallopeptidase domain 8 [Source:MGI Symbol;Acc:MGI:107825]	7	139978932	139992562	-	-1.57148	1.22602e-28
Larp1	ENSMUSG00000037331	La ribonucleoprotein domain family, member 1 [Source:MGI Symbol;Acc:MGI:1890165]	11	58009064	58062034	+	-1.57057	2.32684e-19
Slc7a6	ENSMUSG00000031904	solute carrier family 7 (cationic amino acid transporter, y+ system), member 6 [Source:MGI Symbol;Acc:MGI:2142598]	8	106168875	106198704	+	-1.56922	1.80327e-20
Il1a	ENSMUSG00000027399	interleukin 1 alpha [Source:MGI Symbol;Acc:MGI:96542]	2	129299610	129309972	-	-1.56822	0.00617584
Parvb	ENSMUSG00000022438	parvin, beta [Source:MGI Symbol;Acc:MGI:2153063]	15	84232043	84315688	+	-1.56795	1.79823e-08
Uhrf1	ENSMUSG00000001228	ubiquitin-like, containing PHD and RING finger domains, 1 [Source:MGI Symbol;Acc:MGI:1338889]	17	56303321	56323486	+	-1.56662	1.09153e-38
Top1	ENSMUSG00000070544	topoisomerase (DNA) I [Source:MGI Symbol;Acc:MGI:98788]	2	160645888	160722764	+	-1.56442	1.1e-44
Rpp40	ENSMUSG00000021418	ribonuclease P 40 subunit (human) [Source:MGI Symbol;Acc:MGI:1346084]	13	35893472	35906359	-	-1.56293	3.94908e-07
Gm17024	ENSMUSG00000090582	predicted gene 17024 [Source:MGI Symbol;Acc:MGI:4937851]	12	40209487	40211073	-	-1.56248	4.9357e-05
Dusp16	ENSMUSG00000030203	dual specificity phosphatase 16 [Source:MGI Symbol;Acc:MGI:1917936]	6	134715473	134792625	-	-1.56163	1.10934e-07
Maml3	ENSMUSG00000061143	mastermind like 3 (Drosophila) [Source:MGI Symbol;Acc:MGI:2389461]	3	51687611	52104891	-	-1.56149	1.13155e-17
Mbd3	ENSMUSG00000035478	methyl-CpG binding domain protein 3 [Source:MGI Symbol;Acc:MGI:1333812]	10	80392539	80399550	-	-1.56079	0.0379561
Myo7a	ENSMUSG00000030761	myosin VIIA [Source:MGI Symbol;Acc:MGI:104510]	7	98051060	98119524	-	-1.5605	1.47073e-26
Txnrd1	ENSMUSG00000020250	thioredoxin reductase 1 [Source:MGI Symbol;Acc:MGI:1354175]	10	82859206	82897724	+	-1.55895	1.14898e-40
Set	ENSMUSG00000054766	SET nuclear oncogene [Source:MGI Symbol;Acc:MGI:1860267]	2	30057378	30072577	+	-1.55688	4.54038e-29
Glrp1	ENSMUSG00000062310	glutamine repeat protein 1 [Source:MGI Symbol;Acc:MGI:108038]	1	88501123	88509886	-	-1.55504	0.00947604
Ndufaf4	ENSMUSG00000028261	NADH dehydrogenase (ubiquinone) 1 alpha subcomplex, assembly factor 4 [Source:MGI Symbol;Acc:MGI:1915743]	4	24898083	24905001	+	-1.54782	1.38754e-21
Srebf2	ENSMUSG00000022463	sterol regulatory element binding factor 2 [Source:MGI Symbol;Acc:MGI:107585]	15	82147266	82205376	+	-1.54585	8.08845e-23
Ifrd1	ENSMUSG00000001627	interferon-related developmental regulator 1 [Source:MGI Symbol;Acc:MGI:1316717]	12	40201567	40248504	-	-1.54554	3.02199e-24
Cycs	ENSMUSG00000063694	cytochrome c, somatic [Source:MGI Symbol;Acc:MGI:88578]	6	50562563	50566538	-	-1.54524	3.36695e-23
Utp20	ENSMUSG00000004356	UTP20, small subunit (SSU) processome component, homolog (yeast) [Source:MGI Symbol;Acc:MGI:1917933]	10	88746607	88826814	-	-1.54079	1.02654e-38
Tgm2	ENSMUSG00000037820	transglutaminase 2, C polypeptide [Source:MGI Symbol;Acc:MGI:98731]	2	158116402	158146436	-	-1.53939	3.35971e-26
Kdr	ENSMUSG00000062960	kinase insert domain protein receptor [Source:MGI Symbol;Acc:MGI:96683]	5	75932827	75978458	-	-1.53911	3.35392e-17
Cltb	ENSMUSG00000047547	clathrin, light polypeptide (Lcb) [Source:MGI Symbol;Acc:MGI:1921575]	13	54592401	54611344	-	-1.53804	1.85179e-27
Ap1s3	ENSMUSG00000054702	adaptor-related protein complex AP-1, sigma 3 [Source:MGI Symbol;Acc:MGI:1891304]	1	79606876	79671972	-	-1.53721	5.09171e-08
Cpeb2	ENSMUSG00000039782	cytoplasmic polyadenylation element binding protein 2 [Source:MGI Symbol;Acc:MGI:2442640]	5	43233463	43289724	+	-1.53575	1.87086e-28
1110067D22Rik	ENSMUSG00000042363	RIKEN cDNA 1110067D22 gene [Source:MGI Symbol;Acc:MGI:1916114]	11	20823576	20831056	-	-1.53276	0.00106575
Tars	ENSMUSG00000022241	threonyl-tRNA synthetase [Source:MGI Symbol;Acc:MGI:106314]	15	11383663	11399658	-	-1.53221	2.3098e-41
Tcf7l2	ENSMUSG00000024985	transcription factor 7 like 2, T cell specific, HMG box [Source:MGI Symbol;Acc:MGI:1202879]	19	55741810	55933654	+	-1.52837	2.78165e-07
Pcdh7	ENSMUSG00000029108	protocadherin 7 [Source:MGI Symbol;Acc:MGI:1860487]	5	57718021	58129351	+	-1.52831	2.26167e-35
9630033F20Rik	ENSMUSG00000038028	RIKEN cDNA 9630033F20 gene [Source:MGI Symbol;Acc:MGI:2442752]	6	127085116	127109550	-	-1.52519	1.65149e-16
Rcl1	ENSMUSG00000024785	RNA terminal phosphate cyclase-like 1 [Source:MGI Symbol;Acc:MGI:1913275]	19	29101375	29143843	+	-1.52421	9.41263e-16
Scd2	ENSMUSG00000025203	stearoyl-Coenzyme A desaturase 2 [Source:MGI Symbol;Acc:MGI:98240]	19	44293676	44306864	+	-1.52405	1.76901e-14
Hs3st3b1	ENSMUSG00000070407	heparan sulfate (glucosamine) 3-O-sulfotransferase 3B1 [Source:MGI Symbol;Acc:MGI:1333853]	11	63885792	63922290	-	-1.52014	0.00108121
Slc1a5	ENSMUSG00000001918	solute carrier family 1 (neutral amino acid transporter), member 5 [Source:MGI Symbol;Acc:MGI:105305]	7	16781346	16798274	+	-1.51742	1.23357e-20
Dhcr7	ENSMUSG00000058454	7-dehydrocholesterol reductase [Source:MGI Symbol;Acc:MGI:1298378]	7	143823145	143848410	+	-1.51551	6.82328e-05
Vma21	ENSMUSG00000073131	VMA21 vacuolar H+-ATPase homolog (S. cerevisiae) [Source:MGI Symbol;Acc:MGI:1914298]	X	71815924	71839757	+	-1.51503	3.56483e-20
Psmc3ip	ENSMUSG00000019303	proteasome (prosome, macropain) 26S subunit, ATPase 3, interacting protein [Source:MGI Symbol;Acc:MGI:1098610]	11	101091823	101095436	-	-1.51482	2.68383e-14
Nomo1	ENSMUSG00000030835	nodal modulator 1 [Source:MGI Symbol;Acc:MGI:2385850]	7	46033696	46084212	+	-1.5139	1.90653e-14
Lrrc59	ENSMUSG00000020869	leucine rich repeat containing 59 [Source:MGI Symbol;Acc:MGI:2138133]	11	94629767	94645216	+	-1.51084	1.69109e-32
Hcn2	ENSMUSG00000020331	hyperpolarization-activated, cyclic nucleotide-gated K+ 2 [Source:MGI Symbol;Acc:MGI:1298210]	10	79716634	79736108	+	-1.51022	0.0284981
Fam38a	ENSMUSG00000014444	family with sequence similarity 38, member A [Source:MGI Symbol;Acc:MGI:3603204]	8	122481698	122551329	-	-1.50922	3.51685e-20
Psph	ENSMUSG00000029446	phosphoserine phosphatase [Source:MGI Symbol;Acc:MGI:97788]	5	129765558	129787252	-	-1.50739	2.99583e-17
P2ry2	ENSMUSG00000032860	purinergic receptor P2Y, G-protein coupled 2 [Source:MGI Symbol;Acc:MGI:105107]	7	100996572	101011991	-	-1.50676	9.26187e-08
Jazf1	ENSMUSG00000063568	JAZF zinc finger 1 [Source:MGI Symbol;Acc:MGI:2141450]	6	52768797	53068631	-	-1.50542	4.58819e-05
Tmem158	ENSMUSG00000054871	transmembrane protein 158 [Source:MGI Symbol;Acc:MGI:1919559]	9	123259058	123260789	-	-1.50394	0.000403354
Usp10	ENSMUSG00000031826	ubiquitin specific peptidase 10 [Source:MGI Symbol;Acc:MGI:894652]	8	119910360	119957560	+	-1.50337	7.72959e-19
Ppp1r3e	ENSMUSG00000072494	protein phosphatase 1, regulatory (inhibitor) subunit 3E [Source:MGI Symbol;Acc:MGI:2145790]	14	54872681	54877550	-	-1.49824	0.00207782
Itgav	ENSMUSG00000027087	integrin alpha V [Source:MGI Symbol;Acc:MGI:96608]	2	83724397	83806916	+	-1.49769	2.49369e-36
Nhp2	ENSMUSG00000001056	NHP2 ribonucleoprotein homolog (yeast) [Source:MGI Symbol;Acc:MGI:1098547]	11	51619735	51623714	+	-1.49513	1.91203e-21
Stxbp6	ENSMUSG00000046314	syntaxin binding protein 6 (amisyn) [Source:MGI Symbol;Acc:MGI:2384963]	12	44852488	45074493	-	-1.4948	0.000704529
Fdps	ENSMUSG00000059743	farnesyl diphosphate synthetase [Source:MGI Symbol;Acc:MGI:104888]	3	89093592	89101967	-	-1.49467	2.84757e-29
Bend3	ENSMUSG00000038214	BEN domain containing 3 [Source:MGI Symbol;Acc:MGI:2677212]	10	43479140	43515396	+	-1.49284	3.98232e-09
Mycl1	ENSMUSG00000028654	v-myc myelocytomatosis viral oncogene homolog 1, lung carcinoma derived (avian) [Source:MGI Symbol;Acc:MGI:96799]	4	122995652	123002485	+	-1.49083	0.0484945
Serpinb12	ENSMUSG00000059956	serine (or cysteine) peptidase inhibitor, clade B (ovalbumin), member 12 [Source:MGI Symbol;Acc:MGI:1919119]	1	106934449	106957080	+	-1.49017	0.0112315
Nop2	ENSMUSG00000038279	NOP2 nucleolar protein homolog (yeast) [Source:MGI Symbol;Acc:MGI:107891]	6	125131883	125144753	+	-1.49012	1.23776e-22
Fmnl2	ENSMUSG00000036053	formin-like 2 [Source:MGI Symbol;Acc:MGI:1918659]	2	52857860	53134202	+	-1.48812	1.00818e-29
Ears2	ENSMUSG00000030871	glutamyl-tRNA synthetase 2 (mitochondrial)(putative) [Source:MGI Symbol;Acc:MGI:1914667]	7	122037213	122067263	-	-1.48795	1.82062e-06
Btbd19	ENSMUSG00000073771	BTB (POZ) domain containing 19 [Source:MGI Symbol;Acc:MGI:1925861]	4	117119219	117125666	-	-1.48709	6.06914e-09
Pcgf6	ENSMUSG00000025050	polycomb group ring finger 6 [Source:MGI Symbol;Acc:MGI:1918291]	19	47033619	47050845	-	-1.48698	4.41396e-09
Sfxn1	ENSMUSG00000021474	sideroflexin 1 [Source:MGI Symbol;Acc:MGI:2137677]	13	54071845	54108346	+	-1.48658	4.64098e-18
Kras	ENSMUSG00000030265	v-Ki-ras2 Kirsten rat sarcoma viral oncogene homolog [Source:MGI Symbol;Acc:MGI:96680]	6	145216699	145250239	-	-1.48549	2.14619e-15
2011-09-01	ENSMUSG00000058013	septin 11 [Source:MGI Symbol;Acc:MGI:1277214]	5	93093457	93174958	+	-1.48471	2.13111e-25
Rrp15	ENSMUSG00000001305	ribosomal RNA processing 15 homolog (S. cerevisiae) [Source:MGI Symbol;Acc:MGI:1914473]	1	186720978	186749358	-	-1.48351	4.52571e-17
Tmem42	ENSMUSG00000066233	transmembrane protein 42 [Source:MGI Symbol;Acc:MGI:1277176]	9	123021326	123023490	+	-1.48311	0.000512203
Raver1	ENSMUSG00000010205	ribonucleoprotein, PTB-binding 1 [Source:MGI Symbol;Acc:MGI:1919016]	9	21074168	21091988	-	-1.4793	3.42144e-06
Rpf2	ENSMUSG00000038510	ribosome production factor 2 homolog (S. cerevisiae) [Source:MGI Symbol;Acc:MGI:1914489]	10	40223246	40246979	-	-1.479	1.79214e-21
Grasp	ENSMUSG00000000531	GRP1 (general receptor for phosphoinositides 1)-associated scaffold protein [Source:MGI Symbol;Acc:MGI:1860303]	15	101224207	101232755	+	-1.47689	0.0443791
Nol6	ENSMUSG00000028430	nucleolar protein family 6 (RNA-associated) [Source:MGI Symbol;Acc:MGI:2140151]	4	41114427	41124455	-	-1.47685	2.86859e-14
Nr2c2ap	ENSMUSG00000071078	nuclear receptor 2C2-associated protein [Source:MGI Symbol;Acc:MGI:1922942]	8	70131333	70133739	+	-1.47574	3.83986e-06
Psmd7	ENSMUSG00000039067	proteasome (prosome, macropain) 26S subunit, non-ATPase, 7 [Source:MGI Symbol;Acc:MGI:1351511]	8	107580381	107588482	-	-1.47552	1.08909e-09
Mical3	ENSMUSG00000051586	microtubule associated monoxygenase, calponin and LIM domain containing 3 [Source:MGI Symbol;Acc:MGI:2442733]	6	121007241	121081609	-	-1.47307	8.20361e-08
Fam98a	ENSMUSG00000002017	family with sequence similarity 98, member A [Source:MGI Symbol;Acc:MGI:1919972]	17	75537086	75551946	-	-1.47122	5.53301e-09
Mcm4	ENSMUSG00000022673	minichromosome maintenance deficient 4 homolog (S. cerevisiae) [Source:MGI Symbol;Acc:MGI:103199]	16	15623897	15637400	-	-1.47015	4.97483e-31
Nek6	ENSMUSG00000026749	NIMA (never in mitosis gene a)-related expressed kinase 6 [Source:MGI Symbol;Acc:MGI:1891638]	2	38511643	38588041	+	-1.46987	1.86365e-26
Atf7ip2	ENSMUSG00000039200	activating transcription factor 7 interacting protein 2 [Source:MGI Symbol;Acc:MGI:1922579]	16	10192712	10243051	+	-1.46963	0.000258674
U2af1	ENSMUSG00000061613	U2 small nuclear ribonucleoprotein auxiliary factor (U2AF) 1 [Source:MGI Symbol;Acc:MGI:98884]	17	31647082	31658754	-	-1.46958	2.4798e-12
Syncrip	ENSMUSG00000032423	synaptotagmin binding, cytoplasmic RNA interacting protein [Source:MGI Symbol;Acc:MGI:1891690]	9	88449729	88482574	-	-1.4672	2.173e-38
Prmt3	ENSMUSG00000030505	protein arginine N-methyltransferase 3 [Source:MGI Symbol;Acc:MGI:1919224]	7	49778346	49858265	+	-1.46655	2.597e-22
Stard4	ENSMUSG00000024378	StAR-related lipid transfer (START) domain containing 4 [Source:MGI Symbol;Acc:MGI:2156764]	18	33199355	33213862	-	-1.4663	3.06923e-17
Nop16	ENSMUSG00000025869	NOP16 nucleolar protein homolog (yeast) [Source:MGI Symbol;Acc:MGI:107862]	13	54584185	54590090	-	-1.46629	1.07346e-20
Cdyl	ENSMUSG00000059288	chromodomain protein, Y chromosome-like [Source:MGI Symbol;Acc:MGI:1339956]	13	35659862	35874064	+	-1.46565	1.62777e-19
Mif	ENSMUSG00000033307	macrophage migration inhibitory factor [Source:MGI Symbol;Acc:MGI:96982]	10	75859353	75860250	-	-1.46299	5.60111e-25
Lck	ENSMUSG00000000409	lymphocyte protein tyrosine kinase [Source:MGI Symbol;Acc:MGI:96756]	4	129548344	129573641	-	-1.46232	0.0236985
Cox18	ENSMUSG00000035505	COX18 cytochrome c oxidase assembly homolog (S. cerevisiae) [Source:MGI Symbol;Acc:MGI:2448532]	5	90214724	90224001	-	-1.46129	1.09855e-05
Gcsh	ENSMUSG00000034424	glycine cleavage system protein H (aminomethyl carrier) [Source:MGI Symbol;Acc:MGI:1915383]	8	116981810	116993537	-	-1.46079	1.78938e-28
Zfp112	ENSMUSG00000052675	zinc finger protein 112 [Source:MGI Symbol;Acc:MGI:1929115]	7	24112314	24127952	+	-1.45932	0.0318543
Actb	ENSMUSG00000029580	actin, beta [Source:MGI Symbol;Acc:MGI:87904]	5	142903115	142906754	-	-1.45901	0
Mrpl12	ENSMUSG00000039640	mitochondrial ribosomal protein L12 [Source:MGI Symbol;Acc:MGI:1926273]	11	120484613	120489065	+	-1.45681	1.09245e-10
Polr1b	ENSMUSG00000027395	polymerase (RNA) I polypeptide B [Source:MGI Symbol;Acc:MGI:108014]	2	129100995	129126594	+	-1.45656	6.6623e-14
A430110C17Rik	ENSMUSG00000093578	RIKEN cDNA A430110C17 gene [Source:MGI Symbol;Acc:MGI:2444994]	5	136345884	136350231	-	-1.45176	0.000138087
Smpd3	ENSMUSG00000031906	sphingomyelin phosphodiesterase 3, neutral [Source:MGI Symbol;Acc:MGI:1927578]	8	106252548	106337988	-	-1.45003	0.00109507
Ptpn3	ENSMUSG00000038764	protein tyrosine phosphatase, non-receptor type 3 [Source:MGI Symbol;Acc:MGI:105307]	4	57190841	57301837	-	-1.44997	0.000751511
Mki67ip	ENSMUSG00000026377	Mki67 (FHA domain) interacting nucleolar phosphoprotein [Source:MGI Symbol;Acc:MGI:1915199]	1	118321839	118333822	+	-1.4486	1.41472e-24
Gm20412	ENSMUSG00000092283	predicted gene 20412 [Source:MGI Symbol;Acc:MGI:5141877]	2	158117154	158117905	+	-1.44608	0.00302884
Magohb	ENSMUSG00000030188	mago-nashi homolog B (Drosophila) [Source:MGI Symbol;Acc:MGI:1913691]	6	131284388	131293244	-	-1.44212	1.13017e-10
Ptges3	ENSMUSG00000071072	prostaglandin E synthase 3 (cytosolic) [Source:MGI Symbol;Acc:MGI:1929282]	10	128058954	128077272	+	-1.44198	7.16045e-25
Gspt1	ENSMUSG00000062203	G1 to S phase transition 1 [Source:MGI Symbol;Acc:MGI:1316728]	16	11219292	11254270	-	-1.43492	7.41735e-30
Myh9	ENSMUSG00000022443	myosin, heavy polypeptide 9, non-muscle [Source:MGI Symbol;Acc:MGI:107717]	15	77760587	77842175	-	-1.43213	3.41097e-15
Srxn1	ENSMUSG00000032802	sulfiredoxin 1 homolog (S. cerevisiae) [Source:MGI Symbol;Acc:MGI:104971]	2	152105516	152111376	+	-1.43165	4.01982e-28
Tipin	ENSMUSG00000032397	timeless interacting protein [Source:MGI Symbol;Acc:MGI:1921571]	9	64281607	64304792	+	-1.42926	4.82609e-29
B230325K18Rik	ENSMUSG00000063254	RIKEN cDNA B230325K18 gene [Source:MGI Symbol;Acc:MGI:2442200]	7	127983079	127985701	+	-1.42826	0.000414672
9030418K01Rik	ENSMUSG00000070476	RIKEN cDNA 9030418K01 gene [Source:MGI Symbol;Acc:MGI:1918782]	2	178414524	178424428	+	-1.42814	9.82466e-11
R3hdm1	ENSMUSG00000056211	R3H domain 1 (binds single-stranded nucleic acids) [Source:MGI Symbol;Acc:MGI:2448514]	1	128103306	128237735	+	-1.42632	1.10243e-16
Myo10	ENSMUSG00000022272	myosin X [Source:MGI Symbol;Acc:MGI:107716]	15	25622525	25813673	+	-1.4247	5.16052e-10
Mdh2	ENSMUSG00000019179	malate dehydrogenase 2, NAD (mitochondrial) [Source:MGI Symbol;Acc:MGI:97050]	5	135778480	135790398	+	-1.42367	1.40246e-09
2210403K04Rik	ENSMUSG00000085148	RIKEN cDNA 2210403K04 gene [Source:MGI Symbol;Acc:MGI:1914348]	11	75461539	75466676	+	-1.42361	2.67523e-14
Fads2	ENSMUSG00000024665	fatty acid desaturase 2 [Source:MGI Symbol;Acc:MGI:1930079]	19	10064164	10101503	-	-1.42332	4.25644e-11
Cirbp	ENSMUSG00000045193	cold inducible RNA binding protein [Source:MGI Symbol;Acc:MGI:893588]	10	80165985	80172786	+	-1.4229	1.05184e-17
1700001L05Rik	ENSMUSG00000075511	RIKEN cDNA 1700001L05 gene [Source:MGI Symbol;Acc:MGI:1916541]	15	83357526	83367282	-	-1.4225	0.00103909
Nat10	ENSMUSG00000027185	N-acetyltransferase 10 [Source:MGI Symbol;Acc:MGI:2138939]	2	103721256	103761270	-	-1.42116	2.08373e-22
Klf2	ENSMUSG00000055148	Kruppel-like factor 2 (lung) [Source:MGI Symbol;Acc:MGI:1342772]	8	72319033	72321656	+	-1.42077	1.1438e-07
Klra2	ENSMUSG00000030187	killer cell lectin-like receptor, subfamily A, member 2 [Source:MGI Symbol;Acc:MGI:101906]	6	131219223	131247362	-	-1.4204	7.43404e-06
Prps1	ENSMUSG00000031432	phosphoribosyl pyrophosphate synthetase 1 [Source:MGI Symbol;Acc:MGI:97775]	X	140456613	140476140	+	-1.41536	7.71296e-12
Osgin2	ENSMUSG00000041153	oxidative stress induced growth inhibitor family member 2 [Source:MGI Symbol;Acc:MGI:2384798]	4	15997121	16013888	-	-1.41536	1.42671e-20
Sp2	ENSMUSG00000018678	Sp2 transcription factor [Source:MGI Symbol;Acc:MGI:1926162]	11	96953340	96982959	-	-1.41427	0.000799351
Utp14b	ENSMUSG00000079470	UTP14, U3 small nucleolar ribonucleoprotein, homolog B (yeast) [Source:MGI Symbol;Acc:MGI:2445092]	1	78658038	78667588	+	-1.41415	1.75302e-24
Zswim1	ENSMUSG00000017764	zinc finger, SWIM domain containing 1 [Source:MGI Symbol;Acc:MGI:1919221]	2	164822686	164826871	+	-1.41266	2.9234e-05
Mrps18b	ENSMUSG00000024436	mitochondrial ribosomal protein S18B [Source:MGI Symbol;Acc:MGI:1914223]	17	35910379	35916389	-	-1.41075	6.80535e-12
Fam122a	ENSMUSG00000074922	family with sequence similarity 122, member A [Source:MGI Symbol;Acc:MGI:1915284]	19	24476502	24477356	-	-1.41053	0.010894
Amd1	ENSMUSG00000075232	S-adenosylmethionine decarboxylase 1 [Source:MGI Symbol;Acc:MGI:88004]	10	40287458	40302188	-	-1.40882	7.59886e-17
Txn2	ENSMUSG00000005354	thioredoxin 2 [Source:MGI Symbol;Acc:MGI:1929468]	15	77915047	77929006	-	-1.40861	0.0167746
Smarcc1	ENSMUSG00000032481	SWI/SNF related, matrix associated, actin dependent regulator of chromatin, subfamily c, member 1 [Source:MGI Symbol;Acc:MGI:1203524]	9	110132037	110240178	+	-1.4055	1.80089e-09
Prep	ENSMUSG00000019849	prolyl endopeptidase [Source:MGI Symbol;Acc:MGI:1270863]	10	45067206	45158997	+	-1.40536	2.43099e-21
Agpat9	ENSMUSG00000029314	1-acylglycerol-3-phosphate O-acyltransferase 9 [Source:MGI Symbol;Acc:MGI:3603816]	5	100845713	100899102	+	-1.40334	0.00681974
Mcm6	ENSMUSG00000026355	minichromosome maintenance deficient 6 (MIS5 homolog, S. pombe) (S. cerevisiae) [Source:MGI Symbol;Acc:MGI:1298227]	1	128331591	128359656	-	-1.40319	3.37504e-28
Mmd	ENSMUSG00000003948	monocyte to macrophage differentiation-associated [Source:MGI Symbol;Acc:MGI:1914718]	11	90187684	90278589	+	-1.40267	7.14373e-36
Gclc	ENSMUSG00000032350	glutamate-cysteine ligase, catalytic subunit [Source:MGI Symbol;Acc:MGI:104990]	9	77754535	77794485	+	-1.40223	1.7155e-24
Brix1	ENSMUSG00000022247	BRX1, biogenesis of ribosomes, homolog (S. cerevisiae) [Source:MGI Symbol;Acc:MGI:1915082]	15	10474779	10485947	-	-1.40194	7.31367e-10
Yrdc	ENSMUSG00000028889	yrdC domain containing (E.coli) [Source:MGI Symbol;Acc:MGI:2387201]	4	124850679	124855242	+	-1.39993	3.23853e-12
Fus	ENSMUSG00000030795	fusion, derived from t(12;16) malignant liposarcoma (human) [Source:MGI Symbol;Acc:MGI:1353633]	7	127967457	127982368	+	-1.39857	3.98264e-10
Dut	ENSMUSG00000027203	deoxyuridine triphosphatase [Source:MGI Symbol;Acc:MGI:1346051]	2	125247190	125258608	+	-1.39821	1.10898e-17
Ptplb	ENSMUSG00000035376	protein tyrosine phosphatase-like (proline instead of catalytic arginine), member b [Source:MGI Symbol;Acc:MGI:1918007]	16	35022421	35109175	+	-1.39673	4.15701e-11
Trim62	ENSMUSG00000041000	tripartite motif-containing 62 [Source:MGI Symbol;Acc:MGI:1914775]	4	128883580	128911328	+	-1.39671	0.00306716
Lyar	ENSMUSG00000067367	Ly1 antibody reactive clone [Source:MGI Symbol;Acc:MGI:107470]	5	38220470	38234306	+	-1.3955	6.01757e-15
Prmt5	ENSMUSG00000023110	protein arginine N-methyltransferase 5 [Source:MGI Symbol;Acc:MGI:1351645]	14	54507187	54517525	-	-1.39267	6.79545e-23
Pfas	ENSMUSG00000020899	phosphoribosylformylglycinamidine synthase (FGAR amidotransferase) [Source:MGI Symbol;Acc:MGI:2684864]	11	68985697	69008460	-	-1.38953	1.3426e-25
Lrrc8b	ENSMUSG00000070639	leucine rich repeat containing 8 family, member B [Source:MGI Symbol;Acc:MGI:2141353]	5	105415775	105486189	+	-1.38802	1.59085e-08
Klf10	ENSMUSG00000037465	Kruppel-like factor 10 [Source:MGI Symbol;Acc:MGI:1101353]	15	38294413	38300707	-	-1.38587	1.58787e-26
1110004E09Rik	ENSMUSG00000022972	RIKEN cDNA 1110004E09 gene [Source:MGI Symbol;Acc:MGI:1915251]	16	90925809	90934927	-	-1.38564	5.13752e-12
Dcstamp	ENSMUSG00000022303	dentrocyte expressed seven transmembrane protein [Source:MGI Symbol;Acc:MGI:1923016]	15	39745932	39760934	+	-1.38529	5.39441e-08
C030013D06Rik	ENSMUSG00000079489	RIKEN cDNA C030013D06 gene [Source:MGI Symbol;Acc:MGI:1924626]	14	56733657	56734954	-	-1.38471	0.0336533
Rangrf	ENSMUSG00000032892	RAN guanine nucleotide release factor [Source:MGI Symbol;Acc:MGI:1889073]	11	68972484	68975185	-	-1.3841	0.0372442
Gart	ENSMUSG00000022962	phosphoribosylglycinamide formyltransferase [Source:MGI Symbol;Acc:MGI:95654]	16	91621186	91646952	-	-1.38376	1.3836e-26
Pgp	ENSMUSG00000043445	phosphoglycolate phosphatase [Source:MGI Symbol;Acc:MGI:1914328]	17	24470473	24471591	+	-1.3829	9.10113e-09
Hsp90ab1	ENSMUSG00000023944	heat shock protein 90 alpha (cytosolic), class B member 1 [Source:MGI Symbol;Acc:MGI:96247]	17	45567775	45573271	-	-1.38259	0.0101798
Tcerg1	ENSMUSG00000024498	transcription elongation regulator 1 (CA150) [Source:MGI Symbol;Acc:MGI:1926421]	18	42511510	42575551	+	-1.37661	1.83924e-29
Neto2	ENSMUSG00000036902	neuropilin (NRP) and tolloid (TLL)-like 2 [Source:MGI Symbol;Acc:MGI:1921763]	8	85636588	85690973	-	-1.37633	1.0229e-08
Il1rn	ENSMUSG00000026981	interleukin 1 receptor antagonist [Source:MGI Symbol;Acc:MGI:96547]	2	24336853	24351494	+	-1.36716	3.22885e-16
Rif1	ENSMUSG00000036202	Rap1 interacting factor 1 homolog (yeast) [Source:MGI Symbol;Acc:MGI:1098622]	2	52072837	52122383	+	-1.36704	2.33395e-25
Nos1ap	ENSMUSG00000038473	nitric oxide synthase 1 (neuronal) adaptor protein [Source:MGI Symbol;Acc:MGI:1917979]	1	170302668	170589861	-	-1.36494	0.0349134
Spire1	ENSMUSG00000024533	spire homolog 1 (Drosophila) [Source:MGI Symbol;Acc:MGI:1915416]	18	67488209	67552777	-	-1.36485	4.89238e-26
Aimp2	ENSMUSG00000029610	aminoacyl tRNA synthetase complex-interacting multifunctional protein 2 [Source:MGI Symbol;Acc:MGI:2385237]	5	143902704	143909847	-	-1.36468	1.49429e-10
Bola3	ENSMUSG00000045160	bolA-like 3 (E. coli) [Source:MGI Symbol;Acc:MGI:1925903]	6	83349147	83360136	+	-1.36439	8.46663e-11
Rcc2	ENSMUSG00000040945	regulator of chromosome condensation 2 [Source:MGI Symbol;Acc:MGI:1919784]	4	140700541	140723220	+	-1.3641	4.56359e-20
Slc3a2	ENSMUSG00000010095	solute carrier family 3 (activators of dibasic and neutral amino acid transport), member 2 [Source:MGI Symbol;Acc:MGI:96955]	19	8706882	8723369	-	-1.36366	7.05589e-17
Slc12a7	ENSMUSG00000017756	solute carrier family 12, member 7 [Source:MGI Symbol;Acc:MGI:1342283]	13	73763697	73816743	+	-1.36211	2.74801e-07
Rnmtl1	ENSMUSG00000038046	RNA methyltransferase like 1 [Source:MGI Symbol;Acc:MGI:1914640]	11	76243715	76250619	+	-1.36145	3.19701e-09
Cirh1a	ENSMUSG00000041438	cirrhosis, autosomal recessive 1A (human) [Source:MGI Symbol;Acc:MGI:1096573]	8	106893640	106923093	+	-1.36143	3.04972e-15
Zfp36	ENSMUSG00000044786	zinc finger protein 36 [Source:MGI Symbol;Acc:MGI:99180]	7	28376784	28379255	-	-1.36141	5.92079e-28
Letm1	ENSMUSG00000005299	leucine zipper-EF-hand containing transmembrane protein 1 [Source:MGI Symbol;Acc:MGI:1932557]	5	33739673	33782817	-	-1.35985	1.08875e-13
Elovl6	ENSMUSG00000041220	ELOVL family member 6, elongation of long chain fatty acids (yeast) [Source:MGI Symbol;Acc:MGI:2156528]	3	129532386	129638495	+	-1.35953	8.63271e-15
Lipt2	ENSMUSG00000030725	lipoyl(octanoyl) transferase 2 (putative) [Source:MGI Symbol;Acc:MGI:1914414]	7	100159277	100161365	+	-1.3595	0.000248841
Itpr3	ENSMUSG00000042644	inositol 1,4,5-triphosphate receptor 3 [Source:MGI Symbol;Acc:MGI:96624]	17	27057304	27122223	+	-1.35818	9.83878e-20
Impdh1	ENSMUSG00000003500	inosine 5'-phosphate dehydrogenase 1 [Source:MGI Symbol;Acc:MGI:96567]	6	29200434	29216364	-	-1.35802	1.60575e-11
Chaf1b	ENSMUSG00000022945	chromatin assembly factor 1, subunit B (p60) [Source:MGI Symbol;Acc:MGI:1314881]	16	93883901	93906115	+	-1.35629	3.13237e-23
Slc25a25	ENSMUSG00000026819	solute carrier family 25 (mitochondrial carrier, phosphate carrier), member 25 [Source:MGI Symbol;Acc:MGI:1915913]	2	32414487	32451445	-	-1.35506	2.15402e-12
Cd36	ENSMUSG00000002944	CD36 antigen [Source:MGI Symbol;Acc:MGI:107899]	5	17781690	17888959	-	-1.35261	7.87669e-28
Fam60a	ENSMUSG00000039985	family with sequence similarity 60, member A [Source:MGI Symbol;Acc:MGI:1929091]	6	148921035	148946467	-	-1.35156	2.16053e-05
Adora2b	ENSMUSG00000018500	adenosine A2b receptor [Source:MGI Symbol;Acc:MGI:99403]	11	62248984	62266453	+	-1.35036	0.0050814
Noc4l	ENSMUSG00000033294	nucleolar complex associated 4 homolog (S. cerevisiae) [Source:MGI Symbol;Acc:MGI:2140843]	5	110648418	110653417	-	-1.34916	9.15331e-09
Tomm40	ENSMUSG00000002984	translocase of outer mitochondrial membrane 40 homolog (yeast) [Source:MGI Symbol;Acc:MGI:1858259]	7	19701313	19715438	-	-1.34833	6.47361e-13
Npy	ENSMUSG00000029819	neuropeptide Y [Source:MGI Symbol;Acc:MGI:97374]	6	49822710	49829507	+	-1.3482	7.1199e-17
Klf7	ENSMUSG00000025959	Kruppel-like factor 7 (ubiquitous) [Source:MGI Symbol;Acc:MGI:1935151]	1	64029447	64122282	-	-1.34803	2.07794e-12
Il1rl1	ENSMUSG00000026069	interleukin 1 receptor-like 1 [Source:MGI Symbol;Acc:MGI:98427]	1	40429570	40465415	+	-1.34761	4.29266e-05
Atad3a	ENSMUSG00000029036	ATPase family, AAA domain containing 3A [Source:MGI Symbol;Acc:MGI:1919214]	4	155740641	155761093	-	-1.34734	5.74376e-15
Pfn1	ENSMUSG00000018293	profilin 1 [Source:MGI Symbol;Acc:MGI:97549]	11	70651850	70654644	-	-1.34713	2.32667e-33
Fosl2	ENSMUSG00000029135	fos-like antigen 2 [Source:MGI Symbol;Acc:MGI:102858]	5	32136472	32157831	+	-1.34432	2.78749e-17
Trp53	ENSMUSG00000059552	transformation related protein 53 [Source:MGI Symbol;Acc:MGI:98834]	11	69580359	69591873	+	-1.34322	3.01816e-06
Pom121	ENSMUSG00000053293	nuclear pore membrane protein 121 [Source:MGI Symbol;Acc:MGI:2137624]	5	135376141	135394546	-	-1.34284	8.51155e-06
Pus1	ENSMUSG00000029507	pseudouridine synthase 1 [Source:MGI Symbol;Acc:MGI:1929237]	5	110773667	110780659	-	-1.34214	3.91004e-15
Hspa9	ENSMUSG00000024359	heat shock protein 9 [Source:MGI Symbol;Acc:MGI:96245]	18	34937414	34954357	-	-1.3392	1.61748e-29
Golim4	ENSMUSG00000034109	golgi integral membrane protein 4 [Source:MGI Symbol;Acc:MGI:1920374]	3	75876183	75956949	-	-1.33876	8.41451e-12
Zcchc10	ENSMUSG00000018239	zinc finger, CCHC domain containing 10 [Source:MGI Symbol;Acc:MGI:1196228]	11	53324679	53333301	+	-1.3385	0.0390822
Pdss1	ENSMUSG00000026784	prenyl (solanesyl) diphosphate synthase, subunit 1 [Source:MGI Symbol;Acc:MGI:1889278]	2	22895522	22940266	+	-1.33815	2.27429e-07
Parvg	ENSMUSG00000022439	parvin, gamma [Source:MGI Symbol;Acc:MGI:2158329]	15	84324026	84342978	+	-1.3376	3.55079e-14
Mat2a	ENSMUSG00000053907	methionine adenosyltransferase II, alpha [Source:MGI Symbol;Acc:MGI:2443731]	6	72432799	72439558	-	-1.33478	1.56397e-26
Mthfd1	ENSMUSG00000021048	methylenetetrahydrofolate dehydrogenase (NADP+ dependent), methenyltetrahydrofolate cyclohydrolase, formyltetrahydrofolate synthase [Source:MGI Symbol;Acc:MGI:1342005]	12	76255232	76319820	+	-1.33456	7.92863e-25
Wdr75	ENSMUSG00000025995	WD repeat domain 75 [Source:MGI Symbol;Acc:MGI:1920924]	1	45795166	45823619	+	-1.33407	4.95899e-23
Plxna4	ENSMUSG00000029765	plexin A4 [Source:MGI Symbol;Acc:MGI:2179061]	6	32145926	32588192	-	-1.33359	0.000834399
1700017B05Rik	ENSMUSG00000032300	RIKEN cDNA 1700017B05 gene [Source:MGI Symbol;Acc:MGI:1921461]	9	57252322	57262599	-	-1.33305	8.63097e-10
Gemin4	ENSMUSG00000049396	gem (nuclear organelle) associated protein 4 [Source:MGI Symbol;Acc:MGI:2449313]	11	76210571	76217664	-	-1.33234	2.85744e-09
Exo1	ENSMUSG00000039748	exonuclease 1 [Source:MGI Symbol;Acc:MGI:1349427]	1	175880778	175911396	+	-1.33214	6.5237e-20
Psd3	ENSMUSG00000030465	pleckstrin and Sec7 domain containing 3 [Source:MGI Symbol;Acc:MGI:1918215]	8	67689082	68062286	-	-1.32744	1.03832e-19
Msr1	ENSMUSG00000025044	macrophage scavenger receptor 1 [Source:MGI Symbol;Acc:MGI:98257]	8	39581700	39642678	-	-1.32637	1.35938e-17
Cd3eap	ENSMUSG00000047649	CD3E antigen, epsilon polypeptide associated protein [Source:MGI Symbol;Acc:MGI:1917583]	7	19356849	19359483	-	-1.32634	2.35111e-12
Nphp4	ENSMUSG00000039577	nephronophthisis 4 (juvenile) homolog (human) [Source:MGI Symbol;Acc:MGI:2384210]	4	152476706	152563183	+	-1.32633	0.00907506
Exosc1	ENSMUSG00000034321	exosome component 1 [Source:MGI Symbol;Acc:MGI:1913833]	19	41922980	41933314	-	-1.32585	2.10569e-14
Ap1s1	ENSMUSG00000004849	adaptor protein complex AP-1, sigma 1 [Source:MGI Symbol;Acc:MGI:1098244]	5	137034993	137046135	-	-1.32577	3.54375e-18
Pcna	ENSMUSG00000027342	proliferating cell nuclear antigen [Source:MGI Symbol;Acc:MGI:97503]	2	132249162	132253314	-	-1.32528	5.62245e-31
Raet1c	ENSMUSG00000053219	retinoic acid early transcript gamma [Source:MGI Symbol;Acc:MGI:109431]	10	22173521	22374139	+	-1.3245	8.45368e-11
Tsga14	ENSMUSG00000029790	testis specific gene A14 [Source:MGI Symbol;Acc:MGI:1891414]	6	30653457	30693749	-	-1.32428	2.21193e-09
Atf4	ENSMUSG00000042406	activating transcription factor 4 [Source:MGI Symbol;Acc:MGI:88096]	15	80255184	80257540	+	-1.32377	9.90933e-18
Vars	ENSMUSG00000007029	valyl-tRNA synthetase [Source:MGI Symbol;Acc:MGI:90675]	17	35000987	35016322	+	-1.32022	1.49593e-16
Fhod3	ENSMUSG00000034295	formin homology 2 domain containing 3 [Source:MGI Symbol;Acc:MGI:1925847]	18	24709445	25133500	+	-1.3196	0.000278541
Micall1	ENSMUSG00000033039	microtubule associated monoxygenase, calponin and LIM domain containing -like 1 [Source:MGI Symbol;Acc:MGI:105870]	15	79108972	79136897	+	-1.31927	2.33242e-09
Luzp1	ENSMUSG00000001089	leucine zipper protein 1 [Source:MGI Symbol;Acc:MGI:107629]	4	136469761	136554780	+	-1.31916	4.03056e-27
Tmem26	ENSMUSG00000060044	transmembrane protein 26 [Source:MGI Symbol;Acc:MGI:2143537]	10	68723746	68782654	+	-1.31764	1.9696e-05
Ppm1g	ENSMUSG00000029147	protein phosphatase 1G (formerly 2C), magnesium-dependent, gamma isoform [Source:MGI Symbol;Acc:MGI:106065]	5	31202668	31220545	-	-1.31595	2.43045e-26
Chek1	ENSMUSG00000032113	checkpoint kinase 1 [Source:MGI Symbol;Acc:MGI:1202065]	9	36708482	36727065	-	-1.31498	1.86314e-14
Gpd2	ENSMUSG00000026827	glycerol phosphate dehydrogenase 2, mitochondrial [Source:MGI Symbol;Acc:MGI:99778]	2	57237635	57370719	+	-1.31399	3.8907e-25
E2f4	ENSMUSG00000014859	E2F transcription factor 4 [Source:MGI Symbol;Acc:MGI:103012]	8	105297663	105305369	+	-1.31359	5.19523e-10
Efr3b	ENSMUSG00000020658	EFR3 homolog B (S. cerevisiae) [Source:MGI Symbol;Acc:MGI:2444851]	12	3962554	4038915	-	-1.3128	7.28993e-19
D19Bwg1357e	ENSMUSG00000041360	DNA segment, Chr 19, Brigham & Women's Genetics 1357 expressed [Source:MGI Symbol;Acc:MGI:106253]	19	27388702	27429820	-	-1.31235	3.50628e-23
Hirip3	ENSMUSG00000042606	HIRA interacting protein 3 [Source:MGI Symbol;Acc:MGI:2142364]	7	126861972	126865377	+	-1.31183	6.85645e-08
Dcakd	ENSMUSG00000020935	dephospho-CoA kinase domain containing [Source:MGI Symbol;Acc:MGI:1915337]	11	102994047	103028333	-	-1.30989	4.08313e-07
Acvr1	ENSMUSG00000026836	activin A receptor, type 1 [Source:MGI Symbol;Acc:MGI:87911]	2	58388644	58567157	-	-1.30973	4.21325e-10
Tra2b	ENSMUSG00000022858	transformer 2 beta homolog (Drosophila) [Source:MGI Symbol;Acc:MGI:106016]	16	22244549	22266005	-	-1.30953	5.83376e-30
Lonrf1	ENSMUSG00000039633	LON peptidase N-terminal domain and ring finger 1 [Source:MGI Symbol;Acc:MGI:3609241]	8	36216064	36249516	-	-1.30846	0.000106814
Clec5a	ENSMUSG00000029915	C-type lectin domain family 5, member a [Source:MGI Symbol;Acc:MGI:1345151]	6	40574894	40585821	-	-1.30829	1.25542e-13
Cd244	ENSMUSG00000004709	CD244 natural killer cell receptor 2B4 [Source:MGI Symbol;Acc:MGI:109294]	1	171559193	171585318	+	-1.30802	2.74012e-11
A530064D06Rik	ENSMUSG00000043939	RIKEN cDNA A530064D06 gene [Source:MGI Symbol;Acc:MGI:2443476]	17	48151896	48167270	-	-1.30733	4.90658e-06
Midn	ENSMUSG00000035621	midnolin [Source:MGI Symbol;Acc:MGI:1890222]	10	80148272	80158368	+	-1.30614	2.65174e-12
Flrt3	ENSMUSG00000051379	fibronectin leucine rich transmembrane protein 3 [Source:MGI Symbol;Acc:MGI:1918686]	2	140650914	140671469	-	-1.30571	0.012575
Nme1	ENSMUSG00000037601	NME/NM23 nucleoside diphosphate kinase 1 [Source:MGI Symbol;Acc:MGI:97355]	11	93956979	93968521	-	-1.30459	4.48121e-19
Tjp2	ENSMUSG00000024812	tight junction protein 2 [Source:MGI Symbol;Acc:MGI:1341872]	19	24094523	24225026	-	-1.30268	4.12502e-22
Syce2	ENSMUSG00000003824	synaptonemal complex central element protein 2 [Source:MGI Symbol;Acc:MGI:1919096]	8	84872111	84888221	+	-1.30169	1.14961e-10
Dhx37	ENSMUSG00000029480	DEAH (Asp-Glu-Ala-His) box polypeptide 37 [Source:MGI Symbol;Acc:MGI:3028576]	5	125414406	125434048	-	-1.30163	9.98202e-07
Ywhaz	ENSMUSG00000022285	tyrosine 3-monooxygenase/tryptophan 5-monooxygenase activation protein, zeta polypeptide [Source:MGI Symbol;Acc:MGI:109484]	15	36770770	36794547	-	-1.30136	3.77203e-10
Ddx18	ENSMUSG00000001674	DEAD (Asp-Glu-Ala-Asp) box polypeptide 18 [Source:MGI Symbol;Acc:MGI:1914192]	1	121553835	121567989	-	-1.29736	4.17937e-13
Ppm1l	ENSMUSG00000027784	protein phosphatase 1 (formerly 2C)-like [Source:MGI Symbol;Acc:MGI:2139740]	3	69316861	69560802	+	-1.29729	4.74026e-07
BC017647	ENSMUSG00000037750	cDNA sequence BC017647 [Source:MGI Symbol;Acc:MGI:2384939]	11	78094660	78156700	+	-1.29658	7.85257e-05
Kazald1	ENSMUSG00000025213	Kazal-type serine peptidase inhibitor domain 1 [Source:MGI Symbol;Acc:MGI:2147606]	19	45075241	45079289	+	-1.29584	0.0345261
Sf3b4	ENSMUSG00000068856	splicing factor 3b, subunit 4 [Source:MGI Symbol;Acc:MGI:109580]	3	96172332	96177564	+	-1.29235	1.62828e-07
Hnrnpa0	ENSMUSG00000007836	heterogeneous nuclear ribonucleoprotein A0 [Source:MGI Symbol;Acc:MGI:1924384]	13	58125879	58128556	-	-1.29209	5.50467e-15
Pf4	ENSMUSG00000029373	platelet factor 4 [Source:MGI Symbol;Acc:MGI:1888711]	5	90772435	90773381	+	-1.29192	2.01534e-20
Tdg	ENSMUSG00000034674	thymine DNA glycosylase [Source:MGI Symbol;Acc:MGI:108247]	10	82629828	82650799	+	-1.28954	1.58448e-11
Wdr77	ENSMUSG00000000561	WD repeat domain 77 [Source:MGI Symbol;Acc:MGI:1917715]	3	105959369	105984600	+	-1.28862	1.09339e-16
Pigl	ENSMUSG00000014245	phosphatidylinositol glycan anchor biosynthesis, class L [Source:MGI Symbol;Acc:MGI:2681271]	11	62458285	62516293	+	-1.2867	0.0190789
Wdr74	ENSMUSG00000042729	WD repeat domain 74 [Source:MGI Symbol;Acc:MGI:2147427]	19	8735839	8740623	+	-1.28618	3.95165e-09
Lrp11	ENSMUSG00000019796	low density lipoprotein receptor-related protein 11 [Source:MGI Symbol;Acc:MGI:2442989]	10	7589800	7625483	+	-1.28258	2.47689e-07
Ece2	ENSMUSG00000022842	endothelin converting enzyme 2 [Source:MGI Symbol;Acc:MGI:1101356]	16	20611593	20646485	+	-1.27953	2.74099e-06
Psme3	ENSMUSG00000078652	proteaseome (prosome, macropain) 28 subunit, 3 [Source:MGI Symbol;Acc:MGI:1096366]	11	101316213	101323537	+	-1.27905	4.80314e-17
N6amt1	ENSMUSG00000044442	N-6 adenine-specific DNA methyltransferase 1 (putative) [Source:MGI Symbol;Acc:MGI:1915018]	16	87354185	87368742	+	-1.27883	1.52349e-09
Snrpa1	ENSMUSG00000030512	small nuclear ribonucleoprotein polypeptide A' [Source:MGI Symbol;Acc:MGI:1916231]	7	66060299	66074582	+	-1.27815	3.54129e-17
Wdr46	ENSMUSG00000024312	WD repeat domain 46 [Source:MGI Symbol;Acc:MGI:1931871]	17	33940660	33949695	+	-1.27737	3.61747e-18
Hspd1	ENSMUSG00000025980	heat shock protein 1 (chaperonin) [Source:MGI Symbol;Acc:MGI:96242]	1	55077835	55088243	-	-1.27703	2.55601e-16
E2f7	ENSMUSG00000020185	E2F transcription factor 7 [Source:MGI Symbol;Acc:MGI:1289147]	10	110745439	110787384	+	-1.27618	6.39656e-11
Heatr3	ENSMUSG00000031657	HEAT repeat containing 3 [Source:MGI Symbol;Acc:MGI:2444491]	8	88137855	88172027	+	-1.27515	1.46203e-13
Myl12a	ENSMUSG00000024048	myosin, light chain 12A, regulatory, non-sarcomeric [Source:MGI Symbol;Acc:MGI:1914518]	17	70993656	71002878	-	-1.27374	1.14866e-25
Gm5620	ENSMUSG00000056904	predicted gene 5620 [Source:MGI Symbol;Acc:MGI:3647798]	9	91097148	91098500	+	-1.27256	0.00293331
Cgnl1	ENSMUSG00000032232	cingulin-like 1 [Source:MGI Symbol;Acc:MGI:1915428]	9	71626509	71771602	-	-1.27196	5.60111e-25
Dhfr	ENSMUSG00000021707	dihydrofolate reductase [Source:MGI Symbol;Acc:MGI:94890]	13	92354783	92389053	+	-1.26981	1.65642e-16
Tnip3	ENSMUSG00000044162	TNFAIP3 interacting protein 3 [Source:MGI Symbol;Acc:MGI:3041165]	6	65590398	65634040	+	-1.26956	1.03315e-11
Cstf2	ENSMUSG00000031256	cleavage stimulation factor, 3' pre-RNA subunit 2 [Source:MGI Symbol;Acc:MGI:1343054]	X	134059187	134086819	+	-1.26932	4.16746e-23
Jun	ENSMUSG00000052684	Jun oncogene [Source:MGI Symbol;Acc:MGI:96646]	4	95049034	95052222	-	-1.26925	3.95605e-15
Fpgs	ENSMUSG00000009566	folylpolyglutamyl synthetase [Source:MGI Symbol;Acc:MGI:95576]	2	32682609	32704137	-	-1.2692	0.00137156
Nlrp3	ENSMUSG00000032691	NLR family, pyrin domain containing 3 [Source:MGI Symbol;Acc:MGI:2653833]	11	59541568	59566956	+	-1.26896	2.73523e-27
P4ha2	ENSMUSG00000018906	procollagen-proline, 2-oxoglutarate 4-dioxygenase (proline 4-hydroxylase), alpha II polypeptide [Source:MGI Symbol;Acc:MGI:894286]	11	54100095	54131665	+	-1.26858	0.00535811
Serpinb9b	ENSMUSG00000021403	serine (or cysteine) peptidase inhibitor, clade B, member 9b [Source:MGI Symbol;Acc:MGI:894668]	13	33027416	33041884	+	-1.26735	0.0110051
Rars	ENSMUSG00000018848	arginyl-tRNA synthetase [Source:MGI Symbol;Acc:MGI:1914297]	11	35808381	35834506	-	-1.26713	2.08813e-25
Exosc2	ENSMUSG00000039356	exosome component 2 [Source:MGI Symbol;Acc:MGI:2385133]	2	31670715	31681350	+	-1.26528	8.24657e-16
Cct3	ENSMUSG00000001416	chaperonin containing Tcp1, subunit 3 (gamma) [Source:MGI Symbol;Acc:MGI:104708]	3	88297116	88321767	+	-1.26456	2.96867e-18
Rin1	ENSMUSG00000024883	Ras and Rab interactor 1 [Source:MGI Symbol;Acc:MGI:2385695]	19	5050808	5057071	+	-1.26214	0.0124427
Elmo1	ENSMUSG00000041112	engulfment and cell motility 1, ced-12 homolog (C. elegans) [Source:MGI Symbol;Acc:MGI:2153044]	13	20090507	20608353	+	-1.26194	3.9762e-24
St3gal6	ENSMUSG00000022747	ST3 beta-galactoside alpha-2,3-sialyltransferase 6 [Source:MGI Symbol;Acc:MGI:1888707]	16	58468125	58524243	-	-1.26141	1.44105e-05
Spata5	ENSMUSG00000027722	spermatogenesis associated 5 [Source:MGI Symbol;Acc:MGI:1927170]	3	37419896	37579096	+	-1.26034	2.74075e-14
Ftsj3	ENSMUSG00000020706	FtsJ homolog 3 (E. coli) [Source:MGI Symbol;Acc:MGI:1860295]	11	106249142	106256079	-	-1.25863	9.47945e-19
Nt5c3l	ENSMUSG00000017176	5'-nucleotidase, cytosolic III-like [Source:MGI Symbol;Acc:MGI:1915356]	11	100422321	100441808	-	-1.25799	7.51481e-08
Uchl1	ENSMUSG00000029223	ubiquitin carboxy-terminal hydrolase L1 [Source:MGI Symbol;Acc:MGI:103149]	5	66676098	66687231	+	-1.25712	1.42705e-13
Mtbp	ENSMUSG00000022369	Mdm2, transformed 3T3 cell double minute p53 binding protein [Source:MGI Symbol;Acc:MGI:2146005]	15	55557408	55626423	+	-1.25682	9.55106e-17
Pwp2	ENSMUSG00000032834	PWP2 periodic tryptophan protein homolog (yeast) [Source:MGI Symbol;Acc:MGI:1341200]	10	78170910	78185149	-	-1.25679	1.76714e-12
Prmt7	ENSMUSG00000060098	protein arginine N-methyltransferase 7 [Source:MGI Symbol;Acc:MGI:2384879]	8	106210936	106252794	+	-1.25642	3.98973e-12
Fkbp1a	ENSMUSG00000032966	FK506 binding protein 1a [Source:MGI Symbol;Acc:MGI:95541]	2	151542483	151561692	+	-1.25592	2.32949e-05
Polr3h	ENSMUSG00000022476	polymerase (RNA) III (DNA directed) polypeptide H [Source:MGI Symbol;Acc:MGI:1926179]	15	81915030	81926213	-	-1.25561	1.32724e-11
Usp6nl	ENSMUSG00000039046	USP6 N-terminal like [Source:MGI Symbol;Acc:MGI:2138893]	2	6322667	6446390	+	-1.2532	1.45111e-17
Ptpla	ENSMUSG00000063275	protein tyrosine phosphatase-like (proline instead of catalytic arginine), member a [Source:MGI Symbol;Acc:MGI:1353592]	2	13975563	14056135	-	-1.24888	6.73769e-05
Ptrf	ENSMUSG00000004044	polymerase I and transcript release factor [Source:MGI Symbol;Acc:MGI:1277968]	11	100956733	100970887	-	-1.24871	0.0150999
Slc12a4	ENSMUSG00000017765	solute carrier family 12, member 4 [Source:MGI Symbol;Acc:MGI:1309465]	8	105943590	105966115	-	-1.24856	4.08543e-17
Pfkp	ENSMUSG00000021196	phosphofructokinase, platelet [Source:MGI Symbol;Acc:MGI:1891833]	13	6579768	6648777	-	-1.24852	2.56028e-23
Mtap2	ENSMUSG00000015222	microtubule-associated protein 2 [Source:MGI Symbol;Acc:MGI:97175]	1	66175273	66442583	+	-1.24806	3.55966e-05
Gars	ENSMUSG00000029777	glycyl-tRNA synthetase [Source:MGI Symbol;Acc:MGI:2449057]	6	55038001	55079504	+	-1.24691	8.81537e-31
Gtpbp4	ENSMUSG00000021149	GTP binding protein 4 [Source:MGI Symbol;Acc:MGI:1916487]	13	8972071	8996017	-	-1.24573	1.46988e-20
Azin1	ENSMUSG00000037458	antizyme inhibitor 1 [Source:MGI Symbol;Acc:MGI:1859169]	15	38487430	38519266	-	-1.24521	2.58213e-27
Pppde2	ENSMUSG00000022472	PPPDE peptidase domain containing 2 [Source:MGI Symbol;Acc:MGI:106313]	15	81992523	82033862	-	-1.24499	0.000414377
Mapk11	ENSMUSG00000053137	mitogen-activated protein kinase 11 [Source:MGI Symbol;Acc:MGI:1338024]	15	89142486	89149606	-	-1.24401	0.0141356
Tnfrsf23	ENSMUSG00000037613	tumor necrosis factor receptor superfamily, member 23 [Source:MGI Symbol;Acc:MGI:1930269]	7	143665809	143685872	-	-1.24392	9.66053e-07
Map3k6	ENSMUSG00000028862	mitogen-activated protein kinase kinase kinase 6 [Source:MGI Symbol;Acc:MGI:1855691]	4	133240818	133252929	+	-1.24381	1.5653e-05
Carm1	ENSMUSG00000032185	coactivator-associated arginine methyltransferase 1 [Source:MGI Symbol;Acc:MGI:1913208]	9	21546894	21589487	+	-1.24309	3.27767e-08
Serpinb9	ENSMUSG00000045827	serine (or cysteine) peptidase inhibitor, clade B, member 9 [Source:MGI Symbol;Acc:MGI:106603]	13	33003250	33017957	+	-1.24193	1.22622e-09
Utp18	ENSMUSG00000054079	UTP18, small subunit (SSU) processome component, homolog (yeast) [Source:MGI Symbol;Acc:MGI:1923402]	11	93859243	93885766	-	-1.24176	2.88337e-15
Gtf3c6	ENSMUSG00000019837	general transcription factor IIIC, polypeptide 6, alpha [Source:MGI Symbol;Acc:MGI:1914621]	10	40249203	40257665	-	-1.24049	1.19454e-13
Usp36	ENSMUSG00000033909	ubiquitin specific peptidase 36 [Source:MGI Symbol;Acc:MGI:1919594]	11	118259651	118290244	-	-1.23984	2.82542e-09
Arc	ENSMUSG00000022602	activity regulated cytoskeletal-associated protein [Source:MGI Symbol;Acc:MGI:88067]	15	74669083	74672570	-	-1.23978	0.00343907
Gm6377	ENSMUSG00000048621	predicted gene 6377 [Source:MGI Symbol;Acc:MGI:3647255]	X	109196756	109200439	+	-1.23936	8.58298e-13
Acot7	ENSMUSG00000028937	acyl-CoA thioesterase 7 [Source:MGI Symbol;Acc:MGI:1917275]	4	152178134	152271855	+	-1.23789	2.8064e-09
Chaf1a	ENSMUSG00000002835	chromatin assembly factor 1, subunit A (p150) [Source:MGI Symbol;Acc:MGI:1351331]	17	56040416	56068026	+	-1.23774	3.30647e-14
2700073G19Rik	ENSMUSG00000021041	RIKEN cDNA 2700073G19 gene [Source:MGI Symbol;Acc:MGI:1919868]	12	87442683	87444017	-	-1.23747	0.000261455
Gapdh	ENSMUSG00000057666	glyceraldehyde-3-phosphate dehydrogenase [Source:MGI Symbol;Acc:MGI:95640]	6	125161853	125166467	-	-1.23669	7.81028e-24
Mtap9	ENSMUSG00000033900	microtubule-associated protein 9 [Source:MGI Symbol;Acc:MGI:2442208]	3	82358072	82395268	+	-1.23644	0.0214263
Chchd4	ENSMUSG00000034203	coiled-coil-helix-coiled-coil-helix domain containing 4 [Source:MGI Symbol;Acc:MGI:1919420]	6	91464276	91473423	-	-1.23624	1.05959e-13
A930038C07Rik	ENSMUSG00000049001	RIKEN cDNA A930038C07 gene [Source:MGI Symbol;Acc:MGI:1915419]	6	65671590	65706930	+	-1.23455	0.00102341
Kitl	ENSMUSG00000019966	kit ligand [Source:MGI Symbol;Acc:MGI:96974]	10	100015630	100100413	+	-1.23333	8.11795e-13
Eif2b3	ENSMUSG00000028683	eukaryotic translation initiation factor 2B, subunit 3 [Source:MGI Symbol;Acc:MGI:1313286]	4	117019402	117087306	+	-1.23264	1.12881e-10
Klf16	ENSMUSG00000035397	Kruppel-like factor 16 [Source:MGI Symbol;Acc:MGI:2153049]	10	80567124	80577321	-	-1.23105	3.05331e-07
Pcsk1	ENSMUSG00000021587	proprotein convertase subtilisin/kexin type 1 [Source:MGI Symbol;Acc:MGI:97511]	13	75089826	75132498	+	-1.23071	0.000649817
Cdc42bpa	ENSMUSG00000026490	CDC42 binding protein kinase alpha [Source:MGI Symbol;Acc:MGI:2441841]	1	179960472	180165603	+	-1.23063	1.58692e-09
Gstcd	ENSMUSG00000028018	glutathione S-transferase, C-terminal domain containing [Source:MGI Symbol;Acc:MGI:1914803]	3	132981753	133092033	-	-1.22858	3.35769e-09
E2f8	ENSMUSG00000046179	E2F transcription factor 8 [Source:MGI Symbol;Acc:MGI:1922038]	7	48866429	48881596	-	-1.22631	1.84489e-07
Cdr2	ENSMUSG00000030878	cerebellar degeneration-related 2 [Source:MGI Symbol;Acc:MGI:1100885]	7	120957036	120982312	-	-1.22472	5.51005e-11
Mrps10	ENSMUSG00000034729	mitochondrial ribosomal protein S10 [Source:MGI Symbol;Acc:MGI:1928139]	17	47368887	47381417	+	-1.22384	6.41577e-10
Rccd1	ENSMUSG00000038930	RCC1 domain containing 1 [Source:MGI Symbol;Acc:MGI:2444156]	7	80316596	80324454	-	-1.22367	2.86119e-05
Rhob	ENSMUSG00000054364	ras homolog gene family, member B [Source:MGI Symbol;Acc:MGI:107949]	12	8497763	8499985	-	-1.22358	8.38818e-23
Fastkd3	ENSMUSG00000021532	FAST kinase domains 3 [Source:MGI Symbol;Acc:MGI:1916827]	13	68582248	68592279	+	-1.22336	7.92433e-11
Mboat1	ENSMUSG00000038732	membrane bound O-acyltransferase domain containing 1 [Source:MGI Symbol;Acc:MGI:2387184]	13	30136498	30246717	+	-1.22242	1.43628e-09
Osgin1	ENSMUSG00000074063	oxidative stress induced growth inhibitor 1 [Source:MGI Symbol;Acc:MGI:1919089]	8	119434124	119446256	+	-1.22218	0.00290002
Shq1	ENSMUSG00000035378	SHQ1 homolog (S. cerevisiae) [Source:MGI Symbol;Acc:MGI:1919421]	6	100573081	100671157	-	-1.22142	5.08678e-06
Dnajc21	ENSMUSG00000044224	DnaJ (Hsp40) homolog, subfamily C, member 21 [Source:MGI Symbol;Acc:MGI:1925371]	15	10446756	10470516	-	-1.22029	4.75429e-13
Snrpf	ENSMUSG00000020018	small nuclear ribonucleoprotein polypeptide F [Source:MGI Symbol;Acc:MGI:1917128]	10	93583029	93589706	-	-1.22025	2.54156e-10
Cnbp	ENSMUSG00000030057	cellular nucleic acid binding protein [Source:MGI Symbol;Acc:MGI:88431]	6	87842615	87851106	-	-1.2197	2.8765e-23
6330403L08Rik	ENSMUSG00000075585	RIKEN cDNA 6330403L08 gene [Source:MGI Symbol;Acc:MGI:1917994]	5	138995056	139000576	+	-1.21842	0.000108206
Hilpda	ENSMUSG00000043421	hypoxia inducible lipid droplet associated [Source:MGI Symbol;Acc:MGI:1916823]	6	29272488	29275446	+	-1.21704	0.00831474
Timm10	ENSMUSG00000027076	translocase of inner mitochondrial membrane 10 homolog (yeast) [Source:MGI Symbol;Acc:MGI:1353429]	2	84826997	84830213	+	-1.21589	2.36745e-06
Epb4.1l2	ENSMUSG00000019978	erythrocyte protein band 4.1-like 2 [Source:MGI Symbol;Acc:MGI:103009]	10	25359798	25523519	+	-1.21573	4.20215e-21
Emp2	ENSMUSG00000022505	epithelial membrane protein 2 [Source:MGI Symbol;Acc:MGI:1098726]	16	10281749	10313968	-	-1.21464	2.94221e-20
Dip2c	ENSMUSG00000048264	DIP2 disco-interacting protein 2 homolog C (Drosophila) [Source:MGI Symbol;Acc:MGI:1920179]	13	9276528	9668928	+	-1.21065	9.86016e-15
Gmppb	ENSMUSG00000070284	GDP-mannose pyrophosphorylase B [Source:MGI Symbol;Acc:MGI:2660880]	9	108049269	108052801	+	-1.21046	1.26826e-10
Mcm5	ENSMUSG00000005410	minichromosome maintenance deficient 5, cell division cycle 46 (S. cerevisiae) [Source:MGI Symbol;Acc:MGI:103197]	8	75109528	75128439	+	-1.21012	1.30995e-29
Epas1	ENSMUSG00000024140	endothelial PAS domain protein 1 [Source:MGI Symbol;Acc:MGI:109169]	17	86753907	86833410	+	-1.20966	0.00951856
Cct6a	ENSMUSG00000029447	chaperonin containing Tcp1, subunit 6a (zeta) [Source:MGI Symbol;Acc:MGI:107943]	5	129787439	129845820	+	-1.20852	1.15948e-20
Nop14	ENSMUSG00000036693	NOP14 nucleolar protein homolog (yeast) [Source:MGI Symbol;Acc:MGI:1922666]	5	34638532	34660148	-	-1.20642	5.08783e-14
Slc39a10	ENSMUSG00000025986	solute carrier family 39 (zinc transporter), member 10 [Source:MGI Symbol;Acc:MGI:1914515]	1	46807544	46854046	-	-1.20541	2.07158e-19
Ldha	ENSMUSG00000063229	lactate dehydrogenase A [Source:MGI Symbol;Acc:MGI:96759]	7	46841475	46855627	+	-1.20485	5.37493e-28
Taf15	ENSMUSG00000020680	TAF15 RNA polymerase II, TATA box binding protein (TBP)-associated factor [Source:MGI Symbol;Acc:MGI:1917689]	11	83473086	83506743	+	-1.20434	0.0193579
Pno1	ENSMUSG00000020116	partner of NOB1 homolog (S. cerevisiae) [Source:MGI Symbol;Acc:MGI:1913499]	11	17203198	17211568	-	-1.20352	2.23618e-16
1300014I06Rik	ENSMUSG00000021411	RIKEN cDNA 1300014I06 gene [Source:MGI Symbol;Acc:MGI:1914145]	13	34627840	34652681	-	-1.20258	0.0240888
Bcl7a	ENSMUSG00000029438	B cell CLL/lymphoma 7A [Source:MGI Symbol;Acc:MGI:1924295]	5	123343834	123374082	+	-1.20229	2.27259e-07
Nckap1	ENSMUSG00000027002	NCK-associated protein 1 [Source:MGI Symbol;Acc:MGI:1355333]	2	80500512	80581380	-	-1.20161	9.13822e-05
Ckap4	ENSMUSG00000046841	cytoskeleton-associated protein 4 [Source:MGI Symbol;Acc:MGI:2444926]	10	84526305	84534036	-	-1.20146	5.56874e-13
Wbp11	ENSMUSG00000030216	WW domain binding protein 11 [Source:MGI Symbol;Acc:MGI:1891823]	6	136813654	136828233	-	-1.19962	0.0212601
Gcnt2	ENSMUSG00000021360	glucosaminyl (N-acetyl) transferase 2, I-branching enzyme [Source:MGI Symbol;Acc:MGI:1100870]	13	40859768	40960891	+	-1.19798	0.000205033
Bcr	ENSMUSG00000009681	breakpoint cluster region [Source:MGI Symbol;Acc:MGI:88141]	10	75060896	75184923	+	-1.19417	0.000147166
Kat2a	ENSMUSG00000020918	K(lysine) acetyltransferase 2A [Source:MGI Symbol;Acc:MGI:1343101]	11	100704746	100712465	-	-1.19311	9.97262e-11
Ssh2	ENSMUSG00000037926	slingshot homolog 2 (Drosophila) [Source:MGI Symbol;Acc:MGI:2679255]	11	77216287	77460220	+	-1.19193	5.40273e-19
Naa15	ENSMUSG00000063273	N(alpha)-acetyltransferase 15, NatA auxiliary subunit [Source:MGI Symbol;Acc:MGI:1922088]	3	51416016	51475985	+	-1.19176	4.34796e-12
Naa50	ENSMUSG00000022698	N(alpha)-acetyltransferase 50, NatE catalytic subunit [Source:MGI Symbol;Acc:MGI:1919367]	16	44139830	44163366	+	-1.19038	1.84482e-09
Eif4a1	ENSMUSG00000059796	eukaryotic translation initiation factor 4A1 [Source:MGI Symbol;Acc:MGI:95303]	11	69666936	69672423	-	-1.18654	3.93435e-27
Pgm2l1	ENSMUSG00000030729	phosphoglucomutase 2-like 1 [Source:MGI Symbol;Acc:MGI:1918224]	7	100227394	100278868	+	-1.18653	4.01357e-18
Rrm2	ENSMUSG00000020649	ribonucleotide reductase M2 [Source:MGI Symbol;Acc:MGI:98181]	12	24708241	24714146	+	-1.18516	2.09528e-14
Gcnt1	ENSMUSG00000038843	glucosaminyl (N-acetyl) transferase 1, core 2 [Source:MGI Symbol;Acc:MGI:95676]	19	17326141	17356667	-	-1.18334	6.67596e-26
Sez6l2	ENSMUSG00000030683	seizure related 6 homolog like 2 [Source:MGI Symbol;Acc:MGI:2385295]	7	126950563	126970606	+	-1.18246	0.00028892
Plekhh2	ENSMUSG00000040852	pleckstrin homology domain containing, family H (with MyTH4 domain) member 2 [Source:MGI Symbol;Acc:MGI:2146813]	17	84511895	84622142	+	-1.18234	0.000917681
Sigmar1	ENSMUSG00000036078	sigma non-opioid intracellular receptor 1 [Source:MGI Symbol;Acc:MGI:1195268]	4	41738493	41756157	-	-1.18208	9.48164e-16
Gtf2h2	ENSMUSG00000021639	general transcription factor II H, polypeptide 2 [Source:MGI Symbol;Acc:MGI:1345669]	13	100460218	100492579	-	-1.18123	2.06818e-11
Ebna1bp2	ENSMUSG00000028729	EBNA1 binding protein 2 [Source:MGI Symbol;Acc:MGI:1916322]	4	118620799	118627776	+	-1.18114	7.61787e-17
Pdia5	ENSMUSG00000022844	protein disulfide isomerase associated 5 [Source:MGI Symbol;Acc:MGI:1919849]	16	35397313	35490873	-	-1.18046	0.0155503
Ncor2	ENSMUSG00000029478	nuclear receptor co-repressor 2 [Source:MGI Symbol;Acc:MGI:1337080]	5	125017153	125179219	-	-1.18044	0.0420408
Spred1	ENSMUSG00000027351	sprouty protein with EVH-1 domain 1, related sequence [Source:MGI Symbol;Acc:MGI:2150016]	2	117121374	117182279	+	-1.17949	1.28809e-25
Prrc2c	ENSMUSG00000040225	proline-rich coiled-coil 2C [Source:MGI Symbol;Acc:MGI:1913754]	1	162673402	162740495	-	-1.17898	3.90223e-09
Paqr4	ENSMUSG00000023909	progestin and adipoQ receptor family member IV [Source:MGI Symbol;Acc:MGI:1923748]	17	23736186	23740330	-	-1.17811	2.9834e-13
Pls3	ENSMUSG00000016382	plastin 3 (T-isoform) [Source:MGI Symbol;Acc:MGI:104807]	X	75785654	75875182	-	-1.1776	2.38293e-09
Gm20521	ENSMUSG00000092232	predicted gene 20521 [Source:MGI Symbol;Acc:MGI:5141986]	14	54883441	54898137	+	-1.17751	0.0262269
Dis3	ENSMUSG00000033166	DIS3 mitotic control homolog (S. cerevisiae) [Source:MGI Symbol;Acc:MGI:1919912]	14	99076634	99099770	-	-1.17743	6.40353e-19
Nsun2	ENSMUSG00000021595	NOL1/NOP2/Sun domain family member 2 [Source:MGI Symbol;Acc:MGI:107252]	13	69533746	69635780	+	-1.17714	1.8498e-22
BC056474	ENSMUSG00000059355	cDNA sequence BC056474 [Source:MGI Symbol;Acc:MGI:3041257]	8	85080740	85082339	+	-1.17563	1.17143e-07
Pik3cb	ENSMUSG00000032462	phosphatidylinositol 3-kinase, catalytic, beta polypeptide [Source:MGI Symbol;Acc:MGI:1922019]	9	99038402	99140621	-	-1.1753	3.49496e-07
Flna	ENSMUSG00000031328	filamin, alpha [Source:MGI Symbol;Acc:MGI:95556]	X	74223461	74249820	-	-1.17491	6.53019e-23
Mlf1	ENSMUSG00000048416	myeloid leukemia factor 1 [Source:MGI Symbol;Acc:MGI:1341819]	3	67374097	67400003	+	-1.17469	0.00391099
1810055G02Rik	ENSMUSG00000035372	RIKEN cDNA 1810055G02 gene [Source:MGI Symbol;Acc:MGI:1919306]	19	3708333	3717881	+	-1.17463	2.80468e-06
Pcbp1	ENSMUSG00000051695	poly(rC) binding protein 1 [Source:MGI Symbol;Acc:MGI:1345635]	6	86524499	86526171	-	-1.17439	0.0219553
Dimt1	ENSMUSG00000021692	DIM1 dimethyladenosine transferase 1-like (S. cerevisiae) [Source:MGI Symbol;Acc:MGI:1913504]	13	106947129	106960224	+	-1.17424	3.59485e-07
Actg1	ENSMUSG00000062825	actin, gamma, cytoplasmic 1 [Source:MGI Symbol;Acc:MGI:87906]	11	120345690	120348542	-	-1.17343	1.14719e-21
Tfdp1	ENSMUSG00000038482	transcription factor Dp 1 [Source:MGI Symbol;Acc:MGI:101934]	8	13339674	13377702	+	-1.17316	1.73436e-15
Osm	ENSMUSG00000058755	oncostatin M [Source:MGI Symbol;Acc:MGI:104749]	11	4236420	4241026	+	-1.17098	1.75451e-07
Denr	ENSMUSG00000023106	density-regulated protein [Source:MGI Symbol;Acc:MGI:1915434]	5	123907175	123928832	+	-1.16999	4.20379e-10
H2-Q7	ENSMUSG00000060550	histocompatibility 2, Q region locus 7 [Source:MGI Symbol;Acc:MGI:95936]	17	35439155	35443773	+	-1.16991	0.027398
Nhp2l1	ENSMUSG00000063480	NHP2 non-histone chromosome protein 2-like 1 (S. cerevisiae) [Source:MGI Symbol;Acc:MGI:893586]	15	82041319	82047598	-	-1.16943	2.41543e-14
Tada2a	ENSMUSG00000018651	transcriptional adaptor 2A [Source:MGI Symbol;Acc:MGI:2144471]	11	84078920	84129600	-	-1.16898	6.4157e-09
Itfg2	ENSMUSG00000001518	integrin alpha FG-GAP repeat containing 2 [Source:MGI Symbol;Acc:MGI:1915450]	6	128409444	128424931	-	-1.1672	1.7998e-05
Psmb5	ENSMUSG00000022193	proteasome (prosome, macropain) subunit, beta type 5 [Source:MGI Symbol;Acc:MGI:1194513]	14	54614120	54617995	-	-1.16699	4.77687e-13
Trmt6	ENSMUSG00000037376	tRNA methyltransferase 6 homolog (S. cerevisiae) [Source:MGI Symbol;Acc:MGI:1914176]	2	132804207	132816055	-	-1.16618	5.60849e-17
Rab23	ENSMUSG00000004768	RAB23, member RAS oncogene family [Source:MGI Symbol;Acc:MGI:99833]	1	33719882	33742564	+	-1.16573	0.0084425
Yars2	ENSMUSG00000022792	tyrosyl-tRNA synthetase 2 (mitochondrial) [Source:MGI Symbol;Acc:MGI:1917370]	16	16302965	16309640	+	-1.16565	3.46176e-09
Zfp593	ENSMUSG00000028840	zinc finger protein 593 [Source:MGI Symbol;Acc:MGI:1915290]	4	134243289	134245592	-	-1.16538	0.00146212
Tnfsf14	ENSMUSG00000005824	tumor necrosis factor (ligand) superfamily, member 14 [Source:MGI Symbol;Acc:MGI:1355317]	17	57189492	57194189	-	-1.16433	0.0150879
Itga8	ENSMUSG00000026768	integrin alpha 8 [Source:MGI Symbol;Acc:MGI:109442]	2	12106632	12301920	-	-1.16344	0.00928886
Slc19a1	ENSMUSG00000001436	solute carrier family 19 (folate transporter), member 1 [Source:MGI Symbol;Acc:MGI:103182]	10	77032241	77061002	+	-1.16211	4.96778e-05
Slc15a3	ENSMUSG00000024737	solute carrier family 15, member 3 [Source:MGI Symbol;Acc:MGI:1929691]	19	10839727	10859362	+	-1.16192	2.14154e-17
Gmds	ENSMUSG00000038372	GDP-mannose 4, 6-dehydratase [Source:MGI Symbol;Acc:MGI:1891112]	13	31819579	32338712	-	-1.16167	7.31408e-09
Gse1	ENSMUSG00000031822	genetic suppressor element 1 [Source:MGI Symbol;Acc:MGI:1098275]	8	120488866	120581390	+	-1.16099	0.000466949
Fam136a	ENSMUSG00000057497	family with sequence similarity 136, member A [Source:MGI Symbol;Acc:MGI:1913738]	6	86365683	86370057	+	-1.16072	5.72824e-14
Rbm3	ENSMUSG00000031167	RNA binding motif protein 3 [Source:MGI Symbol;Acc:MGI:1099460]	X	8138975	8145880	-	-1.16017	6.60421e-21
Wdr43	ENSMUSG00000041057	WD repeat domain 43 [Source:MGI Symbol;Acc:MGI:1919765]	17	71616215	71659031	+	-1.1594	1.01098e-18
Lmnb1	ENSMUSG00000024590	lamin B1 [Source:MGI Symbol;Acc:MGI:96795]	18	56707813	56753424	+	-1.15939	0.00531384
Rbm14	ENSMUSG00000006456	RNA binding motif protein 14 [Source:MGI Symbol;Acc:MGI:1929092]	19	4800569	4811634	-	-1.1592	2.15064e-10
Gatad2a	ENSMUSG00000036180	GATA zinc finger domain containing 2A [Source:MGI Symbol;Acc:MGI:2384585]	8	69907069	69996379	-	-1.15906	5.03185e-09
BC048355	ENSMUSG00000040658	cDNA sequence BC048355 [Source:MGI Symbol;Acc:MGI:3039376]	17	46496789	46499618	+	-1.15868	0.00488147
Srsf7	ENSMUSG00000024097	serine/arginine-rich splicing factor 7 [Source:MGI Symbol;Acc:MGI:1926232]	17	80200089	80207305	-	-1.1577	3.8423e-19
Rpusd2	ENSMUSG00000027324	RNA pseudouridylate synthase domain containing 2 [Source:MGI Symbol;Acc:MGI:1918066]	2	119034790	119039769	+	-1.15711	8.96037e-06
Polr3d	ENSMUSG00000000776	polymerase (RNA) III (DNA directed) polypeptide D [Source:MGI Symbol;Acc:MGI:1914315]	14	70438748	70443471	-	-1.15699	4.24644e-12
Ldlrap1	ENSMUSG00000037295	low density lipoprotein receptor adaptor protein 1 [Source:MGI Symbol;Acc:MGI:2140175]	4	134744735	134768024	-	-1.15586	6.91571e-20
Pgk1	ENSMUSG00000062070	phosphoglycerate kinase 1 [Source:MGI Symbol;Acc:MGI:97555]	X	106187100	106203699	+	-1.15466	3.37627e-18
Tmsb10	ENSMUSG00000079523	thymosin, beta 10 [Source:MGI Symbol;Acc:MGI:109146]	6	72957347	72958748	-	-1.15454	9.70253e-12
Wbscr16	ENSMUSG00000061979	Williams-Beuren syndrome chromosome region 16 homolog (human) [Source:MGI Symbol;Acc:MGI:2137600]	5	134148054	134176774	-	-1.1544	0.000279874
Hhat	ENSMUSG00000037375	hedgehog acyltransferase [Source:MGI Symbol;Acc:MGI:2444681]	1	192512828	192771213	-	-1.15409	0.0235459
mt-Nd2	ENSMUSG00000064345	mitochondrially encoded NADH dehydrogenase 2 [Source:MGI Symbol;Acc:MGI:102500]	MT	3914	4951	+	-1.15375	2.94353e-19
Mycbp	ENSMUSG00000028647	c-myc binding protein [Source:MGI Symbol;Acc:MGI:1891750]	4	123904832	123912269	+	-1.15316	5.41551e-10
Fmnl3	ENSMUSG00000023008	formin-like 3 [Source:MGI Symbol;Acc:MGI:109569]	15	99317225	99370482	-	-1.15232	8.03689e-21
D16Ertd472e	ENSMUSG00000022864	DNA segment, Chr 16, ERATO Doi 472, expressed [Source:MGI Symbol;Acc:MGI:1196400]	16	78544012	78576657	-	-1.15111	7.53084e-05
Junb	ENSMUSG00000052837	Jun-B oncogene [Source:MGI Symbol;Acc:MGI:96647]	8	84976909	84978748	-	-1.15099	3.55117e-09
Angptl2	ENSMUSG00000004105	angiopoietin-like 2 [Source:MGI Symbol;Acc:MGI:1347002]	2	33216069	33247717	+	-1.1504	3.17306e-16
Gm16201	ENSMUSG00000086742	predicted gene 16201 [Source:MGI Symbol;Acc:MGI:3802153]	7	139950396	139978977	+	-1.14938	5.97306e-06
Tsr2	ENSMUSG00000025264	TSR2, 20S rRNA accumulation, homolog (S. cerevisiae) [Source:MGI Symbol;Acc:MGI:1916749]	X	151087094	151096543	-	-1.14851	1.87795e-11
Afp	ENSMUSG00000054932	alpha fetoprotein [Source:MGI Symbol;Acc:MGI:87951]	5	90490714	90508907	+	-1.14821	0.00165755
Wdr70	ENSMUSG00000039828	WD repeat domain 70 [Source:MGI Symbol;Acc:MGI:1921020]	15	7873055	8099209	-	-1.14767	0.000532247
Rgs7bp	ENSMUSG00000021719	regulator of G-protein signalling 7 binding protein [Source:MGI Symbol;Acc:MGI:106334]	13	104947153	105054930	-	-1.14688	0.0181889
Tpm4	ENSMUSG00000031799	tropomyosin 4 [Source:MGI Symbol;Acc:MGI:2449202]	8	72134975	72153142	+	-1.14651	1.52511e-24
Gclm	ENSMUSG00000028124	glutamate-cysteine ligase, modifier subunit [Source:MGI Symbol;Acc:MGI:104995]	3	122245557	122269984	+	-1.14641	7.40586e-11
Sel1l3	ENSMUSG00000029189	sel-1 suppressor of lin-12-like 3 (C. elegans) [Source:MGI Symbol;Acc:MGI:1916941]	5	53107084	53213452	-	-1.14521	1.49169e-15
Tardbp	ENSMUSG00000041459	TAR DNA binding protein [Source:MGI Symbol;Acc:MGI:2387629]	4	148612382	148627019	-	-1.14482	1.12824e-10
Fnbp1l	ENSMUSG00000039735	formin binding protein 1-like [Source:MGI Symbol;Acc:MGI:1925642]	3	122538719	122619667	-	-1.14376	4.53142e-12
Fhod1	ENSMUSG00000014778	formin homology 2 domain containing 1 [Source:MGI Symbol;Acc:MGI:2679008]	8	105329163	105347953	-	-1.14283	8.97189e-09
2410002F23Rik	ENSMUSG00000045411	RIKEN cDNA 2410002F23 gene [Source:MGI Symbol;Acc:MGI:1914226]	7	44246722	44262720	+	-1.14271	1.65583e-10
Orc2	ENSMUSG00000026037	origin recognition complex, subunit 2 [Source:MGI Symbol;Acc:MGI:1328306]	1	58462771	58505109	-	-1.14244	2.19575e-17
Ppfibp1	ENSMUSG00000016487	PTPRF interacting protein, binding protein 1 (liprin beta 1) [Source:MGI Symbol;Acc:MGI:1914783]	6	146888487	147032025	+	-1.14153	8.90856e-24
Micall2	ENSMUSG00000036718	MICAL-like 2 [Source:MGI Symbol;Acc:MGI:2444818]	5	139706693	139736336	-	-1.14126	0.00758579
Hk1	ENSMUSG00000037012	hexokinase 1 [Source:MGI Symbol;Acc:MGI:96103]	10	62268855	62379908	-	-1.14053	1.65634e-09
Srsf6	ENSMUSG00000016921	serine/arginine-rich splicing factor 6 [Source:MGI Symbol;Acc:MGI:1915246]	2	162931528	162937121	+	-1.14028	2.65191e-25
Runx2	ENSMUSG00000039153	runt related transcription factor 2 [Source:MGI Symbol;Acc:MGI:99829]	17	44495987	44814797	-	-1.14022	0.00119738
Adssl1	ENSMUSG00000011148	adenylosuccinate synthetase like 1 [Source:MGI Symbol;Acc:MGI:87947]	12	112620045	112641354	+	-1.1402	4.15303e-09
Fkbp4	ENSMUSG00000030357	FK506 binding protein 4 [Source:MGI Symbol;Acc:MGI:95543]	6	128429735	128438677	-	-1.13785	6.0165e-20
Hspbp1	ENSMUSG00000063802	HSPA (heat shock 70kDa) binding protein, cytoplasmic cochaperone 1 [Source:MGI Symbol;Acc:MGI:1913495]	7	4660521	4684963	-	-1.13776	9.10301e-08
Mcm3	ENSMUSG00000041859	minichromosome maintenance deficient 3 (S. cerevisiae) [Source:MGI Symbol;Acc:MGI:101845]	1	20802974	20820278	-	-1.13725	5.48611e-23
Atp1a1	ENSMUSG00000033161	ATPase, Na+/K+ transporting, alpha 1 polypeptide [Source:MGI Symbol;Acc:MGI:88105]	3	101576219	101604603	-	-1.13628	2.20589e-29
Mmp13	ENSMUSG00000050578	matrix metallopeptidase 13 [Source:MGI Symbol;Acc:MGI:1340026]	9	7272514	7283333	+	-1.13413	8.03632e-09
Psmc5	ENSMUSG00000020708	protease (prosome, macropain) 26S subunit, ATPase 5 [Source:MGI Symbol;Acc:MGI:105047]	11	106256154	106263120	+	-1.13292	1.48592e-18
Ykt6	ENSMUSG00000002741	YKT6 homolog (S. Cerevisiae) [Source:MGI Symbol;Acc:MGI:1927550]	11	5955693	5967780	+	-1.13225	4.86635e-18
Nhsl1	ENSMUSG00000039835	NHS-like 1 [Source:MGI Symbol;Acc:MGI:106390]	10	18390322	18533892	+	-1.12953	0.0382447
Nid2	ENSMUSG00000021806	nidogen 2 [Source:MGI Symbol;Acc:MGI:1298229]	14	19751257	19811787	+	-1.12947	7.22491e-06
Kti12	ENSMUSG00000073775	KTI12 homolog, chromatin associated (S. cerevisiae) [Source:MGI Symbol;Acc:MGI:1923547]	4	108847857	108849412	+	-1.12832	1.65188e-06
Bbs12	ENSMUSG00000051444	Bardet-Biedl syndrome 12 (human) [Source:MGI Symbol;Acc:MGI:2686651]	3	37312554	37321453	+	-1.12776	0.00030589
Psmd11	ENSMUSG00000017428	proteasome (prosome, macropain) 26S subunit, non-ATPase, 11 [Source:MGI Symbol;Acc:MGI:1916327]	11	80428615	80473248	+	-1.12737	2.72475e-08
Cx3cr1	ENSMUSG00000052336	chemokine (C-X3-C) receptor 1 [Source:MGI Symbol;Acc:MGI:1333815]	9	119901616	120068283	-	-1.12737	2.58024e-14
Zyx	ENSMUSG00000029860	zyxin [Source:MGI Symbol;Acc:MGI:103072]	6	42349828	42360146	+	-1.1267	3.61043e-06
Polr2l	ENSMUSG00000038489	polymerase (RNA) II (DNA directed) polypeptide L [Source:MGI Symbol;Acc:MGI:1913741]	7	141471860	141475132	-	-1.12648	2.52163e-06
Mars2	ENSMUSG00000046994	methionine-tRNA synthetase 2 (mitochondrial) [Source:MGI Symbol;Acc:MGI:2444136]	1	55237177	55240058	+	-1.12598	3.33192e-06
Txlnb	ENSMUSG00000039891	taxilin beta [Source:MGI Symbol;Acc:MGI:2671945]	10	17796226	17845665	+	-1.12439	0.000465943
E2f3	ENSMUSG00000016477	E2F transcription factor 3 [Source:MGI Symbol;Acc:MGI:1096340]	13	29906575	29985668	-	-1.12302	9.04886e-14
Gpr35	ENSMUSG00000026271	G protein-coupled receptor 35 [Source:MGI Symbol;Acc:MGI:1929509]	1	92973119	92986391	+	-1.12248	0.00391273
Riok2	ENSMUSG00000023846	RIO kinase 2 (yeast) [Source:MGI Symbol;Acc:MGI:1914295]	17	17374332	17394898	+	-1.12154	2.13028e-17
Nap1l1	ENSMUSG00000058799	nucleosome assembly protein 1-like 1 [Source:MGI Symbol;Acc:MGI:1855693]	10	111473192	111498142	+	-1.12084	4.35733e-08
Fndc3b	ENSMUSG00000039286	fibronectin type III domain containing 3B [Source:MGI Symbol;Acc:MGI:1919257]	3	27416162	27710439	-	-1.1203	1.76467e-16
Actn1	ENSMUSG00000015143	actinin, alpha 1 [Source:MGI Symbol;Acc:MGI:2137706]	12	80167542	80260371	-	-1.1182	9.344e-10
Elavl1	ENSMUSG00000040028	ELAV (embryonic lethal, abnormal vision, Drosophila)-like 1 (Hu antigen R) [Source:MGI Symbol;Acc:MGI:1100851]	8	4284782	4325100	-	-1.11809	3.00217e-14
Endod1	ENSMUSG00000037419	endonuclease domain containing 1 [Source:MGI Symbol;Acc:MGI:1919196]	9	14353990	14381242	-	-1.11731	5.12578e-21
Coq7	ENSMUSG00000030652	demethyl-Q 7 [Source:MGI Symbol;Acc:MGI:107207]	7	118509659	118533356	-	-1.11727	7.50541e-11
Ccdc86	ENSMUSG00000024732	coiled-coil domain containing 86 [Source:MGI Symbol;Acc:MGI:1277220]	19	10941481	10949266	-	-1.1163	1.83199e-11
Mphosph6	ENSMUSG00000031843	M phase phosphoprotein 6 [Source:MGI Symbol;Acc:MGI:1915783]	8	117791645	117801929	-	-1.1143	2.59983e-08
Dagla	ENSMUSG00000035735	diacylglycerol lipase, alpha [Source:MGI Symbol;Acc:MGI:2677061]	19	10245265	10304877	-	-1.11375	0.00128742
Srf	ENSMUSG00000015605	serum response factor [Source:MGI Symbol;Acc:MGI:106658]	17	46546839	46556162	-	-1.11373	1.95706e-15
Slc25a22	ENSMUSG00000019082	solute carrier family 25 (mitochondrial carrier, glutamate), member 22 [Source:MGI Symbol;Acc:MGI:1915517]	7	141429739	141437892	-	-1.1117	0.000142261
H3f3b	ENSMUSG00000016559	H3 histone, family 3B [Source:MGI Symbol;Acc:MGI:1101768]	11	116021912	116027962	-	-1.11147	4.18677e-23
Ppap2a	ENSMUSG00000021759	phosphatidic acid phosphatase type 2A [Source:MGI Symbol;Acc:MGI:108412]	13	112800894	112867881	+	-1.10991	0.00952743
AL929042.1	ENSMUSG00000095315	No description	2	150323702	150363071	+	-1.1093	0.0152318
Ran	ENSMUSG00000029430	RAN, member RAS oncogene family [Source:MGI Symbol;Acc:MGI:1333112]	5	129020069	129024323	+	-1.10923	9.63676e-20
Mpp6	ENSMUSG00000038388	membrane protein, palmitoylated 6 (MAGUK p55 subfamily member 6) [Source:MGI Symbol;Acc:MGI:1927340]	6	50110241	50198598	+	-1.1089	1.47977e-19
Inf2	ENSMUSG00000037679	inverted formin, FH2 and WH2 domain containing [Source:MGI Symbol;Acc:MGI:1917685]	12	112588784	112615556	+	-1.10534	1.16646e-05
Zdhhc21	ENSMUSG00000028403	zinc finger, DHHC domain containing 21 [Source:MGI Symbol;Acc:MGI:1915518]	4	82798738	82859958	-	-1.10478	1.75206e-15
RP23-142A14.3	ENSMUSG00000095334	No description	7	126942095	126952873	+	-1.10417	0.000411623
Mecr	ENSMUSG00000028910	mitochondrial trans-2-enoyl-CoA reductase [Source:MGI Symbol;Acc:MGI:1349441]	4	131843470	131867786	+	-1.10268	4.72424e-05
Kctd13	ENSMUSG00000030685	potassium channel tetramerisation domain containing 13 [Source:MGI Symbol;Acc:MGI:1923739]	7	126928879	126945631	+	-1.10241	1.23473e-05
Plekha3	ENSMUSG00000002733	pleckstrin homology domain-containing, family A (phosphoinositide binding specific) member 3 [Source:MGI Symbol;Acc:MGI:1932515]	2	76675281	76696828	+	-1.10234	2.9807e-17
Mmachc	ENSMUSG00000028690	methylmalonic aciduria cblC type, with homocystinuria [Source:MGI Symbol;Acc:MGI:1914346]	4	116702279	116708406	-	-1.10193	4.08313e-07
Get4	ENSMUSG00000025858	golgi to ER traffic protein 4 homolog (S. cerevisiae) [Source:MGI Symbol;Acc:MGI:1914854]	5	139252324	139270051	+	-1.10118	0.00712399
Stip1	ENSMUSG00000024966	stress-induced phosphoprotein 1 [Source:MGI Symbol;Acc:MGI:109130]	19	7020696	7040026	-	-1.101	1.21992e-19
Lrrc42	ENSMUSG00000028617	leucine rich repeat containing 42 [Source:MGI Symbol;Acc:MGI:1925059]	4	107233514	107253532	-	-1.10074	0.0260607
Noa1	ENSMUSG00000036285	nitric oxide associated 1 [Source:MGI Symbol;Acc:MGI:1914306]	5	77294182	77310084	-	-1.1007	0.000568895
Slmo2	ENSMUSG00000016257	slowmo homolog 2 (Drosophila) [Source:MGI Symbol;Acc:MGI:1913640]	2	174465067	174473081	-	-1.10042	6.8119e-14
Rbmxl1	ENSMUSG00000037070	RNA binding motif protein, X linked-like-1 [Source:MGI Symbol;Acc:MGI:1343045]	8	78505271	78508928	-	-1.09973	1.91389e-09
Memo1	ENSMUSG00000058704	mediator of cell motility 1 [Source:MGI Symbol;Acc:MGI:1924140]	17	74200706	74294883	-	-1.09938	4.12607e-20
Tagln2	ENSMUSG00000026547	transgelin 2 [Source:MGI Symbol;Acc:MGI:1312985]	1	172500047	172507380	+	-1.09901	2.1497e-23
Cox10	ENSMUSG00000042148	COX10 homolog, cytochrome c oxidase assembly protein, heme A: farnesyltransferase (yeast) [Source:MGI Symbol;Acc:MGI:1917633]	11	63962627	64079468	-	-1.0983	1.22388e-08
Nup62	ENSMUSG00000043858	nucleoporin 62 [Source:MGI Symbol;Acc:MGI:1351500]	7	44816088	44830809	+	-1.09785	5.08393e-19
Gins2	ENSMUSG00000031821	GINS complex subunit 2 (Psf2 homolog) [Source:MGI Symbol;Acc:MGI:1921019]	8	120578633	120589304	-	-1.09721	1.69096e-11
Ccdc134	ENSMUSG00000068114	coiled-coil domain containing 134 [Source:MGI Symbol;Acc:MGI:1923707]	15	82127922	82142200	+	-1.09678	5.60549e-06
Fhl3	ENSMUSG00000032643	four and a half LIM domains 3 [Source:MGI Symbol;Acc:MGI:1341092]	4	124700701	124708611	+	-1.09646	1.09501e-09
Ddx51	ENSMUSG00000029504	DEAD (Asp-Glu-Ala-Asp) box polypeptide 51 [Source:MGI Symbol;Acc:MGI:1916913]	5	110653451	110660496	+	-1.09399	0.000181913
Cdc37	ENSMUSG00000019471	cell division cycle 37 homolog (S. cerevisiae) [Source:MGI Symbol;Acc:MGI:109531]	9	21138541	21149906	-	-1.09313	0.023508
Pole2	ENSMUSG00000020974	polymerase (DNA directed), epsilon 2 (p59 subunit) [Source:MGI Symbol;Acc:MGI:1197514]	12	69201779	69228190	-	-1.09084	1.66186e-13
Pdgfb	ENSMUSG00000000489	platelet derived growth factor, B polypeptide [Source:MGI Symbol;Acc:MGI:97528]	15	79995900	80014808	-	-1.08998	5.5736e-14
Fam203a	ENSMUSG00000022554	family with sequence similarity 203, member A [Source:MGI Symbol;Acc:MGI:1930628]	15	76368898	76371403	+	-1.08987	0.00879426
Raet1d	ENSMUSG00000078452	retinoic acid early transcript delta [Source:MGI Symbol;Acc:MGI:1861032]	10	22361894	22374139	+	-1.08983	8.5839e-10
Mmp12	ENSMUSG00000049723	matrix metallopeptidase 12 [Source:MGI Symbol;Acc:MGI:97005]	9	7344381	7369499	+	-1.08963	8.10807e-12
Frk	ENSMUSG00000019779	fyn-related kinase [Source:MGI Symbol;Acc:MGI:103265]	10	34483400	34611226	+	-1.08833	0.00363743
Cd300e	ENSMUSG00000048498	CD300e antigen [Source:MGI Symbol;Acc:MGI:2387602]	11	115051917	115062177	-	-1.08828	2.4779e-05
Eif1ad	ENSMUSG00000024841	eukaryotic translation initiation factor 1A domain containing [Source:MGI Symbol;Acc:MGI:1917110]	19	5366813	5371511	+	-1.08799	8.74503e-18
Rasa2	ENSMUSG00000032413	RAS p21 protein activator 2 [Source:MGI Symbol;Acc:MGI:2149960]	9	96539300	96631617	-	-1.08619	8.03684e-14
Galnt3	ENSMUSG00000026994escription=UDP-N-acetyl-alpha-D-galactosamine:polypeptideN-acetylgalactosaminyltransferase 3 [Source:MGISymbol;Acc:MGI:894695]	No description	2	66082766	66124994	-	-1.08382	2.89171e-07
E330016A19Rik	ENSMUSG00000032344	RIKEN cDNA E330016A19 gene [Source:MGI Symbol;Acc:MGI:2442261]	9	78430526	78443237	-	-1.08349	2.42509e-14
Ncdn	ENSMUSG00000028833	neurochondrin [Source:MGI Symbol;Acc:MGI:1347351]	4	126743750	126753438	-	-1.08328	2.9481e-05
BC017612	ENSMUSG00000058173	cDNA sequence BC017612 [Source:MGI Symbol;Acc:MGI:3039636]	9	15505487	15545260	+	-1.08231	0.00460048
Znhit6	ENSMUSG00000074182	zinc finger, HIT type 6 [Source:MGI Symbol;Acc:MGI:1916996]	3	145576208	145605245	+	-1.08192	5.30798e-05
Ube2e1	ENSMUSG00000021774	ubiquitin-conjugating enzyme E2E 1, UBC4/5 homolog (yeast) [Source:MGI Symbol;Acc:MGI:107411]	14	18282722	18331859	-	-1.08105	1.89147e-06
Usp46	ENSMUSG00000054814	ubiquitin specific peptidase 46 [Source:MGI Symbol;Acc:MGI:1916977]	5	73998463	74068430	-	-1.08095	2.22458e-08
Rrp8	ENSMUSG00000030888	ribosomal RNA processing 8, methyltransferase, homolog (yeast) [Source:MGI Symbol;Acc:MGI:1914251]	7	105732207	105737376	-	-1.08037	4.19748e-12
Psmc2	ENSMUSG00000028932	proteasome (prosome, macropain) 26S subunit, ATPase 2 [Source:MGI Symbol;Acc:MGI:109555]	5	21785283	21803787	+	-1.07959	1.17719e-08
Uchl5	ENSMUSG00000018189	ubiquitin carboxyl-terminal esterase L5 [Source:MGI Symbol;Acc:MGI:1914848]	1	143777278	143807466	+	-1.07908	2.59888e-09
Gm129	ENSMUSG00000038550	predicted gene 129 [Source:MGI Symbol;Acc:MGI:2684975]	3	95878503	95882251	-	-1.07752	0.00377428
Tk1	ENSMUSG00000025574	thymidine kinase 1 [Source:MGI Symbol;Acc:MGI:98763]	11	117815526	117826092	-	-1.07643	2.37364e-14
Bcap29	ENSMUSG00000020650	B cell receptor associated protein 29 [Source:MGI Symbol;Acc:MGI:101917]	12	31595354	31634658	-	-1.07578	1.14951e-08
Agap1	ENSMUSG00000055013	ArfGAP with GTPase domain, ankyrin repeat and PH domain 1 [Source:MGI Symbol;Acc:MGI:2653690]	1	89454811	89895282	+	-1.07434	1.65067e-09
Rnf157	ENSMUSG00000052949	ring finger protein 157 [Source:MGI Symbol;Acc:MGI:2442484]	11	116336353	116413032	-	-1.07363	2.75993e-10
Snrpa	ENSMUSG00000061479	small nuclear ribonucleoprotein polypeptide A [Source:MGI Symbol;Acc:MGI:1855690]	7	27187005	27196271	-	-1.07337	2.79164e-08
Insig1	ENSMUSG00000045294	insulin induced gene 1 [Source:MGI Symbol;Acc:MGI:1916289]	5	28071363	28078662	+	-1.07285	2.31805e-12
Rsl1d1	ENSMUSG00000005846	ribosomal L1 domain containing 1 [Source:MGI Symbol;Acc:MGI:1913659]	16	11192970	11203331	-	-1.07212	2.36304e-15
Klf4	ENSMUSG00000003032	Kruppel-like factor 4 (gut) [Source:MGI Symbol;Acc:MGI:1342287]	4	55527143	55532466	-	-1.07204	1.18592e-08
Urb2	ENSMUSG00000031976	URB2 ribosome biogenesis 2 homolog (S. cerevisiae) [Source:MGI Symbol;Acc:MGI:2681124]	8	124021508	124048505	+	-1.07174	6.16328e-14
Cdt1	ENSMUSG00000006585	chromatin licensing and DNA replication factor 1 [Source:MGI Symbol;Acc:MGI:1914427]	8	122568015	122573128	+	-1.06972	1.34173e-07
Creb3l1	ENSMUSG00000027230	cAMP responsive element binding protein 3-like 1 [Source:MGI Symbol;Acc:MGI:1347062]	2	91982328	92024502	-	-1.06842	0.0339651
Snrpd1	ENSMUSG00000002477	small nuclear ribonucleoprotein D1 [Source:MGI Symbol;Acc:MGI:98344]	18	10617796	10628230	+	-1.06779	1.08761e-13
Camk2d	ENSMUSG00000053819	calcium/calmodulin-dependent protein kinase II, delta [Source:MGI Symbol;Acc:MGI:1341265]	3	126596302	126844913	+	-1.06727	6.32111e-19
Eif2c2	ENSMUSG00000093631	eukaryotic translation initiation factor 2C, 2 [Source:MGI Symbol;Acc:MGI:2446632]	15	73098592	73184840	-	-1.06703	7.13438e-07
Il4i1	ENSMUSG00000074141	interleukin 4 induced 1 [Source:MGI Symbol;Acc:MGI:109552]	7	44816370	44840809	+	-1.06658	0.000475184
Pde4d	ENSMUSG00000021699	phosphodiesterase 4D, cAMP specific [Source:MGI Symbol;Acc:MGI:99555]	13	108449948	109953461	+	-1.06584	0.000151514
Gabpb1	ENSMUSG00000027361	GA repeat binding protein, beta 1 [Source:MGI Symbol;Acc:MGI:95611]	2	126627442	126676337	-	-1.06531	3.14223e-11
Las1l	ENSMUSG00000057421	LAS1-like (S. cerevisiae) [Source:MGI Symbol;Acc:MGI:1923380]	X	95935335	95956962	-	-1.06473	1.64857e-05
Noc3l	ENSMUSG00000024999	nucleolar complex associated 3 homolog (S. cerevisiae) [Source:MGI Symbol;Acc:MGI:1932610]	19	38788128	38819237	-	-1.06425	6.90445e-13
E130309D02Rik	ENSMUSG00000039244	RIKEN cDNA E130309D02 gene [Source:MGI Symbol;Acc:MGI:2442621]	5	143301195	143315360	-	-1.06418	2.05066e-06
Cfl1	ENSMUSG00000056201	cofilin 1, non-muscle [Source:MGI Symbol;Acc:MGI:101757]	19	5490485	5494029	+	-1.06413	5.45859e-18
Fancb	ENSMUSG00000047757	Fanconi anemia, complementation group B [Source:MGI Symbol;Acc:MGI:2448558]	X	164980592	164997272	+	-1.06386	1.00048e-07
Gas5	ENSMUSG00000053332	growth arrest specific 5 [Source:MGI Symbol;Acc:MGI:95659]	1	161034422	161038539	+	-1.06254	5.51955e-17
Clic4	ENSMUSG00000037242	chloride intracellular channel 4 (mitochondrial) [Source:MGI Symbol;Acc:MGI:1352754]	4	135213969	135272814	-	-1.06144	3.61554e-23
Ankrd9	ENSMUSG00000037904	ankyrin repeat domain 9 [Source:MGI Symbol;Acc:MGI:1921501]	12	110975353	110979040	-	-1.06113	0.0120455
Adpgk	ENSMUSG00000025236	ADP-dependent glucokinase [Source:MGI Symbol;Acc:MGI:1919391]	9	59291572	59316199	+	-1.0595	2.89775e-12
Sc5d	ENSMUSG00000032018	sterol-C5-desaturase (fungal ERG3, delta-5-desaturase) homolog (S. cerevisae) [Source:MGI Symbol;Acc:MGI:1353611]	9	42254177	42264300	-	-1.05805	1.12946e-19
Elk3	ENSMUSG00000008398	ELK3, member of ETS oncogene family [Source:MGI Symbol;Acc:MGI:101762]	10	93247414	93311135	-	-1.05782	1.44303e-16
Mrpl42	ENSMUSG00000062981	mitochondrial ribosomal protein L42 [Source:MGI Symbol;Acc:MGI:1333774]	10	95480806	95501927	-	-1.05658	1.60402e-07
Nup43	ENSMUSG00000040034	nucleoporin 43 [Source:MGI Symbol;Acc:MGI:1917162]	10	7667503	7678881	+	-1.05542	1.86511e-07
Plp2	ENSMUSG00000031146	proteolipid protein 2 [Source:MGI Symbol;Acc:MGI:1298382]	X	7667941	7671390	-	-1.05513	4.30717e-18
Pitpna	ENSMUSG00000017781	phosphatidylinositol transfer protein, alpha [Source:MGI Symbol;Acc:MGI:99887]	11	75588097	75628804	+	-1.05412	1.59471e-10
CAAA01066805.1	ENSMUSG00000095567	nucleolar complex protein 2 homolog [Source:RefSeq peptide;Acc:NP_067278]	4	156236010	156247616	+	-1.05391	1.0959e-16
D330045A20Rik	ENSMUSG00000042498	RIKEN cDNA D330045A20 gene [Source:MGI Symbol;Acc:MGI:2147848]	X	139480367	139554582	+	-1.05363	3.10432e-08
Fam125b	ENSMUSG00000038740	family with sequence similarity 125, member B [Source:MGI Symbol;Acc:MGI:1919793]	2	33729953	33887946	-	-1.05342	1.03924e-08
Sh3rf1	ENSMUSG00000031642	SH3 domain containing ring finger 1 [Source:MGI Symbol;Acc:MGI:1913066]	8	61224171	61396072	+	-1.05324	6.03412e-05
Skil	ENSMUSG00000027660	SKI-like [Source:MGI Symbol;Acc:MGI:106203]	3	31095058	31122577	+	-1.05249	4.17937e-13
Hnrnpa2b1	ENSMUSG00000004980	heterogeneous nuclear ribonucleoprotein A2/B1 [Source:MGI Symbol;Acc:MGI:104819]	6	51460434	51469894	-	-1.05217	2.4456e-07
Tspan5	ENSMUSG00000028152	tetraspanin 5 [Source:MGI Symbol;Acc:MGI:1928096]	3	138742195	138904433	+	-1.04982	9.54832e-10
Pabpn1	ENSMUSG00000022194	poly(A) binding protein, nuclear 1 [Source:MGI Symbol;Acc:MGI:1859158]	14	54892500	54898169	+	-1.0494	0.0444428
Alg8	ENSMUSG00000035704	asparagine-linked glycosylation 8 homolog (yeast, alpha-1,3-glucosyltransferase) [Source:MGI Symbol;Acc:MGI:2141959]	7	97371606	97392153	+	-1.04885	8.47831e-06
Cdca7l	ENSMUSG00000021175	cell division cycle associated 7 like [Source:MGI Symbol;Acc:MGI:2384982]	12	117804289	117878706	+	-1.04861	2.34619e-10
Coq10b	ENSMUSG00000025981	coenzyme Q10 homolog B (S. cerevisiae) [Source:MGI Symbol;Acc:MGI:1915126]	1	55052770	55072701	+	-1.04827	1.01405e-10
Ddx54	ENSMUSG00000029599	DEAD (Asp-Glu-Ala-Asp) box polypeptide 54 [Source:MGI Symbol;Acc:MGI:1919240]	5	120613130	120628590	+	-1.04741	3.35291e-10
Nfya	ENSMUSG00000023994	nuclear transcription factor-Y alpha [Source:MGI Symbol;Acc:MGI:97316]	17	48386885	48409906	-	-1.04637	1.55439e-07
Eaf1	ENSMUSG00000021890	ELL associated factor 1 [Source:MGI Symbol;Acc:MGI:1921677]	14	31495079	31509858	+	-1.04559	9.90188e-19
Rasa1	ENSMUSG00000021549	RAS p21 protein activator 1 [Source:MGI Symbol;Acc:MGI:97860]	13	85214780	85289029	-	-1.04545	2.45623e-20
Nf1	ENSMUSG00000020716	neurofibromatosis 1 [Source:MGI Symbol;Acc:MGI:97306]	11	79339693	79581612	+	-1.04421	5.49986e-14
Lmna	ENSMUSG00000028063	lamin A [Source:MGI Symbol;Acc:MGI:96794]	3	88481148	88509956	-	-1.04316	2.26248e-15
Ide	ENSMUSG00000056999	insulin degrading enzyme [Source:MGI Symbol;Acc:MGI:96412]	19	37268743	37337852	-	-1.04309	4.78354e-17
Ddx27	ENSMUSG00000017999	DEAD (Asp-Glu-Ala-Asp) box polypeptide 27 [Source:MGI Symbol;Acc:MGI:2385884]	2	167015193	167034947	+	-1.04279	2.46676e-15
Eif2s1	ENSMUSG00000021116	eukaryotic translation initiation factor 2, subunit 1 alpha [Source:MGI Symbol;Acc:MGI:95299]	12	78861819	78887010	+	-1.04225	3.37992e-12
Kpna1	ENSMUSG00000022905	karyopherin (importin) alpha 1 [Source:MGI Symbol;Acc:MGI:103560]	16	35978750	36037131	+	-1.04187	5.13352e-15
Rpa2	ENSMUSG00000028884	replication protein A2 [Source:MGI Symbol;Acc:MGI:1339939]	4	132768332	132778752	+	-1.04185	3.79428e-15
Atg9b	ENSMUSG00000038295	ATG9 autophagy related 9 homolog B (S. cerevisiae) [Source:MGI Symbol;Acc:MGI:2685420]	5	24384181	24392143	-	-1.04153	0.0219702
Inpp4b	ENSMUSG00000037940	inositol polyphosphate-4-phosphatase, type II [Source:MGI Symbol;Acc:MGI:2158925]	8	81342556	82125036	+	-1.04146	2.44869e-13
Qdpr	ENSMUSG00000015806	quinoid dihydropteridine reductase [Source:MGI Symbol;Acc:MGI:97836]	5	45434032	45450235	-	-1.04139	7.5294e-06
Dennd2c	ENSMUSG00000007379	DENN/MADD domain containing 2C [Source:MGI Symbol;Acc:MGI:3036254]	3	103102604	103169769	+	-1.04137	2.64618e-12
Nasp	ENSMUSG00000028693	nuclear autoantigenic sperm protein (histone-binding) [Source:MGI Symbol;Acc:MGI:1355328]	4	116601052	116627941	-	-1.04035	2.18895e-14
Alkbh1	ENSMUSG00000079036	alkB, alkylation repair homolog 1 (E. coli) [Source:MGI Symbol;Acc:MGI:2384034]	12	87426169	87443839	-	-1.03823	2.65348e-08
Cpd	ENSMUSG00000020841	carboxypeptidase D [Source:MGI Symbol;Acc:MGI:107265]	11	76778424	76847018	-	-1.03529	5.30286e-20
Uso1	ENSMUSG00000029407	USO1 homolog, vesicle docking protein (yeast) [Source:MGI Symbol;Acc:MGI:1929095]	5	92137938	92202794	+	-1.0343	0.0348662
Cdk11b	ENSMUSG00000029062	cyclin-dependent kinase 11B [Source:MGI Symbol;Acc:MGI:88353]	4	155624854	155649938	+	-1.03319	3.697e-05
Rybp	ENSMUSG00000072872	RING1 and YY1 binding protein [Source:MGI Symbol;Acc:MGI:1929059]	6	100228566	100287441	-	-1.03308	1.77822e-06
Pspc1	ENSMUSG00000021938	paraspeckle protein 1 [Source:MGI Symbol;Acc:MGI:1913895]	14	56722441	56778316	-	-1.03219	3.97147e-14
Ddx19a	ENSMUSG00000015023	DEAD (Asp-Glu-Ala-Asp) box polypeptide 19a [Source:MGI Symbol;Acc:MGI:99526]	8	110974996	110997800	-	-1.03199	0.000455463
Nudc	ENSMUSG00000028851	nuclear distribution gene C homolog (Aspergillus) [Source:MGI Symbol;Acc:MGI:106014]	4	133532542	133545996	-	-1.02969	3.44148e-10
Polr1e	ENSMUSG00000028318	polymerase (RNA) I polypeptide E [Source:MGI Symbol;Acc:MGI:1929022]	4	45018583	45036565	+	-1.02908	4.23809e-07
Eif2s2	ENSMUSG00000074656	eukaryotic translation initiation factor 2, subunit 2 (beta) [Source:MGI Symbol;Acc:MGI:1914454]	2	154871410	154892935	-	-1.02897	4.77381e-10
Rbm19	ENSMUSG00000029594	RNA binding motif protein 19 [Source:MGI Symbol;Acc:MGI:1921361]	5	120116510	120197979	+	-1.02855	1.09255e-10
Lsm6	ENSMUSG00000031683	LSM6 homolog, U6 small nuclear RNA associated (S. cerevisiae) [Source:MGI Symbol;Acc:MGI:1925901]	8	78804865	78821140	-	-1.02801	2.19521e-12
Smpdl3b	ENSMUSG00000028885	sphingomyelin phosphodiesterase, acid-like 3B [Source:MGI Symbol;Acc:MGI:1916022]	4	132732966	132757252	-	-1.02795	1.52596e-07
Sf3a2	ENSMUSG00000020211	splicing factor 3a, subunit 2 [Source:MGI Symbol;Acc:MGI:104912]	10	80798198	80804924	+	-1.02492	0.00153266
Pphln1	ENSMUSG00000036167	periphilin 1 [Source:MGI Symbol;Acc:MGI:1917029]	15	93398350	93491913	+	-1.02481	1.71379e-11
D030028A08Rik	ENSMUSG00000078700	RIKEN cDNA D030028A08 gene [Source:MGI Symbol;Acc:MGI:2441931]	11	96916270	96965060	+	-1.02382	0.00142503
Treml4	ENSMUSG00000051682	triggering receptor expressed on myeloid cells-like 4 [Source:MGI Symbol;Acc:MGI:1923239]	17	48264295	48275360	+	-1.02368	0.00151086
Polr2d	ENSMUSG00000024258	polymerase (RNA) II (DNA directed) polypeptide D [Source:MGI Symbol;Acc:MGI:1916491]	18	31789159	31796642	+	-1.0233	4.43116e-09
Apitd1	ENSMUSG00000073705	apoptosis-inducing, TAF9-like domain 1 [Source:MGI Symbol;Acc:MGI:1917178]	4	149127121	149137629	-	-1.02309	0.00135704
Mbnl3	ENSMUSG00000036109	muscleblind-like 3 (Drosophila) [Source:MGI Symbol;Acc:MGI:2444912]	X	51117269	51206532	-	-1.02199	1.40489e-06
Gm17296	ENSMUSG00000090290	predicted gene, 17296 [Source:MGI Symbol;Acc:MGI:4936930]	8	126426652	126475065	-	-1.0198	1.65191e-05
Tuba1c	ENSMUSG00000043091	tubulin, alpha 1C [Source:MGI Symbol;Acc:MGI:1095409]	15	99029891	99038105	+	-1.01944	9.21433e-12
Sulf2	ENSMUSG00000006800	sulfatase 2 [Source:MGI Symbol;Acc:MGI:1919293]	2	166073089	166155663	-	-1.0193	5.57766e-13
Ctu2	ENSMUSG00000049482	cytosolic thiouridylase subunit 2 homolog (S. pombe) [Source:MGI Symbol;Acc:MGI:1914215]	8	122476143	122484138	+	-1.01771	1.44366e-05
Tbl2	ENSMUSG00000005374	transducin (beta)-like 2 [Source:MGI Symbol;Acc:MGI:1351652]	5	135149657	135163873	+	-1.01737	3.50662e-13
Snhg12	ENSMUSG00000086290	small nucleolar RNA host gene 12 [Source:MGI Symbol;Acc:MGI:1916721]	4	132308678	132311024	+	-1.01703	1.34668e-07
2700029M09Rik	ENSMUSG00000038005	RIKEN cDNA 2700029M09 gene [Source:MGI Symbol;Acc:MGI:1919862]	8	60890418	60907580	+	-1.01698	2.48606e-09
Tuba4a	ENSMUSG00000026202	tubulin, alpha 4A [Source:MGI Symbol;Acc:MGI:1095410]	1	75214974	75219253	-	-1.01665	3.68619e-09
Tyms	ENSMUSG00000025747	thymidylate synthase [Source:MGI Symbol;Acc:MGI:98878]	5	30058202	30073617	-	-1.01564	2.18428e-12
Pigw	ENSMUSG00000045140	phosphatidylinositol glycan anchor biosynthesis, class W [Source:MGI Symbol;Acc:MGI:1917575]	11	84876315	84880285	-	-1.01559	0.00396436
Efhd2	ENSMUSG00000040659	EF hand domain containing 2 [Source:MGI Symbol;Acc:MGI:106504]	4	141858142	141874920	-	-1.01515	6.77402e-12
Smyd2	ENSMUSG00000026603	SET and MYND domain containing 2 [Source:MGI Symbol;Acc:MGI:1915889]	1	189880492	189922363	-	-1.01454	6.10616e-15
Slc38a1	ENSMUSG00000023169	solute carrier family 38, member 1 [Source:MGI Symbol;Acc:MGI:2145895]	15	96571418	96642913	-	-1.01441	3.99713e-09
Slc35a4	ENSMUSG00000033272	solute carrier family 35, member A4 [Source:MGI Symbol;Acc:MGI:1915093]	18	36679579	36683858	+	-1.01394	6.04196e-13
Acat2	ENSMUSG00000023832	acetyl-Coenzyme A acetyltransferase 2 [Source:MGI Symbol;Acc:MGI:87871]	17	12942890	12960747	-	-1.01318	2.4779e-05
Afg3l1	ENSMUSG00000031967	AFG3(ATPase family gene 3)-like 1 (yeast) [Source:MGI Symbol;Acc:MGI:1928277]	8	123477903	123503916	+	-1.0131	9.65587e-06
Ttc27	ENSMUSG00000024078	tetratricopeptide repeat domain 27 [Source:MGI Symbol;Acc:MGI:1921446]	17	74717750	74863570	+	-1.01204	5.34759e-12
Cdk2ap1	ENSMUSG00000029394	CDK2 (cyclin-dependent kinase 2)-associated protein 1 [Source:MGI Symbol;Acc:MGI:1202069]	5	124345417	124354671	-	-1.01129	0.00192337
Clip2	ENSMUSG00000063146	CAP-GLY domain containing linker protein 2 [Source:MGI Symbol;Acc:MGI:1313136]	5	134489386	134552434	-	-1.01015	4.36493e-16
Slc35d1	ENSMUSG00000028521	solute carrier family 35 (UDP-glucuronic acid/UDP-N-acetylgalactosamine dual transporter), member D1 [Source:MGI Symbol;Acc:MGI:2140361]	4	103170649	103215164	-	-1.0101	3.1611e-05
Nup188	ENSMUSG00000052533	nucleoporin 188 [Source:MGI Symbol;Acc:MGI:2446190]	2	30286397	30344266	+	-1.01006	1.38458e-13
Bop1	ENSMUSG00000022557	block of proliferation 1 [Source:MGI Symbol;Acc:MGI:1334460]	15	76452996	76477269	-	-1.00837	1.01405e-10
Cyb5r3	ENSMUSG00000018042	cytochrome b5 reductase 3 [Source:MGI Symbol;Acc:MGI:94893]	15	83153494	83172592	-	-1.00706	2.29356e-16
Ecsit	ENSMUSG00000066839	ECSIT homolog (Drosophila) [Source:MGI Symbol;Acc:MGI:1349469]	9	22072246	22085438	-	-1.00705	0.00190037
D10Wsu102e	ENSMUSG00000020255	DNA segment, Chr 10, Wayne State University 102, expressed [Source:MGI Symbol;Acc:MGI:106381]	10	83360221	83368835	+	-1.00696	1.28548e-14
Klhl2	ENSMUSG00000031605	kelch-like 2, Mayven (Drosophila) [Source:MGI Symbol;Acc:MGI:1924363]	8	64739863	64849818	-	-1.00663	1.06899e-14
Atp2a2	ENSMUSG00000029467	ATPase, Ca++ transporting, cardiac muscle, slow twitch 2 [Source:MGI Symbol;Acc:MGI:88110]	5	122442702	122502225	-	-1.0049	3.02791e-20
Kpnb1	ENSMUSG00000001440	karyopherin (importin) beta 1 [Source:MGI Symbol;Acc:MGI:107532]	11	97159714	97187881	-	-1.00383	2.87531e-20
Bcar3	ENSMUSG00000028121	breast cancer anti-estrogen resistance 3 [Source:MGI Symbol;Acc:MGI:1352501]	3	122419780	122530180	+	-1.00361	1.28967e-11
Tcof1	ENSMUSG00000024613	Treacher Collins Franceschetti syndrome 1, homolog [Source:MGI Symbol;Acc:MGI:892003]	18	60813755	60848971	-	-1.00209	1.36706e-05
Strap	ENSMUSG00000030224	serine/threonine kinase receptor associated protein [Source:MGI Symbol;Acc:MGI:1329037]	6	137735078	137751932	+	-1.00207	5.1476e-18
Acsf3	ENSMUSG00000015016	acyl-CoA synthetase family member 3 [Source:MGI Symbol;Acc:MGI:2182591]	8	122775505	122817880	+	-1.00173	0.0118158
2810004N23Rik	ENSMUSG00000031984	RIKEN cDNA 2810004N23 gene [Source:MGI Symbol;Acc:MGI:1913773]	8	124839355	124863029	-	-1.0014	1.44464e-09
Socs3	ENSMUSG00000053113	suppressor of cytokine signaling 3 [Source:MGI Symbol;Acc:MGI:1201791]	11	117966079	117970047	-	-1.0012	0.00310186
Orc6	ENSMUSG00000031697	origin recognition complex, subunit 6 [Source:MGI Symbol;Acc:MGI:1929285]	8	85299632	85308278	+	-1.00049	8.04057e-10
Herc3	ENSMUSG00000029804	hect domain and RLD 3 [Source:MGI Symbol;Acc:MGI:1921248]	6	58831465	58920398	+	-0.998711	5.92081e-11
Srsf2	ENSMUSG00000034120	serine/arginine-rich splicing factor 2 [Source:MGI Symbol;Acc:MGI:98284]	11	116849901	116853094	-	-0.998696	1.44996e-13
Parl	ENSMUSG00000033918	presenilin associated, rhomboid-like [Source:MGI Symbol;Acc:MGI:1277152]	16	20279820	20302387	-	-0.998448	6.30163e-10
Xpot	ENSMUSG00000034667	exportin, tRNA (nuclear export receptor for tRNAs) [Source:MGI Symbol;Acc:MGI:1920442]	10	121587380	121626316	-	-0.996921	8.24511e-21
Tmem109	ENSMUSG00000034659	transmembrane protein 109 [Source:MGI Symbol;Acc:MGI:1915789]	19	10870660	10882001	-	-0.996542	9.53804e-14
Dhx29	ENSMUSG00000042426	DEAH (Asp-Glu-Ala-His) box polypeptide 29 [Source:MGI Symbol;Acc:MGI:2145374]	13	112927730	112969431	+	-0.996438	2.25727e-09
Tmem171	ENSMUSG00000052485	transmembrane protein 171 [Source:MGI Symbol;Acc:MGI:2685751]	13	98686235	98694834	-	-0.996208	1.30726e-07
Entpd7	ENSMUSG00000025192	ectonucleoside triphosphate diphosphohydrolase 7 [Source:MGI Symbol;Acc:MGI:2135885]	19	43689672	43733697	+	-0.996088	1.07805e-06
Ppil1	ENSMUSG00000024007	peptidylprolyl isomerase (cyclophilin)-like 1 [Source:MGI Symbol;Acc:MGI:1916066]	17	29250803	29264158	-	-0.995546	4.335e-08
Hddc2	ENSMUSG00000000295	HD domain containing 2 [Source:MGI Symbol;Acc:MGI:1916942]	10	31313382	31328204	+	-0.995424	1.56915e-05
Gm16516	ENSMUSG00000042549	predicted gene, Gm16516 [Source:MGI Symbol;Acc:MGI:1344334]	11	60920917	60931867	-	-0.989172	0.00458341
5730590G19Rik	ENSMUSG00000046591	RIKEN cDNA 5730590G19 gene [Source:MGI Symbol;Acc:MGI:1924261]	7	79660196	79698134	+	-0.98808	2.35545e-06
Ctnnal1	ENSMUSG00000038816	catenin (cadherin associated protein), alpha-like 1 [Source:MGI Symbol;Acc:MGI:1859649]	4	56810935	56865188	-	-0.988023	0.00151269
Rbbp7	ENSMUSG00000031353	retinoblastoma binding protein 7 [Source:MGI Symbol;Acc:MGI:1194910]	X	162760402	162779092	+	-0.987925	8.72351e-15
Tbrg4	ENSMUSG00000000384	transforming growth factor beta regulated gene 4 [Source:MGI Symbol;Acc:MGI:1100868]	11	6615598	6626067	-	-0.987716	5.05837e-08
Pop1	ENSMUSG00000022325	processing of precursor 1, ribonuclease P/MRP family, (S. cerevisiae) [Source:MGI Symbol;Acc:MGI:1914974]	15	34495304	34530648	+	-0.987561	6.71718e-08
Gpc1	ENSMUSG00000034220	glypican 1 [Source:MGI Symbol;Acc:MGI:1194891]	1	92831645	92860198	+	-0.986736	0.000262477
Usp14	ENSMUSG00000047879	ubiquitin specific peptidase 14 [Source:MGI Symbol;Acc:MGI:1928898]	18	9995432	10045119	-	-0.985718	4.02985e-19
Apbb1ip	ENSMUSG00000026786	amyloid beta (A4) precursor protein-binding, family B, member 1 interacting protein [Source:MGI Symbol;Acc:MGI:1861354]	2	22774094	22875653	+	-0.984649	5.30948e-07
Mphosph10	ENSMUSG00000030521	M-phase phosphoprotein 10 (U3 small nucleolar ribonucleoprotein) [Source:MGI Symbol;Acc:MGI:1915223]	7	64376576	64392268	-	-0.984578	7.12729e-10
Tdp1	ENSMUSG00000021177	tyrosyl-DNA phosphodiesterase 1 [Source:MGI Symbol;Acc:MGI:1920036]	12	99884517	99955219	+	-0.984555	0.000757038
Rexo2	ENSMUSG00000032026	REX2, RNA exonuclease 2 homolog (S. cerevisiae) [Source:MGI Symbol;Acc:MGI:1888981]	9	48468514	48480611	-	-0.984385	3.93706e-08
Lbh	ENSMUSG00000024063	limb-bud and heart [Source:MGI Symbol;Acc:MGI:1925139]	17	72918305	72941942	+	-0.983539	1.53455e-06
Qtrtd1	ENSMUSG00000022704	queuine tRNA-ribosyltransferase domain containing 1 [Source:MGI Symbol;Acc:MGI:1922194]	16	43861407	43926809	-	-0.982729	1.26562e-06
Arhgap29	ENSMUSG00000039831	Rho GTPase activating protein 29 [Source:MGI Symbol;Acc:MGI:2443818]	3	121953229	122016677	+	-0.981687	0.00217884
Ubxn11	ENSMUSG00000012126	UBX domain protein 11 [Source:MGI Symbol;Acc:MGI:1914836]	4	134102570	134127593	+	-0.981355	0.00422804
Hk2	ENSMUSG00000000628	hexokinase 2 [Source:MGI Symbol;Acc:MGI:1315197]	6	82725025	82774454	-	-0.980476	6.21796e-16
Psmd12	ENSMUSG00000020720	proteasome (prosome, macropain) 26S subunit, non-ATPase, 12 [Source:MGI Symbol;Acc:MGI:1914247]	11	107479484	107504362	+	-0.980237	6.48843e-17
Ubtf	ENSMUSG00000020923	upstream binding transcription factor, RNA polymerase I [Source:MGI Symbol;Acc:MGI:98512]	11	102304560	102319742	-	-0.980219	1.32066e-19
Mid1	ENSMUSG00000035299	midline 1 [Source:MGI Symbol;Acc:MGI:1100537]	X	169685199	170005736	+	-0.978658	0.00682324
Mina	ENSMUSG00000022724	myc induced nuclear antigen [Source:MGI Symbol;Acc:MGI:1914264]	16	59471775	59492461	+	-0.978291	7.44593e-12
Ctdspl	ENSMUSG00000047409	CTD (carboxy-terminal domain, RNA polymerase II, polypeptide A) small phosphatase-like [Source:MGI Symbol;Acc:MGI:1916524]	9	118926453	119043998	+	-0.977105	2.65773e-05
Rcc1	ENSMUSG00000028896	regulator of chromosome condensation 1 [Source:MGI Symbol;Acc:MGI:1913989]	4	132331919	132353605	-	-0.977077	1.12151e-08
Msh6	ENSMUSG00000005370	mutS homolog 6 (E. coli) [Source:MGI Symbol;Acc:MGI:1343961]	17	87975050	87990883	+	-0.976635	2.97687e-17
Cd207	ENSMUSG00000034783	CD207 antigen [Source:MGI Symbol;Acc:MGI:2180021]	6	83671207	83677857	-	-0.975987	5.20413e-06
Pik3r3	ENSMUSG00000028698	phosphatidylinositol 3 kinase, regulatory subunit, polypeptide 3 (p55) [Source:MGI Symbol;Acc:MGI:109277]	4	116221618	116303056	+	-0.975671	0.0409113
Spp1	ENSMUSG00000029304	secreted phosphoprotein 1 [Source:MGI Symbol;Acc:MGI:98389]	5	104435118	104441050	+	-0.974184	7.42977e-13
Cetn4	ENSMUSG00000045031	centrin 4 [Source:MGI Symbol;Acc:MGI:2677454]	3	37307749	37312708	-	-0.972699	0.00977413
Ppp1r13b	ENSMUSG00000021285	protein phosphatase 1, regulatory (inhibitor) subunit 13B [Source:MGI Symbol;Acc:MGI:1336199]	12	111828458	111908055	-	-0.97268	7.97936e-08
Tpm3-rs7	ENSMUSG00000058126	tropomyosin 3, related sequence 7 [Source:MGI Symbol;Acc:MGI:99705]	14	113314608	113316713	+	-0.972368	0.000108855
Mogs	ENSMUSG00000030036	mannosyl-oligosaccharide glucosidase [Source:MGI Symbol;Acc:MGI:1929872]	6	83115496	83118898	+	-0.972081	6.24313e-09
2010002N04Rik	ENSMUSG00000038059	RIKEN cDNA 2010002N04 gene [Source:MGI Symbol;Acc:MGI:1917088]	18	60474193	60501983	-	-0.972054	3.91004e-09
2310057M21Rik	ENSMUSG00000040177	RIKEN cDNA 2310057M21 gene [Source:MGI Symbol;Acc:MGI:1915527]	7	131342718	131362698	-	-0.971932	0.000427736
Filip1l	ENSMUSG00000043336	filamin A interacting protein 1-like [Source:MGI Symbol;Acc:MGI:1925999]	16	57353093	57573126	+	-0.971006	8.84238e-14
Eif3g	ENSMUSG00000070319	eukaryotic translation initiation factor 3, subunit G [Source:MGI Symbol;Acc:MGI:1858258]	9	20894352	20898600	-	-0.970535	8.89946e-09
Htr2a	ENSMUSG00000034997	5-hydroxytryptamine (serotonin) receptor 2A [Source:MGI Symbol;Acc:MGI:109521]	14	74640840	74706859	+	-0.969869	0.0366768
Nsdhl	ENSMUSG00000031349	NAD(P) dependent steroid dehydrogenase-like [Source:MGI Symbol;Acc:MGI:1099438]	X	72918557	72958514	+	-0.969473	1.47492e-06
Arhgdia	ENSMUSG00000025132	Rho GDP dissociation inhibitor (GDI) alpha [Source:MGI Symbol;Acc:MGI:2178103]	11	120578104	120581624	-	-0.969354	3.22467e-14
Egln1	ENSMUSG00000031987	EGL nine homolog 1 (C. elegans) [Source:MGI Symbol;Acc:MGI:1932286]	8	124908596	124949254	-	-0.969043	3.03999e-12
Naa25	ENSMUSG00000042719	N(alpha)-acetyltransferase 25, NatB auxiliary subunit [Source:MGI Symbol;Acc:MGI:2442563]	5	121397936	121444378	+	-0.969017	6.30346e-15
A430104N18Rik	ENSMUSG00000084796	RIKEN cDNA A430104N18 gene [Source:MGI Symbol;Acc:MGI:1925841]	11	87755577	87757270	+	-0.968695	0.0116391
Tmem97	ENSMUSG00000037278	transmembrane protein 97 [Source:MGI Symbol;Acc:MGI:1916321]	11	78541817	78550777	-	-0.966871	5.65484e-06
Polr3e	ENSMUSG00000030880	polymerase (RNA) III (DNA directed) polypeptide E [Source:MGI Symbol;Acc:MGI:1349452]	7	120917744	120947432	+	-0.96654	2.80686e-10
Ptp4a3	ENSMUSG00000059895	protein tyrosine phosphatase 4a3 [Source:MGI Symbol;Acc:MGI:1277098]	15	73723145	73758766	+	-0.966054	0.0203199
Ppp1r18	ENSMUSG00000034595	protein phosphatase 1, regulatory subunit 18 [Source:MGI Symbol;Acc:MGI:1923698]	17	35865593	35875596	+	-0.965709	5.15611e-12
Per1	ENSMUSG00000020893	period homolog 1 (Drosophila) [Source:MGI Symbol;Acc:MGI:1098283]	11	69095217	69109960	+	-0.964855	1.64496e-05
Mak16	ENSMUSG00000031578	MAK16 homolog (S. cerevisiae) [Source:MGI Symbol;Acc:MGI:1915170]	8	31159468	31168724	-	-0.964654	7.95733e-10
Slc7a2	ENSMUSG00000031596	solute carrier family 7 (cationic amino acid transporter, y+ system), member 2 [Source:MGI Symbol;Acc:MGI:99828]	8	40862396	40922308	+	-0.964121	4.11462e-05
Jarid2	ENSMUSG00000038518	jumonji, AT rich interactive domain 2 [Source:MGI Symbol;Acc:MGI:104813]	13	44729474	44921643	+	-0.963983	1.92527e-13
Gan	ENSMUSG00000052557	giant axonal neuropathy [Source:MGI Symbol;Acc:MGI:1890619]	8	117158135	117205834	+	-0.963907	5.24522e-06
Dnajb4	ENSMUSG00000028035	DnaJ (Hsp40) homolog, subfamily B, member 4 [Source:MGI Symbol;Acc:MGI:1914285]	3	152178511	152210279	-	-0.963726	7.47787e-13
Dph5	ENSMUSG00000033554	DPH5 homolog (S. cerevisiae) [Source:MGI Symbol;Acc:MGI:1916990]	3	115888165	115934361	+	-0.963701	2.60073e-08
Taf9b	ENSMUSG00000047242	TAF9B RNA polymerase II, TATA box binding protein (TBP)-associated factor [Source:MGI Symbol;Acc:MGI:3039562]	X	106206883	106221158	-	-0.963533	4.28787e-05
Larp1b	ENSMUSG00000037814	La ribonucleoprotein domain family, member 1B [Source:MGI Symbol;Acc:MGI:1914604]	3	40950631	40977793	+	-0.9634	1.35474e-08
Basp1	ENSMUSG00000045763	brain abundant, membrane attached signal protein 1 [Source:MGI Symbol;Acc:MGI:1917600]	15	25363285	25413764	-	-0.961961	1.19915e-16
Usp1	ENSMUSG00000028560	ubiquitin specific peptidase 1 [Source:MGI Symbol;Acc:MGI:2385198]	4	98923810	98935543	+	-0.961891	1.49494e-09
Plec	ENSMUSG00000022565	plectin [Source:MGI Symbol;Acc:MGI:1277961]	15	76170974	76232574	-	-0.960648	8.4352e-06
Golt1b	ENSMUSG00000030245	golgi transport 1 homolog B (S. cerevisiae) [Source:MGI Symbol;Acc:MGI:1914214]	6	142387221	142403858	+	-0.960017	1.07081e-10
Ammecr1	ENSMUSG00000042225	Alport syndrome, mental retardation, midface hypoplasia and elliptocytosis chromosomal region gene 1 homolog (human) [Source:MGI Symbol;Acc:MGI:1860206]	X	142851146	142966728	-	-0.958814	0.000293586
Ctnnbip1	ENSMUSG00000028988	catenin beta interacting protein 1 [Source:MGI Symbol;Acc:MGI:1915756]	4	149518236	149566437	+	-0.958646	6.07044e-11
Lars	ENSMUSG00000024493	leucyl-tRNA synthetase [Source:MGI Symbol;Acc:MGI:1913808]	18	42202350	42262122	-	-0.95828	3.21972e-14
Cdkn2b	ENSMUSG00000073802	cyclin-dependent kinase inhibitor 2B (p15, inhibits CDK4) [Source:MGI Symbol;Acc:MGI:104737]	4	89306289	89311032	-	-0.957903	0.0404412
Actr2	ENSMUSG00000020152	ARP2 actin-related protein 2 homolog (yeast) [Source:MGI Symbol;Acc:MGI:1913963]	11	20062304	20112913	-	-0.956842	1.9681e-06
Pkm	ENSMUSG00000032294	pyruvate kinase, muscle [Source:MGI Symbol;Acc:MGI:97591]	9	59656368	59679375	+	-0.95594	2.69037e-12
Stk38l	ENSMUSG00000001630	serine/threonine kinase 38 like [Source:MGI Symbol;Acc:MGI:1922250]	6	146724995	146778812	+	-0.955506	2.08386e-11
Bzrap1	ENSMUSG00000034156	benzodiazepine receptor associated protein 1 [Source:MGI Symbol;Acc:MGI:2450877]	11	87760541	87785928	+	-0.955499	0.00137049
Higd1a	ENSMUSG00000038412	HIG1 domain family, member 1A [Source:MGI Symbol;Acc:MGI:1930666]	9	121848560	121858000	-	-0.955227	7.59464e-10
8430427H17Rik	ENSMUSG00000061411	RIKEN cDNA 8430427H17 gene [Source:MGI Symbol;Acc:MGI:1918765]	2	153407462	153529971	-	-0.954704	1.21951e-05
Erc1	ENSMUSG00000030172	ELKS/RAB6-interacting/CAST family member 1 [Source:MGI Symbol;Acc:MGI:2151013]	6	119570804	119848150	-	-0.953901	7.15827e-14
Rps19bp1	ENSMUSG00000051518	ribosomal protein S19 binding protein 1 [Source:MGI Symbol;Acc:MGI:1913788]	15	80260614	80264306	-	-0.953813	3.74803e-05
4732471D19Rik	ENSMUSG00000043183	RIKEN cDNA 4732471D19 gene [Source:MGI Symbol;Acc:MGI:2442599]	13	54503779	54551290	+	-0.9535	4.2491e-06
Akr1b8	ENSMUSG00000029762	aldo-keto reductase family 1, member B8 [Source:MGI Symbol;Acc:MGI:107673]	6	34354119	34368463	+	-0.952357	2.56017e-08
Cdk5r1	ENSMUSG00000048895	cyclin-dependent kinase 5, regulatory subunit 1 (p35) [Source:MGI Symbol;Acc:MGI:101764]	11	80477046	80481179	+	-0.951064	0.000238819
Tmed10	ENSMUSG00000021248	transmembrane emp24-like trafficking protein 10 (yeast) [Source:MGI Symbol;Acc:MGI:1915831]	12	85340614	85374717	-	-0.950809	6.47726e-05
Pid1	ENSMUSG00000045658	phosphotyrosine interaction domain containing 1 [Source:MGI Symbol;Acc:MGI:2138391]	1	84036296	84364180	-	-0.950785	3.82913e-10
Rbmx2	ENSMUSG00000031107	RNA binding motif protein, X-linked 2 [Source:MGI Symbol;Acc:MGI:1919414]	X	48695004	48710723	+	-0.950721	2.75857e-07
Ccdc109a	ENSMUSG00000009647	coiled-coil domain containing 109A [Source:MGI Symbol;Acc:MGI:3026965]	10	59446984	59616692	-	-0.950587	7.33757e-13
Dcbld2	ENSMUSG00000035107	discoidin, CUB and LCCL domain containing 2 [Source:MGI Symbol;Acc:MGI:1920629]	16	58408443	58469727	+	-0.950387	9.72435e-11
Lsm2	ENSMUSG00000007050	LSM2 homolog, U6 small nuclear RNA associated (S. cerevisiae) [Source:MGI Symbol;Acc:MGI:90676]	17	34981862	34985891	+	-0.950054	8.46219e-06
Smndc1	ENSMUSG00000025024	survival motor neuron domain containing 1 [Source:MGI Symbol;Acc:MGI:1923729]	19	53379214	53390573	-	-0.949314	4.24751e-05
Cep76	ENSMUSG00000073542	centrosomal protein 76 [Source:MGI Symbol;Acc:MGI:1923401]	18	67617397	67641336	-	-0.94855	6.21243e-10
Taf3	ENSMUSG00000025782	TAF3 RNA polymerase II, TATA box binding protein (TBP)-associated factor [Source:MGI Symbol;Acc:MGI:2388097]	2	9914552	10048596	-	-0.946776	0.000150199
Tram2	ENSMUSG00000041779	translocating chain-associating membrane protein 2 [Source:MGI Symbol;Acc:MGI:1924817]	1	20996296	21079229	-	-0.94579	0.000320452
Ankrd52	ENSMUSG00000014498	ankyrin repeat domain 52 [Source:MGI Symbol;Acc:MGI:2444029]	10	128377115	128408704	+	-0.94562	0.00046879
Commd10	ENSMUSG00000042705	COMM domain containing 10 [Source:MGI Symbol;Acc:MGI:1916706]	18	46958862	47087992	+	-0.94525	3.23903e-09
Rhbdd2	ENSMUSG00000039917	rhomboid domain containing 2 [Source:MGI Symbol;Acc:MGI:1915612]	5	135632618	135646448	+	-0.944879	0.000299171
Pdcd11	ENSMUSG00000025047	programmed cell death 11 [Source:MGI Symbol;Acc:MGI:1341788]	19	47090766	47131143	+	-0.944507	1.84085e-11
Havcr2	ENSMUSG00000020399	hepatitis A virus cellular receptor 2 [Source:MGI Symbol;Acc:MGI:2159682]	11	46454935	46481255	+	-0.944136	1.36065e-12
Fam40a	ENSMUSG00000014601	family with sequence similarity 40, member A [Source:MGI Symbol;Acc:MGI:2443884]	3	107612532	107631710	-	-0.94404	2.63731e-07
Usp24	ENSMUSG00000028514	ubiquitin specific peptidase 24 [Source:MGI Symbol;Acc:MGI:1919936]	4	106316213	106441322	+	-0.943667	6.18126e-15
Adsl	ENSMUSG00000022407	adenylosuccinate lyase [Source:MGI Symbol;Acc:MGI:103202]	15	80948490	80970947	+	-0.9422	8.91889e-12
Pter	ENSMUSG00000026730	phosphotriesterase related [Source:MGI Symbol;Acc:MGI:107372]	2	12924041	13003453	+	-0.94124	1.27814e-07
Kpna3	ENSMUSG00000021929	karyopherin (importin) alpha 3 [Source:MGI Symbol;Acc:MGI:1100863]	14	61365186	61439947	-	-0.940776	6.70541e-09
Preb	ENSMUSG00000045302	prolactin regulatory element binding [Source:MGI Symbol;Acc:MGI:1355326]	5	30950853	30960330	-	-0.940234	0.000485524
2900010M23Rik	ENSMUSG00000024208	RIKEN cDNA 2900010M23 gene [Source:MGI Symbol;Acc:MGI:1914517]	17	27122663	27133916	-	-0.939547	7.55567e-09
Imp4	ENSMUSG00000026127	IMP4, U3 small nucleolar ribonucleoprotein, homolog (yeast) [Source:MGI Symbol;Acc:MGI:106572]	1	34439851	34445736	+	-0.938835	2.1815e-10
Nubp2	ENSMUSG00000039183	nucleotide binding protein 2 [Source:MGI Symbol;Acc:MGI:1347072]	17	24882611	24886350	-	-0.938392	3.05719e-10
Lrrc8c	ENSMUSG00000054720	leucine rich repeat containing 8 family, member C [Source:MGI Symbol;Acc:MGI:2140839]	5	105519388	105613018	+	-0.938335	1.75207e-05
Mphosph8	ENSMUSG00000079184	M-phase phosphoprotein 8 [Source:MGI Symbol;Acc:MGI:1922589]	14	56668248	56697430	+	-0.937425	1.20891e-08
B430306N03Rik	ENSMUSG00000043740	RIKEN cDNA B430306N03 gene [Source:MGI Symbol;Acc:MGI:2443478]	17	48316141	48327024	+	-0.937418	4.01455e-07
Gramd1b	ENSMUSG00000040111	GRAM domain containing 1B [Source:MGI Symbol;Acc:MGI:1925037]	9	40293233	40531383	-	-0.934028	3.29403e-09
Lsm12	ENSMUSG00000020922	LSM12 homolog (S. cerevisiae) [Source:MGI Symbol;Acc:MGI:1919592]	11	102162497	102185296	-	-0.933095	5.18203e-08
Timm9	ENSMUSG00000021079	translocase of inner mitochondrial membrane 9 homolog (yeast) [Source:MGI Symbol;Acc:MGI:1353436]	12	71123173	71136675	-	-0.933055	0.000454605
1110038B12Rik	ENSMUSG00000092203	RIKEN cDNA 1110038B12 gene [Source:MGI Symbol;Acc:MGI:1916013]	17	34950238	34952471	-	-0.932887	1.06234e-09
Pole3	ENSMUSG00000028394	polymerase (DNA directed), epsilon 3 (p17 subunit) [Source:MGI Symbol;Acc:MGI:1933378]	4	62522649	62525068	-	-0.932112	1.1573e-06
Bin1	ENSMUSG00000024381	bridging integrator 1 [Source:MGI Symbol;Acc:MGI:108092]	18	32377217	32435736	+	-0.932019	5.81835e-15
Sdc3	ENSMUSG00000025743	syndecan 3 [Source:MGI Symbol;Acc:MGI:1349163]	4	130792537	130826319	+	-0.931695	1.97016e-08
Qpct	ENSMUSG00000024084	glutaminyl-peptide cyclotransferase (glutaminyl cyclase) [Source:MGI Symbol;Acc:MGI:1917786]	17	79051906	79090243	+	-0.931083	5.41365e-11
Fen1	ENSMUSG00000024742	flap structure specific endonuclease 1 [Source:MGI Symbol;Acc:MGI:102779]	19	10199132	10204169	-	-0.92977	1.18208e-15
Ust	ENSMUSG00000047712	uronyl-2-sulfotransferase [Source:MGI Symbol;Acc:MGI:2442406]	10	8204753	8518825	-	-0.929431	6.70997e-07
Sf1	ENSMUSG00000024949	splicing factor 1 [Source:MGI Symbol;Acc:MGI:1095403]	19	6363690	6378030	+	-0.929375	1.94021e-05
Tes	ENSMUSG00000029552	testis derived transcript [Source:MGI Symbol;Acc:MGI:105081]	6	17065149	17105828	+	-0.929325	8.01476e-13
Ezr	ENSMUSG00000052397	ezrin [Source:MGI Symbol;Acc:MGI:98931]	17	6738041	6782784	-	-0.928647	1.34873e-12
Dnajc2	ENSMUSG00000029014	DnaJ (Hsp40) homolog, subfamily C, member 2 [Source:MGI Symbol;Acc:MGI:99470]	5	21757267	21785251	-	-0.928349	1.08228e-09
Naa16	ENSMUSG00000022020	N(alpha)-acetyltransferase 16, NatA auxiliary subunit [Source:MGI Symbol;Acc:MGI:1914147]	14	79334204	79390778	-	-0.928047	2.12072e-09
Cpne2	ENSMUSG00000034361	copine II [Source:MGI Symbol;Acc:MGI:2387578]	8	94532990	94570529	+	-0.927719	1.2039e-10
2310033P09Rik	ENSMUSG00000020441	RIKEN cDNA 2310033P09 gene [Source:MGI Symbol;Acc:MGI:1915112]	11	59208321	59210738	+	-0.926979	0.01879
Polr3g	ENSMUSG00000035834	polymerase (RNA) III (DNA directed) polypeptide G [Source:MGI Symbol;Acc:MGI:1914736]	13	81673843	81711013	-	-0.926491	4.22948e-07
0610010K14Rik	ENSMUSG00000020831	RIKEN cDNA 0610010K14 gene [Source:MGI Symbol;Acc:MGI:1915609]	11	70235206	70237914	-	-0.926094	0.0295878
B130055M24Rik	ENSMUSG00000086502	RIKEN cDNA B130055M24 gene [Source:MGI Symbol;Acc:MGI:3590645]	7	127448636	127460360	+	-0.926036	0.00581048
Akap1	ENSMUSG00000018428	A kinase (PRKA) anchor protein 1 [Source:MGI Symbol;Acc:MGI:104729]	11	88830792	88864586	-	-0.925385	3.17369e-09
Brpf3	ENSMUSG00000063952	bromodomain and PHD finger containing, 3 [Source:MGI Symbol;Acc:MGI:2146836]	17	28801090	28838546	+	-0.924927	0.00248746
Med7	ENSMUSG00000020397	mediator complex subunit 7 [Source:MGI Symbol;Acc:MGI:1913463]	11	46436925	46442721	+	-0.923522	5.03815e-09
Ski	ENSMUSG00000029050	ski sarcoma viral oncogene homolog (avian) [Source:MGI Symbol;Acc:MGI:98310]	4	155154075	155222592	-	-0.922668	1.05542e-09
Wee1	ENSMUSG00000031016	WEE 1 homolog 1 (S. pombe) [Source:MGI Symbol;Acc:MGI:103075]	7	110122350	110142112	+	-0.921834	1.04546e-06
Psmd3	ENSMUSG00000017221	proteasome (prosome, macropain) 26S subunit, non-ATPase, 3 [Source:MGI Symbol;Acc:MGI:98858]	11	98682554	98695979	+	-0.921791	3.86045e-08
Hlcs	ENSMUSG00000040820	holocarboxylase synthetase (biotin- [propriony-Coenzyme A-carboxylase (ATP-hydrolysing)] ligase) [Source:MGI Symbol;Acc:MGI:894646]	16	94129195	94313563	-	-0.921677	0.000619645
Ipo9	ENSMUSG00000041879	importin 9 [Source:MGI Symbol;Acc:MGI:1918944]	1	135382312	135430499	-	-0.921457	2.58178e-10
Gpr183	ENSMUSG00000051212	G protein-coupled receptor 183 [Source:MGI Symbol;Acc:MGI:2442034]	14	121952331	121965193	-	-0.920991	5.09566e-07
Vps37b	ENSMUSG00000066278	vacuolar protein sorting 37B (yeast) [Source:MGI Symbol;Acc:MGI:1916724]	5	124004641	124032260	-	-0.920616	6.2506e-09
Pde12	ENSMUSG00000043702	phosphodiesterase 12 [Source:MGI Symbol;Acc:MGI:2443226]	14	26659958	26669883	-	-0.920429	2.74705e-09
Rtn4	ENSMUSG00000020458	reticulon 4 [Source:MGI Symbol;Acc:MGI:1915835]	11	29692947	29744331	+	-0.920092	6.24136e-16
Ppig	ENSMUSG00000042133	peptidyl-prolyl isomerase G (cyclophilin G) [Source:MGI Symbol;Acc:MGI:2445173]	2	69722545	69754012	+	-0.919149	0.0473543
Xpo4	ENSMUSG00000021952	exportin 4 [Source:MGI Symbol;Acc:MGI:1888526]	14	57581002	57665430	-	-0.918015	2.36797e-11
Srrm1	ENSMUSG00000028809	serine/arginine repetitive matrix 1 [Source:MGI Symbol;Acc:MGI:1858303]	4	135320484	135353321	-	-0.917466	5.42145e-05
2810408I11Rik	ENSMUSG00000087213	RIKEN cDNA 2810408I11 gene [Source:MGI Symbol;Acc:MGI:1917191]	1	64679871	64690659	-	-0.917151	0.03974
Wnk1	ENSMUSG00000045962	WNK lysine deficient protein kinase 1 [Source:MGI Symbol;Acc:MGI:2442092]	6	119923969	120038672	-	-0.916556	2.22399e-09
Map3k9	ENSMUSG00000042724	mitogen-activated protein kinase kinase kinase 9 [Source:MGI Symbol;Acc:MGI:2449952]	12	81714950	81781170	-	-0.91637	4.41795e-08
Cotl1	ENSMUSG00000031827	coactosin-like 1 (Dictyostelium) [Source:MGI Symbol;Acc:MGI:1919292]	8	119809225	119840579	-	-0.916231	3.73975e-12
Isca1	ENSMUSG00000044792	iron-sulfur cluster assembly 1 homolog (S. cerevisiae) [Source:MGI Symbol;Acc:MGI:1916296]	13	59755409	59769810	-	-0.915666	1.07471e-05
Heatr1	ENSMUSG00000050244	HEAT repeat containing 1 [Source:MGI Symbol;Acc:MGI:2442524]	13	12395398	12438677	+	-0.914879	2.57634e-14
Mrps27	ENSMUSG00000041632	mitochondrial ribosomal protein S27 [Source:MGI Symbol;Acc:MGI:1919064]	13	99344786	99415561	+	-0.91458	4.10588e-06
1300001I01Rik	ENSMUSG00000020741	RIKEN cDNA 1300001I01 gene [Source:MGI Symbol;Acc:MGI:1921398]	11	74649495	74670847	+	-0.914013	9.39876e-13
Slc25a5	ENSMUSG00000016319	solute carrier family 25 (mitochondrial carrier, adenine nucleotide translocator), member 5 [Source:MGI Symbol;Acc:MGI:1353496]	X	36795651	36798807	+	-0.913752	5.74871e-13
Etv6	ENSMUSG00000030199	ets variant gene 6 (TEL oncogene) [Source:MGI Symbol;Acc:MGI:109336]	6	134035700	134270158	+	-0.91348	6.33234e-07
Rabl3	ENSMUSG00000022827	RAB, member of RAS oncogene family-like 3 [Source:MGI Symbol;Acc:MGI:1914907]	16	37539885	37572385	+	-0.913446	0.000820828
Srsf10	ENSMUSG00000028676	serine/arginine-rich splicing factor 10 [Source:MGI Symbol;Acc:MGI:1333805]	4	135855747	135869908	+	-0.913034	4.80673e-11
Foxk2	ENSMUSG00000039275	forkhead box K2 [Source:MGI Symbol;Acc:MGI:1916087]	11	121259990	121309896	+	-0.912967	1.03258e-12
Fanca	ENSMUSG00000032815	Fanconi anemia, complementation group A [Source:MGI Symbol;Acc:MGI:1341823]	8	123268300	123318576	-	-0.912419	6.41954e-08
Flt1	ENSMUSG00000029648	FMS-like tyrosine kinase 1 [Source:MGI Symbol;Acc:MGI:95558]	5	147561604	147726011	-	-0.911272	0.000312765
Lrdd	ENSMUSG00000025507	leucine-rich and death domain containing [Source:MGI Symbol;Acc:MGI:1889507]	7	141438113	141444025	-	-0.909704	0.0220014
Fubp1	ENSMUSG00000028034	far upstream element (FUSE) binding protein 1 [Source:MGI Symbol;Acc:MGI:1196294]	3	152210458	152236830	+	-0.908841	1.09863e-10
Jagn1	ENSMUSG00000051256	jagunal homolog 1 (Drosophila) [Source:MGI Symbol;Acc:MGI:1915017]	6	113442569	113448229	+	-0.908198	3.67112e-05
Hn1l	ENSMUSG00000024165	hematological and neurological expressed 1-like [Source:MGI Symbol;Acc:MGI:1196260]	17	24942156	24960636	-	-0.907826	2.23269e-12
Nudt6	ENSMUSG00000050174	nudix (nucleoside diphosphate linked moiety X)-type motif 6 [Source:MGI Symbol;Acc:MGI:2387618]	3	37404910	37420211	-	-0.907017	0.039105
Zdhhc15	ENSMUSG00000033906	zinc finger, DHHC domain containing 15 [Source:MGI Symbol;Acc:MGI:1915336]	X	104536969	104671064	-	-0.906024	0.0116636
Zcchc3	ENSMUSG00000074682	zinc finger, CCHC domain containing 3 [Source:MGI Symbol;Acc:MGI:1915167]	2	152411956	152415044	-	-0.905623	0.0250221
Cep250	ENSMUSG00000038241	centrosomal protein 250 [Source:MGI Symbol;Acc:MGI:108084]	2	155956458	155998900	+	-0.905527	1.32679e-08
Ptpn7	ENSMUSG00000031506	protein tyrosine phosphatase, non-receptor type 7 [Source:MGI Symbol;Acc:MGI:2156893]	1	135132725	135145320	+	-0.90391	2.45513e-15
Cap1	ENSMUSG00000028656	CAP, adenylate cyclase-associated protein 1 (yeast) [Source:MGI Symbol;Acc:MGI:88262]	4	122859047	122886056	-	-0.903606	2.17521e-14
Mrps5	ENSMUSG00000027374	mitochondrial ribosomal protein S5 [Source:MGI Symbol;Acc:MGI:1924971]	2	127587222	127606829	+	-0.903258	7.74497e-08
Polr2f	ENSMUSG00000033020	polymerase (RNA) II (DNA directed) polypeptide F [Source:MGI Symbol;Acc:MGI:1349393]	15	79141351	79151774	+	-0.903209	5.61813e-06
Rwdd4a	ENSMUSG00000031568	RWD domain containing 4A [Source:MGI Symbol;Acc:MGI:2681000]	8	47533664	47552825	+	-0.902567	2.37444e-09
Prpf31	ENSMUSG00000008373	PRP31 pre-mRNA processing factor 31 homolog (yeast) [Source:MGI Symbol;Acc:MGI:1916238]	7	3629985	3642486	+	-0.901606	4.05537e-11
Sfxn3	ENSMUSG00000025212	sideroflexin 3 [Source:MGI Symbol;Acc:MGI:2137679]	19	45047576	45056383	+	-0.900795	0.00022393
Pole4	ENSMUSG00000030042	polymerase (DNA-directed), epsilon 4 (p12 subunit) [Source:MGI Symbol;Acc:MGI:1914229]	6	82618992	82705365	-	-0.900773	8.65395e-10
Ddx56	ENSMUSG00000004393	DEAD (Asp-Glu-Ala-Asp) box polypeptide 56 [Source:MGI Symbol;Acc:MGI:1277172]	11	6258919	6267772	-	-0.900333	6.6871e-06
Cbx5	ENSMUSG00000009575	chromobox homolog 5 (Drosophila HP1a) [Source:MGI Symbol;Acc:MGI:109372]	15	103191544	103239816	-	-0.900108	1.03148e-11
Bccip	ENSMUSG00000030983	BRCA2 and CDKN1A interacting protein [Source:MGI Symbol;Acc:MGI:1913415]	7	133709333	133721145	+	-0.900101	8.78824e-07
Eif4g1	ENSMUSG00000045983	eukaryotic translation initiation factor 4, gamma 1 [Source:MGI Symbol;Acc:MGI:2384784]	16	20668313	20692884	+	-0.899835	1.72756e-19
Ercc8	ENSMUSG00000021694	excision repaiross-complementing rodent repair deficiency, complementation group 8 [Source:MGI Symbol;Acc:MGI:1919241]	13	108158731	108195364	+	-0.899699	0.000212157
8430419L09Rik	ENSMUSG00000030207	RIKEN cDNA 8430419L09 gene [Source:MGI Symbol;Acc:MGI:1921775]	6	135197977	135244955	+	-0.898981	0.00157042
Pdap1	ENSMUSG00000029623	PDGFA associated protein 1 [Source:MGI Symbol;Acc:MGI:2448536]	5	145128769	145140238	-	-0.898776	1.76055e-06
Fam129b	ENSMUSG00000026796	family with sequence similarity 129, member B [Source:MGI Symbol;Acc:MGI:2442910]	2	32876114	32925254	+	-0.897858	9.79023e-14
Rad18	ENSMUSG00000030254	RAD18 homolog (S. cerevisiae) [Source:MGI Symbol;Acc:MGI:1890476]	6	112619850	112696686	-	-0.897316	1.2366e-10
Acaca	ENSMUSG00000020532	acetyl-Coenzyme A carboxylase alpha [Source:MGI Symbol;Acc:MGI:108451]	11	84129672	84401651	+	-0.896817	6.27545e-11
Tiam1	ENSMUSG00000002489	T cell lymphoma invasion and metastasis 1 [Source:MGI Symbol;Acc:MGI:103306]	16	89787111	89980080	-	-0.896392	1.25547e-07
Eif1ax	ENSMUSG00000067194	eukaryotic translation initiation factor 1A, X-linked [Source:MGI Symbol;Acc:MGI:1913485]	X	159372178	159389928	+	-0.896	1.19097e-11
Ciapin1	ENSMUSG00000031781	cytokine induced apoptosis inhibitor 1 [Source:MGI Symbol;Acc:MGI:1922083]	8	94819818	94838358	-	-0.895953	5.75039e-05
Rap1b	ENSMUSG00000052681	RAS related protein 1b [Source:MGI Symbol;Acc:MGI:894315]	10	117814471	117845935	-	-0.895232	3.03064e-08
Glmn	ENSMUSG00000029276	glomulin, FKBP associated protein [Source:MGI Symbol;Acc:MGI:2141180]	5	107548967	107597888	-	-0.895134	2.80468e-06
Wdr76	ENSMUSG00000027242	WD repeat domain 76 [Source:MGI Symbol;Acc:MGI:1926186]	2	121506723	121544860	+	-0.894937	1.08846e-07
Hmgcs1	ENSMUSG00000093930	3-hydroxy-3-methylglutaryl-Coenzyme A synthase 1 [Source:MGI Symbol;Acc:MGI:107592]	13	119690462	119708086	+	-0.894157	1.67616e-10
BC026590	ENSMUSG00000038827	cDNA sequence BC026590 [Source:MGI Symbol;Acc:MGI:2677850]	4	56802345	56809601	+	-0.893871	0.000931438
Rbm8a	ENSMUSG00000038374	RNA binding motif protein 8a [Source:MGI Symbol;Acc:MGI:1913129]	3	96629928	96633779	+	-0.893244	1.05481e-06
Naa10	ENSMUSG00000031388	N(alpha)-acetyltransferase 10, NatA catalytic subunitNalpha acetyltransferase 10 [Source:MGI Symbol;Acc:MGI:1915255]	X	73916873	73921944	-	-0.892526	4.31996e-07
Slc20a2	ENSMUSG00000037656	solute carrier family 20, member 2 [Source:MGI Symbol;Acc:MGI:97851]	8	22476700	22569607	+	-0.892489	2.00192e-05
Tubg1	ENSMUSG00000035198	tubulin, gamma 1 [Source:MGI Symbol;Acc:MGI:101834]	11	101119938	101126419	+	-0.891598	4.75892e-07
Ubtd2	ENSMUSG00000044949	ubiquitin domain containing 2 [Source:MGI Symbol;Acc:MGI:2444752]	11	32455370	32516687	+	-0.89116	0.0214975
Gemin5	ENSMUSG00000037275	gem (nuclear organelle) associated protein 5 [Source:MGI Symbol;Acc:MGI:2449311]	11	58120002	58168539	-	-0.890445	1.06144e-09
E2f1	ENSMUSG00000027490	E2F transcription factor 1 [Source:MGI Symbol;Acc:MGI:101941]	2	154559407	154569892	-	-0.890125	0.00017266
Fam175a	ENSMUSG00000035234	family with sequence similarity 175, member A [Source:MGI Symbol;Acc:MGI:1917931]	5	100805192	100820965	-	-0.889666	1.36822e-06
Sart3	ENSMUSG00000018974	squamous cell carcinoma antigen recognized by T cells 3 [Source:MGI Symbol;Acc:MGI:1858230]	5	113742446	113771649	-	-0.88952	7.1705e-05
Creb5	ENSMUSG00000053007	cAMP responsive element binding protein 5 [Source:MGI Symbol;Acc:MGI:2443973]	6	53573384	53696007	+	-0.889344	0.00139183
Metap1	ENSMUSG00000005813	methionyl aminopeptidase 1 [Source:MGI Symbol;Acc:MGI:1922874]	3	138458960	138489382	-	-0.889318	2.68959e-10
Cstf3	ENSMUSG00000027176	cleavage stimulation factor, 3' pre-RNA, subunit 3 [Source:MGI Symbol;Acc:MGI:1351825]	2	104590523	104665429	+	-0.888174	7.92256e-05
Col4a1	ENSMUSG00000031502	collagen, type IV, alpha 1 [Source:MGI Symbol;Acc:MGI:88454]	8	11198423	11312826	-	-0.887482	3.79084e-05
Fam162a	ENSMUSG00000003955	family with sequence similarity 162, member A [Source:MGI Symbol;Acc:MGI:1917436]	16	36043844	36071515	-	-0.887224	5.93571e-07
B3galt6	ENSMUSG00000050796	UDP-Gal:betaGal beta 1,3-galactosyltransferase, polypeptide 6 [Source:MGI Symbol;Acc:MGI:2152819]	4	155989466	155992678	-	-0.886567	0.000218235
Ppapdc1b	ENSMUSG00000031570	phosphatidic acid phosphatase type 2 domain containing 1B [Source:MGI Symbol;Acc:MGI:1919160]	8	25720061	25724887	+	-0.886374	7.36075e-05
Slc16a6	ENSMUSG00000041920	solute carrier family 16 (monocarboxylic acid transporters), member 6 [Source:MGI Symbol;Acc:MGI:2144585]	11	109450855	109473598	-	-0.88598	2.05111e-08
Rheb	ENSMUSG00000028945	Ras homolog enriched in brain [Source:MGI Symbol;Acc:MGI:97912]	5	24802823	24842624	-	-0.885342	1.51396e-13
G3bp1	ENSMUSG00000018583	Ras-GTPase-activating protein SH3-domain binding protein 1 [Source:MGI Symbol;Acc:MGI:1351465]	11	55469685	55504838	+	-0.884898	1.59891e-13
Lcp1	ENSMUSG00000021998	lymphocyte cytosolic protein 1 [Source:MGI Symbol;Acc:MGI:104808]	14	75131101	75230842	+	-0.884614	1.74783e-16
Steap3	ENSMUSG00000026389	STEAP family member 3 [Source:MGI Symbol;Acc:MGI:1915678]	1	120190757	120272705	-	-0.883959	0.000196987
Wwc2	ENSMUSG00000031563	WW, C2 and coiled-coil domain containing 2 [Source:MGI Symbol;Acc:MGI:1261872]	8	47826083	47990543	-	-0.882339	0.000109347
C1galt1	ENSMUSG00000042460	core 1 synthase, glycoprotein-N-acetylgalactosamine 3-beta-galactosyltransferase, 1 [Source:MGI Symbol;Acc:MGI:2151071]	6	7844842	7872047	+	-0.882151	2.51278e-09
Farsb	ENSMUSG00000026245	phenylalanyl-tRNA synthetase, beta subunit [Source:MGI Symbol;Acc:MGI:1346035]	1	78417958	78488859	-	-0.881838	9.56355e-10
2510009E07Rik	ENSMUSG00000043391	RIKEN cDNA 2510009E07 gene [Source:MGI Symbol;Acc:MGI:1919440]	16	21649045	21694665	-	-0.881684	6.70204e-07
Ncbp1	ENSMUSG00000028330	nuclear cap binding protein subunit 1 [Source:MGI Symbol;Acc:MGI:1891840]	4	46138613	46172403	+	-0.880694	4.52005e-11
Top1mt	ENSMUSG00000000934	DNA topoisomerase 1, mitochondrial [Source:MGI Symbol;Acc:MGI:1920210]	15	75657035	75678800	-	-0.880628	0.00306642
Ptpn4	ENSMUSG00000026384	protein tyrosine phosphatase, non-receptor type 4 [Source:MGI Symbol;Acc:MGI:1099792]	1	119658044	119837613	-	-0.880024	1.87489e-07
Pcna-ps2	ENSMUSG00000067608	proliferating cell nuclear antigen pseudogene 2 [Source:MGI Symbol;Acc:MGI:97505]	19	9283238	9284494	+	-0.879976	0.0348784
Myadm	ENSMUSG00000068566	myeloid-associated differentiation marker [Source:MGI Symbol;Acc:MGI:1355332]	7	3289038	3299345	+	-0.879858	4.18749e-13
5730455O13Rik	ENSMUSG00000054237	RIKEN cDNA 5730455O13 gene [Source:MGI Symbol;Acc:MGI:1917817]	19	38188481	38224138	-	-0.878279	5.75039e-05
L2hgdh	ENSMUSG00000020988	L-2-hydroxyglutarate dehydrogenase [Source:MGI Symbol;Acc:MGI:2384968]	12	69690436	69724874	-	-0.877824	3.61941e-05
2310003F16Rik	ENSMUSG00000027245	RIKEN cDNA 2310003F16 gene [Source:MGI Symbol;Acc:MGI:1914943]	2	121453290	121458672	+	-0.877521	6.43482e-06
Timm17a	ENSMUSG00000062580	translocase of inner mitochondrial membrane 17a [Source:MGI Symbol;Acc:MGI:1343131]	1	135301532	135313778	-	-0.877234	2.31236e-08
Hnrnpr	ENSMUSG00000066037	heterogeneous nuclear ribonucleoprotein R [Source:MGI Symbol;Acc:MGI:1891692]	4	136310942	136340681	+	-0.876067	1.27861e-11
Ddx39	ENSMUSG00000005481	DEAD (Asp-Glu-Ala-Asp) box polypeptide 39 [Source:MGI Symbol;Acc:MGI:1915528]	8	83715177	83726892	+	-0.875787	3.45218e-08
Hspa4	ENSMUSG00000020361	heat shock protein 4 [Source:MGI Symbol;Acc:MGI:1342292]	11	53259814	53300457	-	-0.875671	2.04797e-10
Pvr	ENSMUSG00000040511	poliovirus receptor [Source:MGI Symbol;Acc:MGI:107741]	7	19903578	19921160	-	-0.875194	1.38381e-05
Tulp3	ENSMUSG00000001521	tubby-like protein 3 [Source:MGI Symbol;Acc:MGI:1329045]	6	128321140	128355851	-	-0.875109	0.049926
Rnf126	ENSMUSG00000035890	ring finger protein 126 [Source:MGI Symbol;Acc:MGI:1917544]	10	79758515	79766952	-	-0.874887	2.66645e-05
Npm3	ENSMUSG00000056209	nucleoplasmin 3 [Source:MGI Symbol;Acc:MGI:894653]	19	45747734	45749591	-	-0.874698	2.91145e-06
Gale	ENSMUSG00000028671	galactose-4-epimerase, UDP [Source:MGI Symbol;Acc:MGI:1921496]	4	135963727	135968178	+	-0.87447	0.0188443
3110082I17Rik	ENSMUSG00000053553	RIKEN cDNA 3110082I17 gene [Source:MGI Symbol;Acc:MGI:1920462]	5	139359739	139460502	-	-0.873697	8.94163e-07
Cyc1	ENSMUSG00000022551	cytochrome c-1 [Source:MGI Symbol;Acc:MGI:1913695]	15	76343523	76345934	+	-0.873162	8.94963e-06
Kbtbd8	ENSMUSG00000030031	kelch repeat and BTB (POZ) domain containing 8 [Source:MGI Symbol;Acc:MGI:2661430]	6	95117240	95129718	+	-0.872605	0.000509378
Rmi1	ENSMUSG00000035367	RMI1, RecQ mediated genome instability 1, homolog (S. cerevisiae) [Source:MGI Symbol;Acc:MGI:1921636]	13	58402597	58411149	+	-0.872209	2.1195e-06
Rqcd1	ENSMUSG00000026174	rcd1 (required for cell differentiation) homolog 1 (S. pombe) [Source:MGI Symbol;Acc:MGI:1928902]	1	74506058	74530844	+	-0.870941	2.30326e-09
Qsox2	ENSMUSG00000036327	quiescin Q6 sulfhydryl oxidase 2 [Source:MGI Symbol;Acc:MGI:2387194]	2	26208637	26237525	-	-0.87034	1.98996e-06
Nol9	ENSMUSG00000028948	nucleolar protein 9 [Source:MGI Symbol;Acc:MGI:1921285]	4	152039321	152061494	+	-0.870304	2.47198e-10
Eif3a	ENSMUSG00000024991	eukaryotic translation initiation factor 3, subunit A [Source:MGI Symbol;Acc:MGI:95301]	19	60761116	60790693	-	-0.870177	2.73995e-07
Med14	ENSMUSG00000064127	mediator complex subunit 14 [Source:MGI Symbol;Acc:MGI:1349442]	X	12675369	12762073	-	-0.869832	4.02414e-11
Ngfrap1	ENSMUSG00000046432	nerve growth factor receptor (TNFRSF16) associated protein 1 [Source:MGI Symbol;Acc:MGI:1338016]	X	136270253	136271978	+	-0.869803	0.000525314
Hsp90aa1	ENSMUSG00000021270	heat shock protein 90, alpha (cytosolic), class A member 1 [Source:MGI Symbol;Acc:MGI:96250]	12	110690605	110702728	-	-0.869347	2.71654e-06
9430008C03Rik	ENSMUSG00000085385	RIKEN cDNA 9430008C03 gene [Source:MGI Symbol;Acc:MGI:1915358]	2	158355307	158361580	-	-0.868625	0.000240204
Tmed9	ENSMUSG00000058569	transmembrane emp24 protein transport domain containing 9 [Source:MGI Symbol;Acc:MGI:1914761]	13	55593135	55597663	+	-0.868332	7.32879e-05
Stau2	ENSMUSG00000025920	staufen (RNA binding protein) homolog 2 (Drosophila) [Source:MGI Symbol;Acc:MGI:1352508]	1	16228674	16520112	-	-0.868135	1.81112e-07
Ccnyl1	ENSMUSG00000070871	cyclin Y-like 1 [Source:MGI Symbol;Acc:MGI:2138614]	1	64690455	64725644	+	-0.867591	0.000411229
Tsen15	ENSMUSG00000014980	tRNA splicing endonuclease 15 homolog (S. cerevisiae) [Source:MGI Symbol;Acc:MGI:1913887]	1	152370735	152386688	-	-0.86613	4.4469e-06
Ada	ENSMUSG00000017697	adenosine deaminase [Source:MGI Symbol;Acc:MGI:87916]	2	163726584	163750239	-	-0.865108	0.0287455
Fam195a	ENSMUSG00000025732	family with sequence similarity 195, member A [Source:MGI Symbol;Acc:MGI:1915491]	17	25863698	25868738	-	-0.864949	0.0211001
Alyref	ENSMUSG00000025134	Aly/REF export factor [Source:MGI Symbol;Acc:MGI:1341044]	11	120592121	120598365	-	-0.864813	3.4988e-13
Cinp	ENSMUSG00000021276	cyclin-dependent kinase 2 interacting protein [Source:MGI Symbol;Acc:MGI:1914486]	12	110872610	110889145	-	-0.864513	2.73972e-07
Rpgrip1l	ENSMUSG00000033282	Rpgrip1-like [Source:MGI Symbol;Acc:MGI:1920563]	8	91217030	91313262	-	-0.864242	1.64034e-06
Tomm6	ENSMUSG00000033475	translocase of outer mitochondrial membrane 6 homolog (yeast) [Source:MGI Symbol;Acc:MGI:1913369]	17	47686646	47688386	-	-0.863821	0.0025341
Nmd3	ENSMUSG00000027787	NMD3 homolog (S. cerevisiae) [Source:MGI Symbol;Acc:MGI:2140103]	3	69721985	69749042	+	-0.863096	1.05863e-09
Sertad1	ENSMUSG00000008384	SERTA domain containing 1 [Source:MGI Symbol;Acc:MGI:1913438]	7	27486910	27490316	+	-0.861823	7.40054e-05
D11Wsu99e	ENSMUSG00000041629	DNA segment, Chr 11, Wayne State University 99, expressed [Source:MGI Symbol;Acc:MGI:106351]	11	113661319	113684155	-	-0.861671	0.00208948
Gmnn	ENSMUSG00000006715	geminin [Source:MGI Symbol;Acc:MGI:1927344]	13	24751845	24761923	-	-0.861611	4.79763e-14
Shmt1	ENSMUSG00000020534	serine hydroxymethyltransferase 1 (soluble) [Source:MGI Symbol;Acc:MGI:98299]	11	60788104	60811718	-	-0.861317	0.000299027
Usp2	ENSMUSG00000032010	ubiquitin specific peptidase 2 [Source:MGI Symbol;Acc:MGI:1858178]	9	44067021	44095627	+	-0.860407	0.000226146
Tmem2	ENSMUSG00000024754	transmembrane protein 2 [Source:MGI Symbol;Acc:MGI:1890373]	19	21778342	21858327	+	-0.858569	3.88264e-09
Pnn	ENSMUSG00000020994	pinin [Source:MGI Symbol;Acc:MGI:1100514]	12	59066919	59074017	+	-0.857154	1.72695e-06
Zdhhc18	ENSMUSG00000037553	zinc finger, DHHC domain containing 18 [Source:MGI Symbol;Acc:MGI:3527792]	4	133605299	133650154	-	-0.855438	0.000413271
Esd	ENSMUSG00000021996	esterase D/formylglutathione hydrolase [Source:MGI Symbol;Acc:MGI:95421]	14	74732297	74750765	+	-0.855318	1.28055e-11
Pacsin2	ENSMUSG00000016664	protein kinase C and casein kinase substrate in neurons 2 [Source:MGI Symbol;Acc:MGI:1345153]	15	83375607	83464606	-	-0.853402	3.98638e-13
BC016423	ENSMUSG00000033799	cDNA sequence BC016423 [Source:MGI Symbol;Acc:MGI:2145274]	13	3566036	3611108	-	-0.853229	2.71851e-11
Ctla2a	ENSMUSG00000044258	cytotoxic T lymphocyte-associated protein 2 alpha [Source:MGI Symbol;Acc:MGI:88554]	13	60934155	60936625	-	-0.853173	2.16869e-09
Abcc1	ENSMUSG00000023088	ATP-binding cassette, sub-family C (CFTR/MRP), member 1 [Source:MGI Symbol;Acc:MGI:102676]	16	14361558	14475737	+	-0.852255	5.65354e-09
Fam86	ENSMUSG00000022544	family with sequence similarity 86 [Source:MGI Symbol;Acc:MGI:1917761]	16	5244152	5255983	-	-0.852098	1.83052e-05
2510012J08Rik	ENSMUSG00000034889	RIKEN cDNA 2510012J08 gene [Source:MGI Symbol;Acc:MGI:1917562]	10	81321103	81326251	+	-0.851823	3.67369e-07
Txn1	ENSMUSG00000028367	thioredoxin 1 [Source:MGI Symbol;Acc:MGI:98874]	4	57943373	57956411	-	-0.851818	4.6717e-14
Minos1	ENSMUSG00000050608	mitochondrial inner membrane organizing system 1 [Source:MGI Symbol;Acc:MGI:1913628]	4	139101814	139131113	-	-0.851774	0.00160063
Nap1l4	ENSMUSG00000059119	nucleosome assembly protein 1-like 4 [Source:MGI Symbol;Acc:MGI:1316687]	7	143513579	143549090	-	-0.851084	1.61913e-13
Dus2l	ENSMUSG00000031901	dihydrouridine synthase 2-like (SMM1, S. cerevisiae) [Source:MGI Symbol;Acc:MGI:1913619]	8	105991337	106053840	+	-0.850377	6.306e-05
Suv39h2	ENSMUSG00000026646	suppressor of variegation 3-9 homolog 2 (Drosophila) [Source:MGI Symbol;Acc:MGI:1890396]	2	3455815	3475031	-	-0.849941	0.00031013
Ermp1	ENSMUSG00000046324	endoplasmic reticulum metallopeptidase 1 [Source:MGI Symbol;Acc:MGI:106250]	19	29608214	29648415	-	-0.849277	1.11072e-11
Pip4k2b	ENSMUSG00000018547	phosphatidylinositol-5-phosphate 4-kinase, type II, beta [Source:MGI Symbol;Acc:MGI:1934234]	11	97715157	97744704	-	-0.848701	4.02742e-11
Nup107	ENSMUSG00000052798	nucleoporin 107 [Source:MGI Symbol;Acc:MGI:2143854]	10	117750624	117792705	-	-0.848553	1.09719e-12
Abcf2	ENSMUSG00000028953	ATP-binding cassette, sub-family F (GCN20), member 2 [Source:MGI Symbol;Acc:MGI:1351657]	5	24565341	24577467	-	-0.847761	1.08838e-14
Tmem11	ENSMUSG00000043284	transmembrane protein 11 [Source:MGI Symbol;Acc:MGI:2144726]	11	60864452	60879272	-	-0.846164	1.40463e-05
Timm50	ENSMUSG00000003438	translocase of inner mitochondrial membrane 50 homolog (yeast) [Source:MGI Symbol;Acc:MGI:1913775]	7	28305516	28312072	-	-0.845606	3.71327e-06
Tada2b	ENSMUSG00000029196	transcriptional adaptor 2B [Source:MGI Symbol;Acc:MGI:3035274]	5	36473670	36484285	-	-0.845571	0.000104424
9430038I01Rik	ENSMUSG00000040139	RIKEN cDNA 9430038I01 gene [Source:MGI Symbol;Acc:MGI:1924502]	7	137375574	137410762	-	-0.844824	0.000460429
Fsbp	ENSMUSG00000094595	fibrinogen silencer binding protein [Source:MGI Symbol;Acc:MGI:5301008]	4	11579665	11587591	+	-0.841615	0.000225737
Adam15	ENSMUSG00000028041	a disintegrin and metallopeptidase domain 15 (metargidin) [Source:MGI Symbol;Acc:MGI:1333882]	3	89338542	89349996	-	-0.841369	4.93132e-09
Samd4b	ENSMUSG00000037513	sterile alpha motif domain containing 4B [Source:MGI Symbol;Acc:MGI:2448542]	7	28399549	28598144	-	-0.839555	9.50798e-05
Tmem120b	ENSMUSG00000054434	transmembrane protein 120B [Source:MGI Symbol;Acc:MGI:3603158]	5	123068415	123117749	+	-0.83909	0.00638815
Psmg1	ENSMUSG00000022913	proteasome (prosome, macropain) assembly chaperone 1 [Source:MGI Symbol;Acc:MGI:1860263]	16	95979933	95990960	-	-0.838839	0.000436693
Diexf	ENSMUSG00000016181	digestive organ expansion factor homolog (zebrafish) [Source:MGI Symbol;Acc:MGI:2138080]	1	193104403	193130251	-	-0.838426	0.000175134
Rap2a	ENSMUSG00000051615	RAS related protein 2a [Source:MGI Symbol;Acc:MGI:97855]	14	120478461	120507194	+	-0.838368	1.60233e-10
Lrrc58	ENSMUSG00000034158	leucine rich repeat containing 58 [Source:MGI Symbol;Acc:MGI:2443542]	16	37868389	37888858	+	-0.838364	4.26577e-06
Gorab	ENSMUSG00000040124	golgin, RAB6-interacting [Source:MGI Symbol;Acc:MGI:2138271]	1	163384909	163403641	-	-0.838177	3.69854e-06
Eif1	ENSMUSG00000035530	eukaryotic translation initiation factor 1 [Source:MGI Symbol;Acc:MGI:105125]	11	100319885	100322096	+	-0.837432	2.40023e-05
Sf3a1	ENSMUSG00000002129	splicing factor 3a, subunit 1 [Source:MGI Symbol;Acc:MGI:1914715]	11	4160350	4182541	+	-0.836871	2.16303e-07
Chchd6	ENSMUSG00000030086	coiled-coil-helix-coiled-coil-helix domain containing 6 [Source:MGI Symbol;Acc:MGI:1913348]	6	89383146	89595652	-	-0.836601	0.0331567
Paxip1	ENSMUSG00000002221	PAX interacting (with transcription-activation domain) protein 1 [Source:MGI Symbol;Acc:MGI:1890430]	5	27740667	27791339	-	-0.836449	1.10419e-10
Metap2	ENSMUSG00000036112	methionine aminopeptidase 2 [Source:MGI Symbol;Acc:MGI:1929701]	10	93858489	93891202	-	-0.836285	7.93206e-08
Zdhhc5	ENSMUSG00000034075	zinc finger, DHHC domain containing 5 [Source:MGI Symbol;Acc:MGI:1923573]	2	84687970	84715180	-	-0.835598	5.11187e-12
Rtn4ip1	ENSMUSG00000019864	reticulon 4 interacting protein 1 [Source:MGI Symbol;Acc:MGI:2178759]	10	43901807	43947862	+	-0.835589	0.000239628
Dtnb	ENSMUSG00000071454	dystrobrevin, beta [Source:MGI Symbol;Acc:MGI:1203728]	12	3572381	3781796	+	-0.835558	0.0161567
Cct8	ENSMUSG00000025613	chaperonin containing Tcp1, subunit 8 (theta) [Source:MGI Symbol;Acc:MGI:107183]	16	87483326	87495873	-	-0.835135	3.03574e-09
Tfap4	ENSMUSG00000005718	transcription factor AP4 [Source:MGI Symbol;Acc:MGI:103239]	16	4544661	4559720	-	-0.833739	0.000947706
Dnaja3	ENSMUSG00000004069	DnaJ (Hsp40) homolog, subfamily A, member 3 [Source:MGI Symbol;Acc:MGI:1933786]	16	4639989	4707695	+	-0.833412	1.89904e-11
Mrpl38	ENSMUSG00000020775	mitochondrial ribosomal protein L38 [Source:MGI Symbol;Acc:MGI:1926269]	11	116131817	116138868	-	-0.833287	7.63667e-05
Rap2b	ENSMUSG00000036894	RAP2B, member of RAS oncogene family [Source:MGI Symbol;Acc:MGI:1921262]	3	61364507	61368703	+	-0.833214	0.000335974
Ndufaf2	ENSMUSG00000068184	NADH dehydrogenase (ubiquinone) 1 alpha subcomplex, assembly factor 2 [Source:MGI Symbol;Acc:MGI:1922847]	13	108052590	108158625	-	-0.833001	4.59018e-05
Brd4	ENSMUSG00000024002	bromodomain containing 4 [Source:MGI Symbol;Acc:MGI:1888520]	17	32196274	32284722	-	-0.832947	8.87591e-05
Aatf	ENSMUSG00000018697	apoptosis antagonizing transcription factor [Source:MGI Symbol;Acc:MGI:1929608]	11	84422855	84513522	-	-0.832558	1.11759e-07
Acpl2	ENSMUSG00000043587	acid phosphatase-like 2 [Source:MGI Symbol;Acc:MGI:2442444]	9	96823344	96892669	-	-0.832346	0.0387404
Mtap4	ENSMUSG00000032479	microtubule-associated protein 4 [Source:MGI Symbol;Acc:MGI:97178]	9	109931458	110083947	+	-0.831402	8.52646e-06
Hcls1	ENSMUSG00000022831	hematopoietic cell specific Lyn substrate 1 [Source:MGI Symbol;Acc:MGI:104568]	16	36934983	36963212	+	-0.830997	2.1502e-10
Ccr3	ENSMUSG00000035448	chemokine (C-C motif) receptor 3 [Source:MGI Symbol;Acc:MGI:104616]	9	124021971	124031689	+	-0.830945	3.54969e-05
Slfn9	ENSMUSG00000069793	schlafen 9 [Source:MGI Symbol;Acc:MGI:2445121]	11	82979629	82991830	-	-0.830941	1.23176e-10
Tal1	ENSMUSG00000028717	T cell acute lymphocytic leukemia 1 [Source:MGI Symbol;Acc:MGI:98480]	4	115056426	115071755	+	-0.830396	0.000324758
Zik1	ENSMUSG00000030393	zinc finger protein interacting with K protein 1 [Source:MGI Symbol;Acc:MGI:108070]	7	10487229	10495394	-	-0.829823	0.00426294
Umps	ENSMUSG00000022814	uridine monophosphate synthetase [Source:MGI Symbol;Acc:MGI:1298388]	16	33954782	33967038	-	-0.829534	4.74799e-08
Mcm7	ENSMUSG00000029730	minichromosome maintenance deficient 7 (S. cerevisiae) [Source:MGI Symbol;Acc:MGI:1298398]	5	138164583	138172422	-	-0.829056	8.83027e-14
Mef2a	ENSMUSG00000030557	myocyte enhancer factor 2A [Source:MGI Symbol;Acc:MGI:99532]	7	67231163	67372858	-	-0.828409	4.0222e-10
Mettl16	ENSMUSG00000010554	methyltransferase like 16 [Source:MGI Symbol;Acc:MGI:1914743]	11	74770830	74828525	+	-0.827979	5.49625e-10
Aldoc	ENSMUSG00000017390	aldolase C, fructose-bisphosphate [Source:MGI Symbol;Acc:MGI:101863]	11	78322968	78327781	+	-0.827656	1.45485e-06
Clspn	ENSMUSG00000042489	claspin homolog (Xenopus laevis) [Source:MGI Symbol;Acc:MGI:2445153]	4	126556935	126593903	+	-0.826737	4.59732e-12
Txndc5	ENSMUSG00000038991	thioredoxin domain containing 5 [Source:MGI Symbol;Acc:MGI:2145316]	13	38500273	38528824	-	-0.826352	2.16107e-09
Timeless	ENSMUSG00000039994	timeless homolog (Drosophila) [Source:MGI Symbol;Acc:MGI:1321393]	10	128232065	128252941	+	-0.826142	2.08016e-08
Ipo5	ENSMUSG00000030662	importin 5 [Source:MGI Symbol;Acc:MGI:1917822]	14	120911194	120948042	+	-0.825305	5.75766e-10
Hira	ENSMUSG00000022702	histone cell cycle regulation defective homolog A (S. cerevisiae) [Source:MGI Symbol;Acc:MGI:99430]	16	18877037	18970309	+	-0.825037	0.00011564
Lama3	ENSMUSG00000024421	laminin, alpha 3 [Source:MGI Symbol;Acc:MGI:99909]	18	12334024	12583013	+	-0.824753	0.000365335
Olfml2b	ENSMUSG00000038463	olfactomedin-like 2B [Source:MGI Symbol;Acc:MGI:2443310]	1	170644532	170682789	+	-0.823958	0.0485778
Actl6a	ENSMUSG00000027671	actin-like 6A [Source:MGI Symbol;Acc:MGI:1861453]	3	32708546	32726968	+	-0.823567	5.96337e-10
Hras1	ENSMUSG00000025499	Harvey rat sarcoma virus oncogene 1 [Source:MGI Symbol;Acc:MGI:96224]	7	141189105	141194005	-	-0.822502	2.63031e-07
Mettl21d	ENSMUSG00000049882	methyltransferase like 21D [Source:MGI Symbol;Acc:MGI:2684917]	12	69577628	69583028	-	-0.821705	0.00114196
Eif6	ENSMUSG00000027613	eukaryotic translation initiation factor 6 [Source:MGI Symbol;Acc:MGI:1196288]	2	155819832	155826925	-	-0.821586	8.84235e-07
Pgs1	ENSMUSG00000017715	phosphatidylglycerophosphate synthase 1 [Source:MGI Symbol;Acc:MGI:1921701]	11	117986292	118024011	+	-0.821054	3.00356e-06
Rptor	ENSMUSG00000025583	regulatory associated protein of MTOR, complex 1 [Source:MGI Symbol;Acc:MGI:1921620]	11	119602905	119899576	+	-0.820545	9.49479e-07
Rai1	ENSMUSG00000062115	retinoic acid induced 1 [Source:MGI Symbol;Acc:MGI:103291]	11	60105013	60199197	+	-0.820445	0.00516664
AI480653	ENSMUSG00000047434	expressed sequence AI480653 [Source:MGI Symbol;Acc:MGI:2146443]	16	30955627	31081432	-	-0.820373	0.000375533
Zfp451	ENSMUSG00000042197	zinc finger protein 451 [Source:MGI Symbol;Acc:MGI:2137896]	1	33760472	33814595	-	-0.819257	3.80898e-10
Mapk1ip1l	ENSMUSG00000021840	mitogen-activated protein kinase 1 interacting protein 1-like [Source:MGI Symbol;Acc:MGI:2444022]	14	47298314	47323204	+	-0.819038	1.05537e-06
Dnajc25	ENSMUSG00000070972	DnaJ (Hsp40) homolog, subfamily C, member 25 [Source:MGI Symbol;Acc:MGI:1919679]	4	58995062	59025573	+	-0.818867	3.19528e-06
Pabpc4	ENSMUSG00000011257	poly(A) binding protein, cytoplasmic 4 [Source:MGI Symbol;Acc:MGI:2385206]	4	123262351	123298925	+	-0.817239	2.80851e-07
Rhov	ENSMUSG00000034226	ras homolog gene family, member V [Source:MGI Symbol;Acc:MGI:2444227]	2	119269201	119271272	-	-0.817071	0.00610459
Ndufa8	ENSMUSG00000026895	NADH dehydrogenase (ubiquinone) 1 alpha subcomplex, 8 [Source:MGI Symbol;Acc:MGI:1915625]	2	36036326	36049406	-	-0.816312	0.000534078
Ddx10	ENSMUSG00000053289	DEAD (Asp-Glu-Ala-Asp) box polypeptide 10 [Source:MGI Symbol;Acc:MGI:1924841]	9	53098454	53248112	-	-0.816132	2.14776e-09
Mms22l	ENSMUSG00000045751	MMS22-like, DNA repair protein [Source:MGI Symbol;Acc:MGI:2684980]	4	24496451	24602950	+	-0.815889	1.04367e-08
Fam98b	ENSMUSG00000027349	family with sequence similarity 98, member B [Source:MGI Symbol;Acc:MGI:1915465]	2	117249739	117271540	+	-0.815797	0.00933213
Cyb5b	ENSMUSG00000031924	cytochrome b5 type B [Source:MGI Symbol;Acc:MGI:1913677]	8	107150661	107187470	+	-0.81564	1.42773e-10
Sap130	ENSMUSG00000024260	Sin3A associated protein [Source:MGI Symbol;Acc:MGI:1919782]	18	31634371	31723061	+	-0.815364	0.00129659
Srsf3	ENSMUSG00000071172	serine/arginine-rich splicing factor 3 [Source:MGI Symbol;Acc:MGI:98285]	17	29032673	29043366	+	-0.814374	5.16417e-08
5730494M16Rik	ENSMUSG00000024269	RIKEN cDNA 5730494M16 gene [Source:MGI Symbol;Acc:MGI:1913898]	18	25127223	25169007	-	-0.813856	9.31668e-07
Sf3b3	ENSMUSG00000033732	splicing factor 3b, subunit 3 [Source:MGI Symbol;Acc:MGI:1289341]	8	110810492	110846803	-	-0.813545	1.76389e-14
Hip1	ENSMUSG00000039959	huntingtin interacting protein 1 [Source:MGI Symbol;Acc:MGI:1099804]	5	135406523	135545122	-	-0.813345	4.27082e-11
Smg5	ENSMUSG00000001415	Smg-5 homolog, nonsense mediated mRNA decay factor (C. elegans) [Source:MGI Symbol;Acc:MGI:2447364]	3	88336260	88362337	+	-0.81327	6.13859e-07
Nfkbid	ENSMUSG00000036931	nuclear factor of kappa light polypeptide gene enhancer in B cells inhibitor, delta [Source:MGI Symbol;Acc:MGI:3041243]	7	30421732	30428746	+	-0.813121	1.85321e-05
Vcl	ENSMUSG00000021823	vinculin [Source:MGI Symbol;Acc:MGI:98927]	14	20929433	21033673	+	-0.812724	1.72246e-09
2610203C22Rik	ENSMUSG00000079671	RIKEN cDNA 2610203C22 gene [Source:MGI Symbol;Acc:MGI:1919731]	1	9560832	9631175	-	-0.812232	0.00168288
Eprs	ENSMUSG00000026615	glutamyl-prolyl-tRNA synthetase [Source:MGI Symbol;Acc:MGI:97838]	1	185363095	185428355	+	-0.812086	1.37349e-11
Lrrc20	ENSMUSG00000037151	leucine rich repeat containing 20 [Source:MGI Symbol;Acc:MGI:2387182]	10	61475833	61582226	+	-0.811374	0.00245915
Wdr1	ENSMUSG00000005103	WD repeat domain 1 [Source:MGI Symbol;Acc:MGI:1337100]	5	38526814	38561666	-	-0.810984	3.6066e-11
Cttnbp2nl	ENSMUSG00000062127	CTTNBP2 N-terminal like [Source:MGI Symbol;Acc:MGI:1933137]	3	105001915	105053146	-	-0.810855	1.92763e-09
Zwint	ENSMUSG00000019923	ZW10 interactor [Source:MGI Symbol;Acc:MGI:1289227]	10	72654845	72674964	+	-0.810169	1.50494e-08
Psmc4	ENSMUSG00000030603	proteasome (prosome, macropain) 26S subunit, ATPase, 4 [Source:MGI Symbol;Acc:MGI:1346093]	7	28041707	28050101	-	-0.809965	3.74433e-10
Gnl2	ENSMUSG00000028869	guanine nucleotide binding protein-like 2 (nucleolar) [Source:MGI Symbol;Acc:MGI:2385207]	4	125016585	125055380	+	-0.809679	3.94498e-09
Grpel1	ENSMUSG00000029198	GrpE-like 1, mitochondrial [Source:MGI Symbol;Acc:MGI:1334417]	5	36464998	36474080	+	-0.809669	2.25727e-09
Rabgef1	ENSMUSG00000025340	RAB guanine nucleotide exchange factor (GEF) 1 [Source:MGI Symbol;Acc:MGI:1929459]	5	130171798	130214342	+	-0.809255	1.58614e-06
Eftud2	ENSMUSG00000020929	elongation factor Tu GTP binding domain containing 2 [Source:MGI Symbol;Acc:MGI:1336880]	11	102838473	102880985	-	-0.808427	1.13431e-05
Pecr	ENSMUSG00000026189	peroxisomal trans-2-enoyl-CoA reductase [Source:MGI Symbol;Acc:MGI:2148199]	1	72259167	72284314	-	-0.808086	0.0367562
Pes1	ENSMUSG00000020430	pescadillo homolog 1, containing BRCT domain (zebrafish) [Source:MGI Symbol;Acc:MGI:1890613]	11	3963975	3980004	+	-0.80792	2.0915e-09
Bri3bp	ENSMUSG00000037905	Bri3 binding protein [Source:MGI Symbol;Acc:MGI:1924059]	5	125441568	125460872	+	-0.807626	8.33338e-08
Trub1	ENSMUSG00000025086	TruB pseudouridine (psi) synthase homolog 1 (E. coli) [Source:MGI Symbol;Acc:MGI:1919383]	19	57452906	57491005	+	-0.807555	6.43949e-05
Ipo4	ENSMUSG00000002319	importin 4 [Source:MGI Symbol;Acc:MGI:1923001]	14	55625400	55637895	-	-0.807033	1.44096e-07
Zc3h12a	ENSMUSG00000042677	zinc finger CCCH type containing 12A [Source:MGI Symbol;Acc:MGI:2385891]	4	125118423	125127840	-	-0.806822	0.0186837
Prps1l3	ENSMUSG00000079104	phosphoribosyl pyrophosphate synthetase 1-like 3 [Source:MGI Symbol;Acc:MGI:3779453]	12	57230412	57239882	+	-0.806572	1.44887e-08
Pus7l	ENSMUSG00000033356	pseudouridylate synthase 7 homolog (S. cerevisiae)-like [Source:MGI Symbol;Acc:MGI:1926145]	15	94522688	94543547	-	-0.806188	0.00159109
Tasp1	ENSMUSG00000039033	taspase, threonine aspartase 1 [Source:MGI Symbol;Acc:MGI:1923062]	2	139833480	140066805	-	-0.806051	0.000468189
Pelp1	ENSMUSG00000018921	proline, glutamic acid and leucine rich protein 1 [Source:MGI Symbol;Acc:MGI:1922523]	11	70392883	70410031	-	-0.805181	0.00948613
Sh3bgrl3	ENSMUSG00000028843	SH3 domain binding glutamic acid-rich protein-like 3 [Source:MGI Symbol;Acc:MGI:1920973]	4	134127406	134128789	-	-0.804733	3.29387e-11
Uxs1	ENSMUSG00000057363	UDP-glucuronate decarboxylase 1 [Source:MGI Symbol;Acc:MGI:1915133]	1	43746966	43827800	-	-0.804446	2.87012e-05
Phlpp2	ENSMUSG00000031732	PH domain and leucine rich repeat protein phosphatase 2 [Source:MGI Symbol;Acc:MGI:2444928]	8	109868542	109944671	+	-0.804008	0.00973894
Lclat1	ENSMUSG00000054469	lysocardiolipin acyltransferase 1 [Source:MGI Symbol;Acc:MGI:2684937]	17	73107985	73243368	+	-0.802851	2.10783e-05
Plk2	ENSMUSG00000021701	polo-like kinase 2 (Drosophila) [Source:MGI Symbol;Acc:MGI:1099790]	13	110395044	110400844	+	-0.802768	7.98782e-08
Pde8a	ENSMUSG00000025584	phosphodiesterase 8A [Source:MGI Symbol;Acc:MGI:1277116]	7	81213596	81334533	+	-0.802374	3.39995e-10
Lsm4	ENSMUSG00000031848	LSM4 homolog, U6 small nuclear RNA associated (S. cerevisiae) [Source:MGI Symbol;Acc:MGI:1354692]	8	70673248	70678752	+	-0.801891	0.000686082
Supt16h	ENSMUSG00000035726	suppressor of Ty 16 homolog (S. cerevisiae) [Source:MGI Symbol;Acc:MGI:1890948]	14	52160419	52197239	-	-0.801571	2.15619e-08
Tnfaip1	ENSMUSG00000017615	tumor necrosis factor, alpha-induced protein 1 (endothelial) [Source:MGI Symbol;Acc:MGI:104961]	11	78522850	78536332	-	-0.801488	3.46341e-06
Aprt	ENSMUSG00000006589	adenine phosphoribosyl transferase [Source:MGI Symbol;Acc:MGI:88061]	8	122574637	122576907	-	-0.8009	3.42398e-07
Gm20390	ENSMUSG00000091228	predicted gene 20390 [Source:MGI Symbol;Acc:MGI:5141855]	11	93949819	93968293	-	-0.800379	7.60811e-10
Rapgef1	ENSMUSG00000039844	Rap guanine nucleotide exchange factor (GEF) 1 [Source:MGI Symbol;Acc:MGI:104580]	2	29619720	29740978	+	-0.799608	1.73811e-10
0610007P08Rik	ENSMUSG00000021470	RIKEN cDNA 0610007P08 gene [Source:MGI Symbol;Acc:MGI:1923501]	13	63815240	63900302	+	-0.799325	8.24264e-06
Phactr4	ENSMUSG00000066043	phosphatase and actin regulator 4 [Source:MGI Symbol;Acc:MGI:2140327]	4	132355923	132422489	-	-0.799089	0.0148328
Pmpca	ENSMUSG00000026926	peptidase (mitochondrial processing) alpha [Source:MGI Symbol;Acc:MGI:1918568]	2	26389339	26397122	+	-0.798554	1.48484e-11
Anxa2	ENSMUSG00000032231	annexin A2 [Source:MGI Symbol;Acc:MGI:88246]	9	69453620	69491795	+	-0.798149	8.9015e-10
Xrcc3	ENSMUSG00000021287	X-ray repair complementing defective repair in Chinese hamster cells 3 [Source:MGI Symbol;Acc:MGI:1921585]	12	111803192	111813873	-	-0.797659	0.0100358
Ccdc94	ENSMUSG00000003208	coiled-coil domain containing 94 [Source:MGI Symbol;Acc:MGI:1920136]	17	55959187	55967949	+	-0.797007	0.00177689
Rnf219	ENSMUSG00000022120	ring finger protein 219 [Source:MGI Symbol;Acc:MGI:1919736]	14	104477534	104522666	-	-0.796296	5.60923e-06
G530011O06Rik	ENSMUSG00000072844	RIKEN cDNA G530011O06 gene [Source:MGI Symbol;Acc:MGI:3603513]	X	169975043	169978917	-	-0.795686	0.0112744
Wfs1	ENSMUSG00000039474	Wolfram syndrome 1 homolog (human) [Source:MGI Symbol;Acc:MGI:1328355]	5	36966104	36988982	-	-0.794427	0.0400472
Mtrr	ENSMUSG00000034617	5-methyltetrahydrofolate-homocysteine methyltransferase reductase [Source:MGI Symbol;Acc:MGI:1891037]	13	68560780	68582121	-	-0.794112	5.14278e-06
Tshz1	ENSMUSG00000046982	teashirt zinc finger family member 1 [Source:MGI Symbol;Acc:MGI:1346031]	18	84011627	84086404	-	-0.794086	8.82911e-07
Setd6	ENSMUSG00000031671	SET domain containing 6 [Source:MGI Symbol;Acc:MGI:1913333]	8	95715915	95719010	+	-0.793512	1.15946e-05
Tpm3	ENSMUSG00000027940	tropomyosin 3, gamma [Source:MGI Symbol;Acc:MGI:1890149]	3	90072649	90100902	+	-0.793392	5.32332e-12
Elovl1	ENSMUSG00000006390	elongation of very long chain fatty acids (FEN1/Elo2, SUR4/Elo3, yeast)-like 1 [Source:MGI Symbol;Acc:MGI:1858959]	4	118428093	118432953	+	-0.793252	1.08846e-07
Clic1	ENSMUSG00000007041	chloride intracellular channel 1 [Source:MGI Symbol;Acc:MGI:2148924]	17	35049966	35058749	+	-0.792904	3.03643e-10
Col18a1	ENSMUSG00000001435	collagen, type XVIII, alpha 1 [Source:MGI Symbol;Acc:MGI:88451]	10	77052178	77166548	-	-0.792465	6.19675e-08
Coq2	ENSMUSG00000029319	coenzyme Q2 homolog, prenyltransferase (yeast) [Source:MGI Symbol;Acc:MGI:1919133]	5	100654723	100675140	-	-0.792259	4.13408e-05
Ppp3r1	ENSMUSG00000033953	protein phosphatase 3, regulatory subunit B, alpha isoform (calcineurin B, type I) [Source:MGI Symbol;Acc:MGI:107172]	11	17159263	17200375	+	-0.791516	7.77274e-06
Ccdc124	ENSMUSG00000007721	coiled-coil domain containing 124 [Source:MGI Symbol;Acc:MGI:1916403]	8	70868227	70873490	-	-0.791375	1.70494e-05
Smarcd1	ENSMUSG00000023018	SWI/SNF related, matrix associated, actin dependent regulator of chromatin, subfamily d, member 1 [Source:MGI Symbol;Acc:MGI:1933623]	15	99702287	99713995	+	-0.791371	0.00379173
Dtymk	ENSMUSG00000026281	deoxythymidylate kinase [Source:MGI Symbol;Acc:MGI:108396]	1	93792576	93801934	-	-0.791194	4.21421e-08
2610027L16Rik	ENSMUSG00000019297	RIKEN cDNA 2610027L16 gene [Source:MGI Symbol;Acc:MGI:1915092]	14	55745693	55755500	+	-0.790943	4.79314e-07
Gpr180	ENSMUSG00000022131	G protein-coupled receptor 180 [Source:MGI Symbol;Acc:MGI:1930949]	14	118137127	118164232	+	-0.790764	2.45668e-05
Prmt6	ENSMUSG00000049300	protein arginine N-methyltransferase 6 [Source:MGI Symbol;Acc:MGI:2139971]	3	110246109	110250998	-	-0.78993	8.96543e-05
Khsrp	ENSMUSG00000007670	KH-type splicing regulatory protein [Source:MGI Symbol;Acc:MGI:1336214]	17	57021058	57031507	-	-0.789827	0.000224844
Prickle4	ENSMUSG00000079444	prickle homolog 4 (Drosophila) [Source:MGI Symbol;Acc:MGI:2685785]	17	47686739	47694736	-	-0.789339	0.00485211
Tbl3	ENSMUSG00000040688	transducin (beta)-like 3 [Source:MGI Symbol;Acc:MGI:2384863]	17	24697949	24707660	-	-0.788706	1.85537e-06
Sh3pxd2a	ENSMUSG00000053617	SH3 and PX domains 2A [Source:MGI Symbol;Acc:MGI:1298393]	19	47260174	47464411	-	-0.788679	1.07964e-05
Stk35	ENSMUSG00000037885	serine/threonine kinase 35 [Source:MGI Symbol;Acc:MGI:1914583]	2	129800517	129832287	+	-0.788656	1.28793e-05
Slc35e3	ENSMUSG00000060181	solute carrier family 35, member E3 [Source:MGI Symbol;Acc:MGI:2448489]	10	117733679	117746358	-	-0.788423	0.00302884
Serbp1	ENSMUSG00000036371	serpine1 mRNA binding protein 1 [Source:MGI Symbol;Acc:MGI:1914120]	6	67266979	67289302	+	-0.788387	6.01936e-09
Lrr1	ENSMUSG00000034883	leucine rich repeat protein 1 [Source:MGI Symbol;Acc:MGI:1916956]	12	69168814	69179010	+	-0.788211	0.0419443
Ttc39c	ENSMUSG00000024424	tetratricopeptide repeat domain 39C [Source:MGI Symbol;Acc:MGI:1919997]	18	12599926	12737050	+	-0.786956	1.33518e-05
Arl2bp	ENSMUSG00000031776	ADP-ribosylation factor-like 2 binding protein [Source:MGI Symbol;Acc:MGI:1349429]	8	94666755	94674417	+	-0.786107	0.000172395
Mgat5	ENSMUSG00000036155	mannoside acetylglucosaminyltransferase 5 [Source:MGI Symbol;Acc:MGI:894701]	1	127204986	127483704	+	-0.78515	4.24878e-07
Scaf4	ENSMUSG00000022983	SR-related CTD-associated factor 4 [Source:MGI Symbol;Acc:MGI:2146350]	16	90228957	90284425	-	-0.784844	0.00388596
Tatdn2	ENSMUSG00000056952	TatD DNase domain containing 2 [Source:MGI Symbol;Acc:MGI:3576210]	6	113697050	113711069	+	-0.784741	1.29148e-10
Hus1	ENSMUSG00000020413	Hus1 homolog (S. pombe) [Source:MGI Symbol;Acc:MGI:1277962]	11	8993137	9011191	-	-0.784437	2.11103e-06
Ruvbl2	ENSMUSG00000003868	RuvB-like protein 2 [Source:MGI Symbol;Acc:MGI:1342299]	7	45421852	45438096	-	-0.784228	4.71695e-07
Nip7	ENSMUSG00000031917	nuclear import 7 homolog (S. cerevisiae) [Source:MGI Symbol;Acc:MGI:1913414]	8	107056877	107060926	+	-0.783581	7.03806e-05
Nxt1	ENSMUSG00000036992	NTF2-related export protein 1 [Source:MGI Symbol;Acc:MGI:1929619]	2	148672601	148676027	+	-0.782936	4.09605e-05
Limk1	ENSMUSG00000029674	LIM-domain containing, protein kinase [Source:MGI Symbol;Acc:MGI:104572]	5	134656039	134688590	-	-0.782468	0.00362329
Donson	ENSMUSG00000022960	downstream neighbor of SON [Source:MGI Symbol;Acc:MGI:1890621]	16	91677268	91688765	-	-0.782194	2.80468e-06
Mettl14	ENSMUSG00000028114	methyltransferase like 14 [Source:MGI Symbol;Acc:MGI:2442926]	3	123364645	123385990	-	-0.781916	0.00580936
Mapk6	ENSMUSG00000042688	mitogen-activated protein kinase 6 [Source:MGI Symbol;Acc:MGI:1354946]	9	75369062	75410005	-	-0.781605	2.5532e-06
Trmt5	ENSMUSG00000034442	TRM5 tRNA methyltransferase 5 homolog (S. cerevisiae) [Source:MGI Symbol;Acc:MGI:1923607]	12	73280410	73286711	-	-0.7815	3.47811e-06
Phf2	ENSMUSG00000038025	PHD finger protein 2 [Source:MGI Symbol;Acc:MGI:1338034]	13	48801750	48870885	-	-0.781191	0.000329565
mt-Nd1	ENSMUSG00000064341	mitochondrially encoded NADH dehydrogenase 1 [Source:MGI Symbol;Acc:MGI:101787]	MT	2751	3707	+	-0.780267	2.59888e-09
Cops6	ENSMUSG00000019494	COP9 (constitutive photomorphogenic) homolog, subunit 6 (Arabidopsis thaliana) [Source:MGI Symbol;Acc:MGI:1349439]	5	138161071	138164646	+	-0.779741	0.00549919
Gemin6	ENSMUSG00000055760	gem (nuclear organelle) associated protein 6 [Source:MGI Symbol;Acc:MGI:1914492]	17	80224441	80228497	+	-0.779005	1.33247e-05
Enoph1	ENSMUSG00000029326	enolase-phosphatase 1 [Source:MGI Symbol;Acc:MGI:1915120]	5	100039994	100068762	+	-0.7782	1.22675e-06
Agpat5	ENSMUSG00000031467	1-acylglycerol-3-phosphate O-acyltransferase 5 (lysophosphatidic acid acyltransferase, epsilon) [Source:MGI Symbol;Acc:MGI:1196345]	8	18846277	18891361	+	-0.777867	4.36256e-07
Aen	ENSMUSG00000030609	apoptosis enhancing nuclease [Source:MGI Symbol;Acc:MGI:1915298]	7	78895854	78911209	+	-0.777582	1.10224e-06
E2f6	ENSMUSG00000057469	E2F transcription factor 6 [Source:MGI Symbol;Acc:MGI:1354159]	12	16810965	16826743	+	-0.776922	3.79883e-06
Manf	ENSMUSG00000032575	mesencephalic astrocyte-derived neurotrophic factor [Source:MGI Symbol;Acc:MGI:1922090]	9	106838312	106891979	-	-0.776736	1.07614e-09
Rnasek	ENSMUSG00000040904	ribonuclease, RNase K [Source:MGI Symbol;Acc:MGI:106369]	11	70235206	70239842	-	-0.776669	0.0292242
Akr7a5	ENSMUSG00000028743	aldo-keto reductase family 7, member A5 (aflatoxin aldehyde reductase) [Source:MGI Symbol;Acc:MGI:107796]	4	139310744	139318426	+	-0.776379	0.0119571
Ptbp1	ENSMUSG00000006498	polypyrimidine tract binding protein 1 [Source:MGI Symbol;Acc:MGI:97791]	10	79854427	79864771	+	-0.775772	6.60775e-10
Rg9mtd2	ENSMUSG00000004127	RNA (guanine-9-) methyltransferase domain containing 2 [Source:MGI Symbol;Acc:MGI:1920421]	3	138143448	138159821	+	-0.774475	0.00104914
Cops5	ENSMUSG00000025917	COP9 (constitutive photomorphogenic) homolog, subunit 5 (Arabidopsis thaliana) [Source:MGI Symbol;Acc:MGI:1349415]	1	10024602	10038127	-	-0.773405	2.03214e-05
Pi4k2a	ENSMUSG00000025178	phosphatidylinositol 4-kinase type 2 alpha [Source:MGI Symbol;Acc:MGI:1934031]	19	42090435	42122218	+	-0.773235	0.00570828
Cse1l	ENSMUSG00000002718	chromosome segregation 1-like (S. cerevisiae) [Source:MGI Symbol;Acc:MGI:1339951]	2	166906040	166946389	+	-0.772687	2.99437e-09
Cox11	ENSMUSG00000020544	COX11 homolog, cytochrome c oxidase assembly protein (yeast) [Source:MGI Symbol;Acc:MGI:1917052]	11	90638173	90644931	+	-0.772478	0.00596657
Arhgap21	ENSMUSG00000036591	Rho GTPase activating protein 21 [Source:MGI Symbol;Acc:MGI:1918685]	2	20847919	20968881	-	-0.771094	2.35943e-06
Mrs2	ENSMUSG00000021339	MRS2 magnesium homeostasis factor homolog (S. cerevisiae) [Source:MGI Symbol;Acc:MGI:2685748]	13	24992483	25020379	-	-0.770674	0.000836132
Ubxn2a	ENSMUSG00000020634	UBX domain protein 2A [Source:MGI Symbol;Acc:MGI:2442310]	12	4879032	4907705	-	-0.770636	3.77946e-08
4933421O10Rik	ENSMUSG00000085037	RIKEN cDNA 4933421O10 gene [Source:MGI Symbol;Acc:MGI:1918323]	4	33027142	33031323	-	-0.770532	0.0303997
Pxk	ENSMUSG00000033885	PX domain containing serine/threonine kinase [Source:MGI Symbol;Acc:MGI:1289230]	14	8098213	8165111	+	-0.770524	3.47892e-08
Slbp	ENSMUSG00000004642	stem-loop binding protein [Source:MGI Symbol;Acc:MGI:108402]	5	33634952	33652574	-	-0.77051	3.70014e-08
4930422G04Rik	ENSMUSG00000051278	RIKEN cDNA 4930422G04 gene [Source:MGI Symbol;Acc:MGI:1918893]	3	127553489	127618021	+	-0.770443	2.18753e-09
Siah1b	ENSMUSG00000040749	seven in absentia 1B [Source:MGI Symbol;Acc:MGI:108063]	X	164070705	164076493	-	-0.76989	0.00353878
Agpat4	ENSMUSG00000023827	1-acylglycerol-3-phosphate O-acyltransferase 4 (lysophosphatidic acid acyltransferase, delta) [Source:MGI Symbol;Acc:MGI:1915512]	17	12118704	12219645	+	-0.769357	3.46297e-05
Srpk1	ENSMUSG00000004865	serine/arginine-rich protein specific kinase 1 [Source:MGI Symbol;Acc:MGI:106908]	17	28587648	28622521	-	-0.768987	3.73841e-10
Ccnk	ENSMUSG00000021258	cyclin K [Source:MGI Symbol;Acc:MGI:1276106]	12	108179738	108203359	+	-0.768804	0.0161479
Hyou1	ENSMUSG00000032115	hypoxia up-regulated 1 [Source:MGI Symbol;Acc:MGI:108030]	9	44379490	44392369	+	-0.768789	1.3506e-08
Traf3	ENSMUSG00000021277	TNF receptor-associated factor 3 [Source:MGI Symbol;Acc:MGI:108041]	12	111166370	111267153	+	-0.768779	2.18192e-07
Fignl1	ENSMUSG00000035455	fidgetin-like 1 [Source:MGI Symbol;Acc:MGI:1890648]	11	11787431	11808962	-	-0.768728	4.49094e-08
Dgcr8	ENSMUSG00000022718	DiGeorge syndrome critical region gene 8 [Source:MGI Symbol;Acc:MGI:2151114]	16	18253948	18289249	-	-0.768648	2.00997e-11
Scamp4	ENSMUSG00000078441	secretory carrier membrane protein 4 [Source:MGI Symbol;Acc:MGI:1928947]	10	80602882	80615783	+	-0.768028	0.013905
Nol11	ENSMUSG00000018433	nucleolar protein 11 [Source:MGI Symbol;Acc:MGI:1916229]	11	107166663	107189381	-	-0.767624	3.77392e-08
Ints2	ENSMUSG00000018068	integrator complex subunit 2 [Source:MGI Symbol;Acc:MGI:1917672]	11	86210681	86257575	-	-0.7672	1.6938e-07
Atf1	ENSMUSG00000023027	activating transcription factor 1 [Source:MGI Symbol;Acc:MGI:1298366]	15	100227819	100261244	+	-0.766362	0.000350368
Samd1	ENSMUSG00000079003	sterile alpha motif domain containing 1 [Source:MGI Symbol;Acc:MGI:2142433]	8	83997672	84000386	+	-0.766068	3.61016e-07
Cep68	ENSMUSG00000044066	centrosomal protein 68 [Source:MGI Symbol;Acc:MGI:2667663]	11	20227037	20249429	-	-0.766033	4.2691e-08
Mrps2	ENSMUSG00000035772	mitochondrial ribosomal protein S2 [Source:MGI Symbol;Acc:MGI:2153089]	2	28468066	28471178	+	-0.765564	3.12307e-06
Tssc4	ENSMUSG00000045752	tumor-suppressing subchromosomal transferable fragment 4 [Source:MGI Symbol;Acc:MGI:1861712]	7	143069249	143071093	+	-0.764043	0.000465943
Nbeal2	ENSMUSG00000056724	neurobeachin-like 2 [Source:MGI Symbol;Acc:MGI:2448554]	9	110624789	110654161	-	-0.763834	0.00164576
Cyfip1	ENSMUSG00000030447	cytoplasmic FMR1 interacting protein 1 [Source:MGI Symbol;Acc:MGI:1338801]	7	55841745	55930700	+	-0.762835	6.41577e-10
Smc6	ENSMUSG00000020608	structural maintenance of chromosomes 6 [Source:MGI Symbol;Acc:MGI:1914491]	12	11265886	11319785	+	-0.761639	3.00383e-06
Tufm	ENSMUSG00000073838	Tu translation elongation factor, mitochondrial [Source:MGI Symbol;Acc:MGI:1923686]	7	126487355	126490730	+	-0.761538	0.000148791
Ssr1	ENSMUSG00000021427	signal sequence receptor, alpha [Source:MGI Symbol;Acc:MGI:105082]	13	37971401	37994190	-	-0.761238	1.34736e-07
Spr	ENSMUSG00000033735	sepiapterin reductase [Source:MGI Symbol;Acc:MGI:103078]	6	85133678	85137766	-	-0.761072	2.39804e-06
Exosc7	ENSMUSG00000025785	exosome component 7 [Source:MGI Symbol;Acc:MGI:1913696]	9	123113215	123136129	+	-0.760941	3.82047e-05
Wrb	ENSMUSG00000023147	tryptophan rich basic protein [Source:MGI Symbol;Acc:MGI:2136882]	16	96145407	96157852	+	-0.760288	1.09546e-06
Nutf2	ENSMUSG00000008450	nuclear transport factor 2 [Source:MGI Symbol;Acc:MGI:1915301]	8	105860634	105880402	+	-0.760054	0.00162958
Ipo13	ENSMUSG00000033365	importin 13 [Source:MGI Symbol;Acc:MGI:2385205]	4	117894486	117914999	-	-0.759569	0.00139499
Ppp1r3b	ENSMUSG00000046794	protein phosphatase 1, regulatory (inhibitor) subunit 3B [Source:MGI Symbol;Acc:MGI:2177268]	8	35375741	35388124	+	-0.758938	0.000217489
Rad54l	ENSMUSG00000028702	RAD54 like (S. cerevisiae) [Source:MGI Symbol;Acc:MGI:894697]	4	116094264	116123690	-	-0.758684	6.48359e-07
Apbb2	ENSMUSG00000029207	amyloid beta (A4) precursor protein-binding, family B, member 2 [Source:MGI Symbol;Acc:MGI:108405]	5	66298861	66618828	-	-0.758404	2.80686e-10
Ccdc101	ENSMUSG00000030714	coiled-coil domain containing 101 [Source:MGI Symbol;Acc:MGI:1922815]	7	126649309	126672925	+	-0.758099	0.000286563
Snf8	ENSMUSG00000006058	SNF8, ESCRT-II complex subunit, homolog (S. cerevisiae) [Source:MGI Symbol;Acc:MGI:1343161]	11	96034885	96047430	+	-0.758007	0.00371123
Rcn1	ENSMUSG00000005973	reticulocalbin 1 [Source:MGI Symbol;Acc:MGI:104559]	2	105386291	105399319	-	-0.75778	0.00187581
Naf1	ENSMUSG00000014907	nuclear assembly factor 1 homolog (S. cerevisiae) [Source:MGI Symbol;Acc:MGI:2682306]	8	66860217	66890564	+	-0.75681	0.00138982
Bak1	ENSMUSG00000057789	BCL2-antagonist/killer 1 [Source:MGI Symbol;Acc:MGI:1097161]	17	27019810	27029009	-	-0.756458	3.32446e-07
Zdhhc2	ENSMUSG00000039470	zinc finger, DHHC domain containing 2 [Source:MGI Symbol;Acc:MGI:1923452]	8	40423815	40510268	+	-0.755462	0.00295287
Nrm	ENSMUSG00000059791	nurim (nuclear envelope membrane protein) [Source:MGI Symbol;Acc:MGI:2146855]	17	35861318	35865402	+	-0.75534	2.00181e-05
Phldb1	ENSMUSG00000048537	pleckstrin homology-like domain, family B, member 1 [Source:MGI Symbol;Acc:MGI:2143230]	9	44686304	44735198	-	-0.755219	3.12938e-06
Tpm1	ENSMUSG00000032366	tropomyosin 1, alpha [Source:MGI Symbol;Acc:MGI:98809]	9	67022590	67049406	-	-0.754464	5.12389e-10
Tomm70a	ENSMUSG00000022752	translocase of outer mitochondrial membrane 70 homolog A (yeast) [Source:MGI Symbol;Acc:MGI:106295]	16	57121714	57154530	+	-0.754224	3.67641e-08
Ruvbl1	ENSMUSG00000030079	RuvB-like protein 1 [Source:MGI Symbol;Acc:MGI:1928760]	6	88465409	88497572	+	-0.754171	9.10301e-08
Fdx1l	ENSMUSG00000079677	ferredoxin 1-like [Source:MGI Symbol;Acc:MGI:1915415]	9	21067520	21073514	-	-0.753874	5.54193e-05
Ptp4a1	ENSMUSG00000026064	protein tyrosine phosphatase 4a1 [Source:MGI Symbol;Acc:MGI:1277096]	1	30940303	30949770	-	-0.753804	6.97879e-06
Txndc11	ENSMUSG00000022498	thioredoxin domain containing 11 [Source:MGI Symbol;Acc:MGI:1923620]	16	11074911	11134650	-	-0.753774	4.084e-06
Xpnpep1	ENSMUSG00000025027	X-prolyl aminopeptidase (aminopeptidase P) 1, soluble [Source:MGI Symbol;Acc:MGI:2180003]	19	52991183	53038633	-	-0.753755	1.4346e-06
1810022K09Rik	ENSMUSG00000078784	RIKEN cDNA 1810022K09 gene [Source:MGI Symbol;Acc:MGI:1916376]	3	14606320	14611221	-	-0.753365	3.0303e-05
S100a6	ENSMUSG00000001025	S100 calcium binding protein A6 (calcyclin) [Source:MGI Symbol;Acc:MGI:1339467]	3	90612894	90614414	+	-0.751975	0.000308579
Csrp2bp	ENSMUSG00000027425	cysteine and glycine-rich protein 2 binding protein [Source:MGI Symbol;Acc:MGI:1917264]	2	144368983	144407676	+	-0.751517	2.90557e-06
Cbx3	ENSMUSG00000029836	chromobox homolog 3 (Drosophila HP1 gamma) [Source:MGI Symbol;Acc:MGI:108515]	6	51470360	51483704	+	-0.750951	9.11052e-06
Eif2b1	ENSMUSG00000029388	eukaryotic translation initiation factor 2B, subunit 1 (alpha) [Source:MGI Symbol;Acc:MGI:2384802]	5	124570213	124579131	-	-0.75084	1.24667e-06
Tbcc	ENSMUSG00000036430	tubulin-specific chaperone C [Source:MGI Symbol;Acc:MGI:1919976]	17	46890621	46892463	+	-0.750716	0.000689287
Cdc7	ENSMUSG00000029283	cell division cycle 7 (S. cerevisiae) [Source:MGI Symbol;Acc:MGI:1309511]	5	106964322	106984432	+	-0.75044	1.73561e-05
Fgr	ENSMUSG00000028874	Gardner-Rasheed feline sarcoma viral (Fgr) oncogene homolog [Source:MGI Symbol;Acc:MGI:95527]	4	132974095	133001910	+	-0.750337	0.00250759
Atp5g3	ENSMUSG00000018770	ATP synthase, H+ transporting, mitochondrial F0 complex, subunit C3 (subunit 9) [Source:MGI Symbol;Acc:MGI:2442035]	2	73908447	73911326	-	-0.750205	7.03001e-06
Arl6ip6	ENSMUSG00000026960	ADP-ribosylation factor-like 6 interacting protein 6 [Source:MGI Symbol;Acc:MGI:1929507]	2	53191726	53219220	+	-0.750099	7.38345e-07
Haus7	ENSMUSG00000031371	HAUS augmin-like complex, subunit 7 [Source:MGI Symbol;Acc:MGI:1920988]	X	73437315	73459044	-	-0.750088	2.15733e-05
Mrps22	ENSMUSG00000032459	mitochondrial ribosomal protein S22 [Source:MGI Symbol;Acc:MGI:1928137]	9	98588733	98601679	-	-0.749459	1.46303e-05
Metrnl	ENSMUSG00000039208	meteorin, glial cell differentiation regulator-like [Source:MGI Symbol;Acc:MGI:2384806]	11	121701544	121716306	+	-0.749051	1.0061e-07
Rcan1	ENSMUSG00000022951	regulator of calcineurin 1 [Source:MGI Symbol;Acc:MGI:1890564]	16	92391953	92466146	-	-0.748877	1.71462e-07
Arpc5l	ENSMUSG00000026755	actin related protein 2/3 complex, subunit 5-like [Source:MGI Symbol;Acc:MGI:1921442]	2	39008076	39015877	+	-0.74859	1.99489e-08
Ahsa1	ENSMUSG00000021037	AHA1, activator of heat shock protein ATPase homolog 1 (yeast) [Source:MGI Symbol;Acc:MGI:2387603]	12	87266746	87273997	+	-0.748536	3.66308e-09
2010317E24Rik	ENSMUSG00000026955	RIKEN cDNA 2010317E24 gene [Source:MGI Symbol;Acc:MGI:1919330]	2	25372321	25378213	+	-0.74834	0.0226898
Nup160	ENSMUSG00000051329	nucleoporin 160 [Source:MGI Symbol;Acc:MGI:1926227]	2	90677215	90736328	+	-0.748335	9.57712e-06
Atp5g1	ENSMUSG00000006057	ATP synthase, H+ transporting, mitochondrial F0 complex, subunit c1 (subunit 9) [Source:MGI Symbol;Acc:MGI:107653]	11	96068852	96075670	-	-0.748215	0.00382059
Eif5b	ENSMUSG00000026083	eukaryotic translation initiation factor 5B [Source:MGI Symbol;Acc:MGI:2441772]	1	37998010	38055579	+	-0.747724	0.00182987
Ints10	ENSMUSG00000031864	integrator complex subunit 10 [Source:MGI Symbol;Acc:MGI:1918135]	8	68793929	68829410	+	-0.746825	1.01635e-05
Dag1	ENSMUSG00000039952	dystroglycan 1 [Source:MGI Symbol;Acc:MGI:101864]	9	108205955	108263924	-	-0.746294	0.000887053
Isy1	ENSMUSG00000030056	ISY1 splicing factor homolog (S. cerevisiae) [Source:MGI Symbol;Acc:MGI:1923310]	6	87818447	87838759	-	-0.745882	3.9055e-06
Tpi1	ENSMUSG00000023456	triosephosphate isomerase 1 [Source:MGI Symbol;Acc:MGI:98797]	6	124810586	124814296	-	-0.74506	2.47863e-07
Fabp7	ENSMUSG00000019874	fatty acid binding protein 7, brain [Source:MGI Symbol;Acc:MGI:101916]	10	57784881	57788450	+	-0.744438	0.0126037
Bzw1	ENSMUSG00000051223	basic leucine zipper and W2 domains 1 [Source:MGI Symbol;Acc:MGI:1914132]	1	58393136	58406548	+	-0.744393	4.22895e-10
Txnrd2	ENSMUSG00000075704	thioredoxin reductase 2 [Source:MGI Symbol;Acc:MGI:1347023]	16	18426417	18479073	+	-0.74406	0.0189388
Gm4204	ENSMUSG00000079139	predicted gene 4204 [Source:MGI Symbol;Acc:MGI:3782381]	1	135232045	135233404	+	-0.743928	0.00414482
Zbtb8os	ENSMUSG00000057572	zinc finger and BTB domain containing 8 opposite strand [Source:MGI Symbol;Acc:MGI:1914356]	4	129335695	129354547	+	-0.743504	0.00120939
Sfmbt1	ENSMUSG00000006527	Scm-like with four mbt domains 1 [Source:MGI Symbol;Acc:MGI:1859609]	14	30714849	30822713	+	-0.743183	0.00191721
Mrpl16	ENSMUSG00000024683	mitochondrial ribosomal protein L16 [Source:MGI Symbol;Acc:MGI:2137219]	19	11770415	11774944	+	-0.742807	8.76093e-07
Ociad2	ENSMUSG00000029153	OCIA domain containing 2 [Source:MGI Symbol;Acc:MGI:1916377]	5	73322199	73338947	-	-0.742015	0.0191678
Pofut2	ENSMUSG00000020260	protein O-fucosyltransferase 2 [Source:MGI Symbol;Acc:MGI:1916863]	10	77259300	77269586	+	-0.742006	3.01525e-06
Stil	ENSMUSG00000028718	Scl/Tal1 interrupting locus [Source:MGI Symbol;Acc:MGI:107477]	4	115000159	115043196	+	-0.741497	4.97715e-05
Ssrp1	ENSMUSG00000027067	structure specific recognition protein 1 [Source:MGI Symbol;Acc:MGI:107912]	2	85037234	85047109	+	-0.741167	1.37712e-08
Adat3	ENSMUSG00000035370	adenosine deaminase, tRNA-specific 3, TAD2 homolog (S. cerevisiae) [Source:MGI Symbol;Acc:MGI:1924344]	10	80602880	80615783	+	-0.740668	0.00907598
Sh2b2	ENSMUSG00000005057	SH2B adaptor protein 2 [Source:MGI Symbol;Acc:MGI:1345171]	5	136218149	136244903	-	-0.740188	0.0111465
Xrcc2	ENSMUSG00000028933	X-ray repair complementing defective repair in Chinese hamster cells 2 [Source:MGI Symbol;Acc:MGI:1927345]	5	25689812	25705825	-	-0.739938	0.000163325
Cdkn1c	ENSMUSG00000037664	cyclin-dependent kinase inhibitor 1C (P57) [Source:MGI Symbol;Acc:MGI:104564]	7	143458350	143461050	-	-0.739187	0.0183889
BC005537	ENSMUSG00000019132	cDNA sequence BC005537 [Source:MGI Symbol;Acc:MGI:2441726]	13	24801657	24814013	+	-0.738171	1.04722e-10
Etaa1	ENSMUSG00000016984	Ewing's tumor-associated antigen 1 [Source:MGI Symbol;Acc:MGI:1915395]	11	17938756	17953875	-	-0.738116	0.00566162
Gmps	ENSMUSG00000027823	guanine monophosphate synthetase [Source:MGI Symbol;Acc:MGI:2448526]	3	63976106	64022579	+	-0.737797	5.07598e-10
Sfpq	ENSMUSG00000028820	splicing factor proline/glutamine rich (polypyrimidine tract binding protein associated) [Source:MGI Symbol;Acc:MGI:1918764]	4	127021324	127037013	+	-0.737075	1.6655e-10
Tdrkh	ENSMUSG00000041912	tudor and KH domain containing protein [Source:MGI Symbol;Acc:MGI:1919884]	3	94413296	94432633	+	-0.737033	0.00694464
Mllt1	ENSMUSG00000024212	myeloid/lymphoid or mixed-lineage leukemia (trithorax homolog, Drosophila); translocated to, 1 [Source:MGI Symbol;Acc:MGI:1927238]	17	56892612	56935388	-	-0.736707	0.000756258
Pctp	ENSMUSG00000020553	phosphatidylcholine transfer protein [Source:MGI Symbol;Acc:MGI:107375]	11	89982665	90002894	-	-0.736333	1.23866e-08
2009-09-01	ENSMUSG00000059248	septin 9 [Source:MGI Symbol;Acc:MGI:1858222]	11	117199661	117362325	+	-0.735602	1.14194e-09
Trmt2a	ENSMUSG00000022721	TRM2 tRNA methyltransferase 2 homolog A (S. cerevisiae) [Source:MGI Symbol;Acc:MGI:96270]	16	18248679	18254772	+	-0.735011	2.74862e-06
Slc4a7	ENSMUSG00000021733	solute carrier family 4, sodium bicarbonate cotransporter, member 7 [Source:MGI Symbol;Acc:MGI:2443878]	14	14703025	14799943	+	-0.734509	3.83066e-05
mt-Nd6	ENSMUSG00000064368	mitochondrially encoded NADH dehydrogenase 6 [Source:MGI Symbol;Acc:MGI:102495]	MT	13552	14070	-	-0.734442	0.00384255
Ankrd17	ENSMUSG00000055204	ankyrin repeat domain 17 [Source:MGI Symbol;Acc:MGI:1932101]	5	90227190	90366185	-	-0.734088	1.9198e-05
Ppap2c	ENSMUSG00000052151	phosphatidic acid phosphatase type 2C [Source:MGI Symbol;Acc:MGI:1354945]	10	79526430	79533787	-	-0.733988	0.000709116
Prr14	ENSMUSG00000030822	proline rich 14 [Source:MGI Symbol;Acc:MGI:2384565]	7	127459611	127476759	+	-0.733874	0.00200248
Ocrl	ENSMUSG00000001173	oculocerebrorenal syndrome of Lowe [Source:MGI Symbol;Acc:MGI:109589]	X	47912387	47965868	+	-0.733742	1.79598e-06
Gfm1	ENSMUSG00000027774	G elongation factor, mitochondrial 1 [Source:MGI Symbol;Acc:MGI:107339]	3	67430096	67476529	+	-0.733644	6.02909e-10
2610002D18Rik	ENSMUSG00000078521	RIKEN cDNA 2610002D18 gene [Source:MGI Symbol;Acc:MGI:1917135]	4	134510999	134523927	+	-0.733276	0.000986724
Megf9	ENSMUSG00000039270	multiple EGF-like-domains 9 [Source:MGI Symbol;Acc:MGI:1918264]	4	70427065	70534995	-	-0.733244	0.00160063
Sms	ENSMUSG00000071708	spermine synthase [Source:MGI Symbol;Acc:MGI:109490]	X	157443855	157492287	-	-0.732533	2.46669e-05
RP24-308M3.1	ENSMUSG00000094638	No description	1	86133637	86162788	+	-0.731216	0.000235598
Ppp1r15b	ENSMUSG00000046062	protein phosphatase 1, regulatory (inhibitor) subunit 15b [Source:MGI Symbol;Acc:MGI:2444211]	1	133131143	133139783	+	-0.731204	8.03397e-10
Polr2e	ENSMUSG00000004667	polymerase (RNA) II (DNA directed) polypeptide E [Source:MGI Symbol;Acc:MGI:1913670]	10	80035949	80039795	-	-0.730666	0.00045154
Ssx2ip	ENSMUSG00000036825	synovial sarcoma, X breakpoint 2 interacting protein [Source:MGI Symbol;Acc:MGI:2139150]	3	146404642	146440139	+	-0.730253	2.26768e-06
Lrrc47	ENSMUSG00000029028	leucine rich repeat containing 47 [Source:MGI Symbol;Acc:MGI:1920196]	4	154011731	154021513	+	-0.72946	0.00110898
Trap1	ENSMUSG00000005981	TNF receptor-associated protein 1 [Source:MGI Symbol;Acc:MGI:1915265]	16	4039971	4077827	-	-0.729137	1.48977e-06
Thada	ENSMUSG00000024251	thyroid adenoma associated [Source:MGI Symbol;Acc:MGI:3039623]	17	84190056	84466196	-	-0.72835	3.68164e-05
Usp37	ENSMUSG00000033364	ubiquitin specific peptidase 37 [Source:MGI Symbol;Acc:MGI:2442483]	1	74435510	74544286	-	-0.728101	1.09802e-07
Fam108c	ENSMUSG00000038459	family with sequence similarity 108, member C [Source:MGI Symbol;Acc:MGI:1917428]	7	84109356	84151893	-	-0.727493	4.74334e-06
Psma6	ENSMUSG00000021024	proteasome (prosome, macropain) subunit, alpha type 6 [Source:MGI Symbol;Acc:MGI:1347006]	12	55384222	55418454	+	-0.727302	2.79829e-08
Lpl	ENSMUSG00000015568	lipoprotein lipase [Source:MGI Symbol;Acc:MGI:96820]	8	68880491	68907448	+	-0.726657	7.61565e-07
Lasp1	ENSMUSG00000038366	LIM and SH3 protein 1 [Source:MGI Symbol;Acc:MGI:109656]	11	97799000	97838764	+	-0.726466	1.14685e-07
Utp6	ENSMUSG00000035575	UTP6, small subunit (SSU) processome component, homolog (yeast) [Source:MGI Symbol;Acc:MGI:2445193]	11	79932321	79962390	-	-0.725892	7.33497e-10
Eef1g	ENSMUSG00000071644	eukaryotic translation elongation factor 1 gamma [Source:MGI Symbol;Acc:MGI:1914410]	19	8967041	8978479	+	-0.725805	2.70847e-10
Scn1b	ENSMUSG00000019194	sodium channel, voltage-gated, type I, beta [Source:MGI Symbol;Acc:MGI:98247]	7	31116525	31126945	-	-0.725103	0.00994625
Lmtk2	ENSMUSG00000038970	lemur tyrosine kinase 2 [Source:MGI Symbol;Acc:MGI:3036247]	5	144100436	144188204	+	-0.725091	1.02822e-06
Mrpl20	ENSMUSG00000029066	mitochondrial ribosomal protein L20 [Source:MGI Symbol;Acc:MGI:2137221]	4	155803536	155809776	+	-0.724523	6.34471e-05
Wdr12	ENSMUSG00000026019	WD repeat domain 12 [Source:MGI Symbol;Acc:MGI:1927241]	1	60076868	60098645	-	-0.723765	7.49194e-08
Zc3h8	ENSMUSG00000027387	zinc finger CCCH type containing 8 [Source:MGI Symbol;Acc:MGI:1930128]	2	128926268	128944077	-	-0.723353	0.00288692
Vkorc1l1	ENSMUSG00000066735	vitamin K epoxide reductase complex, subunit 1-like 1 [Source:MGI Symbol;Acc:MGI:1916818]	5	129942109	129984745	+	-0.722673	2.66093e-05
Itprip	ENSMUSG00000079254	inositol 1,4,5-triphosphate receptor interacting protein [Source:MGI Symbol;Acc:MGI:3042776]	19	47894598	47919299	-	-0.722176	0.0003367
Dynll1	ENSMUSG00000009013	dynein light chain LC8-type 1 [Source:MGI Symbol;Acc:MGI:1861457]	5	115297110	115300999	-	-0.722002	2.24445e-08
Emp1	ENSMUSG00000030208	epithelial membrane protein 1 [Source:MGI Symbol;Acc:MGI:107941]	6	135362931	135383173	+	-0.720837	1.22638e-06
Slc16a13	ENSMUSG00000044367	solute carrier family 16 (monocarboxylic acid transporters), member 13 [Source:MGI Symbol;Acc:MGI:1916559]	11	70216789	70220994	-	-0.720601	0.00948607
Znhit3	ENSMUSG00000020526	zinc finger, HIT type 3 [Source:MGI Symbol;Acc:MGI:3051596]	11	84910950	84916366	-	-0.720394	0.000132066
BC031781	ENSMUSG00000038806	cDNA sequence BC031781 [Source:MGI Symbol;Acc:MGI:2384788]	1	180851151	180868097	+	-0.719539	2.5492e-07
Lcmt2	ENSMUSG00000074890	leucine carboxyl methyltransferase 2 [Source:MGI Symbol;Acc:MGI:1353659]	2	121128307	121140698	-	-0.719167	0.0106476
Rpp38	ENSMUSG00000049950	ribonuclease P/MRP 38 subunit (human) [Source:MGI Symbol;Acc:MGI:2443607]	2	3328949	3332643	-	-0.719114	0.0167599
Ythdf2	ENSMUSG00000040025	YTH domain family 2 [Source:MGI Symbol;Acc:MGI:2444233]	4	132184912	132212303	-	-0.718187	5.47819e-09
Cdc34	ENSMUSG00000020307	cell division cycle 34 homolog (S. cerevisiae) [Source:MGI Symbol;Acc:MGI:102657]	10	79682195	79688394	+	-0.717746	1.22638e-06
Ube2e2	ENSMUSG00000058317	ubiquitin-conjugating enzyme E2E 2 (UBC4/5 homolog, yeast) [Source:MGI Symbol;Acc:MGI:2384997]	14	18573575	18894267	-	-0.71771	0.0080788
Clns1a	ENSMUSG00000025439	chloride channel, nucleotide-sensitive, 1A [Source:MGI Symbol;Acc:MGI:109638]	7	97696634	97718879	+	-0.71749	1.5104e-08
Dock5	ENSMUSG00000044447	dedicator of cytokinesis 5 [Source:MGI Symbol;Acc:MGI:2652871]	14	67751928	67933572	-	-0.71743	1.18768e-09
Myo1c	ENSMUSG00000017774	myosin IC [Source:MGI Symbol;Acc:MGI:106612]	11	75650504	75673910	+	-0.717326	1.82382e-09
Stk10	ENSMUSG00000020272	serine/threonine kinase 10 [Source:MGI Symbol;Acc:MGI:1099439]	11	32533305	32624587	+	-0.717027	1.87423e-10
Ywhab	ENSMUSG00000018326	tyrosine 3-monooxygenase/tryptophan 5-monooxygenase activation protein, beta polypeptide [Source:MGI Symbol;Acc:MGI:1891917]	2	163994960	164018588	+	-0.716721	0.000529313
Mrpl22	ENSMUSG00000020514	mitochondrial ribosomal protein L22 [Source:MGI Symbol;Acc:MGI:1333794]	11	58171661	58179565	+	-0.716596	0.00223562
Stub1	ENSMUSG00000039615	STIP1 homology and U-Box containing protein 1 [Source:MGI Symbol;Acc:MGI:1891731]	17	25830636	25833361	-	-0.716505	3.17492e-06
Xpo5	ENSMUSG00000067150	exportin 5 [Source:MGI Symbol;Acc:MGI:1913789]	17	46202855	46242299	+	-0.716088	4.65145e-08
Prpf4	ENSMUSG00000066148	PRP4 pre-mRNA processing factor 4 homolog (yeast) [Source:MGI Symbol;Acc:MGI:1917302]	4	62408797	62426990	+	-0.715757	1.89185e-06
Tonsl	ENSMUSG00000059323	tonsoku-like, DNA repair protein [Source:MGI Symbol;Acc:MGI:1919999]	15	76626002	76639958	-	-0.71512	0.00125663
Mvd	ENSMUSG00000006517	mevalonate (diphospho) decarboxylase [Source:MGI Symbol;Acc:MGI:2179327]	8	122433596	122443422	-	-0.714754	0.00113646
Pgam5	ENSMUSG00000029500	phosphoglycerate mutase family member 5 [Source:MGI Symbol;Acc:MGI:1919792]	5	110259130	110269913	-	-0.714584	6.52222e-06
Ext1	ENSMUSG00000061731	exostoses (multiple) 1 [Source:MGI Symbol;Acc:MGI:894663]	15	53064038	53346159	-	-0.714517	9.82489e-06
Rundc1	ENSMUSG00000035007	RUN domain containing 1 [Source:MGI Symbol;Acc:MGI:2144506]	11	101425085	101435673	+	-0.714217	0.034753
Btf3l4	ENSMUSG00000028568	basic transcription factor 3-like 4 [Source:MGI Symbol;Acc:MGI:1915312]	4	108814295	108833614	-	-0.713909	3.65802e-05
Ndufa12	ENSMUSG00000020022	NADH dehydrogenase (ubiquinone) 1 alpha subcomplex, 12 [Source:MGI Symbol;Acc:MGI:1913664]	10	94198955	94221443	+	-0.713223	2.26331e-07
Rbbp6	ENSMUSG00000030779	retinoblastoma binding protein 6 [Source:MGI Symbol;Acc:MGI:894835]	7	122965686	123002557	+	-0.712885	1.9198e-05
Phf5a	ENSMUSG00000061360	PHD finger protein 5A [Source:MGI Symbol;Acc:MGI:2156864]	15	81865319	81871911	-	-0.712734	5.5567e-06
Hnrnpu	ENSMUSG00000039630	heterogeneous nuclear ribonucleoprotein U [Source:MGI Symbol;Acc:MGI:1858195]	1	178323074	178337797	-	-0.712683	0.000933048
Dhrs9	ENSMUSG00000027068	dehydrogenase/reductase (SDR family) member 9 [Source:MGI Symbol;Acc:MGI:2442798]	2	69380445	69404533	+	-0.712464	2.00149e-08
Ralgapa1	ENSMUSG00000021027	Ral GTPase activating protein, alpha subunit 1 [Source:MGI Symbol;Acc:MGI:1931050]	12	55602929	55821167	-	-0.712109	2.98144e-09
Pask	ENSMUSG00000026274	PAS domain containing serine/threonine kinase [Source:MGI Symbol;Acc:MGI:2155936]	1	93308770	93343482	-	-0.711119	4.60903e-06
mt-Cytb	ENSMUSG00000064370	mitochondrially encoded cytochrome b [Source:MGI Symbol;Acc:MGI:102501]	MT	14145	15288	+	-0.710075	1.37904e-06
Slc35b1	ENSMUSG00000020873	solute carrier family 35, member B1 [Source:MGI Symbol;Acc:MGI:1343133]	11	95384692	95391776	+	-0.710049	5.13774e-07
Ero1l	ENSMUSG00000021831	ERO1-like (S. cerevisiae) [Source:MGI Symbol;Acc:MGI:1354385]	14	45283092	45318572	-	-0.71003	5.1515e-07
Dph2	ENSMUSG00000028540	DPH2 homolog (S. cerevisiae) [Source:MGI Symbol;Acc:MGI:1914978]	4	117888643	117892032	-	-0.709627	0.00910441
2410127L17Rik	ENSMUSG00000024726	RIKEN cDNA 2410127L17 gene [Source:MGI Symbol;Acc:MGI:1914633]	19	18670780	18704788	+	-0.709553	0.00946106
Slc39a9	ENSMUSG00000048833	solute carrier family 39 (zinc transporter), member 9 [Source:MGI Symbol;Acc:MGI:1914820]	12	80644215	80683341	+	-0.708976	0.0147955
6030458C11Rik	ENSMUSG00000022195	RIKEN cDNA 6030458C11 gene [Source:MGI Symbol;Acc:MGI:1925127]	15	12808177	12824657	-	-0.707372	6.19816e-07
Glrx5	ENSMUSG00000021102	glutaredoxin 5 homolog (S. cerevisiae) [Source:MGI Symbol;Acc:MGI:1920296]	12	105032689	105040910	+	-0.706651	0.000117821
Dscc1	ENSMUSG00000022422	defective in sister chromatid cohesion 1 homolog (S. cerevisiae) [Source:MGI Symbol;Acc:MGI:1919357]	15	55076099	55090491	-	-0.705803	3.31536e-05
2410016O06Rik	ENSMUSG00000046791	RIKEN cDNA 2410016O06 gene [Source:MGI Symbol;Acc:MGI:1919202]	12	83950608	83952953	+	-0.705772	0.00121267
Suz12	ENSMUSG00000017548	suppressor of zeste 12 homolog (Drosophila) [Source:MGI Symbol;Acc:MGI:1261758]	11	79993106	80034123	+	-0.705728	2.0508e-05
Tfip11	ENSMUSG00000029345	tuftelin interacting protein 11 [Source:MGI Symbol;Acc:MGI:1930075]	5	112326358	112338073	+	-0.705454	0.0190144
Hnrnph3	ENSMUSG00000020069	heterogeneous nuclear ribonucleoprotein H3 [Source:MGI Symbol;Acc:MGI:1926462]	10	63014664	63024217	-	-0.704798	0.0201622
Kif24	ENSMUSG00000028438	kinesin family member 24 [Source:MGI Symbol;Acc:MGI:1918345]	4	41390745	41464887	-	-0.704372	1.73561e-05
9930012K11Rik	ENSMUSG00000044551	RIKEN cDNA 9930012K11 gene [Source:MGI Symbol;Acc:MGI:2145726]	14	70154405	70159502	-	-0.70412	0.0402219
Srsf9	ENSMUSG00000029538	serine/arginine-rich splicing factor 9 [Source:MGI Symbol;Acc:MGI:104896]	5	115327177	115333080	+	-0.704022	4.72269e-05
Abhd2	ENSMUSG00000039202	abhydrolase domain containing 2 [Source:MGI Symbol;Acc:MGI:1914344]	7	79273201	79365508	+	-0.703998	2.08619e-09
Cuedc1	ENSMUSG00000018378	CUE domain containing 1 [Source:MGI Symbol;Acc:MGI:2144281]	11	88099146	88194140	+	-0.703759	0.0475662
4930427A07Rik	ENSMUSG00000037466	RIKEN cDNA 4930427A07 gene [Source:MGI Symbol;Acc:MGI:2144738]	12	113156421	113165456	+	-0.703565	0.00148352
Dst	ENSMUSG00000026131	dystonin [Source:MGI Symbol;Acc:MGI:104627]	1	34011825	34308650	+	-0.702247	8.26417e-08
Atad5	ENSMUSG00000017550	ATPase family, AAA domain containing 5 [Source:MGI Symbol;Acc:MGI:2442925]	11	80089400	80135794	+	-0.702112	1.94899e-08
Psmd14	ENSMUSG00000026914	proteasome (prosome, macropain) 26S subunit, non-ATPase, 14 [Source:MGI Symbol;Acc:MGI:1913284]	2	61711694	61800376	+	-0.702	1.91545e-06
Galnt7	ENSMUSG00000031608	UDP-N-acetyl-alpha-D-galactosamine: polypeptide N-acetylgalactosaminyltransferase 7 [Source:MGI Symbol;Acc:MGI:1349449]	8	57523828	57653032	-	-0.701534	4.38561e-07
Por	ENSMUSG00000005514	P450 (cytochrome) oxidoreductase [Source:MGI Symbol;Acc:MGI:97744]	5	135670033	135735326	+	-0.700508	7.94395e-05
Sip1	ENSMUSG00000060121	survival of motor neuron protein interacting protein 1 [Source:MGI Symbol;Acc:MGI:1913853]	12	59013393	59027988	+	-0.700479	0.00762464
Synj2	ENSMUSG00000023805	synaptojanin 2 [Source:MGI Symbol;Acc:MGI:1201671]	17	5941280	6044290	+	-0.700135	1.32831e-08
Capn2	ENSMUSG00000026509	calpain 2 [Source:MGI Symbol;Acc:MGI:88264]	1	182467256	182517495	-	-0.700002	1.30764e-08
Gtf2f2	ENSMUSG00000067995	general transcription factor IIF, polypeptide 2 [Source:MGI Symbol;Acc:MGI:1915955]	14	75896937	76010865	-	-0.699595	7.65293e-07
Srcap	ENSMUSG00000053877	Snf2-related CREBBP activator protein [Source:MGI Symbol;Acc:MGI:2444036]	7	127512027	127536376	+	-0.698326	0.000540957
Zfp280b	ENSMUSG00000049764	zinc finger protein 280B [Source:MGI Symbol;Acc:MGI:1927865]	10	76032654	76043234	+	-0.697374	0.00068384
Rad23b	ENSMUSG00000028426	RAD23b homolog (S. cerevisiae) [Source:MGI Symbol;Acc:MGI:105128]	4	55350043	55392237	+	-0.69653	1.98051e-07
Vim	ENSMUSG00000026728	vimentin [Source:MGI Symbol;Acc:MGI:98932]	2	13573927	13582826	+	-0.696384	5.17728e-11
Exosc8	ENSMUSG00000027752	exosome component 8 [Source:MGI Symbol;Acc:MGI:1916889]	3	54728678	54735393	-	-0.696382	6.76961e-07
Psip1	ENSMUSG00000028484	PC4 and SFRS1 interacting protein 1 [Source:MGI Symbol;Acc:MGI:2142116]	4	83455680	83486459	-	-0.696152	5.67988e-05
H6pd	ENSMUSG00000028980	hexose-6-phosphate dehydrogenase (glucose 1-dehydrogenase) [Source:MGI Symbol;Acc:MGI:2140356]	4	149979475	150009023	-	-0.695159	1.1014e-06
Pop7	ENSMUSG00000029715	processing of precursor 7, ribonuclease P family, (S. cerevisiae) [Source:MGI Symbol;Acc:MGI:1921347]	5	137501438	137502518	-	-0.694712	0.00716535
Taf1d	ENSMUSG00000031939	TATA box binding protein (Tbp)-associated factor, RNA polymerase I, D [Source:MGI Symbol;Acc:MGI:1922566]	9	15306214	15312104	+	-0.694404	7.68229e-05
Lrrc8d	ENSMUSG00000046079	leucine rich repeat containing 8D [Source:MGI Symbol;Acc:MGI:1922368]	5	105699969	105832436	+	-0.693661	0.00239745
Glg1	ENSMUSG00000003316	golgi apparatus protein 1 [Source:MGI Symbol;Acc:MGI:104967]	8	111154421	111259216	-	-0.693541	0.00105407
A430005L14Rik	ENSMUSG00000047613	RIKEN cDNA A430005L14 gene [Source:MGI Symbol;Acc:MGI:2140680]	4	153957237	153961925	+	-0.692934	0.000348611
Eefsec	ENSMUSG00000033216	eukaryotic elongation factor, selenocysteine-tRNA-specific [Source:MGI Symbol;Acc:MGI:2137092]	6	88257334	88446539	-	-0.692918	0.00189036
Nploc4	ENSMUSG00000039703	nuclear protein localization 4 homolog (S. cerevisiae) [Source:MGI Symbol;Acc:MGI:2679787]	11	120380370	120437708	-	-0.692865	1.57573e-06
Clstn1	ENSMUSG00000039953	calsyntenin 1 [Source:MGI Symbol;Acc:MGI:1929895]	4	149586468	149648899	+	-0.692844	0.0298664
Agfg1	ENSMUSG00000026159	ArfGAP with FG repeats 1 [Source:MGI Symbol;Acc:MGI:1333754]	1	82839483	82896275	+	-0.692713	2.05362e-08
Senp5	ENSMUSG00000022772	SUMO/sentrin specific peptidase 5 [Source:MGI Symbol;Acc:MGI:2443596]	16	31962506	32003287	-	-0.69268	5.05911e-06
Zbtb25	ENSMUSG00000056459	zinc finger and BTB domain containing 25 [Source:MGI Symbol;Acc:MGI:99197]	12	76347782	76369602	-	-0.692539	0.0170947
Nus1	ENSMUSG00000023068	nuclear undecaprenyl pyrophosphate synthase 1 homolog (S. cerevisiae) [Source:MGI Symbol;Acc:MGI:1196365]	10	52417547	52440192	+	-0.692253	9.3937e-05
Egr2	ENSMUSG00000037868	early growth response 2 [Source:MGI Symbol;Acc:MGI:95296]	10	67535475	67542188	+	-0.692197	0.000814269
Gpr125	ENSMUSG00000029090	G protein-coupled receptor 125 [Source:MGI Symbol;Acc:MGI:1917943]	5	49959951	50058996	-	-0.69217	0.0433923
Snrpb	ENSMUSG00000027404	small nuclear ribonucleoprotein B [Source:MGI Symbol;Acc:MGI:98342]	2	130171414	130179403	-	-0.692138	3.35764e-08
Pelo	ENSMUSG00000042275	pelota homolog (Drosophila) [Source:MGI Symbol;Acc:MGI:2145154]	13	115088357	115090188	-	-0.691612	0.0493585
Dnaja1	ENSMUSG00000028410	DnaJ (Hsp40) homolog, subfamily A, member 1 [Source:MGI Symbol;Acc:MGI:1270129]	4	40722150	40737149	+	-0.691391	3.84169e-07
0610010F05Rik	ENSMUSG00000042208	RIKEN cDNA 0610010F05 gene [Source:MGI Symbol;Acc:MGI:1918925]	11	23564961	23633639	-	-0.691089	1.33304e-06
Snrnp40	ENSMUSG00000074088	small nuclear ribonucleoprotein 40 (U5) [Source:MGI Symbol;Acc:MGI:1913835]	4	130360132	130390026	+	-0.690657	4.73423e-05
Dock4	ENSMUSG00000035954	dedicator of cytokinesis 4 [Source:MGI Symbol;Acc:MGI:1918006]	12	40446053	40846486	+	-0.690335	0.00181733
Pde4a	ENSMUSG00000032177	phosphodiesterase 4A, cAMP specific [Source:MGI Symbol;Acc:MGI:99558]	9	21165714	21213248	+	-0.689772	0.00249827
Snrpc	ENSMUSG00000024217	U1 small nuclear ribonucleoprotein C [Source:MGI Symbol;Acc:MGI:109489]	17	27839974	27851968	+	-0.689697	1.70056e-05
Zcrb1	ENSMUSG00000022635	zinc finger CCHC-type and RNA binding motif 1 [Source:MGI Symbol;Acc:MGI:1914447]	15	93386097	93398334	-	-0.689449	1.06641e-05
Cwf19l1	ENSMUSG00000025200	CWF19-like 1, cell cycle control (S. pombe) [Source:MGI Symbol;Acc:MGI:1919752]	19	44108644	44135876	-	-0.6889	0.00180603
Rars2	ENSMUSG00000028292	arginyl-tRNA synthetase 2, mitochondrial [Source:MGI Symbol;Acc:MGI:1923596]	4	34614957	34660167	+	-0.688687	0.00021148
Psmd1	ENSMUSG00000026229	proteasome (prosome, macropain) 26S subunit, non-ATPase, 1 [Source:MGI Symbol;Acc:MGI:1917497]	1	86064387	86139151	+	-0.688296	1.71178e-08
Nup153	ENSMUSG00000021374	nucleoporin 153 [Source:MGI Symbol;Acc:MGI:2385621]	13	46679902	46727849	-	-0.688264	3.75755e-09
Morc2a	ENSMUSG00000034543	microrchidia 2A [Source:MGI Symbol;Acc:MGI:1921772]	11	3649494	3690477	+	-0.688102	6.56297e-06
Uchl3	ENSMUSG00000022111	ubiquitin carboxyl-terminal esterase L3 (ubiquitin thiolesterase) [Source:MGI Symbol;Acc:MGI:1355274]	14	101653967	101696124	+	-0.687727	0.000695222
6330503K22Rik	ENSMUSG00000033904	RIKEN cDNA 6330503K22 gene [Source:MGI Symbol;Acc:MGI:2141942]	7	118712552	118737024	+	-0.687531	0.000125218
Trim44	ENSMUSG00000027189	tripartite motif-containing 44 [Source:MGI Symbol;Acc:MGI:1931835]	2	102300119	102407828	-	-0.686517	1.56337e-05
Eif4a3	ENSMUSG00000025580	eukaryotic translation initiation factor 4A3 [Source:MGI Symbol;Acc:MGI:1923731]	11	119288363	119300089	-	-0.686496	1.66059e-06
Mrpl50	ENSMUSG00000044018	mitochondrial ribosomal protein L50 [Source:MGI Symbol;Acc:MGI:107329]	4	49512596	49521093	-	-0.685393	2.39804e-06
Ppp1r8	ENSMUSG00000028882	protein phosphatase 1, regulatory (inhibitor) subunit 8 [Source:MGI Symbol;Acc:MGI:2140494]	4	132826929	132843169	-	-0.68519	1.96698e-07
Ercc3	ENSMUSG00000024382	excision repair cross-complementing rodent repair deficiency, complementation group 3 [Source:MGI Symbol;Acc:MGI:95414]	18	32240300	32270151	+	-0.684903	0.00139702
Tmem85	ENSMUSG00000027131	transmembrane protein 85 [Source:MGI Symbol;Acc:MGI:1915282]	2	112363011	112368027	-	-0.684556	0.000185797
Ppp2r2a	ENSMUSG00000022052	protein phosphatase 2 (formerly 2A), regulatory subunit B (PR 52), alpha isoform [Source:MGI Symbol;Acc:MGI:1919228]	14	67014057	67072471	-	-0.683792	0.000814783
Tsen2	ENSMUSG00000042389	tRNA splicing endonuclease 2 homolog (S. cerevisiae) [Source:MGI Symbol;Acc:MGI:2141599]	6	115544664	115578350	+	-0.683773	0.0049141
Hat1	ENSMUSG00000027018	histone aminotransferase 1 [Source:MGI Symbol;Acc:MGI:96013]	2	71388958	71441622	+	-0.683336	1.03443e-06
Kri1	ENSMUSG00000035047	KRI1 homolog (S. cerevisiae) [Source:MGI Symbol;Acc:MGI:2384899]	9	21273458	21287971	-	-0.683268	2.30555e-06
Nt5dc3	ENSMUSG00000054027	5'-nucleotidase domain containing 3 [Source:MGI Symbol;Acc:MGI:3513266]	10	86779005	86838389	+	-0.683143	0.000322873
Mex3c	ENSMUSG00000037253	mex3 homolog C (C. elegans) [Source:MGI Symbol;Acc:MGI:2652843]	18	73573044	73592575	+	-0.682727	2.66929e-06
Nif3l1	ENSMUSG00000026036	Ngg1 interacting factor 3-like 1 (S. pombe) [Source:MGI Symbol;Acc:MGI:1929485]	1	58445151	58481816	+	-0.682063	0.000680147
Ppp2r1b	ENSMUSG00000032058	protein phosphatase 2 (formerly 2A), regulatory subunit A (PR 65), beta isoform [Source:MGI Symbol;Acc:MGI:1920949]	9	50845301	50894229	+	-0.681746	1.44067e-06
Usp31	ENSMUSG00000063317	ubiquitin specific peptidase 31 [Source:MGI Symbol;Acc:MGI:1923429]	7	121642021	121707253	-	-0.6811	1.44521e-06
Slx4	ENSMUSG00000039738	SLX4 structure-specific endonuclease subunit homolog (S. cerevisiae) [Source:MGI Symbol;Acc:MGI:106299]	16	3979105	4003770	-	-0.680956	0.00174827
Abcc4	ENSMUSG00000032849	ATP-binding cassette, sub-family C (CFTR/MRP), member 4 [Source:MGI Symbol;Acc:MGI:2443111]	14	118482692	118706219	-	-0.680551	8.68453e-06
Cables2	ENSMUSG00000038990	CDK5 and Abl enzyme substrate 2 [Source:MGI Symbol;Acc:MGI:2182335]	2	180258540	180273496	-	-0.680501	0.000503328
Adrm1	ENSMUSG00000039041	adhesion regulating molecule 1 [Source:MGI Symbol;Acc:MGI:1929289]	2	180171485	180176286	+	-0.680437	5.57882e-05
Asf1b	ENSMUSG00000005470	ASF1 anti-silencing function 1 homolog B (S. cerevisiae) [Source:MGI Symbol;Acc:MGI:1914179]	8	83955507	83970197	+	-0.680347	9.30063e-06
Zfand5	ENSMUSG00000024750	zinc finger, AN1-type domain 5 [Source:MGI Symbol;Acc:MGI:1278334]	19	21272278	21282289	+	-0.679786	4.77891e-06
Esf1	ENSMUSG00000045624	ESF1, nucleolar pre-rRNA processing protein, homolog (S. cerevisiae) [Source:MGI Symbol;Acc:MGI:1913830]	2	140119883	140170564	-	-0.679494	8.65985e-06
Calm1	ENSMUSG00000001175	calmodulin 1 [Source:MGI Symbol;Acc:MGI:88251]	12	100199435	100209806	+	-0.679305	4.51335e-08
Mrps26	ENSMUSG00000037740	mitochondrial ribosomal protein S26 [Source:MGI Symbol;Acc:MGI:1333830]	2	130563742	130568695	+	-0.678842	0.000110861
Got2	ENSMUSG00000031672	glutamate oxaloacetate transaminase 2, mitochondrial [Source:MGI Symbol;Acc:MGI:95792]	8	95864134	95888547	-	-0.678533	1.44553e-07
Bag5	ENSMUSG00000049792	BCL2-associated athanogene 5 [Source:MGI Symbol;Acc:MGI:1917619]	12	111709488	111713257	-	-0.678302	6.16467e-07
Ttc19	ENSMUSG00000042298	tetratricopeptide repeat domain 19 [Source:MGI Symbol;Acc:MGI:1920045]	11	62281473	62328451	+	-0.677926	0.000125965
Sec31a	ENSMUSG00000035325	Sec31 homolog A (S. cerevisiae) [Source:MGI Symbol;Acc:MGI:1916412]	5	100361650	100416234	-	-0.677915	2.56468e-08
Fam82a1	ENSMUSG00000036368	family with sequence similarity 82, member A1 [Source:MGI Symbol;Acc:MGI:2147043]	17	79614900	79682152	+	-0.677741	0.000924923
Cebpz	ENSMUSG00000024081	CCAAT/enhancer binding protein zeta [Source:MGI Symbol;Acc:MGI:109386]	17	78919006	78937070	-	-0.677405	2.30721e-06
Slc52a2	ENSMUSG00000022560	solute carrier protein 52, member 2 [Source:MGI Symbol;Acc:MGI:1289288]	15	76538943	76542130	+	-0.677274	0.0289189
Fat3	ENSMUSG00000074505	FAT tumor suppressor homolog 3 (Drosophila) [Source:MGI Symbol;Acc:MGI:2444314]	9	15910205	16378231	-	-0.677241	0.000370649
Dctpp1	ENSMUSG00000042462	dCTP pyrophosphatase 1 [Source:MGI Symbol;Acc:MGI:1913672]	7	127256959	127260709	-	-0.677224	0.0093318
Wdr36	ENSMUSG00000038299	WD repeat domain 36 [Source:MGI Symbol;Acc:MGI:1917819]	18	32837225	32866420	+	-0.676247	1.06498e-06
Pdf	ENSMUSG00000078931	peptide deformylase (mitochondrial) [Source:MGI Symbol;Acc:MGI:1915273]	8	107044698	107048614	-	-0.675864	0.000504186
Slc38a2	ENSMUSG00000022462	solute carrier family 38, member 2 [Source:MGI Symbol;Acc:MGI:1915010]	15	96687394	96699698	-	-0.675754	2.58246e-06
Syngr2	ENSMUSG00000048277	synaptogyrin 2 [Source:MGI Symbol;Acc:MGI:1328324]	11	117809668	117814283	+	-0.675384	1.91381e-08
Wdfy4	ENSMUSG00000051506	WD repeat and FYVE domain containing 4 [Source:MGI Symbol;Acc:MGI:3584510]	14	32959547	33185508	-	-0.675063	1.568e-07
Farp2	ENSMUSG00000034066	FERM, RhoGEF and pleckstrin domain protein 2 [Source:MGI Symbol;Acc:MGI:2385126]	1	93512079	93621976	+	-0.674816	0.00442495
1810043H04Rik	ENSMUSG00000078572	RIKEN cDNA 1810043H04 gene [Source:MGI Symbol;Acc:MGI:1913676]	11	120098928	120100704	+	-0.674751	0.0143158
Ndufs6	ENSMUSG00000021606	NADH dehydrogenase (ubiquinone) Fe-S protein 6 [Source:MGI Symbol;Acc:MGI:107932]	13	73319838	73328542	-	-0.674545	8.06336e-05
Gtf2ird1	ENSMUSG00000023079	general transcription factor II I repeat domain-containing 1 [Source:MGI Symbol;Acc:MGI:1861942]	5	134357669	134456716	-	-0.674336	0.0293711
Ppp1r7	ENSMUSG00000026275	protein phosphatase 1, regulatory (inhibitor) subunit 7 [Source:MGI Symbol;Acc:MGI:1913635]	1	93342854	93373489	+	-0.673452	7.37079e-06
Gbe1	ENSMUSG00000022707	glucan (1,4-alpha-), branching enzyme 1 [Source:MGI Symbol;Acc:MGI:1921435]	16	70313949	70569716	+	-0.673389	2.26159e-05
E130303B06Rik	ENSMUSG00000013155	RIKEN cDNA E130303B06 gene [Source:MGI Symbol;Acc:MGI:2142593]	8	105703655	105707933	-	-0.672993	0.0271746
Rad23a	ENSMUSG00000003813	RAD23a homolog (S. cerevisiae) [Source:MGI Symbol;Acc:MGI:105126]	8	84834019	84840665	-	-0.67293	2.22573e-05
Nme2	ENSMUSG00000020857	NME/NM23 nucleoside diphosphate kinase 2 [Source:MGI Symbol;Acc:MGI:97356]	11	93949814	93956259	-	-0.672639	6.84924e-07
Fitm2	ENSMUSG00000048486	fat storage-inducing transmembrane protein 2 [Source:MGI Symbol;Acc:MGI:2444508]	2	163466379	163472629	-	-0.672086	0.00723524
Tmem184b	ENSMUSG00000009035	transmembrane protein 184b [Source:MGI Symbol;Acc:MGI:2445179]	15	79360684	79403303	-	-0.671827	0.00140901
Pcgf5	ENSMUSG00000024805	polycomb group ring finger 5 [Source:MGI Symbol;Acc:MGI:1923505]	19	36379067	36456192	+	-0.671497	0.000259395
Xpo1	ENSMUSG00000020290	exportin 1, CRM1 homolog (yeast) [Source:MGI Symbol;Acc:MGI:2144013]	11	23256041	23298249	+	-0.670893	9.74871e-08
Aarsd1	ENSMUSG00000075528	alanyl-tRNA synthetase domain containing 1 [Source:MGI Symbol;Acc:MGI:1916934]	11	101406692	101425333	-	-0.669543	7.03198e-06
Phrf1	ENSMUSG00000038611	PHD and ring finger domains 1 [Source:MGI Symbol;Acc:MGI:2141847]	7	141228784	141262750	+	-0.669528	0.00134316
Bckdhb	ENSMUSG00000032263	branched chain ketoacid dehydrogenase E1, beta polypeptide [Source:MGI Symbol;Acc:MGI:88137]	9	83925150	84124239	+	-0.669261	0.0214837
Eif4ebp1	ENSMUSG00000031490	eukaryotic translation initiation factor 4E binding protein 1 [Source:MGI Symbol;Acc:MGI:103267]	8	27260327	27275656	+	-0.66897	0.000129696
Ptma	ENSMUSG00000026238	prothymosin alpha [Source:MGI Symbol;Acc:MGI:97803]	1	86526736	86530698	+	-0.668121	1.92028e-05
Ube2g2	ENSMUSG00000009293	ubiquitin-conjugating enzyme E2G 2 [Source:MGI Symbol;Acc:MGI:1343188]	10	77622275	77645993	+	-0.667685	7.1644e-07
Phc2	ENSMUSG00000028796	polyhomeotic-like 2 (Drosophila) [Source:MGI Symbol;Acc:MGI:1860454]	4	128654702	128752881	+	-0.667553	0.000471664
Gins1	ENSMUSG00000027454	GINS complex subunit 1 (Psf1 homolog) [Source:MGI Symbol;Acc:MGI:1916520]	2	150905400	150931280	+	-0.667065	2.65699e-05
Ibtk	ENSMUSG00000035941	inhibitor of Bruton agammaglobulinemia tyrosine kinase [Source:MGI Symbol;Acc:MGI:1918677]	9	85687361	85749334	-	-0.666517	7.50494e-08
Zfp146	ENSMUSG00000037029	zinc finger protein 146 [Source:MGI Symbol;Acc:MGI:1347092]	7	30161274	30169727	-	-0.666146	1.98204e-06
Brpf1	ENSMUSG00000001632	bromodomain and PHD finger containing, 1 [Source:MGI Symbol;Acc:MGI:1926033]	6	113307181	113324857	+	-0.665716	1.88786e-07
Nfatc2ip	ENSMUSG00000030722	nuclear factor of activated T cells, cytoplasmic, calcineurin dependent 2 interacting protein [Source:MGI Symbol;Acc:MGI:1329015]	7	126382854	126396737	-	-0.66564	0.00393201
Cacybp	ENSMUSG00000014226	calcyclin binding protein [Source:MGI Symbol;Acc:MGI:1270839]	1	160202367	160212892	-	-0.665419	3.16317e-05
Erlin1	ENSMUSG00000025198	ER lipid raft associated 1 [Source:MGI Symbol;Acc:MGI:2387613]	19	44034944	44069785	-	-0.665376	0.000898809
Nudcd1	ENSMUSG00000038736	NudC domain containing 1 [Source:MGI Symbol;Acc:MGI:1914679]	15	44375227	44428307	-	-0.664942	0.00228217
Ube2n	ENSMUSG00000074781	ubiquitin-conjugating enzyme E2N [Source:MGI Symbol;Acc:MGI:1934835]	10	95515162	95545658	+	-0.664599	4.69896e-05
Elac2	ENSMUSG00000020549	elaC homolog 2 (E. coli) [Source:MGI Symbol;Acc:MGI:1890496]	11	64979038	65002069	+	-0.664039	6.85574e-05
Mrpl55	ENSMUSG00000036860	mitochondrial ribosomal protein L55 [Source:MGI Symbol;Acc:MGI:1914462]	11	59202486	59206134	+	-0.664028	0.000103432
Huwe1	ENSMUSG00000025261	HECT, UBA and WWE domain containing 1 [Source:MGI Symbol;Acc:MGI:1926884]	X	151800807	151935417	+	-0.663501	8.99159e-06
Ippk	ENSMUSG00000021385	inositol 1,3,4,5,6-pentakisphosphate 2-kinase [Source:MGI Symbol;Acc:MGI:1922928]	13	49421311	49462990	+	-0.662764	0.00106756
Hnrpdl	ENSMUSG00000029328	heterogeneous nuclear ribonucleoprotein D-like [Source:MGI Symbol;Acc:MGI:1355299]	5	100033577	100039664	-	-0.662734	1.9971e-08
Tln1	ENSMUSG00000028465	talin 1 [Source:MGI Symbol;Acc:MGI:1099832]	4	43531519	43562691	-	-0.66266	9.7984e-09
Irak1	ENSMUSG00000031392	interleukin-1 receptor-associated kinase 1 [Source:MGI Symbol;Acc:MGI:107420]	X	74013914	74023918	-	-0.662646	0.000101741
Kcnab2	ENSMUSG00000028931	potassium voltage-gated channel, shaker-related subfamily, beta member 2 [Source:MGI Symbol;Acc:MGI:109239]	4	152390742	152477871	-	-0.662309	3.16301e-07
Mrpl17	ENSMUSG00000030879	mitochondrial ribosomal protein L17 [Source:MGI Symbol;Acc:MGI:1351608]	7	105806658	105811099	-	-0.662155	0.000223056
2810008M24Rik	ENSMUSG00000071180	RIKEN cDNA 2810008M24 gene [Source:MGI Symbol;Acc:MGI:1922866]	13	108046424	108049146	+	-0.661103	4.53514e-07
Rps6ka3	ENSMUSG00000031309	ribosomal protein S6 kinase polypeptide 3 [Source:MGI Symbol;Acc:MGI:104557]	X	159210307	159368244	+	-0.660864	2.96637e-05
Pik3ap1	ENSMUSG00000025017	phosphoinositide-3-kinase adaptor protein 1 [Source:MGI Symbol;Acc:MGI:1933177]	19	41274218	41385070	-	-0.660614	0.000163878
Rbbp4	ENSMUSG00000057236	retinoblastoma binding protein 4 [Source:MGI Symbol;Acc:MGI:1194912]	4	129307100	129335370	-	-0.660511	5.61767e-08
Rexo1	ENSMUSG00000047417	REX1, RNA exonuclease 1 homolog (S. cerevisiae) [Source:MGI Symbol;Acc:MGI:1914182]	10	80540926	80561560	-	-0.6601	0.0133203
Hs6st1	ENSMUSG00000045216	heparan sulfate 6-O-sulfotransferase 1 [Source:MGI Symbol;Acc:MGI:1354958]	1	36068400	36106446	+	-0.660004	0.000109608
Thoc3	ENSMUSG00000025872	THO complex 3 [Source:MGI Symbol;Acc:MGI:1920916]	13	54458837	54468849	-	-0.659461	1.392e-05
Alg2	ENSMUSG00000039740	asparagine-linked glycosylation 2 homolog (yeast, alpha-1,3-mannosyltransferase) [Source:MGI Symbol;Acc:MGI:1914731]	4	47465067	47474333	-	-0.659402	0.0083215
Zcchc2	ENSMUSG00000038866	zinc finger, CCHC domain containing 2 [Source:MGI Symbol;Acc:MGI:2444114]	1	105990406	106034074	+	-0.659147	2.80267e-05
Pola2	ENSMUSG00000024833	polymerase (DNA directed), alpha 2 [Source:MGI Symbol;Acc:MGI:99690]	19	5940543	5964206	-	-0.658915	7.06092e-06
Hcfc1	ENSMUSG00000031386	host cell factor C1 [Source:MGI Symbol;Acc:MGI:105942]	X	73942792	73966357	-	-0.658775	2.05119e-05
Armc1	ENSMUSG00000027599	armadillo repeat containing 1 [Source:MGI Symbol;Acc:MGI:1921502]	3	19132146	19163065	-	-0.658663	6.86189e-06
Prrc1	ENSMUSG00000024594	proline-rich coiled-coil 1 [Source:MGI Symbol;Acc:MGI:1916106]	18	57354733	57392719	+	-0.65842	0.000882225
Trmt61b	ENSMUSG00000085492	tRNA methyltransferase 61 homolog B (S. cerevisiae) [Source:MGI Symbol;Acc:MGI:1916039]	17	71557027	71598755	-	-0.658105	0.0039142
Etfb	ENSMUSG00000004610	electron transferring flavoprotein, beta polypeptide [Source:MGI Symbol;Acc:MGI:106098]	7	43444108	43457800	+	-0.657452	1.17365e-05
Nfatc3	ENSMUSG00000031902	nuclear factor of activated T cells, cytoplasmic, calcineurin dependent 3 [Source:MGI Symbol;Acc:MGI:103296]	8	106059603	106130537	+	-0.657432	0.000134806
H2-Ke2	ENSMUSG00000024309	H2-K region expressed gene 2 [Source:MGI Symbol;Acc:MGI:95908]	17	33938821	33940343	-	-0.657275	1.46807e-05
Fhad1	ENSMUSG00000051435	forkhead-associated (FHA) phosphopeptide binding domain 1 [Source:MGI Symbol;Acc:MGI:1920323]	4	141890438	142015082	-	-0.657159	0.00255747
Exosc5	ENSMUSG00000061286	exosome component 5 [Source:MGI Symbol;Acc:MGI:107889]	7	25659153	25668031	+	-0.657079	0.0356912
Wars	ENSMUSG00000021266	tryptophanyl-tRNA synthetase [Source:MGI Symbol;Acc:MGI:104630]	12	108860030	108894174	-	-0.657053	3.14196e-06
Gmeb1	ENSMUSG00000028901	glucocorticoid modulatory element binding protein 1 [Source:MGI Symbol;Acc:MGI:2135604]	4	132221025	132261602	-	-0.656705	0.000527909
2310030N02Rik	ENSMUSG00000050323	RIKEN cDNA 2310030N02 gene [Source:MGI Symbol;Acc:MGI:1924197]	4	11051045	11076205	-	-0.656536	0.0238507
Ppp1cb	ENSMUSG00000014956	protein phosphatase 1, catalytic subunit, beta isoform [Source:MGI Symbol;Acc:MGI:104871]	5	32458974	32517433	+	-0.656418	1.25883e-05
Tmcc2	ENSMUSG00000042066	transmembrane and coiled-coil domains 2 [Source:MGI Symbol;Acc:MGI:1916125]	1	132356315	132391281	-	-0.656395	0.00440683
Cdk2	ENSMUSG00000025358	cyclin-dependent kinase 2 [Source:MGI Symbol;Acc:MGI:104772]	10	128697939	128705051	-	-0.656313	4.07886e-06
Hnrnpm	ENSMUSG00000059208	heterogeneous nuclear ribonucleoprotein M [Source:MGI Symbol;Acc:MGI:1926465]	17	33646233	33686860	-	-0.65603	0.000839441
Pcp4l1	ENSMUSG00000038370	Purkinje cell protein 4-like 1 [Source:MGI Symbol;Acc:MGI:1913675]	1	171173262	171196268	-	-0.655954	1.09629e-05
Elf4	ENSMUSG00000031103	E74-like factor 4 (ets domain transcription factor) [Source:MGI Symbol;Acc:MGI:1928377]	X	48411046	48463132	-	-0.655833	0.00278569
Ddx1	ENSMUSG00000037149	DEAD (Asp-Glu-Ala-Asp) box polypeptide 1 [Source:MGI Symbol;Acc:MGI:2144727]	12	13219308	13249213	-	-0.655509	3.06489e-07
AA467197	ENSMUSG00000033213	expressed sequence AA467197 [Source:MGI Symbol;Acc:MGI:3034182]	2	122636986	122641191	+	-0.655349	0.0167523
Nup214	ENSMUSG00000001855	nucleoporin 214 [Source:MGI Symbol;Acc:MGI:1095411]	2	31974436	32053975	+	-0.655041	0.00107192
Hnrnpk	ENSMUSG00000021546	heterogeneous nuclear ribonucleoprotein K [Source:MGI Symbol;Acc:MGI:99894]	13	58391142	58403343	-	-0.654263	8.36525e-09
Gtf3c5	ENSMUSG00000026816	general transcription factor IIIC, polypeptide 5 [Source:MGI Symbol;Acc:MGI:1917489]	2	28566311	28583751	-	-0.654056	0.0342361
Drosha	ENSMUSG00000022191	drosha, ribonuclease type III [Source:MGI Symbol;Acc:MGI:1261425]	15	12824815	12935290	+	-0.653995	0.00528772
Lnp	ENSMUSG00000009207	limb and neural patterns [Source:MGI Symbol;Acc:MGI:1918115]	2	74520291	74579435	-	-0.65385	5.09071e-06
Ccdc115	ENSMUSG00000042111	coiled-coil domain containing 115 [Source:MGI Symbol;Acc:MGI:1916918]	1	34436671	34439672	-	-0.652942	7.55305e-06
Magoh	ENSMUSG00000028609	mago-nashi homolog, proliferation-associated (Drosophila) [Source:MGI Symbol;Acc:MGI:1330312]	4	107879755	107887424	+	-0.652652	0.000132913
Scamp3	ENSMUSG00000028049	secretory carrier membrane protein 3 [Source:MGI Symbol;Acc:MGI:1346346]	3	89177473	89182765	+	-0.652631	0.00540379
Thop1	ENSMUSG00000004929	thimet oligopeptidase 1 [Source:MGI Symbol;Acc:MGI:1354165]	10	81070035	81082559	+	-0.652547	0.000177812
Nt5c	ENSMUSG00000020736	5',3'-nucleotidase, cytosolic [Source:MGI Symbol;Acc:MGI:1354954]	11	115490420	115491862	-	-0.652322	6.9126e-05
Cux1	ENSMUSG00000029705	cut-like homeobox 1 [Source:MGI Symbol;Acc:MGI:88568]	5	136248135	136567490	-	-0.652296	7.62195e-09
6720463M24Rik	ENSMUSG00000022070	RIKEN cDNA 6720463M24 gene [Source:MGI Symbol;Acc:MGI:1924994]	14	99046427	99074537	+	-0.652151	3.02174e-05
C230052I12Rik	ENSMUSG00000030493	RIKEN cDNA C230052I12 gene [Source:MGI Symbol;Acc:MGI:2142208]	7	35392275	35396817	-	-0.651226	0.0109631
Snrpd2	ENSMUSG00000040824	small nuclear ribonucleoprotein D2 [Source:MGI Symbol;Acc:MGI:98345]	7	19149722	19152735	+	-0.651173	2.07189e-05
Fdft1	ENSMUSG00000021273	farnesyl diphosphate farnesyl transferase 1 [Source:MGI Symbol;Acc:MGI:102706]	14	63145153	63177793	-	-0.651044	8.76683e-05
Gxylt1	ENSMUSG00000036197	glucoside xylosyltransferase 1 [Source:MGI Symbol;Acc:MGI:2684933]	15	93239742	93275161	-	-0.650745	0.000355604
Mri1	ENSMUSG00000004996	methylthioribose-1-phosphate isomerase homolog (S. cerevisiae) [Source:MGI Symbol;Acc:MGI:1915123]	8	84249906	84257326	-	-0.650435	0.0275458
Zfp706	ENSMUSG00000062397	zinc finger protein 706 [Source:MGI Symbol;Acc:MGI:1915286]	15	36997031	37007402	-	-0.650208	0.000280659
Heatr2	ENSMUSG00000025857	HEAT repeat containing 2 [Source:MGI Symbol;Acc:MGI:3616079]	5	139150223	139186510	+	-0.649981	0.00322717
Tns3	ENSMUSG00000020422	tensin 3 [Source:MGI Symbol;Acc:MGI:2443012]	11	8431652	8664535	-	-0.649895	0.00037082
Tmem93	ENSMUSG00000047260	transmembrane protein 93 [Source:MGI Symbol;Acc:MGI:1913298]	11	73175519	73177037	-	-0.64927	8.09675e-05
Eif3c	ENSMUSG00000030738	eukaryotic translation initiation factor 3, subunit C [Source:MGI Symbol;Acc:MGI:1926966]	7	126546912	126566366	-	-0.649131	5.74912e-06
Igf2bp2	ENSMUSG00000033581	insulin-like growth factor 2 mRNA binding protein 2 [Source:MGI Symbol;Acc:MGI:1890358]	16	22059009	22163299	-	-0.648929	0.00520866
Prdm9	ENSMUSG00000051977	PR domain containing 9 [Source:MGI Symbol;Acc:MGI:2384854]	17	15543079	15564354	-	-0.648904	0.0147355
Abcf1	ENSMUSG00000038762	ATP-binding cassette, sub-family F (GCN20), member 1 [Source:MGI Symbol;Acc:MGI:1351658]	17	35956819	35969761	-	-0.648821	0.000100989
Bhlhe40	ENSMUSG00000030103	basic helix-loop-helix family, member e40 [Source:MGI Symbol;Acc:MGI:1097714]	6	108660629	108666925	+	-0.648287	0.00419341
Ercc6	ENSMUSG00000054051	excision repair cross-complementing rodent repair deficiency, complementation group 6 [Source:MGI Symbol;Acc:MGI:1100494]	14	32513521	32580989	+	-0.648245	1.21164e-06
Atp10a	ENSMUSG00000025324	ATPase, class V, type 10A [Source:MGI Symbol;Acc:MGI:1330809]	7	58658202	58829426	+	-0.647877	0.00105629
Rpl7l1	ENSMUSG00000063888	ribosomal protein L7-like 1 [Source:MGI Symbol;Acc:MGI:1913479]	17	46773907	46782656	-	-0.647259	6.20138e-07
Meaf6	ENSMUSG00000028863	MYST/Esa1-associated factor 6 [Source:MGI Symbol;Acc:MGI:1917338]	4	125085134	125113238	+	-0.647247	0.000267804
Rps6ka4	ENSMUSG00000024952	ribosomal protein S6 kinase, polypeptide 4 [Source:MGI Symbol;Acc:MGI:1930076]	19	6829085	6840601	-	-0.64688	0.000154588
Gm9938	ENSMUSG00000054178	predicted gene 9938 [Source:MGI Symbol;Acc:MGI:3641836]	19	23723279	23725034	+	-0.646569	0.0102339
Ankrd11	ENSMUSG00000035569	ankyrin repeat domain 11 [Source:MGI Symbol;Acc:MGI:1924337]	8	122883337	122974793	-	-0.646541	1.99655e-05
Cnih4	ENSMUSG00000062169	cornichon homolog 4 (Drosophila) [Source:MGI Symbol;Acc:MGI:1925828]	1	181150931	181168994	+	-0.646382	4.5241e-05
Tubgcp2	ENSMUSG00000025474	tubulin, gamma complex associated protein 2 [Source:MGI Symbol;Acc:MGI:1921487]	7	139995955	140036350	-	-0.646329	8.2981e-06
Romo1	ENSMUSG00000067847	reactive oxygen species modulator 1 [Source:MGI Symbol;Acc:MGI:1914317]	2	156144039	156145797	+	-0.646173	0.0422082
Ing5	ENSMUSG00000026283	inhibitor of growth family, member 5 [Source:MGI Symbol;Acc:MGI:1922816]	1	93803965	93822101	+	-0.645611	4.01028e-06
Znrf3	ENSMUSG00000041961	zinc and ring finger 3 [Source:MGI Symbol;Acc:MGI:3039616]	11	5276324	5444847	-	-0.645137	0.0147483
Nup54	ENSMUSG00000034826	nucleoporin 54 [Source:MGI Symbol;Acc:MGI:1920460]	5	92415540	92435219	-	-0.645024	2.20326e-06
Snapc1	ENSMUSG00000021113	small nuclear RNA activating complex, polypeptide 1 [Source:MGI Symbol;Acc:MGI:1922877]	12	73964530	73984820	+	-0.644439	0.00135931
Ints7	ENSMUSG00000037461	integrator complex subunit 7 [Source:MGI Symbol;Acc:MGI:1924315]	1	191575763	191622672	+	-0.644088	5.81883e-06
Zc3h12c	ENSMUSG00000035164	zinc finger CCCH type containing 12C [Source:MGI Symbol;Acc:MGI:3026959]	9	52111985	52168111	-	-0.643372	1.02889e-05
Panx1	ENSMUSG00000031934	pannexin 1 [Source:MGI Symbol;Acc:MGI:1860055]	9	15005161	15045478	-	-0.642033	0.00444806
Ckb	ENSMUSG00000001270	creatine kinase, brain [Source:MGI Symbol;Acc:MGI:88407]	12	111669355	111672338	-	-0.641868	5.49486e-05
Casp8ap2	ENSMUSG00000028282	caspase 8 associated protein 2 [Source:MGI Symbol;Acc:MGI:1349399]	4	32615451	32653265	+	-0.641094	5.6381e-06
Slc9a8	ENSMUSG00000039463	solute carrier family 9 (sodium/hydrogen exchanger), member 8 [Source:MGI Symbol;Acc:MGI:1924281]	2	167421712	167477000	+	-0.641046	0.000151514
Tuba1b	ENSMUSG00000023004	tubulin, alpha 1B [Source:MGI Symbol;Acc:MGI:107804]	15	98931425	98934565	-	-0.640947	0.000170892
5430417L22Rik	ENSMUSG00000074918	RIKEN cDNA 5430417L22 gene [Source:MGI Symbol;Acc:MGI:1915354]	2	118745758	118748810	+	-0.640937	0.00103837
Nfyb	ENSMUSG00000020248	nuclear transcription factor-Y beta [Source:MGI Symbol;Acc:MGI:97317]	10	82748701	82764144	-	-0.639956	2.15044e-05
Hmgb1	ENSMUSG00000066551	high mobility group box 1 [Source:MGI Symbol;Acc:MGI:96113]	5	149046702	149053513	-	-0.639738	4.87696e-07
Hmgn1	ENSMUSG00000040681	high mobility group nucleosomal binding domain 1 [Source:MGI Symbol;Acc:MGI:96120]	16	96120618	96127729	-	-0.639737	7.0339e-06
Grlf1	ENSMUSG00000058230	glucocorticoid receptor DNA binding factor 1 [Source:MGI Symbol;Acc:MGI:1929494]	7	16494473	16614993	-	-0.639576	0.000450169
Atxn2l	ENSMUSG00000032637	ataxin 2-like [Source:MGI Symbol;Acc:MGI:2446242]	7	126491708	126503437	-	-0.638795	0.00469962
Ak2	ENSMUSG00000028792	adenylate kinase 2 [Source:MGI Symbol;Acc:MGI:87978]	4	128991958	129011529	+	-0.638566	3.58583e-05
Rnps1	ENSMUSG00000034681	ribonucleic acid binding protein S1 [Source:MGI Symbol;Acc:MGI:97960]	17	24414675	24425895	+	-0.638499	1.3918e-05
Dhx15	ENSMUSG00000029169	DEAH (Asp-Glu-Ala-His) box polypeptide 15 [Source:MGI Symbol;Acc:MGI:1099786]	5	52150209	52190519	-	-0.638395	1.28301e-06
Gps1	ENSMUSG00000025156	G protein pathway suppressor 1 [Source:MGI Symbol;Acc:MGI:2384801]	11	120784272	120789102	+	-0.637877	8.69108e-05
Nudt3	ENSMUSG00000024213	nudix (nucleotide diphosphate linked moiety X)-type motif 3 [Source:MGI Symbol;Acc:MGI:1928484]	17	27579382	27623465	-	-0.637744	2.71654e-06
RP23-393A18.2	ENSMUSG00000094130	No description	14	8090078	8090554	+	-0.637323	0.0196456
Naa20	ENSMUSG00000002728	N(alpha)-acetyltransferase 20, NatB catalytic subunit [Source:MGI Symbol;Acc:MGI:1915127]	2	145902099	145916425	+	-0.636897	5.04207e-05
Prkab1	ENSMUSG00000029513	protein kinase, AMP-activated, beta 1 non-catalytic subunit [Source:MGI Symbol;Acc:MGI:1336167]	5	116013586	116024508	-	-0.636726	0.000534957
Aven	ENSMUSG00000003604	apoptosis, caspase activation inhibitor [Source:MGI Symbol;Acc:MGI:1921518]	2	112492964	112634573	+	-0.636577	0.00212885
Nsfl1c	ENSMUSG00000027455	NSFL1 (p97) cofactor (p47) [Source:MGI Symbol;Acc:MGI:3042273]	2	151494182	151511414	+	-0.636437	3.19897e-05
Arhgef1	ENSMUSG00000040940	Rho guanine nucleotide exchange factor (GEF) 1 [Source:MGI Symbol;Acc:MGI:1353510]	7	24902912	24926592	+	-0.636022	0.02044
Blm	ENSMUSG00000030528	Bloom syndrome, RecQ helicase-like [Source:MGI Symbol;Acc:MGI:1328362]	7	80454993	80535119	-	-0.635993	5.6067e-05
Rnf121	ENSMUSG00000070426	ring finger protein 121 [Source:MGI Symbol;Acc:MGI:1922462]	7	102019137	102065469	-	-0.635983	0.00469992
Dnaja2	ENSMUSG00000031701	DnaJ (Hsp40) homolog, subfamily A, member 2 [Source:MGI Symbol;Acc:MGI:1931882]	8	85537640	85555271	-	-0.635759	3.67121e-06
1110031I02Rik	ENSMUSG00000025169	RIKEN cDNA 1110031I02 gene [Source:MGI Symbol;Acc:MGI:1913429]	11	121177591	121204711	-	-0.635592	0.0111833
Xrcc6	ENSMUSG00000022471	X-ray repair complementing defective repair in Chinese hamster cells 6 [Source:MGI Symbol;Acc:MGI:95606]	15	81987835	82040085	+	-0.635581	1.37241e-05
Rpa1	ENSMUSG00000000751	replication protein A1 [Source:MGI Symbol;Acc:MGI:1915525]	11	75298166	75348324	-	-0.635458	2.6237e-07
Pole	ENSMUSG00000007080	polymerase (DNA directed), epsilon [Source:MGI Symbol;Acc:MGI:1196391]	5	110286306	110337474	+	-0.634904	4.20388e-07
Emd	ENSMUSG00000001964	emerin [Source:MGI Symbol;Acc:MGI:108117]	X	74254687	74261548	+	-0.634429	1.81466e-05
Farsa	ENSMUSG00000003808	phenylalanyl-tRNA synthetase, alpha subunit [Source:MGI Symbol;Acc:MGI:1913840]	8	84856989	84869257	+	-0.634184	8.76063e-05
Dld	ENSMUSG00000020664	dihydrolipoamide dehydrogenase [Source:MGI Symbol;Acc:MGI:107450]	12	31331564	31351437	-	-0.633518	1.22278e-05
Bpgm	ENSMUSG00000038871	2,3-bisphosphoglycerate mutase [Source:MGI Symbol;Acc:MGI:1098242]	6	34476207	34505613	+	-0.633227	0.00337855
Dnm1l	ENSMUSG00000022789	dynamin 1-like [Source:MGI Symbol;Acc:MGI:1921256]	16	16312235	16359030	-	-0.632998	1.47859e-08
Mesdc1	ENSMUSG00000070462	mesoderm development candidate 1 [Source:MGI Symbol;Acc:MGI:1891420]	7	83880495	83884341	-	-0.632659	0.000766259
Fbxo45	ENSMUSG00000035764	F-box protein 45 [Source:MGI Symbol;Acc:MGI:2447775]	16	32230112	32247158	-	-0.632545	2.09391e-06
Ptar1	ENSMUSG00000074925	protein prenyltransferase alpha subunit repeat containing 1 [Source:MGI Symbol;Acc:MGI:1921875]	19	23687400	23721129	+	-0.632301	0.00908972
Adprh	ENSMUSG00000002844	ADP-ribosylarginine hydrolase [Source:MGI Symbol;Acc:MGI:1098234]	16	38445399	38452689	-	-0.632153	5.92908e-05
Klhdc3	ENSMUSG00000063576	kelch domain containing 3 [Source:MGI Symbol;Acc:MGI:2651568]	17	46674550	46680930	-	-0.631386	0.0457094
Creb3l2	ENSMUSG00000038648	cAMP responsive element binding protein 3-like 2 [Source:MGI Symbol;Acc:MGI:2442695]	6	37327255	37442146	-	-0.631331	0.0366443
Acsl3	ENSMUSG00000032883	acyl-CoA synthetase long-chain family member 3 [Source:MGI Symbol;Acc:MGI:1921455]	1	78657825	78706987	+	-0.631322	1.96568e-05
Ptpn12	ENSMUSG00000028771	protein tyrosine phosphatase, non-receptor type 12 [Source:MGI Symbol;Acc:MGI:104673]	5	20986645	21055911	-	-0.631307	0.00439168
Dhodh	ENSMUSG00000031730	dihydroorotate dehydrogenase [Source:MGI Symbol;Acc:MGI:1928378]	8	109591343	109608673	-	-0.631014	0.0137806
Ylpm1	ENSMUSG00000021244	YLP motif containing 1 [Source:MGI Symbol;Acc:MGI:1926195]	12	84996321	85070515	+	-0.63083	0.000133119
Ino80e	ENSMUSG00000030689	INO80 complex subunit E [Source:MGI Symbol;Acc:MGI:2141881]	7	126851580	126862377	-	-0.630708	0.000184638
Ubqln4	ENSMUSG00000008604	ubiquilin 4 [Source:MGI Symbol;Acc:MGI:2150152]	3	88553716	88569725	+	-0.629649	1.56205e-05
Tceb1	ENSMUSG00000079658	transcription elongation factor B (SIII), polypeptide 1 [Source:MGI Symbol;Acc:MGI:1915173]	1	16642766	16656865	-	-0.629645	6.3427e-06
1110008P14Rik	ENSMUSG00000039195	RIKEN cDNA 1110008P14 gene [Source:MGI Symbol;Acc:MGI:1920987]	2	32377097	32381938	-	-0.629619	0.00573274
Pin1	ENSMUSG00000032171	protein (peptidyl-prolyl cis/trans isomerase) NIMA-interacting 1 [Source:MGI Symbol;Acc:MGI:1346036]	9	20652130	20666584	+	-0.628831	0.000560812
Etf1	ENSMUSG00000024360	eukaryotic translation termination factor 1 [Source:MGI Symbol;Acc:MGI:2385071]	18	34902785	34932007	-	-0.62878	1.74712e-06
Calu	ENSMUSG00000029767	calumenin [Source:MGI Symbol;Acc:MGI:1097158]	6	29348069	29377110	+	-0.628767	3.53966e-07
Sdad1	ENSMUSG00000029415	SDA1 domain containing 1 [Source:MGI Symbol;Acc:MGI:2140779]	5	92284010	92310024	-	-0.62837	0.000238819
Rbm27	ENSMUSG00000024491	RNA binding motif protein 27 [Source:MGI Symbol;Acc:MGI:2147194]	18	42275353	42341542	+	-0.628285	0.000491177
Ndufa11	ENSMUSG00000002379	NADH dehydrogenase (ubiquinone) 1 alpha subcomplex 11 [Source:MGI Symbol;Acc:MGI:1917125]	17	56717762	56724248	+	-0.628002	0.0025096
Asf1a	ENSMUSG00000019857	ASF1 anti-silencing function 1 homolog A (S. cerevisiae) [Source:MGI Symbol;Acc:MGI:1913653]	10	53596961	53609213	+	-0.627729	0.000143144
Vac14	ENSMUSG00000010936	Vac14 homolog (S. cerevisiae) [Source:MGI Symbol;Acc:MGI:2157980]	8	110618638	110720396	+	-0.627447	0.000169482
Mmgt1	ENSMUSG00000061273	membrane magnesium transporter 1 [Source:MGI Symbol;Acc:MGI:2384305]	X	56585512	56598069	-	-0.627339	6.15004e-06
Hdac2	ENSMUSG00000019777	histone deacetylase 2 [Source:MGI Symbol;Acc:MGI:1097691]	10	36974544	37001889	+	-0.627282	1.92028e-05
Prkar2b	ENSMUSG00000002997	protein kinase, cAMP dependent regulatory, type II beta [Source:MGI Symbol;Acc:MGI:97760]	12	31958476	32061296	-	-0.627248	3.10976e-05
Map4k3	ENSMUSG00000024242	mitogen-activated protein kinase kinase kinase kinase 3 [Source:MGI Symbol;Acc:MGI:2154405]	17	80580512	80728093	-	-0.627065	3.30668e-07
L3mbtl2	ENSMUSG00000022394	l(3)mbt-like 2 (Drosophila) [Source:MGI Symbol;Acc:MGI:2443584]	15	81663889	81688315	+	-0.627046	6.01663e-05
Ublcp1	ENSMUSG00000041231	ubiquitin-like domain containing CTD phosphatase 1 [Source:MGI Symbol;Acc:MGI:1933105]	11	44454571	44470498	-	-0.626862	0.000816817
Klhdc4	ENSMUSG00000040263	kelch domain containing 4 [Source:MGI Symbol;Acc:MGI:2384569]	8	121796313	121829569	-	-0.626695	0.000112342
Tfrc	ENSMUSG00000022797	transferrin receptor [Source:MGI Symbol;Acc:MGI:98822]	16	32608920	32632794	+	-0.626373	9.86979e-05
Nom1	ENSMUSG00000001569	nucleolar protein with MIF4G domain 1 [Source:MGI Symbol;Acc:MGI:1861749]	5	29434664	29453506	+	-0.62603	1.02046e-05
Gmeb2	ENSMUSG00000038705	glucocorticoid modulatory element binding protein 2 [Source:MGI Symbol;Acc:MGI:2652836]	2	181251449	181288035	-	-0.626027	0.0045158
Snx3	ENSMUSG00000019804	sorting nexin 3 [Source:MGI Symbol;Acc:MGI:1860188]	10	42502030	42535381	+	-0.625284	4.7627e-05
Hsf1	ENSMUSG00000022556	heat shock factor 1 [Source:MGI Symbol;Acc:MGI:96238]	15	76477445	76500972	+	-0.625097	0.0446021
Prpf19	ENSMUSG00000024735	PRP19/PSO4 pre-mRNA processing factor 19 homolog (S. cerevisiae) [Source:MGI Symbol;Acc:MGI:106247]	19	10888156	10909559	+	-0.624448	0.000284087
Tab3	ENSMUSG00000035476	TGF-beta activated kinase 1/MAP3K7 binding protein 3 [Source:MGI Symbol;Acc:MGI:1913974]	X	85574022	85634469	+	-0.624175	0.00293571
Htatip2	ENSMUSG00000039745	HIV-1 tat interactive protein 2, homolog (human) [Source:MGI Symbol;Acc:MGI:1859271]	7	49759106	49773999	+	-0.624028	0.00166373
Nlrc3	ENSMUSG00000049871	NLR family, CARD domain containing 3 [Source:MGI Symbol;Acc:MGI:2444070]	16	3945007	3976632	-	-0.623993	0.0139736
Srrm2	ENSMUSG00000039218	serine/arginine repetitive matrix 2 [Source:MGI Symbol;Acc:MGI:1923206]	17	23803187	23824739	+	-0.623789	0.00249863
Gm7964	ENSMUSG00000063902	predicted gene 7964 [Source:MGI Symbol;Acc:MGI:3646150]	7	83755904	83757356	+	-0.623577	9.56442e-06
Srprb	ENSMUSG00000032553	signal recognition particle receptor, B subunit [Source:MGI Symbol;Acc:MGI:102964]	9	103188033	103202137	-	-0.62275	0.000210537
Parp3	ENSMUSG00000023249	poly (ADP-ribose) polymerase family, member 3 [Source:MGI Symbol;Acc:MGI:1891258]	9	106470322	106476949	-	-0.622632	0.000181913
Ube2d2	ENSMUSG00000091896	ubiquitin-conjugating enzyme E2D 2 [Source:MGI Symbol;Acc:MGI:1930715]	18	35771559	35807172	+	-0.622271	0.000289419
Rfc3	ENSMUSG00000033970	replication factor C (activator 1) 3 [Source:MGI Symbol;Acc:MGI:1916513]	5	151642756	151651242	-	-0.622236	5.59399e-05
Sec24b	ENSMUSG00000001052	Sec24 related gene family, member B (S. cerevisiae) [Source:MGI Symbol;Acc:MGI:2139764]	3	129982759	130061553	-	-0.622173	0.00290843
Tulp4	ENSMUSG00000034377	tubby like protein 4 [Source:MGI Symbol;Acc:MGI:1916092]	17	6106437	6251128	+	-0.622057	8.57115e-07
Acot11	ENSMUSG00000034853	acyl-CoA thioesterase 11 [Source:MGI Symbol;Acc:MGI:1913736]	4	106744555	106804998	-	-0.621964	7.67618e-05
Bpnt1	ENSMUSG00000026617	bisphosphate 3'-nucleotidase 1 [Source:MGI Symbol;Acc:MGI:1338800]	1	185332149	185357777	+	-0.621824	2.74532e-05
Tmem245	ENSMUSG00000055296	transmembrane 245 [Source:MGI Symbol;Acc:MGI:2445107]	4	56866923	56947437	-	-0.621172	2.86301e-06
Sertad2	ENSMUSG00000049800	SERTA domain containing 2 [Source:MGI Symbol;Acc:MGI:1931026]	11	20543253	20653021	+	-0.621111	0.000134914
Galk1	ENSMUSG00000020766	galactokinase 1 [Source:MGI Symbol;Acc:MGI:95730]	11	116008457	116012719	-	-0.620554	0.0033817
Ndufa5	ENSMUSG00000023089	NADH dehydrogenase (ubiquinone) 1 alpha subcomplex, 5 [Source:MGI Symbol;Acc:MGI:1915452]	6	24518666	24528013	-	-0.620531	3.84681e-06
Reep3	ENSMUSG00000019873	receptor accessory protein 3 [Source:MGI Symbol;Acc:MGI:88930]	10	67009189	67096988	-	-0.620438	6.03566e-08
Dicer1	ENSMUSG00000041415	dicer 1, ribonuclease type III [Source:MGI Symbol;Acc:MGI:2177178]	12	104687742	104751952	-	-0.619949	7.1705e-05
Kpna4	ENSMUSG00000027782	karyopherin (importin) alpha 4 [Source:MGI Symbol;Acc:MGI:1100848]	3	69067149	69127113	-	-0.619862	3.76251e-06
Pds5b	ENSMUSG00000034021	PDS5, regulator of cohesion maintenance, homolog B (S. cerevisiae) [Source:MGI Symbol;Acc:MGI:2140945]	5	150673739	150810690	+	-0.619733	2.76275e-05
Apobr	ENSMUSG00000042759	apolipoprotein B receptor [Source:MGI Symbol;Acc:MGI:2176230]	7	126584942	126589112	+	-0.619529	0.00249753
Rnf141	ENSMUSG00000030788	ring finger protein 141 [Source:MGI Symbol;Acc:MGI:1914400]	7	110800432	110844457	-	-0.619363	6.62217e-07
Znhit2	ENSMUSG00000075227	zinc finger, HIT domain containing 2 [Source:MGI Symbol;Acc:MGI:1352481]	19	6061192	6062470	+	-0.619171	0.0139203
Msra	ENSMUSG00000054733	methionine sulfoxide reductase A [Source:MGI Symbol;Acc:MGI:106916]	14	64122623	64455903	-	-0.618909	0.000189506
Glrx2	ENSMUSG00000018196	glutaredoxin 2 (thioltransferase) [Source:MGI Symbol;Acc:MGI:1916617]	1	143739029	143749676	+	-0.618415	0.0271103
Ahcy	ENSMUSG00000027597	S-adenosylhomocysteine hydrolase [Source:MGI Symbol;Acc:MGI:87968]	2	155059310	155074497	-	-0.617748	0.0162083
Gbf1	ENSMUSG00000025224	golgi-specific brefeldin A-resistance factor 1 [Source:MGI Symbol;Acc:MGI:1861607]	19	46152509	46286510	+	-0.617726	0.00151349
Ccdc25	ENSMUSG00000022035	coiled-coil domain containing 25 [Source:MGI Symbol;Acc:MGI:1914429]	14	65837302	65866604	+	-0.617611	0.000121588
Crip1	ENSMUSG00000006360	cysteine-rich protein 1 (intestinal) [Source:MGI Symbol;Acc:MGI:88501]	12	113152012	113153877	+	-0.617514	0.000288996
Sec63	ENSMUSG00000019802	SEC63-like (S. cerevisiae) [Source:MGI Symbol;Acc:MGI:2155302]	10	42761496	42832514	+	-0.617357	2.55638e-05
Dpy30	ENSMUSG00000024067	dpy-30 homolog (C. elegans) [Source:MGI Symbol;Acc:MGI:1913560]	17	74299474	74323944	-	-0.617176	0.00112188
Zfp326	ENSMUSG00000029290	zinc finger protein 326 [Source:MGI Symbol;Acc:MGI:1927246]	5	105876565	105915818	+	-0.617172	0.00459076
L1cam	ENSMUSG00000031391	L1 cell adhesion molecule [Source:MGI Symbol;Acc:MGI:96721]	X	73853778	73896105	-	-0.616825	0.000162471
Fam82a2	ENSMUSG00000070730	family with sequence similarity 82, member A2 [Source:MGI Symbol;Acc:MGI:1915059]	2	119137001	119157034	-	-0.616703	0.000158909
D2Wsu81e	ENSMUSG00000039660	DNA segment, Chr 2, Wayne State University 81, expressed [Source:MGI Symbol;Acc:MGI:106544]	2	30173447	30178459	-	-0.614973	0.00143615
Lss	ENSMUSG00000033105	lanosterol synthase [Source:MGI Symbol;Acc:MGI:1336155]	10	76531588	76557138	+	-0.61482	0.000161681
Cebpb	ENSMUSG00000056501	CCAAT/enhancer binding protein (C/EBP), beta [Source:MGI Symbol;Acc:MGI:88373]	2	167688915	167690418	+	-0.614776	0.00454522
Tsfm	ENSMUSG00000040521	Ts translation elongation factor, mitochondrial [Source:MGI Symbol;Acc:MGI:1913649]	10	127011572	127030840	-	-0.614447	0.00341851
Dnajb11	ENSMUSG00000004460	DnaJ (Hsp40) homolog, subfamily B, member 11 [Source:MGI Symbol;Acc:MGI:1915088]	16	22857845	22879634	+	-0.614321	4.37461e-07
Xrcc5	ENSMUSG00000026187	X-ray repair complementing defective repair in Chinese hamster cells 5 [Source:MGI Symbol;Acc:MGI:104517]	1	72307421	72394952	+	-0.613814	0.0417018
Mgat4a	ENSMUSG00000026110	mannoside acetylglucosaminyltransferase 4, isoenzyme A [Source:MGI Symbol;Acc:MGI:2662992]	1	37439340	37541016	-	-0.613598	2.80996e-06
Mettl2	ENSMUSG00000020691	methyltransferase like 2 [Source:MGI Symbol;Acc:MGI:1289171]	11	105126425	105140394	+	-0.613302	0.00265947
Gtf2e1	ENSMUSG00000022828	general transcription factor II E, polypeptide 1 (alpha subunit) [Source:MGI Symbol;Acc:MGI:1921447]	16	37509790	37539789	-	-0.613252	0.000126775
Tyw3	ENSMUSG00000047583	tRNA-yW synthesizing protein 3 homolog (S. cerevisiae) [Source:MGI Symbol;Acc:MGI:2445040]	3	154576520	154597104	-	-0.612944	0.0418824
Ttll12	ENSMUSG00000016757	tubulin tyrosine ligase-like family, member 12 [Source:MGI Symbol;Acc:MGI:3039573]	15	83575119	83595157	-	-0.612813	0.00409575
Eif4enif1	ENSMUSG00000020454	eukaryotic translation initiation factor 4E nuclear import factor 1 [Source:MGI Symbol;Acc:MGI:1921453]	11	3202392	3244588	+	-0.612019	0.000337619
Hnrnpf	ENSMUSG00000042079	heterogeneous nuclear ribonucleoprotein F [Source:MGI Symbol;Acc:MGI:2138741]	6	117900324	117925622	+	-0.611665	6.59651e-08
Brd7	ENSMUSG00000031660	bromodomain containing 7 [Source:MGI Symbol;Acc:MGI:1349766]	8	88331039	88362194	-	-0.611649	0.00379619
Nvl	ENSMUSG00000026516	nuclear VCP-like [Source:MGI Symbol;Acc:MGI:1914709]	1	181093423	181144157	-	-0.611562	1.43934e-06
Phf17	ENSMUSG00000025764	PHD finger protein 17 [Source:MGI Symbol;Acc:MGI:1925835]	3	41555734	41616862	+	-0.611494	2.74532e-05
Il17ra	ENSMUSG00000002897	interleukin 17 receptor A [Source:MGI Symbol;Acc:MGI:107399]	6	120463197	120483727	+	-0.610571	1.95053e-05
Thg1l	ENSMUSG00000011254	tRNA-histidine guanylyltransferase 1-like (S. cerevisiae) [Source:MGI Symbol;Acc:MGI:1913878]	11	45946843	45955494	-	-0.609987	0.00578295
Rbms1	ENSMUSG00000026970	RNA binding motif, single stranded interacting protein 1 [Source:MGI Symbol;Acc:MGI:1861774]	2	60750193	60963192	-	-0.609835	7.48193e-06
0610007L01Rik	ENSMUSG00000053094	RIKEN cDNA 0610007L01 gene [Source:MGI Symbol;Acc:MGI:1918917]	5	130219744	130243765	+	-0.609422	3.49244e-07
Alms1	ENSMUSG00000063810	Alstrom syndrome 1 homolog (human) [Source:MGI Symbol;Acc:MGI:1934606]	6	85587531	85702753	+	-0.608683	2.30856e-05
Ubqln1	ENSMUSG00000005312	ubiquilin 1 [Source:MGI Symbol;Acc:MGI:1860276]	13	58176156	58215653	-	-0.608591	1.59289e-06
Fyn	ENSMUSG00000019843	Fyn proto-oncogene [Source:MGI Symbol;Acc:MGI:95602]	10	39368855	39565381	+	-0.608523	9.6405e-07
Nufip1	ENSMUSG00000022009	nuclear fragile X mental retardation protein interacting protein 1 [Source:MGI Symbol;Acc:MGI:1351474]	14	76110891	76137379	+	-0.608417	0.000164715
[truncated: 3,993 more rows]
