# Supplementary material for: Primary macrophages and J774 cells respond differently to infection with Mycobacterium tuberculosis
Source: Sci Rep. 2017 Feb 8;7:42225. doi: 10.1038/srep42225 (PMC5296737; doi:10.1038/srep42225)
Supplement: Supplementary Dataset S2 [file srep42225-s3.xls]

## Sheet: Sheet1
Primary macrophages and J774 cells respond differently to infection with Mycobacterium tuberculosis
Nuria Andreu*, Jody Phelan, Paola F. de Sessions, Jacqueline M. Cliff, Taane G. Clark, and Martin L. Hibberd*
*Corresponding authors: Nuria Andreu and Martin L. Hibberd
Corresponding authors email addressess: nuria.andreum@gmail.com, Martin.Hibberd@lshtm.ac.uk
Supplementary Data S2. Differentially expressed genes
List of genes differentially expressed in macrophages infected with live M. tuberculosis or stimulated with dead M. tuberculosis compared to uninfected macrophages. The Log2FC and FDR values are only shown for those genes with an FDR<0.05.

## Sheet: BMDM Live vs Uninfected
Gene symbol	Ensembl ID	Description	Chromosome	Start	End	Strand	Log2 FC 4 hpi	FDR 4 hpi	Log2 FC 24 hpi	FDR 24 hpi
Rtn4rl1	ENSMUSG00000045287	reticulon 4 receptor-like 1 [Source:MGI Symbol;Acc:MGI:2661375]	11	75193783	75267769	+	-5.39395	4.60937e-15	-2.87624	1.34045e-06
Hes1	ENSMUSG00000022528	hairy and enhancer of split 1 (Drosophila) [Source:MGI Symbol;Acc:MGI:104853]	16	30064384	30067796	+	-5.36028	1.06789e-16	-4.6233	6.97995e-08
Zbtb16	ENSMUSG00000066687	zinc finger and BTB domain containing 16 [Source:MGI Symbol;Acc:MGI:103222]	9	48654311	48835945	-	-4.89368	1.00269e-21	-1.54274	0.000136402
Cbx2	ENSMUSG00000025577	chromobox homolog 2 (Drosophila Pc class) [Source:MGI Symbol;Acc:MGI:88289]	11	119022962	119031270	+	-4.42762	3.23093e-11	-1.26046	0.0119694
Arhgap33	ENSMUSG00000036882	Rho GTPase activating protein 33 [Source:MGI Symbol;Acc:MGI:2673998]	7	30522226	30534180	-	-4.30757	6.63837e-06	-4.5874	4.53228e-06
Sox4	ENSMUSG00000076431	SRY-box containing gene 4 [Source:MGI Symbol;Acc:MGI:98366]	13	28948919	28953713	-	-4.20736	3.7797e-19	-2.94046	1.15824e-17
Runx3	ENSMUSG00000070691	runt related transcription factor 3 [Source:MGI Symbol;Acc:MGI:102672]	4	135120652	135177990	+	-3.97139	2.10744e-05
Bmf	ENSMUSG00000040093	BCL2 modifying factor [Source:MGI Symbol;Acc:MGI:2176433]	2	118528757	118549687	-	-3.83797	3.46186e-24	-1.86393	8.63033e-26
Egr3	ENSMUSG00000033730	early growth response 3 [Source:MGI Symbol;Acc:MGI:1306780]	14	70077445	70080157	+	-3.81191	2.00664e-08
Angptl4	ENSMUSG00000002289	angiopoietin-like 4 [Source:MGI Symbol;Acc:MGI:1888999]	17	33773750	33781575	-	-3.80161	2.24151e-09	-2.82858	1.28165e-20
Epha2	ENSMUSG00000006445	Eph receptor A2 [Source:MGI Symbol;Acc:MGI:95278]	4	141301240	141329384	+	-3.74272	0.00297589
Cables1	ENSMUSG00000040957	CDK5 and Abl enzyme substrate 1 [Source:MGI Symbol;Acc:MGI:1927065]	18	11839220	11945627	+	-3.6912	0.000396242	-3.18619	9.16354e-07
Gm16278	ENSMUSG00000084862	predicted gene 16278 [Source:MGI Symbol;Acc:MGI:3826602]	17	25919089	25935745	+	-3.67301	0.000934685	-1.05291	0.030115
2810455O05Rik	ENSMUSG00000085030	RIKEN cDNA 2810455O05 gene [Source:MGI Symbol;Acc:MGI:1920072]	8	123838553	123840785	-	-3.66016	5.49936e-07	-2.04077	0.00064218
Gm15513	ENSMUSG00000086291	predicted gene 15513 [Source:MGI Symbol;Acc:MGI:3782961]	5	34211810	34213802	-	-3.6483	1.52976e-09	-2.5148	5.85113e-33
Trib2	ENSMUSG00000020601	tribbles homolog 2 (Drosophila) [Source:MGI Symbol;Acc:MGI:2145021]	12	15791727	15816877	-	-3.62206	0.000286875
Zfp395	ENSMUSG00000034522	zinc finger protein 395 [Source:MGI Symbol;Acc:MGI:2682318]	14	65358676	65398930	+	-3.60526	1.93825e-12	-1.76517	7.93509e-07
Tfap4	ENSMUSG00000005718	transcription factor AP4 [Source:MGI Symbol;Acc:MGI:103239]	16	4544661	4559720	-	-3.47419	9.25985e-14	-0.825072	0.0204368
Egr1	ENSMUSG00000038418	early growth response 1 [Source:MGI Symbol;Acc:MGI:95295]	18	34859823	34864984	+	-3.47027	1.4e-45
Ier5l	ENSMUSG00000089762	immediate early response 5-like [Source:MGI Symbol;Acc:MGI:1919750]	2	30472648	30474199	-	-3.46751	5.20351e-08	-3.25643	6.18902e-09
Pdxp	ENSMUSG00000068221	pyridoxal (pyridoxine, vitamin B6) phosphatase [Source:MGI Symbol;Acc:MGI:1919282]	15	78913919	78919517	+	-3.46286	0.00402745
Cdca7	ENSMUSG00000055612	cell division cycle associated 7 [Source:MGI Symbol;Acc:MGI:1914203]	2	72476159	72486893	+	-3.45068	2.8e-45	0.72	0.00734259
2900005J15Rik	ENSMUSG00000043833	RIKEN cDNA 2900005J15 gene [Source:MGI Symbol;Acc:MGI:1914511]	5	25100983	25110109	+	-3.43822	0.000360697
Ahdc1	ENSMUSG00000037692	AT hook, DNA binding motif, containing 1 [Source:MGI Symbol;Acc:MGI:2444218]	4	133011260	133078110	+	-3.41586	9.43511e-06
Nos1ap	ENSMUSG00000038473	nitric oxide synthase 1 (neuronal) adaptor protein [Source:MGI Symbol;Acc:MGI:1917979]	1	170302668	170589861	-	-3.39311	0.00241722
Nr4a1	ENSMUSG00000023034	nuclear receptor subfamily 4, group A, member 1 [Source:MGI Symbol;Acc:MGI:1352454]	15	101266846	101274792	+	-3.36364	2.62931e-29
Gpr34	ENSMUSG00000040229	G protein-coupled receptor 34 [Source:MGI Symbol;Acc:MGI:1346334]	X	13632089	13640858	+	-3.34744	0.00011613	-4.7733	0
Tigd3	ENSMUSG00000044390	tigger transposable element derived 3 [Source:MGI Symbol;Acc:MGI:2681860]	19	5891139	5894107	-	-3.33139	0.00892928
Ppp1r13l	ENSMUSG00000040734	protein phosphatase 1, regulatory (inhibitor) subunit 13 like [Source:MGI Symbol;Acc:MGI:3525053]	7	19359749	19378533	+	-3.32441	0.00379866
Fam78a	ENSMUSG00000050592	family with sequence similarity 78, member A [Source:MGI Symbol;Acc:MGI:2443569]	2	32050055	32084857	-	-3.30657	4.12941e-20	-0.679814	0.0144985
Etl4	ENSMUSG00000036617	enhancer trap locus 4 [Source:MGI Symbol;Acc:MGI:95454]	2	19909780	20810713	+	-3.28824	1.30973e-06	-1.83904	4.96688e-09
Tenc1	ENSMUSG00000037003	tensin like C1 domain-containing phosphatase [Source:MGI Symbol;Acc:MGI:2387586]	15	102102988	102116401	+	-3.26378	0.000472119
Nat8l	ENSMUSG00000048142	N-acetyltransferase 8-like [Source:MGI Symbol;Acc:MGI:2447776]	5	33995984	34005916	+	-3.2573	0.0198945	-4.19324	2.59312e-21
Lipc	ENSMUSG00000032207	lipase, hepatic [Source:MGI Symbol;Acc:MGI:96216]	9	70798129	70934808	-	-3.23931	0.00666481
Thbd	ENSMUSG00000074743	thrombomodulin [Source:MGI Symbol;Acc:MGI:98736]	2	148404471	148408188	-	-3.23465	5.04135e-24	-1.64038	5.28266e-18
2610528B01Rik	ENSMUSG00000086084	RIKEN cDNA 2610528B01 gene [Source:MGI Symbol;Acc:MGI:1917292]	4	136343975	136345981	+	-3.22675	0.00115908	-1.44359	0.0170373
2900006K08Rik	ENSMUSG00000057265	RIKEN cDNA 2900006K08 gene [Source:MGI Symbol;Acc:MGI:1920123]	12	84409071	84433780	+	-3.22195	0.00593369
Necab3	ENSMUSG00000027489	N-terminal EF-hand calcium binding protein 3 [Source:MGI Symbol;Acc:MGI:1861721]	2	154544399	154558890	-	-3.17252	0.00791167
Lrig3	ENSMUSG00000020105	leucine-rich repeats and immunoglobulin-like domains 3 [Source:MGI Symbol;Acc:MGI:2443955]	10	125966219	126015359	+	-3.14823	0.00125819	-2.38612	2.59125e-05
1700001C19Rik	ENSMUSG00000047150	RIKEN cDNA 1700001C19 gene [Source:MGI Symbol;Acc:MGI:1922712]	17	47412734	47437376	-	-3.0714	0.0289463
Rab3il1	ENSMUSG00000024663	RAB3A interacting protein (rabin3)-like 1 [Source:MGI Symbol;Acc:MGI:1922010]	19	10001669	10038380	+	-3.04383	0
Mrvi1	ENSMUSG00000005611	MRV integration site 1 [Source:MGI Symbol;Acc:MGI:1338023]	7	110868266	110982461	-	-3.03798	0.00407926
Zfp760	ENSMUSG00000067928	zinc finger protein 760 [Source:MGI Symbol;Acc:MGI:2679257]	17	21707741	21725636	+	-3.02705	6.69354e-13	-1.08899	6.94874e-06
2900052L18Rik	ENSMUSG00000043993	RIKEN cDNA 2900052L18 gene [Source:MGI Symbol;Acc:MGI:1924085]	11	120229802	120231585	-	-3.02697	0.0168287	-1.38259	0.0172574
Zfp36l2	ENSMUSG00000045817	zinc finger protein 36, C3H type-like 2 [Source:MGI Symbol;Acc:MGI:107945]	17	84183931	84187947	-	-3.02123	0	-0.907484	0.00018132
Rab3a	ENSMUSG00000031840	RAB3A, member RAS oncogene family [Source:MGI Symbol;Acc:MGI:97843]	8	70754679	70758677	+	-3.0196	1.53493e-05
1700023H06Rik	ENSMUSG00000089827	RIKEN cDNA 1700023H06 gene [Source:MGI Symbol;Acc:MGI:1916692]	13	80884224	80885524	-	-3.00993	0.0152534
Dtl	ENSMUSG00000037474	denticleless homolog (Drosophila) [Source:MGI Symbol;Acc:MGI:1924093]	1	191537365	191575534	-	-2.99634	0	-1.08905	0.000226199
Relt	ENSMUSG00000008318	RELT tumor necrosis factor receptor [Source:MGI Symbol;Acc:MGI:2443373]	7	100845848	100863446	-	-2.9924	0.00021053	-1.07452	0.0308619
Zfp882	ENSMUSG00000089857	zinc finger protein 882 [Source:MGI Symbol;Acc:MGI:3642748]	8	71908608	71916354	+	-2.98565	1.67347e-06	-1.0309	0.00784562
AC165327.1	ENSMUSG00000094058	Mszf84 [Source:UniProtKB/TrEMBL;Acc:O88244]	19	61119420	61119590	-	-2.98565	0.0389186
Lyl1	ENSMUSG00000034041	lymphoblastomic leukemia 1 [Source:MGI Symbol;Acc:MGI:96891]	8	84701457	84704715	+	-2.98101	2.19676e-10	-1.23526	1.19438e-07
Ipcef1	ENSMUSG00000064065	interaction protein for cytohesin exchange factors 1 [Source:MGI Symbol;Acc:MGI:2444159]	10	6885796	7052478	-	-2.97597	0.000466802
Gm10644	ENSMUSG00000074219	predicted gene 10644 [Source:MGI Symbol;Acc:MGI:3704314]	8	83932329	83955205	-	-2.9721	0.00809033
Prr12	ENSMUSG00000046574	proline rich 12 [Source:MGI Symbol;Acc:MGI:2679002]	7	45027707	45052881	-	-2.96802	9.14183e-10
Cnr2	ENSMUSG00000062585	cannabinoid receptor 2 (macrophage) [Source:MGI Symbol;Acc:MGI:104650]	4	135895394	135920207	+	-2.96492	5.1115e-31	-1.05173	6.40788e-07
Phf13	ENSMUSG00000047777	PHD finger protein 13 [Source:MGI Symbol;Acc:MGI:2446217]	4	151989633	151996258	-	-2.96149	2.21108e-24	-0.648222	0.0141071
Foxd2	ENSMUSG00000055210	forkhead box D2 [Source:MGI Symbol;Acc:MGI:1347471]	4	114906280	114908898	-	-2.95407	0.0151528
Mex3b	ENSMUSG00000057706	mex3 homolog B (C. elegans) [Source:MGI Symbol;Acc:MGI:1918252]	7	82867333	82871563	+	-2.93794	5.81674e-15	-2.38555	2.52853e-19
Rtkn2	ENSMUSG00000037846	rhotekin 2 [Source:MGI Symbol;Acc:MGI:2158417]	10	67979570	68059740	+	-2.92611	0.00144613	-3.60716	2.37706e-15
Gm12207	ENSMUSG00000086920	predicted gene 12207 [Source:MGI Symbol;Acc:MGI:3702399]	11	52233724	52236619	+	-2.9256	0.0151632
Zfp36l1	ENSMUSG00000021127	zinc finger protein 36, C3H type-like 1 [Source:MGI Symbol;Acc:MGI:107946]	12	80107760	80113013	-	-2.92136	2.77e-43	-0.931872	0.000160426
Gm15444	ENSMUSG00000086556	predicted gene 15444 [Source:MGI Symbol;Acc:MGI:3705796]	3	96209627	96220168	-	-2.91062	0.0125135
Pcyt1b	ENSMUSG00000035246	phosphate cytidylyltransferase 1, choline, beta isoform [Source:MGI Symbol;Acc:MGI:2147987]	X	93654863	93749951	+	-2.90085	1.82673e-07	-2.10207	2.49954e-10
Mnt	ENSMUSG00000000282	max binding protein [Source:MGI Symbol;Acc:MGI:109150]	11	74830920	74845725	+	-2.89467	1.76884e-13
Zfp791	ENSMUSG00000074194	zinc finger protein 791 [Source:MGI Symbol;Acc:MGI:3648473]	8	85109647	85119637	-	-2.8932	0.0146887
9930012K11Rik	ENSMUSG00000044551	RIKEN cDNA 9930012K11 gene [Source:MGI Symbol;Acc:MGI:2145726]	14	70154405	70159502	-	-2.88884	6.84405e-08
Plp1	ENSMUSG00000031425	proteolipid protein (myelin) 1 [Source:MGI Symbol;Acc:MGI:97623]	X	136822671	136839733	+	-2.88376	0.0244316
B3galt5	ENSMUSG00000074892	UDP-Gal:betaGlcNAc beta 1,3-galactosyltransferase, polypeptide 5 [Source:MGI Symbol;Acc:MGI:2136878]	16	96235801	96319859	+	-2.87653	4.8322e-05
Slc16a12	ENSMUSG00000009378	solute carrier family 16 (monocarboxylic acid transporters), member 12 [Source:MGI Symbol;Acc:MGI:2147716]	19	34668403	34747289	-	-2.86604	0.000886171
Sema6d	ENSMUSG00000027200	sema domain, transmembrane domain (TM), and cytoplasmic domain, (semaphorin) 6D [Source:MGI Symbol;Acc:MGI:2387661]	2	124089969	124667770	+	-2.85174	1.69361e-07	-3.54692	2.64501e-21
2010013B24Rik	ENSMUSG00000087277	RIKEN cDNA 2010013B24 gene [Source:MGI Symbol;Acc:MGI:1919329]	6	145303152	145308951	+	-2.84745	0.0189843
Zfp93	ENSMUSG00000055305	zinc finger protein 93 [Source:MGI Symbol;Acc:MGI:107611]	7	24270420	24276827	+	-2.84633	0.0166818
Fzd4	ENSMUSG00000049791	frizzled homolog 4 (Drosophila) [Source:MGI Symbol;Acc:MGI:108520]	7	89404366	89410110	+	-2.84443	0.0061106	-2.20909	0.0181865
A930024E05Rik	ENSMUSG00000056735	RIKEN cDNA A930024E05 gene [Source:MGI Symbol;Acc:MGI:1924414]	5	122989354	122998345	+	-2.84432	0.018064	-1.1908	0.0123686
4933424M12Rik	ENSMUSG00000087289	RIKEN cDNA 4933424M12 gene [Source:MGI Symbol;Acc:MGI:1914798]	4	107787849	107789921	+	-2.83375	0.0241702
Ksr1	ENSMUSG00000018334	kinase suppressor of ras 1 [Source:MGI Symbol;Acc:MGI:105051]	11	79013440	79146407	-	-2.81197	5.77557e-05	-2.23037	3.1788e-11
Zbtb1	ENSMUSG00000033454	zinc finger and BTB domain containing 1 [Source:MGI Symbol;Acc:MGI:2442326]	12	76370266	76396950	+	-2.80927	0
1700028N14Rik	ENSMUSG00000078635	RIKEN cDNA 1700028N14 gene [Source:MGI Symbol;Acc:MGI:1920530]	11	103264860	103267745	-	-2.80186	0.0163433
Acot1	ENSMUSG00000072949	acyl-CoA thioesterase 1 [Source:MGI Symbol;Acc:MGI:1349396]	12	84009502	84017670	+	-2.79882	0.0163584	-3.6976	6.74813e-10
Ssh2	ENSMUSG00000037926	slingshot homolog 2 (Drosophila) [Source:MGI Symbol;Acc:MGI:2679255]	11	77216287	77460220	+	-2.79819	0	-0.891972	7.05892e-06
Hist2h3c2	ENSMUSG00000081058	histone cluster 2, H3c2 [Source:MGI Symbol;Acc:MGI:2448357]	3	96238110	96239127	-	-2.77635	0.00144317	-1.82222	0.00503175
Zfp174	ENSMUSG00000054939	zinc finger protein 174 [Source:MGI Symbol;Acc:MGI:2686600]	16	3847268	3858880	+	-2.77483	0.000422651	-0.946984	0.00896092
Pvrl1	ENSMUSG00000032012	poliovirus receptor-related 1 [Source:MGI Symbol;Acc:MGI:1926483]	9	43744576	43807454	+	-2.7616	3.26075e-06
Rgs7bp	ENSMUSG00000021719	regulator of G-protein signalling 7 binding protein [Source:MGI Symbol;Acc:MGI:106334]	13	104947153	105054930	-	-2.757	0.000693691
Abhd15	ENSMUSG00000000686	abhydrolase domain containing 15 [Source:MGI Symbol;Acc:MGI:1914727]	11	77515121	77538607	+	-2.7538	1.88809e-15	-2.47815	1.19052e-26
2810408A11Rik	ENSMUSG00000018570	RIKEN cDNA 2810408A11 gene [Source:MGI Symbol;Acc:MGI:1917669]	11	69897352	69900987	-	-2.74282	0.0432002	-2.78804	0.0156878
Srl	ENSMUSG00000022519	sarcalumenin [Source:MGI Symbol;Acc:MGI:2146620]	16	4480216	4541816	-	-2.73338	6.15176e-05
Mrgpre	ENSMUSG00000048965	MAS-related GPR, member E [Source:MGI Symbol;Acc:MGI:2441884]	7	143778365	143784500	-	-2.73198	0.00330779
1700054N08Rik	ENSMUSG00000031971	RIKEN cDNA 1700054N08 gene [Source:MGI Symbol;Acc:MGI:1920670]	8	123840831	123860209	-	-2.73095	1.0897e-27	-0.972592	2.13413e-05
Gm20712	ENSMUSG00000093677	predicted gene 20712 [Source:MGI Symbol;Acc:MGI:5313159]	15	58780461	58781951	-	-2.72103	0.0266269
Dennd2c	ENSMUSG00000007379	DENN/MADD domain containing 2C [Source:MGI Symbol;Acc:MGI:3036254]	3	103102604	103169769	+	-2.71748	8.81973e-36	-1.09494	1.1107e-05
Bcl7a	ENSMUSG00000029438	B cell CLL/lymphoma 7A [Source:MGI Symbol;Acc:MGI:1924295]	5	123343834	123374082	+	-2.71572	1.312e-19	-2.46722	5.17045e-12
Rhod	ENSMUSG00000041845	ras homolog gene family, member D [Source:MGI Symbol;Acc:MGI:108446]	19	4425459	4439432	-	-2.71555	4.46306e-05	-1.80663	4.18023e-06
Bbs12	ENSMUSG00000051444	Bardet-Biedl syndrome 12 (human) [Source:MGI Symbol;Acc:MGI:2686651]	3	37312554	37321453	+	-2.70829	3.58925e-12
Gm20632	ENSMUSG00000093577	predicted gene 20632 [Source:MGI Symbol;Acc:MGI:5313079]	3	96239393	96241819	+	-2.70285	7.13434e-05
Zfp82	ENSMUSG00000058447	zinc finger protein 82 [Source:MGI Symbol;Acc:MGI:1890753]	7	30056038	30072823	-	-2.70103	9.99274e-06	-0.8304	0.0238097
C030013D06Rik	ENSMUSG00000079489	RIKEN cDNA C030013D06 gene [Source:MGI Symbol;Acc:MGI:1924626]	14	56733657	56734954	-	-2.69187	0.00388187
Gm17096	ENSMUSG00000090397	predicted gene 17096 [Source:MGI Symbol;Acc:MGI:4937923]	2	166943539	166944308	+	-2.68714	0.0106523
Pard6g	ENSMUSG00000056214	par-6 partitioning defective 6 homolog gamma (C. elegans) [Source:MGI Symbol;Acc:MGI:2135606]	18	80046895	80119640	+	-2.68458	0.0307019	-2.29457	0.0350142
Mtap1a	ENSMUSG00000027254	microtubule-associated protein 1 A [Source:MGI Symbol;Acc:MGI:1306776]	2	121289600	121310832	+	-2.67212	1.8391e-08
Agphd1	ENSMUSG00000035878	aminoglycoside phosphotransferase domain containing 1 [Source:MGI Symbol;Acc:MGI:2443139]	9	54917283	54949924	+	-2.67171	0.0388175
F630028O10Rik	ENSMUSG00000078122	RIKEN cDNA F630028O10 gene [Source:MGI Symbol;Acc:MGI:3641813]	X	96239942	96243636	+	-2.67008	0	-0.806042	0.000215074
Cdc6	ENSMUSG00000017499	cell division cycle 6 homolog (S. cerevisiae) [Source:MGI Symbol;Acc:MGI:1345150]	11	98907801	98923940	+	-2.66934	7e-45
S1pr1	ENSMUSG00000045092	sphingosine-1-phosphate receptor 1 [Source:MGI Symbol;Acc:MGI:1096355]	3	115710433	115715055	-	-2.66188	3.7294e-41	-1.32567	2.77862e-17
Ppargc1b	ENSMUSG00000033871	peroxisome proliferative activated receptor, gamma, coactivator 1 beta [Source:MGI Symbol;Acc:MGI:2444934]	18	61298136	61400431	-	-2.66084	0.00217354	1.29047	0.0357422
E2f2	ENSMUSG00000018983	E2F transcription factor 2 [Source:MGI Symbol;Acc:MGI:1096341]	4	136172394	136196057	+	-2.66007	2.85599e-35	-1.48418	3.70313e-14
Zfp69	ENSMUSG00000064141	zinc finger protein 69 [Source:MGI Symbol;Acc:MGI:107794]	4	120930137	120951699	-	-2.64571	0.000126925
Ccdc92	ENSMUSG00000037979	coiled-coil domain containing 92 [Source:MGI Symbol;Acc:MGI:106485]	5	124834418	124862424	-	-2.61895	0.00666898
B930041F14Rik	ENSMUSG00000074738	RIKEN cDNA B930041F14 gene [Source:MGI Symbol;Acc:MGI:2444790]	4	155694342	155696481	+	-2.61128	0.0189843
Acrbp	ENSMUSG00000072770	proacrosin binding protein [Source:MGI Symbol;Acc:MGI:1859515]	6	125049689	125063267	+	-2.61047	0.0372038	-1.16033	0.000333881
Cpeb2	ENSMUSG00000039782	cytoplasmic polyadenylation element binding protein 2 [Source:MGI Symbol;Acc:MGI:2442640]	5	43233463	43289724	+	-2.6057	0	-0.788388	0.00621697
Trim65	ENSMUSG00000054517	tripartite motif-containing 65 [Source:MGI Symbol;Acc:MGI:2442815]	11	116121846	116131128	-	-2.60459	5.48009e-26
C130050O18Rik	ENSMUSG00000044092	RIKEN cDNA C130050O18 gene [Source:MGI Symbol;Acc:MGI:2442694]	5	139405280	139415623	+	-2.59179	1.18059e-15
A630055G03Rik	ENSMUSG00000037991	RIKEN cDNA A630055G03 gene [Source:MGI Symbol;Acc:MGI:2685383]	16	10835059	10843235	+	-2.59108	0.00832575
Mafb	ENSMUSG00000074622	v-maf musculoaponeurotic fibrosarcoma oncogene family, protein B (avian) [Source:MGI Symbol;Acc:MGI:104555]	2	160363677	160367065	-	-2.57777	7.4e-44
Zik1	ENSMUSG00000030393	zinc finger protein interacting with K protein 1 [Source:MGI Symbol;Acc:MGI:108070]	7	10487229	10495394	-	-2.56497	5.54797e-08
9130020K20Rik	ENSMUSG00000086568	RIKEN cDNA 9130020K20 gene [Source:MGI Symbol;Acc:MGI:1918848]	4	136348550	136350334	+	-2.56296	0.0325155
Lbh	ENSMUSG00000024063	limb-bud and heart [Source:MGI Symbol;Acc:MGI:1925139]	17	72918305	72941942	+	-2.56251	2.28518e-22
Zfp473	ENSMUSG00000048012	zinc finger protein 473 [Source:MGI Symbol;Acc:MGI:2442697]	7	44731481	44751050	-	-2.55716	0.0154074	-3.36006	8.19638e-14
Midn	ENSMUSG00000035621	midnolin [Source:MGI Symbol;Acc:MGI:1890222]	10	80148272	80158368	+	-2.54617	5.90938e-28	0.661246	0.00046426
2010317E24Rik	ENSMUSG00000026955	RIKEN cDNA 2010317E24 gene [Source:MGI Symbol;Acc:MGI:1919330]	2	25372321	25378213	+	-2.53617	1.75411e-08	-1.70237	0.000105562
Enc1	ENSMUSG00000041773	ectodermal-neural cortex 1 [Source:MGI Symbol;Acc:MGI:109610]	13	97241105	97253039	+	-2.53384	4.15975e-34	-1.70801	3.27101e-14
Ankle1	ENSMUSG00000046295	ankyrin repeat and LEM domain containing 1 [Source:MGI Symbol;Acc:MGI:1918775]	8	71406010	71409904	+	-2.53098	5.38702e-16	-2.29511	2.23941e-21
Zfp493	ENSMUSG00000090659	zinc finger protein 493 [Source:MGI Symbol;Acc:MGI:1920208]	13	67779693	67789082	+	-2.51595	0.0091102
Ier2	ENSMUSG00000053560	immediate early response 2 [Source:MGI Symbol;Acc:MGI:104815]	8	84661331	84662852	-	-2.51278	2.49346e-19
Nckap5l	ENSMUSG00000023009	NCK-associated protein 5-like [Source:MGI Symbol;Acc:MGI:3609653]	15	99422035	99457748	-	-2.5125	0.00686073
Gpr183	ENSMUSG00000051212	G protein-coupled receptor 183 [Source:MGI Symbol;Acc:MGI:2442034]	14	121952331	121965193	-	-2.5106	2.64515e-29	-0.978145	1.76978e-05
BC053749	ENSMUSG00000036864	cDNA sequence BC053749 [Source:MGI Symbol;Acc:MGI:2681861]	7	30539134	30552296	-	-2.50924	0.0298731	-2.25953	8.59357e-06
2900026A02Rik	ENSMUSG00000051339	RIKEN cDNA 2900026A02 gene [Source:MGI Symbol;Acc:MGI:1920194]	5	113086323	113163351	-	-2.50901	3.0356e-18	-1.26481	0.00340247
Neil2	ENSMUSG00000035121	nei like 2 (E. coli) [Source:MGI Symbol;Acc:MGI:2686058]	14	63182443	63193541	-	-2.50714	0.0490749	-1.52533	1.1107e-05
B230325K18Rik	ENSMUSG00000063254	RIKEN cDNA B230325K18 gene [Source:MGI Symbol;Acc:MGI:2442200]	7	127983079	127985701	+	-2.50294	1.96964e-05
E2f8	ENSMUSG00000046179	E2F transcription factor 8 [Source:MGI Symbol;Acc:MGI:1922038]	7	48866429	48881596	-	-2.50256	1.97883e-25	-1.26003	1.70986e-06
Zfp362	ENSMUSG00000028799	zinc finger protein 362 [Source:MGI Symbol;Acc:MGI:2652839]	4	128773088	128806045	-	-2.49657	4.12243e-07
Nuak1	ENSMUSG00000020032	NUAK family, SNF1-like kinase, 1 [Source:MGI Symbol;Acc:MGI:1925226]	10	84370905	84440597	-	-2.49644	5.88128e-15
Zfp184	ENSMUSG00000006720	zinc finger protein 184 (Kruppel-like) [Source:MGI Symbol;Acc:MGI:1922244]	13	21945094	21960779	+	-2.49241	0.0134531	-3.63351	3.96591e-05
Zbtb12	ENSMUSG00000049823	zinc finger and BTB domain containing 12 [Source:MGI Symbol;Acc:MGI:88133]	17	34879483	34896842	+	-2.47591	6.23996e-06
Vash2	ENSMUSG00000037568	vasohibin 2 [Source:MGI Symbol;Acc:MGI:2444826]	1	190947648	190979296	-	-2.46566	0.00452063
Gpr146	ENSMUSG00000044197	G protein-coupled receptor 146 [Source:MGI Symbol;Acc:MGI:1933113]	5	139377742	139396415	+	-2.46454	3.75289e-18	-0.696547	0.000338615
Trerf1	ENSMUSG00000064043	transcriptional regulating factor 1 [Source:MGI Symbol;Acc:MGI:2442086]	17	47140942	47359458	+	-2.46212	2.53283e-14
Dmwd	ENSMUSG00000030410	dystrophia myotonica-containing WD repeat motif [Source:MGI Symbol;Acc:MGI:94907]	7	19076249	19082776	+	-2.46116	2.39407e-14	1.38925	0.0022308
Gm20705	ENSMUSG00000093559	predicted gene 20705 [Source:MGI Symbol;Acc:MGI:5313152]	6	99384607	99388499	-	-2.46065	0.0213791	-2.26887	0.0157246
Cytip	ENSMUSG00000026832	cytohesin 1 interacting protein [Source:MGI Symbol;Acc:MGI:2183535]	2	58129137	58195532	-	-2.45769	2.27104e-27	-1.86243	2.18536e-26
Sesn1	ENSMUSG00000038332	sestrin 1 [Source:MGI Symbol;Acc:MGI:2155278]	10	41810574	41908424	+	-2.4491	1.0528e-27	-1.40632	1.15092e-22
Plekhg5	ENSMUSG00000039713	pleckstrin homology domain containing, family G (with RhoGef domain) member 5 [Source:MGI Symbol;Acc:MGI:2652860]	4	152072498	152115400	+	-2.44733	7.98178e-05	-2.24454	0.000204876
Tas1r3	ENSMUSG00000029072	taste receptor, type 1, member 3 [Source:MGI Symbol;Acc:MGI:1933547]	4	155859268	155863362	-	-2.44142	0.0331348	-2.18137	0.00476932
Rassf2	ENSMUSG00000027339	Ras association (RalGDS/AF-6) domain family member 2 [Source:MGI Symbol;Acc:MGI:2442060]	2	131989415	132030258	-	-2.43418	0
Zfp566	ENSMUSG00000078768	zinc finger protein 566 [Source:MGI Symbol;Acc:MGI:1919806]	7	30077337	30090510	-	-2.43386	0.0170556
Zbed3	ENSMUSG00000041995	zinc finger, BED domain containing 3 [Source:MGI Symbol;Acc:MGI:1919364]	13	95325237	95337841	+	-2.43172	0.0032164	-1.63317	0.0193023
Erf	ENSMUSG00000040857	Ets2 repressor factor [Source:MGI Symbol;Acc:MGI:109637]	7	25242561	25250761	-	-2.42243	2.60083e-20
AI606473	ENSMUSG00000093738	expressed sequence AI606473 [Source:MGI Symbol;Acc:MGI:2139767]	3	154330821	154334254	+	-2.41871	0.00229831	1.77498	0.00758291
Nhsl2	ENSMUSG00000079481	NHS-like 2 [Source:MGI Symbol;Acc:MGI:3645090]	X	101849385	102092055	+	-2.41721	1.21909e-07	-2.179	2.37324e-14
Sbk1	ENSMUSG00000042978	SH3-binding kinase 1 [Source:MGI Symbol;Acc:MGI:2135937]	7	126272619	126294999	+	-2.41496	1.89916e-10	-0.935544	0.0114622
Cmah	ENSMUSG00000016756	cytidine monophospho-N-acetylneuraminic acid hydroxylase [Source:MGI Symbol;Acc:MGI:103227]	13	24327420	24477285	+	-2.4111	9.46427e-11	-3.0868	2.90675e-22
Zfyve28	ENSMUSG00000037224	zinc finger, FYVE domain containing 28 [Source:MGI Symbol;Acc:MGI:2684992]	5	34194874	34288449	-	-2.41045	3.44523e-16	-2.01846	1.5191e-27
9030418K01Rik	ENSMUSG00000070476	RIKEN cDNA 9030418K01 gene [Source:MGI Symbol;Acc:MGI:1918782]	2	178414524	178424428	+	-2.41005	1.4862e-13
Ung	ENSMUSG00000029591	uracil DNA glycosylase [Source:MGI Symbol;Acc:MGI:109352]	5	114130386	114139323	+	-2.40844	2.40644e-13	2.02579	2.43339e-07
6430548M08Rik	ENSMUSG00000031824	RIKEN cDNA 6430548M08 gene [Source:MGI Symbol;Acc:MGI:2443793]	8	120114152	120165306	+	-2.40126	4.9772e-40	-0.61026	0.00119775
Kifc5b	ENSMUSG00000024301	kinesin family member C5B [Source:MGI Symbol;Acc:MGI:2137414]	17	26917091	26932579	+	-2.40096	2.97886e-10	-2.09712	9.28297e-09
Klhl3	ENSMUSG00000014164	kelch-like 3 (Drosophila) [Source:MGI Symbol;Acc:MGI:2445185]	13	58004221	58113592	-	-2.40005	4.58012e-12
Spred2	ENSMUSG00000045671	sprouty-related, EVH1 domain containing 2 [Source:MGI Symbol;Acc:MGI:2150019]	11	19924375	20024026	+	-2.39997	1.16152e-15	1.50938	4.65783e-07
A930038C07Rik	ENSMUSG00000049001	RIKEN cDNA A930038C07 gene [Source:MGI Symbol;Acc:MGI:1915419]	6	65671590	65706930	+	-2.39783	2.48988e-06	-2.79474	9.51872e-06
Lpar6	ENSMUSG00000033446	lysophosphatidic acid receptor 6 [Source:MGI Symbol;Acc:MGI:1914418]	14	73237891	73240358	+	-2.39558	7.33373e-35	-1.30447	1.88264e-10
AI661453	ENSMUSG00000034382	expressed sequence AI661453 [Source:MGI Symbol;Acc:MGI:2146908]	17	47436615	47470638	+	-2.39253	0.0068152
Wee1	ENSMUSG00000031016	WEE 1 homolog 1 (S. pombe) [Source:MGI Symbol;Acc:MGI:103075]	7	110122350	110142112	+	-2.39025	2.53191e-22	-1.33878	1.77083e-06
Engase	ENSMUSG00000033857	endo-beta-N-acetylglucosaminidase [Source:MGI Symbol;Acc:MGI:2443788]	11	118476829	118489209	+	-2.37406	3.12281e-10	-2.46636	1.282e-41
Gpr77	ENSMUSG00000074361	G protein-coupled receptor 77 [Source:MGI Symbol;Acc:MGI:2442013]	7	16234585	16244154	-	-2.3694	3.48673e-22	-0.544118	0.0357851
Clec1a	ENSMUSG00000033082	C-type lectin domain family 1, member a [Source:MGI Symbol;Acc:MGI:2444151]	6	129426684	129452000	-	-2.36164	0.0287748	-4.91162	1.28961e-24
Myh15	ENSMUSG00000092009	myosin, heavy chain 15 [Source:MGI Symbol;Acc:MGI:3643515]	16	49057486	49199104	+	-2.35793	0.0264108	-5.1969	1.34695e-22
Rassf7	ENSMUSG00000038618	Ras association (RalGDS/AF-6) domain family (N-terminal) member 7 [Source:MGI Symbol;Acc:MGI:1914235]	7	141215860	141218658	+	-2.35561	0.000199689
Gpr35	ENSMUSG00000026271	G protein-coupled receptor 35 [Source:MGI Symbol;Acc:MGI:1929509]	1	92973119	92986391	+	-2.35178	5.22666e-06
Kif21b	ENSMUSG00000041642	kinesin family member 21B [Source:MGI Symbol;Acc:MGI:109234]	1	136131389	136177998	+	-2.34993	6.2265e-29	-0.730797	0.00273086
Slc25a23	ENSMUSG00000046329	solute carrier family 25 (mitochondrial carrier; phosphate carrier), member 23 [Source:MGI Symbol;Acc:MGI:1914222]	17	57043711	57059863	-	-2.3278	0.000231243	-2.51304	5.94043e-06
Zc3hav1l	ENSMUSG00000047749	zinc finger CCCH-type, antiviral 1-like [Source:MGI Symbol;Acc:MGI:2443387]	6	38287396	38299259	-	-2.32551	0.00789617
Dagla	ENSMUSG00000035735	diacylglycerol lipase, alpha [Source:MGI Symbol;Acc:MGI:2677061]	19	10245265	10304877	-	-2.32467	3.49398e-08
Pwwp2b	ENSMUSG00000060260	PWWP domain containing 2B [Source:MGI Symbol;Acc:MGI:2142008]	7	139248482	139267253	+	-2.32225	2.08667e-18
Sorbs1	ENSMUSG00000025006	sorbin and SH3 domain containing 1 [Source:MGI Symbol;Acc:MGI:700014]	19	40295049	40402267	-	-2.32046	0.00202674
Etaa1	ENSMUSG00000016984	Ewing's tumor-associated antigen 1 [Source:MGI Symbol;Acc:MGI:1915395]	11	17938756	17953875	-	-2.31799	6.03048e-28
Ankrd13d	ENSMUSG00000005986	ankyrin repeat domain 13 family, member D [Source:MGI Symbol;Acc:MGI:1915673]	19	4270180	4283137	-	-2.30454	5.4401e-07
Smtn	ENSMUSG00000020439	smoothelin [Source:MGI Symbol;Acc:MGI:1354727]	11	3517523	3540612	-	-2.29765	7.27078e-08	-2.16167	1.99636e-09
Zbtb34	ENSMUSG00000068966	zinc finger and BTB domain containing 34 [Source:MGI Symbol;Acc:MGI:2685195]	2	33406108	33431324	-	-2.29522	1.86499e-16
Slc26a11	ENSMUSG00000039908	solute carrier family 26, member 11 [Source:MGI Symbol;Acc:MGI:2444589]	11	119355557	119381079	+	-2.28578	1.2967e-09	-1.93309	6.24402e-26
Vgll4	ENSMUSG00000030315	vestigial like 4 (Drosophila) [Source:MGI Symbol;Acc:MGI:2652840]	6	114860628	114969994	-	-2.27839	3.69829e-27	-1.75284	6.04596e-24
E2f7	ENSMUSG00000020185	E2F transcription factor 7 [Source:MGI Symbol;Acc:MGI:1289147]	10	110745439	110787384	+	-2.2775	3.40068e-20	-1.40575	2.43339e-07
Gm7694	ENSMUSG00000096603	predicted gene 7694 [Source:MGI Symbol;Acc:MGI:3649135]	1	170298193	170306332	-	-2.27085	0.0203651
Mast3	ENSMUSG00000031833	microtubule associated serine/threonine kinase 3 [Source:MGI Symbol;Acc:MGI:2683541]	8	70778117	70792433	-	-2.261	9.8593e-15
Fam100a	ENSMUSG00000039568	family with sequence similarity 100, member A [Source:MGI Symbol;Acc:MGI:1916255]	16	4874778	4880315	-	-2.25482	1.78065e-11
Zscan22	ENSMUSG00000054715	zinc finger and SCAN domain containing 22 [Source:MGI Symbol;Acc:MGI:2443312]	7	12897815	12909083	+	-2.24381	1.17872e-05
Map3k14	ENSMUSG00000020941	mitogen-activated protein kinase kinase kinase 14 [Source:MGI Symbol;Acc:MGI:1858204]	11	103219762	103267472	-	-2.24376	1.32763e-19
Micalcl	ENSMUSG00000030771	MICAL C-terminal like [Source:MGI Symbol;Acc:MGI:1918127]	7	112368308	112413104	+	-2.23997	0.029093
Brd3	ENSMUSG00000026918	bromodomain containing 3 [Source:MGI Symbol;Acc:MGI:1914632]	2	27445579	27507662	-	-2.23953	2.37418e-23	-0.698511	0.0103838
Gm15983	ENSMUSG00000087168	predicted gene 15983 [Source:MGI Symbol;Acc:MGI:3805549]	16	5254786	5289621	+	-2.23809	0.0258974
Bsn	ENSMUSG00000032589	bassoon [Source:MGI Symbol;Acc:MGI:1277955]	9	108096023	108190384	-	-2.23677	2.92241e-06
Pprc1	ENSMUSG00000055491	peroxisome proliferative activated receptor, gamma, coactivator-related 1 [Source:MGI Symbol;Acc:MGI:2385096]	19	46044886	46072915	+	-2.23669	2.18122e-15	1.03864	3.01386e-05
A030009H04Rik	ENSMUSG00000043419	RIKEN cDNA A030009H04 gene [Source:MGI Symbol;Acc:MGI:1915359]	11	69340461	69342641	+	-2.23502	3.7071e-06	-1.07284	0.00999889
Rassf3	ENSMUSG00000025795	Ras association (RalGDS/AF-6) domain family member 3 [Source:MGI Symbol;Acc:MGI:2179722]	10	121410350	121476250	-	-2.23018	1.39106e-21	-1.27577	1.51687e-10
Pdk2	ENSMUSG00000038967	pyruvate dehydrogenase kinase, isoenzyme 2 [Source:MGI Symbol;Acc:MGI:1343087]	11	95026258	95041354	-	-2.22524	0.0110036	-1.23349	0.0185171
Slc16a6	ENSMUSG00000041920	solute carrier family 16 (monocarboxylic acid transporters), member 6 [Source:MGI Symbol;Acc:MGI:2144585]	11	109450855	109473598	-	-2.21865	1.21291e-18
Skint3	ENSMUSG00000070868	selection and upkeep of intraepithelial T cells 3 [Source:MGI Symbol;Acc:MGI:3045331]	4	112232245	112300468	+	-2.2167	0.00187967	-2.90624	1.35218e-21
B230206F22Rik	ENSMUSG00000086370	RIKEN cDNA B230206F22 gene [Source:MGI Symbol;Acc:MGI:1926128]	X	103560907	103623754	-	-2.21632	1.17828e-15	-0.651824	0.0166798
BC031353	ENSMUSG00000034858	cDNA sequence BC031353 [Source:MGI Symbol;Acc:MGI:2387648]	9	74953053	75032468	+	-2.21145	5.18621e-17	-2.82144	0
Rnf150	ENSMUSG00000047747	ring finger protein 150 [Source:MGI Symbol;Acc:MGI:2443860]	8	82863356	83091271	+	-2.2102	5.96616e-24	-1.66176	4.48204e-22
Plekhg3	ENSMUSG00000052609	pleckstrin homology domain containing, family G (with RhoGef domain) member 3 [Source:MGI Symbol;Acc:MGI:2388284]	12	76533560	76579039	+	-2.20995	4.35583e-27	-0.880783	1.15655e-06
Zfp398	ENSMUSG00000062519	zinc finger protein 398 [Source:MGI Symbol;Acc:MGI:1917856]	6	47835661	47868257	+	-2.20672	9.89241e-12	-1.29211	2.17077e-06
Ets1	ENSMUSG00000032035	E26 avian leukemia oncogene 1, 5' domain [Source:MGI Symbol;Acc:MGI:95455]	9	32696042	32757820	+	-2.20258	2.64422e-25	-1.9425	8.60641e-26
Slco2b1	ENSMUSG00000030737	solute carrier organic anion transporter family, member 2b1 [Source:MGI Symbol;Acc:MGI:1351872]	7	99657804	99711340	-	-2.19518	2.25044e-13	-4.77283	0
Foxo1	ENSMUSG00000044167	forkhead box O1 [Source:MGI Symbol;Acc:MGI:1890077]	3	52268337	52350109	+	-2.19334	6.39617e-08
Hoxa1	ENSMUSG00000029844	homeobox A1 [Source:MGI Symbol;Acc:MGI:96170]	6	52155367	52158317	-	-2.18466	0.000489924
Ccdc69	ENSMUSG00000049588	coiled-coil domain containing 69 [Source:MGI Symbol;Acc:MGI:1196234]	11	55049731	55078131	-	-2.17805	3.62115e-09
Eif4ebp2	ENSMUSG00000020091	eukaryotic translation initiation factor 4E binding protein 2 [Source:MGI Symbol;Acc:MGI:109198]	10	61432497	61452669	-	-2.17476	6.52612e-05
Epn2	ENSMUSG00000001036	epsin 2 [Source:MGI Symbol;Acc:MGI:1333766]	11	61517249	61579687	-	-2.17116	0.00378247
Vipr1	ENSMUSG00000032528	vasoactive intestinal peptide receptor 1 [Source:MGI Symbol;Acc:MGI:109272]	9	121642716	121672954	+	-2.17064	0.0277278	-2.71871	1.33134e-08
Lpin1	ENSMUSG00000020593	lipin 1 [Source:MGI Symbol;Acc:MGI:1891340]	12	16535669	16589770	-	-2.16748	1.85209e-17	-2.40201	0
Rasgrp3	ENSMUSG00000071042	RAS, guanyl releasing protein 3 [Source:MGI Symbol;Acc:MGI:3028579]	17	75435905	75529043	+	-2.16662	5.1056e-21	-2.49287	1.93302e-39
Fbxo48	ENSMUSG00000044966	F-box protein 48 [Source:MGI Symbol;Acc:MGI:2442569]	11	16951375	16954772	+	-2.16344	8.2105e-11	-1.55573	1.10329e-07
Nbeal2	ENSMUSG00000056724	neurobeachin-like 2 [Source:MGI Symbol;Acc:MGI:2448554]	9	110624789	110654161	-	-2.16309	6.90397e-17
Rreb1	ENSMUSG00000039087	ras responsive element binding protein 1 [Source:MGI Symbol;Acc:MGI:2443664]	13	37778400	37952002	+	-2.15621	1.20478e-13	-0.585109	0.0322803
Klf2	ENSMUSG00000055148	Kruppel-like factor 2 (lung) [Source:MGI Symbol;Acc:MGI:1342772]	8	72319033	72321656	+	-2.14892	4.70674e-13
Klhdc5	ENSMUSG00000040102	kelch domain containing 5 [Source:MGI Symbol;Acc:MGI:2444786]	6	147091379	147112778	+	-2.14851	5.51759e-14	-1.03846	5.34296e-05
Utp14b	ENSMUSG00000079470	UTP14, U3 small nucleolar ribonucleoprotein, homolog B (yeast) [Source:MGI Symbol;Acc:MGI:2445092]	1	78658038	78667588	+	-2.1443	3.87691e-21	-0.672958	0.00527384
Deptor	ENSMUSG00000022419	DEP domain containing MTOR-interacting protein [Source:MGI Symbol;Acc:MGI:2146322]	15	55112317	55259271	+	-2.1437	3.26403e-14	-1.89582	3.98492e-08
Abca6	ENSMUSG00000044749	ATP-binding cassette, sub-family A (ABC1), member 6 [Source:MGI Symbol;Acc:MGI:1923434]	11	110176820	110251776	-	-2.14284	0.002132	-4.47275	2.7e-43
Il16	ENSMUSG00000001741	interleukin 16 [Source:MGI Symbol;Acc:MGI:1270855]	7	83642848	83745726	-	-2.13879	3.98787e-11	-2.84082	0
Hyls1	ENSMUSG00000050555	hydrolethalus syndrome 1 [Source:MGI Symbol;Acc:MGI:1924082]	9	35560820	35570103	-	-2.1382	1.38136e-13	-1.48017	2.39563e-11
Gzmm	ENSMUSG00000054206	granzyme M (lymphocyte met-ase 1) [Source:MGI Symbol;Acc:MGI:99549]	10	79689020	79695261	+	-2.13748	0.0195241
Lifr	ENSMUSG00000054263	leukemia inhibitory factor receptor [Source:MGI Symbol;Acc:MGI:96788]	15	7129559	7197489	+	-2.13318	2.41421e-15	-1.61138	3.68334e-16
Wdr76	ENSMUSG00000027242	WD repeat domain 76 [Source:MGI Symbol;Acc:MGI:1926186]	2	121506723	121544860	+	-2.13187	1.6609e-28	-0.849341	0.000176945
Tbc1d30	ENSMUSG00000052302	TBC1 domain family, member 30 [Source:MGI Symbol;Acc:MGI:1921944]	10	121263824	121311189	-	-2.13067	0.00024809	-1.93672	9.93811e-07
Zfp703	ENSMUSG00000085795	zinc finger protein 703 [Source:MGI Symbol;Acc:MGI:2662729]	8	26977336	26981461	+	-2.12879	0.000968138
Lpar5	ENSMUSG00000067714	lysophosphatidic acid receptor 5 [Source:MGI Symbol;Acc:MGI:2685918]	6	125067920	125082472	+	-2.11896	0.00561052	-1.10749	0.00501648
Alms1	ENSMUSG00000063810	Alstrom syndrome 1 homolog (human) [Source:MGI Symbol;Acc:MGI:1934606]	6	85587531	85702753	+	-2.11784	3.55752e-21	-1.45097	1.74468e-08
Etv5	ENSMUSG00000013089	ets variant gene 5 [Source:MGI Symbol;Acc:MGI:1096867]	16	22381309	22439719	-	-2.1154	7.74343e-26	1.70513	1.43249e-16
Nanos1	ENSMUSG00000072437	nanos homolog 1 (Drosophila) [Source:MGI Symbol;Acc:MGI:2669254]	19	60755987	60759913	+	-2.11335	0.000659952	-2.36157	3.79981e-17
Ankrd23	ENSMUSG00000067653	ankyrin repeat domain 23 [Source:MGI Symbol;Acc:MGI:1925571]	1	36530534	36535729	-	-2.10847	0.0419106
Zfp367	ENSMUSG00000044934	zinc finger protein 367 [Source:MGI Symbol;Acc:MGI:2442266]	13	64133022	64153202	-	-2.10806	3.82656e-28	-1.13152	3.04598e-10
9830001H06Rik	ENSMUSG00000055485	RIKEN cDNA 9830001H06 gene [Source:MGI Symbol;Acc:MGI:2444575]	2	157015799	157079254	-	-2.10383	2.48405e-18	-1.30422	1.19646e-09
Kcne3	ENSMUSG00000035165	potassium voltage-gated channel, Isk-related subfamily, gene 3 [Source:MGI Symbol;Acc:MGI:1891124]	7	100176670	100184869	+	-2.10189	0.00237987	-1.26231	0.049071
4930577N17Rik	ENSMUSG00000087440	RIKEN cDNA 4930577N17 gene [Source:MGI Symbol;Acc:MGI:1914996]	3	51277571	51279805	+	-2.10096	0.0134333
9630013D21Rik	ENSMUSG00000059027	RIKEN cDNA 9630013D21 gene [Source:MGI Symbol;Acc:MGI:2442649]	4	109651529	109657853	-	-2.10045	0.00219246	-3.69889	3.35833e-11
Sycp2	ENSMUSG00000060445	synaptonemal complex protein 2 [Source:MGI Symbol;Acc:MGI:1933281]	2	178345293	178407685	-	-2.09975	0.0479848
Exo1	ENSMUSG00000039748	exonuclease 1 [Source:MGI Symbol;Acc:MGI:1349427]	1	175880778	175911396	+	-2.09753	3.92228e-19	-0.994971	4.67465e-06
Dna2	ENSMUSG00000036875	DNA replication helicase 2 homolog (yeast) [Source:MGI Symbol;Acc:MGI:2443732]	10	62947026	62974185	+	-2.09623	5.32597e-23	-1.13635	1.44175e-08
Msh6	ENSMUSG00000005370	mutS homolog 6 (E. coli) [Source:MGI Symbol;Acc:MGI:1343961]	17	87975050	87990883	+	-2.09556	3.34494e-39	-0.768932	2.94344e-05
Zcchc24	ENSMUSG00000055538	zinc finger, CCHC domain containing 24 [Source:MGI Symbol;Acc:MGI:1919168]	14	25711640	25768856	-	-2.09103	2.80575e-13	-0.777626	0.00127437
Itpripl1	ENSMUSG00000074825	inositol 1,4,5-triphosphate receptor interacting protein-like 1 [Source:MGI Symbol;Acc:MGI:1920588]	2	127138772	127143442	-	-2.08991	6.2237e-16
Kifc2	ENSMUSG00000004187	kinesin family member C2 [Source:MGI Symbol;Acc:MGI:109187]	15	76660641	76668196	+	-2.0855	0.0141252	-1.93927	2.76721e-07
Bex6	ENSMUSG00000075269	brain expressed gene 6 [Source:MGI Symbol;Acc:MGI:3588247]	16	32186192	32186890	+	-2.08297	0.0143529
Lmln	ENSMUSG00000022802	leishmanolysin-like (metallopeptidase M8 family) [Source:MGI Symbol;Acc:MGI:2444736]	16	33062521	33127695	+	-2.08284	4.04145e-09	-0.775868	0.0112642
Purg	ENSMUSG00000049184	purine-rich element binding protein G [Source:MGI Symbol;Acc:MGI:1922279]	8	33386325	33417468	+	-2.08062	0.0108793
Gcnt1	ENSMUSG00000038843	glucosaminyl (N-acetyl) transferase 1, core 2 [Source:MGI Symbol;Acc:MGI:95676]	19	17326141	17356667	-	-2.07916	4.48946e-24	-0.574508	0.0114622
Fmnl1	ENSMUSG00000055805	formin-like 1 [Source:MGI Symbol;Acc:MGI:1888994]	11	103171107	103198901	+	-2.07834	1.58687e-15
8430427H17Rik	ENSMUSG00000061411	RIKEN cDNA 8430427H17 gene [Source:MGI Symbol;Acc:MGI:1918765]	2	153407462	153529971	-	-2.07471	1.24417e-17
Cnnm2	ENSMUSG00000064105	cyclin M2 [Source:MGI Symbol;Acc:MGI:2151054]	19	46761596	46878795	+	-2.07248	3.3832e-10	-1.0452	8.2613e-07
Mef2d	ENSMUSG00000001419	myocyte enhancer factor 2D [Source:MGI Symbol;Acc:MGI:99533]	3	88142372	88172086	+	-2.07197	1.50306e-12
Zcchc14	ENSMUSG00000061410	zinc finger, CCHC domain containing 14 [Source:MGI Symbol;Acc:MGI:2159407]	8	121598703	121652901	-	-2.07039	4.28158e-08	-0.687237	0.0272987
Crtc1	ENSMUSG00000003575	CREB regulated transcription coactivator 1 [Source:MGI Symbol;Acc:MGI:2142523]	8	70382355	70439579	-	-2.07013	1.63314e-05
Arrdc3	ENSMUSG00000074794	arrestin domain containing 3 [Source:MGI Symbol;Acc:MGI:2145242]	13	80883384	80896035	+	-2.06283	9.41739e-19	-1.99375	1.15866e-24
Myc	ENSMUSG00000022346	myelocytomatosis oncogene [Source:MGI Symbol;Acc:MGI:97250]	15	61985391	61990374	+	-2.06159	7.69205e-17	1.32606	0.0188344
Zadh2	ENSMUSG00000049090	zinc binding alcohol dehydrogenase, domain containing 2 [Source:MGI Symbol;Acc:MGI:2444835]	18	84088158	84097514	+	-2.06096	0.0194382	-0.94683	0.0274205
Amigo1	ENSMUSG00000050947	adhesion molecule with Ig like domain 1 [Source:MGI Symbol;Acc:MGI:2653612]	3	108186335	108192286	+	-2.05927	1.38001e-07	-1.14897	0.000591833
Hdac7	ENSMUSG00000022475	histone deacetylase 7 [Source:MGI Symbol;Acc:MGI:1891835]	15	97792664	97844502	-	-2.05775	0.000209333
Trim47	ENSMUSG00000020773	tripartite motif-containing 47 [Source:MGI Symbol;Acc:MGI:1917374]	11	116105752	116127210	-	-2.05578	1.24966e-17	-1.4063	1.76424e-11
Hist2h3c1	ENSMUSG00000093769	histone cluster 2, H3c1 [Source:MGI Symbol;Acc:MGI:2448355]	3	96246685	96248509	+	-2.04887	8.61718e-07	-1.34812	0.00010776
Per1	ENSMUSG00000020893	period homolog 1 (Drosophila) [Source:MGI Symbol;Acc:MGI:1098283]	11	69095217	69109960	+	-2.04633	4.27712e-09
Kdm2b	ENSMUSG00000029475	lysine (K)-specific demethylase 2B [Source:MGI Symbol;Acc:MGI:1354737]	5	122870668	123015080	-	-2.04515	1.98362e-26	-1.06964	9.33069e-09
Phf12	ENSMUSG00000037791	PHD finger protein 12 [Source:MGI Symbol;Acc:MGI:1924057]	11	77982754	78030539	+	-2.04509	4.025e-15
Xrcc3	ENSMUSG00000021287	X-ray repair complementing defective repair in Chinese hamster cells 3 [Source:MGI Symbol;Acc:MGI:1921585]	12	111803192	111813873	-	-2.04366	6.99709e-07
2610507I01Rik	ENSMUSG00000085882	RIKEN cDNA 2610507I01 gene [Source:MGI Symbol;Acc:MGI:1919453]	11	59199836	59202385	-	-2.04319	9.59181e-05
Btg2	ENSMUSG00000020423	B cell translocation gene 2, anti-proliferative [Source:MGI Symbol;Acc:MGI:108384]	1	134075170	134079120	-	-2.04023	5.18058e-30	-1.00043	6.08779e-10
Jub	ENSMUSG00000022178	ajuba [Source:MGI Symbol;Acc:MGI:1341886]	14	54567469	54577661	-	-2.03738	0.0477479
Dnajc28	ENSMUSG00000039763	DnaJ (Hsp40) homolog, subfamily C, member 28 [Source:MGI Symbol;Acc:MGI:2181053]	16	91614257	91619026	-	-2.0372	1.78134e-06	-1.41306	3.55122e-11
C430049B03Rik	ENSMUSG00000087365	RIKEN cDNA C430049B03 gene [Source:MGI Symbol;Acc:MGI:1924903]	X	53055046	53057190	-	-2.03569	0.0111143
Mir17hg	ENSMUSG00000089726	MIR17 host gene 1 (non-protein coding) [Source:MGI Symbol;Acc:MGI:1923207]	14	115042879	115046727	+	-2.03556	2.22279e-14
Nfatc2	ENSMUSG00000027544	nuclear factor of activated T cells, cytoplasmic, calcineurin dependent 2 [Source:MGI Symbol;Acc:MGI:102463]	2	168476410	168601657	-	-2.03396	6.77363e-11
5730590G19Rik	ENSMUSG00000046591	RIKEN cDNA 5730590G19 gene [Source:MGI Symbol;Acc:MGI:1924261]	7	79660196	79698134	+	-2.03179	1.36045e-13	-1.47789	1.81743e-08
Tle2	ENSMUSG00000034771	transducin-like enhancer of split 2, homolog of Drosophila E(spl) [Source:MGI Symbol;Acc:MGI:104635]	10	81574561	81590845	+	-2.02179	0.00998201	-1.39848	0.000722242
Tnrc18	ENSMUSG00000039477	trinucleotide repeat containing 18 [Source:MGI Symbol;Acc:MGI:3648294]	5	142750380	142817662	-	-2.01982	5.14129e-11
Cbx8	ENSMUSG00000025578	chromobox homolog 8 (Drosophila Pc class) [Source:MGI Symbol;Acc:MGI:1353589]	11	119036305	119040969	-	-2.01976	0.00760119	-1.10921	0.037321
Xrcc2	ENSMUSG00000028933	X-ray repair complementing defective repair in Chinese hamster cells 2 [Source:MGI Symbol;Acc:MGI:1927345]	5	25689812	25705825	-	-2.01919	1.16323e-13	-1.23472	5.30272e-05
Pias3	ENSMUSG00000028101	protein inhibitor of activated STAT 3 [Source:MGI Symbol;Acc:MGI:1913126]	3	96696384	96706070	+	-2.01879	4.12836e-10
Treml1	ENSMUSG00000023993	triggering receptor expressed on myeloid cells-like 1 [Source:MGI Symbol;Acc:MGI:1918576]	17	48359916	48367174	+	-2.01668	0.0113025	-1.8621	0.00586196
Ski	ENSMUSG00000029050	ski sarcoma viral oncogene homolog (avian) [Source:MGI Symbol;Acc:MGI:98310]	4	155154075	155222592	-	-2.01635	6.56722e-30	-0.56687	0.0357189
Tiam2	ENSMUSG00000023800	T cell lymphoma invasion and metastasis 2 [Source:MGI Symbol;Acc:MGI:1344338]	17	3326573	3519397	+	-2.01371	0.0237109	-1.46622	0.0150764
Sipa1l2	ENSMUSG00000001995	signal-induced proliferation-associated 1 like 2 [Source:MGI Symbol;Acc:MGI:2676970]	8	125418063	125492710	-	-2.01193	2.9273e-25
Abi3	ENSMUSG00000018381	ABI gene family, member 3 [Source:MGI Symbol;Acc:MGI:1913860]	11	95830074	95842476	-	-2.00662	7.4266e-08
Fam65a	ENSMUSG00000038604	family with sequence similarity 65, member A [Source:MGI Symbol;Acc:MGI:1922937]	8	105605229	105622194	+	-2.00272	0.000133246	-1.33409	0.000199561
Arid3a	ENSMUSG00000019564	AT rich interactive domain 3A (BRIGHT-like) [Source:MGI Symbol;Acc:MGI:1328360]	10	79927043	79955018	+	-2.00189	1.39133e-15	-0.690682	0.000484582
Plxdc1	ENSMUSG00000017417	plexin domain containing 1 [Source:MGI Symbol;Acc:MGI:1919574]	11	97923238	97986444	-	-2.0007	9.15052e-08	-0.935949	0.011486
Scd2	ENSMUSG00000025203	stearoyl-Coenzyme A desaturase 2 [Source:MGI Symbol;Acc:MGI:98240]	19	44293676	44306864	+	-1.99883	1.30108e-15	0.647467	0.000916662
37681	ENSMUSG00000032656	membrane-associated ring finger (C3HC4) 3 [Source:MGI Symbol;Acc:MGI:2443667]	18	56761716	56925548	-	-1.9935	0.00146491
Stard9	ENSMUSG00000033705	START domain containing 9 [Source:MGI Symbol;Acc:MGI:3045258]	2	120629126	120731897	+	-1.99345	1.69891e-25	-0.818825	1.4349e-05
Zfp704	ENSMUSG00000040209	zinc finger protein 704 [Source:MGI Symbol;Acc:MGI:2180715]	3	9427011	9610085	-	-1.9918	4.75492e-14	-2.31826	6.32249e-31
Bend4	ENSMUSG00000092060	BEN domain containing 4 [Source:MGI Symbol;Acc:MGI:3648414]	5	67392147	67427799	-	-1.98947	1.41354e-17	-0.740413	0.000954371
Cdc7	ENSMUSG00000029283	cell division cycle 7 (S. cerevisiae) [Source:MGI Symbol;Acc:MGI:1309511]	5	106964322	106984432	+	-1.98503	2.63532e-11	-1.1558	0.000206157
Per3	ENSMUSG00000028957	period homolog 3 (Drosophila) [Source:MGI Symbol;Acc:MGI:1277134]	4	151003652	151044665	-	-1.97925	4.03238e-07	-2.95758	5.93271e-36
Lrdd	ENSMUSG00000025507	leucine-rich and death domain containing [Source:MGI Symbol;Acc:MGI:1889507]	7	141438113	141444025	-	-1.97731	2.21808e-09
Fancf	ENSMUSG00000092118	Fanconi anemia, complementation group F [Source:MGI Symbol;Acc:MGI:3689889]	7	51860577	51862267	-	-1.97568	0.00071818
Plekhh3	ENSMUSG00000035172	pleckstrin homology domain containing, family H (with MyTH4 domain) member 3 [Source:MGI Symbol;Acc:MGI:2384950]	11	101162679	101171351	-	-1.97463	0.0002853
Smpd3	ENSMUSG00000031906	sphingomyelin phosphodiesterase 3, neutral [Source:MGI Symbol;Acc:MGI:1927578]	8	106252548	106337988	-	-1.97142	0.00120423
Zbtb25	ENSMUSG00000056459	zinc finger and BTB domain containing 25 [Source:MGI Symbol;Acc:MGI:99197]	12	76347782	76369602	-	-1.97086	1.42916e-05
Skp2	ENSMUSG00000054115	S-phase kinase-associated protein 2 (p45) [Source:MGI Symbol;Acc:MGI:1351663]	15	9111985	9140451	-	-1.9684	3.99898e-20	-0.733666	0.00214228
Cdk18	ENSMUSG00000026437	cyclin-dependent kinase 18 [Source:MGI Symbol;Acc:MGI:97518]	1	132113550	132139685	-	-1.96602	1.85433e-13
Fam161a	ENSMUSG00000049811	family with sequence similarity 161, member A [Source:MGI Symbol;Acc:MGI:1921123]	11	23007531	23030788	+	-1.96524	5.34879e-06	-1.40601	5.76943e-06
Zfp618	ENSMUSG00000028358	zinc fingerprotein 618 [Source:MGI Symbol;Acc:MGI:1919950]	4	62965573	63139708	+	-1.96516	5.73619e-12	-1.31523	0.0149955
Thbs1	ENSMUSG00000040152	thrombospondin 1 [Source:MGI Symbol;Acc:MGI:98737]	2	118111876	118127133	+	-1.96264	7.58398e-14	-0.722717	0.00713085
2610002D18Rik	ENSMUSG00000078521	RIKEN cDNA 2610002D18 gene [Source:MGI Symbol;Acc:MGI:1917135]	4	134510999	134523927	+	-1.95977	1.03532e-10	-1.14201	8.38141e-05
Lonrf1	ENSMUSG00000039633	LON peptidase N-terminal domain and ring finger 1 [Source:MGI Symbol;Acc:MGI:3609241]	8	36216064	36249516	-	-1.95935	1.54779e-05
Gm20634	ENSMUSG00000070392	predicted gene 20634 [Source:MGI Symbol;Acc:MGI:5313081]	3	96245554	96248509	+	-1.95888	2.14129e-07	-1.2485	9.64271e-05
Mdc1	ENSMUSG00000061607	mediator of DNA damage checkpoint 1 [Source:MGI Symbol;Acc:MGI:3525201]	17	35841515	35859670	+	-1.95476	3.217e-18	-1.30772	7.88452e-08
4930422G04Rik	ENSMUSG00000051278	RIKEN cDNA 4930422G04 gene [Source:MGI Symbol;Acc:MGI:1918893]	3	127553489	127618021	+	-1.95356	6.79381e-16	-1.21991	4.49166e-08
Zfhx3	ENSMUSG00000038872	zinc finger homeobox 3 [Source:MGI Symbol;Acc:MGI:99948]	8	108714644	108961636	+	-1.95339	1.37856e-08	-1.39305	2.72876e-07
Zfp808	ENSMUSG00000074867	zinc finger protein 80 [Source:MGI Symbol;Acc:MGI:3704127]	13	62129916	62173419	+	-1.95047	0.00205639
Bcl9l	ENSMUSG00000063382	B cell CLL/lymphoma 9-like [Source:MGI Symbol;Acc:MGI:1933114]	9	44499136	44510388	+	-1.94649	0.00150397	-1.28156	0.0288113
Rcor3	ENSMUSG00000037395	REST corepressor 3 [Source:MGI Symbol;Acc:MGI:2441920]	1	192098656	192138010	-	-1.94384	3.97269e-12
1700017B05Rik	ENSMUSG00000032300	RIKEN cDNA 1700017B05 gene [Source:MGI Symbol;Acc:MGI:1921461]	9	57252322	57262599	-	-1.94272	1.3371e-10
Fam117b	ENSMUSG00000041040	family with sequence similarity 117, member B [Source:MGI Symbol;Acc:MGI:1920000]	1	59913006	59985346	+	-1.9424	3.86523e-17	-0.925981	1.13027e-05
Zfp647	ENSMUSG00000054967	zinc finger protein 647 [Source:MGI Symbol;Acc:MGI:3052806]	15	76910851	76918010	-	-1.94106	0.0426269	-1.52841	0.0250115
Slc45a4	ENSMUSG00000079020	solute carrier family 45, member 4 [Source:MGI Symbol;Acc:MGI:2146236]	15	73577424	73645762	-	-1.94086	2.5744e-11	-0.793329	0.00133003
Fv1	ENSMUSG00000070583	Friend virus susceptibility 1 [Source:MGI Symbol;Acc:MGI:95595]	4	147868979	147870358	+	-1.9388	0.00221473	-1.40337	0.00985072
Tmc8	ENSMUSG00000050106	transmembrane channel-like gene family 8 [Source:MGI Symbol;Acc:MGI:2669037]	11	117782076	117793110	+	-1.93774	0.00167526	-2.45028	6.09398e-07
Pdcd4	ENSMUSG00000024975	programmed cell death 4 [Source:MGI Symbol;Acc:MGI:107490]	19	53892231	53929861	+	-1.93048	1.90739e-16	-1.86663	3.89612e-13
Pram1	ENSMUSG00000032739	PML-RAR alpha-regulated adaptor molecule 1 [Source:MGI Symbol;Acc:MGI:3576625]	17	33638056	33645706	+	-1.92525	0.000373495	-1.3108	0.00240056
Cass4	ENSMUSG00000074570	Cas scaffolding protein family member 4 [Source:MGI Symbol;Acc:MGI:2444482]	2	172393794	172433757	+	-1.92499	1.48592e-07
AI467606	ENSMUSG00000045165	expressed sequence AI467606 [Source:MGI Symbol;Acc:MGI:2141979]	7	127091436	127094049	+	-1.92491	2.72317e-10
Gm10392	ENSMUSG00000072673	predicted gene 10392 [Source:MGI Symbol;Acc:MGI:3704377]	11	77516660	77519198	-	-1.92225	0.0224921	-1.95918	0.0257954
Kctd12b	ENSMUSG00000041633	potassium channel tetramerisation domain containing 12b [Source:MGI Symbol;Acc:MGI:2444667]	X	153685154	153696391	-	-1.91967	3.24567e-13	-2.41257	1.16588e-39
Ttc30a1	ENSMUSG00000075271	tetratricopeptide repeat domain 30A1 [Source:MGI Symbol;Acc:MGI:1926052]	2	75979106	75981967	-	-1.91738	0.0158175
C130039O16Rik	ENSMUSG00000042507	RIKEN cDNA C130039O16 gene [Source:MGI Symbol;Acc:MGI:2685106]	12	84149176	84218881	-	-1.91695	6.96939e-22
Rin3	ENSMUSG00000044456	Ras and Rab interactor 3 [Source:MGI Symbol;Acc:MGI:2385708]	12	102283048	102390855	+	-1.91585	6.30726e-11	-1.8288	2.64844e-10
Zswim6	ENSMUSG00000032846	zinc finger, SWIM domain containing 6 [Source:MGI Symbol;Acc:MGI:1914513]	13	107724618	107890064	-	-1.91059	5.21715e-31
Nfic	ENSMUSG00000055053	nuclear factor I/C [Source:MGI Symbol;Acc:MGI:109591]	10	81396186	81431005	-	-1.90726	7.2275e-08
Sall2	ENSMUSG00000049532	sal-like 2 (Drosophila) [Source:MGI Symbol;Acc:MGI:1354373]	14	52311172	52328762	-	-1.90666	0.0497018
Agfg2	ENSMUSG00000029722	ArfGAP with FG repeats 2 [Source:MGI Symbol;Acc:MGI:2443267]	5	137650483	137684726	-	-1.90286	4.60736e-11
Ankrd9	ENSMUSG00000037904	ankyrin repeat domain 9 [Source:MGI Symbol;Acc:MGI:1921501]	12	110975353	110979040	-	-1.90203	0.00309131
Zfp316	ENSMUSG00000046658	zinc finger protein 316 [Source:MGI Symbol;Acc:MGI:1860402]	5	143249697	143270022	-	-1.90202	5.74709e-07
Tnk2	ENSMUSG00000022791	tyrosine kinase, non-receptor, 2 [Source:MGI Symbol;Acc:MGI:1858308]	16	32643874	32683493	+	-1.90073	0.0117176
4930443B20Rik	ENSMUSG00000085762	RIKEN cDNA 4930443B20 gene [Source:MGI Symbol;Acc:MGI:1914079]	11	62605766	62607748	+	-1.89934	0.0413097
Slc46a3	ENSMUSG00000029650	solute carrier family 46, member 3 [Source:MGI Symbol;Acc:MGI:1918956]	5	147878437	147894815	-	-1.89885	5.49184e-08	-2.91861	0
Akap17b	ENSMUSG00000059708	A kinase (PRKA) anchor protein 17B [Source:MGI Symbol;Acc:MGI:2443758]	X	36608314	36645395	-	-1.89569	8.09311e-06
N4bp3	ENSMUSG00000001053	NEDD4 binding protein 3 [Source:MGI Symbol;Acc:MGI:2442218]	11	51643063	51650842	-	-1.89524	0.000520306	-1.2733	8.97304e-05
Zfp609	ENSMUSG00000040524	zinc finger protein 609 [Source:MGI Symbol;Acc:MGI:2674092]	9	65692391	65827564	-	-1.88641	2.10711e-05
Tbl2	ENSMUSG00000005374	transducin (beta)-like 2 [Source:MGI Symbol;Acc:MGI:1351652]	5	135149657	135163873	+	-1.88636	3.28698e-21	-0.706138	0.00185309
2610008E11Rik	ENSMUSG00000060301	RIKEN cDNA 2610008E11 gene [Source:MGI Symbol;Acc:MGI:1919378]	10	79064374	79097600	-	-1.88618	3.85823e-08	-0.820195	0.00251134
Patz1	ENSMUSG00000020453	POZ (BTB) and AT hook containing zinc finger 1 [Source:MGI Symbol;Acc:MGI:1891832]	11	3288874	3309083	+	-1.88585	2.97247e-15	-0.795649	0.000285807
Aatk	ENSMUSG00000025375	apoptosis-associated tyrosine kinase [Source:MGI Symbol;Acc:MGI:1197518]	11	120007313	120047167	-	-1.8845	7.22036e-05	-1.01142	4.71632e-05
Dnmbp	ENSMUSG00000025195	dynamin binding protein [Source:MGI Symbol;Acc:MGI:1917352]	19	43847967	43912392	-	-1.88026	1.86087e-08	-0.918065	1.82674e-05
Klf16	ENSMUSG00000035397	Kruppel-like factor 16 [Source:MGI Symbol;Acc:MGI:2153049]	10	80567124	80577321	-	-1.87857	6.2927e-07
A430110C17Rik	ENSMUSG00000093578	RIKEN cDNA A430110C17 gene [Source:MGI Symbol;Acc:MGI:2444994]	5	136345884	136350231	-	-1.87721	9.89478e-05
Kras	ENSMUSG00000030265	v-Ki-ras2 Kirsten rat sarcoma viral oncogene homolog [Source:MGI Symbol;Acc:MGI:96680]	6	145216699	145250239	-	-1.87626	1.81984e-16	0.381369	0.0488885
Foxo3	ENSMUSG00000048756	forkhead box O3 [Source:MGI Symbol;Acc:MGI:1890081]	10	42181841	42276755	-	-1.87578	2.77605e-18	-1.38384	5.16191e-16
Zscan2	ENSMUSG00000038797	zinc finger and SCAN domain containing 2 [Source:MGI Symbol;Acc:MGI:99176]	7	80860920	80876516	+	-1.87558	0.0458929	-1.29742	0.00658831
Med18	ENSMUSG00000066042	mediator of RNA polymerase II transcription, subunit 18 homolog (yeast) [Source:MGI Symbol;Acc:MGI:1914469]	4	132458731	132463921	-	-1.87453	7.61014e-06
Chst12	ENSMUSG00000036599	carbohydrate sulfotransferase 12 [Source:MGI Symbol;Acc:MGI:1929064]	5	140505550	140525724	+	-1.87333	1.49641e-06
Palld	ENSMUSG00000058056	palladin, cytoskeletal associated protein [Source:MGI Symbol;Acc:MGI:1919583]	8	61513246	61902690	-	-1.87268	0.00155239
Hdac5	ENSMUSG00000008855	histone deacetylase 5 [Source:MGI Symbol;Acc:MGI:1333784]	11	102194432	102230166	-	-1.86905	4.93761e-22
Ncor2	ENSMUSG00000029478	nuclear receptor co-repressor 2 [Source:MGI Symbol;Acc:MGI:1337080]	5	125017153	125179219	-	-1.86723	0.00303089
Acsf2	ENSMUSG00000076435	acyl-CoA synthetase family member 2 [Source:MGI Symbol;Acc:MGI:2388287]	11	94557102	94601871	-	-1.86479	0.0195244
Anp32b	ENSMUSG00000028333	acidic (leucine-rich) nuclear phosphoprotein 32 family, member B [Source:MGI Symbol;Acc:MGI:1914878]	4	46450902	46472657	+	-1.86249	0.0146829
Arhgef4	ENSMUSG00000037509	Rho guanine nucleotide exchange factor (GEF) 4 [Source:MGI Symbol;Acc:MGI:2442507]	1	34721924	34813309	+	-1.86187	0.00332677	-1.61976	2.77439e-07
Anks6	ENSMUSG00000066191	ankyrin repeat and sterile alpha motif domain containing 6 [Source:MGI Symbol;Acc:MGI:1922941]	4	47015669	47057306	-	-1.85902	0.0011597	-1.21629	0.0186876
Plk3	ENSMUSG00000028680	polo-like kinase 3 (Drosophila) [Source:MGI Symbol;Acc:MGI:109604]	4	117128655	117133963	-	-1.85691	4.28599e-11	1.59578	2.37268e-09
Sh2d1b1	ENSMUSG00000096334	SH2 domain protein 1B1 [Source:MGI Symbol;Acc:MGI:1349420]	1	170277376	170285662	+	-1.8564	5.04983e-10	-1.53758	1.32383e-10
Peli2	ENSMUSG00000021846	pellino 2 [Source:MGI Symbol;Acc:MGI:1891445]	14	48120869	48260883	+	-1.8559	5.26572e-08	-2.02954	1.2734e-21
Dchs1	ENSMUSG00000036862	dachsous 1 (Drosophila) [Source:MGI Symbol;Acc:MGI:2685011]	7	105752989	105787654	-	-1.85507	0.00183423	-1.37916	0.00145931
Plekhh2	ENSMUSG00000040852	pleckstrin homology domain containing, family H (with MyTH4 domain) member 2 [Source:MGI Symbol;Acc:MGI:2146813]	17	84511895	84622142	+	-1.85313	5.28264e-06	-3.09756	1.95827e-08
Trim8	ENSMUSG00000025034	tripartite motif-containing 8 [Source:MGI Symbol;Acc:MGI:1933302]	19	46501648	46516444	+	-1.84836	3.95015e-17
Kif18a	ENSMUSG00000027115	kinesin family member 18A [Source:MGI Symbol;Acc:MGI:2446977]	2	109280738	109341747	+	-1.8483	3.41682e-13	-2.40446	3.12697e-32
Cdc25a	ENSMUSG00000032477	cell division cycle 25 homolog A (S. pombe) [Source:MGI Symbol;Acc:MGI:103198]	9	109875579	109893888	+	-1.84714	3.17452e-20
Dnmt3b	ENSMUSG00000027478	DNA methyltransferase 3B [Source:MGI Symbol;Acc:MGI:1261819]	2	153649450	153687730	+	-1.84664	0.0301954	-2.5701	2.80182e-06
Zmynd19	ENSMUSG00000026974	zinc finger, MYND domain containing 19 [Source:MGI Symbol;Acc:MGI:1914437]	2	24949792	24962075	+	-1.84438	3.52283e-11	0.475312	0.0212856
Zfp72	ENSMUSG00000069184	zinc finger protein 72 [Source:MGI Symbol;Acc:MGI:3033356]	13	74371426	74376566	-	-1.84267	0.00343738	-0.784176	0.0391999
Ccnf	ENSMUSG00000072082	cyclin F [Source:MGI Symbol;Acc:MGI:102551]	17	24223232	24251409	-	-1.84198	2.16832e-14	-1.92004	2.72478e-33
Per2	ENSMUSG00000055866	period homolog 2 (Drosophila) [Source:MGI Symbol;Acc:MGI:1195265]	1	91415984	91459330	-	-1.84109	0.000624214	-1.2772	0.0107645
Eif2c4	ENSMUSG00000042500	eukaryotic translation initiation factor 2C, 4 [Source:MGI Symbol;Acc:MGI:1924100]	4	126489541	126533472	-	-1.84009	1.44116e-13	-1.66639	2.64323e-20
Map2k6	ENSMUSG00000020623	mitogen-activated protein kinase kinase 6 [Source:MGI Symbol;Acc:MGI:1346870]	11	110399122	110525522	+	-1.83936	0.00161358	-2.4599	5.87264e-12
Abcd2	ENSMUSG00000055782	ATP-binding cassette, sub-family D (ALD), member 2 [Source:MGI Symbol;Acc:MGI:1349467]	15	91145884	91191807	-	-1.83648	3.79102e-07	-3.42833	0
Snx24	ENSMUSG00000024535	sorting nexing 24 [Source:MGI Symbol;Acc:MGI:1916476]	18	53245662	53390823	+	-1.83522	1.82809e-14
Vegfb	ENSMUSG00000024962	vascular endothelial growth factor B [Source:MGI Symbol;Acc:MGI:106199]	19	6982473	6987651	-	-1.8327	5.03754e-05	-1.43221	0.000305617
Trpc2	ENSMUSG00000070425	transient receptor potential cation channel, subfamily C, member 2 [Source:MGI Symbol;Acc:MGI:109527]	7	102065511	102096864	+	-1.8261	9.44375e-12	-0.895704	0.000417791
Tspyl4	ENSMUSG00000039485	TSPY-like 4 [Source:MGI Symbol;Acc:MGI:106393]	10	34297421	34301308	+	-1.82415	0.000556249	-1.51248	5.65568e-09
Arhgap39	ENSMUSG00000033697	Rho GTPase activating protein 39 [Source:MGI Symbol;Acc:MGI:107858]	15	76723985	76818170	-	-1.8199	4.0748e-11	-0.823106	0.00136721
Gm5465	ENSMUSG00000075502	predicted gene 5465 [Source:MGI Symbol;Acc:MGI:3643058]	14	79451835	79454816	+	-1.81907	0.00500281	-1.22362	0.0134604
Plekhg2	ENSMUSG00000037552	pleckstrin homology domain containing, family G (with RhoGef domain) member 2 [Source:MGI Symbol;Acc:MGI:2141874]	7	28359604	28372599	-	-1.81797	0.000123091	-0.877469	0.0384635
Rxra	ENSMUSG00000015846	retinoid X receptor alpha [Source:MGI Symbol;Acc:MGI:98214]	2	27676440	27762957	+	-1.81742	9.92688e-15	-1.23911	2.39004e-12
Lipt2	ENSMUSG00000030725	lipoyl(octanoyl) transferase 2 (putative) [Source:MGI Symbol;Acc:MGI:1914414]	7	100159277	100161365	+	-1.81544	0.00249824	1.08989	0.00200562
Ppm1d	ENSMUSG00000020525	protein phosphatase 1D magnesium-dependent, delta isoform [Source:MGI Symbol;Acc:MGI:1858214]	11	85311244	85347066	+	-1.81447	5.50461e-11	-1.03417	8.4819e-07
Ston2	ENSMUSG00000020961	stonin 2 [Source:MGI Symbol;Acc:MGI:1918272]	12	91638542	91788387	-	-1.81397	0.00351613	-1.12872	0.0291468
Depdc1b	ENSMUSG00000021697	DEP domain containing 1B [Source:MGI Symbol;Acc:MGI:2145425]	13	108316332	108407782	+	-1.81387	4.72944e-08	-2.82906	2.25798e-23
Ptch1	ENSMUSG00000021466	patched homolog 1 [Source:MGI Symbol;Acc:MGI:105373]	13	63511533	63565520	-	-1.81066	0.0277501
Cebpa	ENSMUSG00000034957	CCAAT/enhancer binding protein (C/EBP), alpha [Source:MGI Symbol;Acc:MGI:99480]	7	35119293	35121926	+	-1.8084	4.98155e-16	-1.8547	1.22957e-27
Ggta1	ENSMUSG00000035778	glycoprotein galactosyltransferase alpha 1, 3 [Source:MGI Symbol;Acc:MGI:95704]	2	35400179	35463231	-	-1.80732	2.48707e-22
Eef2k	ENSMUSG00000035064	eukaryotic elongation factor-2 kinase [Source:MGI Symbol;Acc:MGI:1195261]	7	120842831	120907219	+	-1.80473	3.16751e-08	-2.39851	1.66086e-24
Gba2	ENSMUSG00000028467	glucosidase beta 2 [Source:MGI Symbol;Acc:MGI:2654325]	4	43566928	43578873	-	-1.80347	3.7186e-05
Susd3	ENSMUSG00000021384	sushi domain containing 3 [Source:MGI Symbol;Acc:MGI:1913579]	13	49230690	49248706	-	-1.8003	1.02488e-14	-1.26446	8.18048e-08
Ephb6	ENSMUSG00000029869	Eph receptor B6 [Source:MGI Symbol;Acc:MGI:1096338]	6	41605482	41620509	+	-1.79948	0.0250336	-3.59445	9.4595e-11
Jag2	ENSMUSG00000002799	jagged 2 [Source:MGI Symbol;Acc:MGI:1098270]	12	112908590	112929495	-	-1.79597	0.003851	-3.84243	4.25203e-08
2310061I04Rik	ENSMUSG00000050705	RIKEN cDNA 2310061I04 gene [Source:MGI Symbol;Acc:MGI:1916912]	17	35892677	35897431	-	-1.79488	0.0115345
Adcy9	ENSMUSG00000005580	adenylate cyclase 9 [Source:MGI Symbol;Acc:MGI:108450]	16	4287529	4420498	-	-1.79379	6.17093e-13	-1.47508	3.36847e-19
Tob1	ENSMUSG00000037573	transducer of ErbB-2.1 [Source:MGI Symbol;Acc:MGI:1349721]	11	94211454	94215495	+	-1.79256	0.000119861
Pars2	ENSMUSG00000043572	prolyl-tRNA synthetase (mitochondrial)(putative) [Source:MGI Symbol;Acc:MGI:2386296]	4	106651069	106655282	+	-1.79077	6.94487e-05
Ecm1	ENSMUSG00000028108	extracellular matrix protein 1 [Source:MGI Symbol;Acc:MGI:103060]	3	95734147	95739569	-	-1.78927	0.00173109
Notch4	ENSMUSG00000015468	Notch gene homolog 4 (Drosophila) [Source:MGI Symbol;Acc:MGI:107471]	17	34564268	34588503	+	-1.78405	3.70428e-05
Ttyh3	ENSMUSG00000036565	tweety homolog 3 (Drosophila) [Source:MGI Symbol;Acc:MGI:1925589]	5	140620586	140649031	-	-1.7784	8.2214e-06
BC030867	ENSMUSG00000034773	cDNA sequence BC030867 [Source:MGI Symbol;Acc:MGI:2387601]	11	102248882	102265187	+	-1.77754	0.000533636	-1.67273	5.78302e-06
Thsd1	ENSMUSG00000031480	thrombospondin, type I, domain 1 [Source:MGI Symbol;Acc:MGI:1929096]	8	22227313	22261334	+	-1.77744	0.00774301	-2.23172	1.61503e-08
Rgs3	ENSMUSG00000059810	regulator of G-protein signaling 3 [Source:MGI Symbol;Acc:MGI:1354734]	4	62559847	62703018	+	-1.7764	0.000333964
Mars2	ENSMUSG00000046994	methionine-tRNA synthetase 2 (mitochondrial) [Source:MGI Symbol;Acc:MGI:2444136]	1	55237177	55240058	+	-1.77367	1.15079e-06
Stil	ENSMUSG00000028718	Scl/Tal1 interrupting locus [Source:MGI Symbol;Acc:MGI:107477]	4	115000159	115043196	+	-1.77344	2.23712e-09	-1.754	2.80214e-11
Cep97	ENSMUSG00000022604	centrosomal protein 97 [Source:MGI Symbol;Acc:MGI:1921451]	16	55899888	55934855	-	-1.77329	3.49236e-08	-1.88355	9.04831e-16
Jmy	ENSMUSG00000021690	junction-mediating and regulatory protein [Source:MGI Symbol;Acc:MGI:1913096]	13	93430097	93499808	-	-1.77196	6.70391e-16	-1.34026	5.50459e-09
Calhm2	ENSMUSG00000033033	calcium homeostasis modulator 2 [Source:MGI Symbol;Acc:MGI:1919941]	19	47105353	47138294	-	-1.76862	8.27811e-14	-0.966857	1.28499e-06
Zmym1	ENSMUSG00000043872	zinc finger, MYM domain containing 1 [Source:MGI Symbol;Acc:MGI:1915560]	4	127047094	127061152	-	-1.76596	1.08791e-10	-0.716665	0.00430455
Sik1	ENSMUSG00000024042	salt inducible kinase 1 [Source:MGI Symbol;Acc:MGI:104754]	17	31844248	31855792	-	-1.76416	1.47416e-09
Ccdc125	ENSMUSG00000048924	coiled-coil domain containing 125 [Source:MGI Symbol;Acc:MGI:1923291]	13	100669481	100697240	+	-1.76053	2.09723e-06
Nr2c2ap	ENSMUSG00000071078	nuclear receptor 2C2-associated protein [Source:MGI Symbol;Acc:MGI:1922942]	8	70131333	70133739	+	-1.7582	7.11178e-05	0.664112	0.0466747
Mapk7	ENSMUSG00000001034	mitogen-activated protein kinase 7 [Source:MGI Symbol;Acc:MGI:1346347]	11	61488812	61494406	-	-1.75736	1.0766e-06	0.375454	0.0278247
Tex9	ENSMUSG00000090626	testis expressed gene 9 [Source:MGI Symbol;Acc:MGI:1201610]	9	72458055	72491959	-	-1.75678	7.23919e-06	-0.862245	0.0184984
Klf11	ENSMUSG00000020653	Kruppel-like factor 11 [Source:MGI Symbol;Acc:MGI:2653368]	12	24651371	24662774	+	-1.75657	8.37376e-09	-2.03574	1.28318e-16
Ctdsp2	ENSMUSG00000078429	CTD (carboxy-terminal domain, RNA polymerase II, polypeptide A) small phosphatase 2 [Source:MGI Symbol;Acc:MGI:1098748]	10	126978717	126999975	+	-1.75564	1.25007e-13	-1.49831	4.99618e-17
Fus	ENSMUSG00000030795	fusion, derived from t(12;16) malignant liposarcoma (human) [Source:MGI Symbol;Acc:MGI:1353633]	7	127967457	127982368	+	-1.75563	8.73541e-12
Mbd4	ENSMUSG00000030322	methyl-CpG binding domain protein 4 [Source:MGI Symbol;Acc:MGI:1333850]	6	115840697	115853371	-	-1.75372	2.80049e-10	-1.3433	3.03553e-11
Mxd3	ENSMUSG00000021485	Max dimerization protein 3 [Source:MGI Symbol;Acc:MGI:104987]	13	55325168	55329758	-	-1.7523	7.73715e-06	-1.63512	3.43805e-09
Dennd5b	ENSMUSG00000030313	DENN/MADD domain containing 5B [Source:MGI Symbol;Acc:MGI:2444273]	6	148988071	149101680	-	-1.74993	0.000446373	-3.27717	1.38739e-09
Anubl1	ENSMUSG00000042213	AN1, ubiquitin-like, homolog (Xenopus laevis) [Source:MGI Symbol;Acc:MGI:1914742]	6	116264222	116330298	+	-1.74966	6.87467e-08	-1.49326	1.43258e-06
Cntnap1	ENSMUSG00000017167	contactin associated protein-like 1 [Source:MGI Symbol;Acc:MGI:1858201]	11	101170523	101190724	+	-1.7491	0.0355665
Runx2	ENSMUSG00000039153	runt related transcription factor 2 [Source:MGI Symbol;Acc:MGI:99829]	17	44495987	44814797	-	-1.74905	1.64686e-05
Stbd1	ENSMUSG00000047963	starch binding domain 1 [Source:MGI Symbol;Acc:MGI:1261768]	5	92603051	92606579	+	-1.74898	0.000989364	-1.81756	4.11756e-05
Gab3	ENSMUSG00000032750	growth factor receptor bound protein 2-associated protein 3 [Source:MGI Symbol;Acc:MGI:2387324]	X	74966843	75085458	-	-1.74891	4.43388e-05	-0.99066	0.000181727
Cramp1l	ENSMUSG00000038002	Crm, cramped-like (Drosophila) [Source:MGI Symbol;Acc:MGI:1930190]	17	24961228	25015230	-	-1.74808	5.64543e-10
Zfp873	ENSMUSG00000061371	zinc finger protein 873 [Source:MGI Symbol;Acc:MGI:3040689]	10	82058417	82061329	+	-1.74787	0.000447085
Olfml2b	ENSMUSG00000038463	olfactomedin-like 2B [Source:MGI Symbol;Acc:MGI:2443310]	1	170644532	170682789	+	-1.74719	0.0238642
Gm20507	ENSMUSG00000092412	predicted gene 20507 [Source:MGI Symbol;Acc:MGI:5141972]	17	33630759	33645705	+	-1.7466	5.71905e-05	-0.743391	0.0386095
Adamts10	ENSMUSG00000024299	a disintegrin-like and metallopeptidase (reprolysin type) with thrombospondin type 1 motif, 10 [Source:MGI Symbol;Acc:MGI:2449112]	17	33524204	33553782	+	-1.74512	2.41421e-15	-1.22902	3.59419e-13
Clspn	ENSMUSG00000042489	claspin homolog (Xenopus laevis) [Source:MGI Symbol;Acc:MGI:2445153]	4	126556935	126593903	+	-1.7448	1.46093e-15	-1.50055	1.99582e-19
Tpcn1	ENSMUSG00000032741	two pore channel 1 [Source:MGI Symbol;Acc:MGI:2182472]	5	120534160	120588613	-	-1.74213	9.44375e-12	-1.34931	2.69759e-07
Tonsl	ENSMUSG00000059323	tonsoku-like, DNA repair protein [Source:MGI Symbol;Acc:MGI:1919999]	15	76626002	76639958	-	-1.7403	5.49805e-11	-0.744961	0.011341
Nfatc1	ENSMUSG00000033016	nuclear factor of activated T cells, cytoplasmic, calcineurin dependent 1 [Source:MGI Symbol;Acc:MGI:102469]	18	80606205	80713071	-	-1.73925	5.26884e-10
Tbkbp1	ENSMUSG00000038517	TBK1 binding protein 1 [Source:MGI Symbol;Acc:MGI:1920424]	11	97136171	97151495	-	-1.73779	3.24839e-06
Palb2	ENSMUSG00000044702	partner and localizer of BRCA2 [Source:MGI Symbol;Acc:MGI:3040695]	7	122107262	122132946	-	-1.73645	1.33013e-09	-0.885375	0.000198451
Tcf7l2	ENSMUSG00000024985	transcription factor 7 like 2, T cell specific, HMG box [Source:MGI Symbol;Acc:MGI:1202879]	19	55741810	55933654	+	-1.73562	5.18446e-07
Mxd4	ENSMUSG00000037235	Max dimerization protein 4 [Source:MGI Symbol;Acc:MGI:104991]	5	34173887	34187720	-	-1.73216	2.65218e-15	-1.92245	1.7432e-41
E230016M11Rik	ENSMUSG00000087231	RIKEN cDNA E230016M11 gene [Source:MGI Symbol;Acc:MGI:2443524]	6	67036599	67080654	+	-1.73159	0.0288145
R3hdm1	ENSMUSG00000056211	R3H domain 1 (binds single-stranded nucleic acids) [Source:MGI Symbol;Acc:MGI:2448514]	1	128103306	128237735	+	-1.73154	1.24275e-14
Trim59	ENSMUSG00000034317	tripartite motif-containing 59 [Source:MGI Symbol;Acc:MGI:1914199]	3	69035288	69044755	-	-1.73065	2.29184e-08	-2.15362	6.89302e-24
Wipi1	ENSMUSG00000041895	WD repeat domain, phosphoinositide interacting 1 [Source:MGI Symbol;Acc:MGI:1261864]	11	109573331	109611967	-	-1.7295	1.43708e-09
Mical3	ENSMUSG00000051586	microtubule associated monoxygenase, calponin and LIM domain containing 3 [Source:MGI Symbol;Acc:MGI:2442733]	6	121007241	121081609	-	-1.72857	3.22747e-06	-1.03981	0.0215859
Gm20682	ENSMUSG00000093465	predicted gene 20682 [Source:MGI Symbol;Acc:MGI:5313129]	12	99292608	99296620	-	-1.72847	0.0397826
Prkag2	ENSMUSG00000028944	protein kinase, AMP-activated, gamma 2 non-catalytic subunit [Source:MGI Symbol;Acc:MGI:1336153]	5	24862744	25100642	-	-1.72776	5.40526e-08	-1.25082	5.85738e-07
Fbxo5	ENSMUSG00000019773	F-box protein 5 [Source:MGI Symbol;Acc:MGI:1914391]	10	5799160	5805600	-	-1.72744	2.70747e-16	-1.77812	2.4864e-25
Zc3h8	ENSMUSG00000027387	zinc finger CCCH type containing 8 [Source:MGI Symbol;Acc:MGI:1930128]	2	128926268	128944077	-	-1.72741	3.1743e-06
Gltscr1	ENSMUSG00000070808	glioma tumor suppressor candidate region gene 1 [Source:MGI Symbol;Acc:MGI:2154263]	7	15971262	15999495	-	-1.72681	0.00788871	-0.971599	0.0201144
Zfp608	ENSMUSG00000052713	zinc finger protein 608 [Source:MGI Symbol;Acc:MGI:2442338]	18	54888045	54990180	-	-1.72659	1.09052e-07
6530418L21Rik	ENSMUSG00000048458	RIKEN cDNA 6530418L21 gene [Source:MGI Symbol;Acc:MGI:1923497]	3	105704599	105720842	+	-1.72632	0.0194583	-2.17944	1.29721e-11
Cdkn1b	ENSMUSG00000003031	cyclin-dependent kinase inhibitor 1B [Source:MGI Symbol;Acc:MGI:104565]	6	134920401	134925513	+	-1.72495	9.17906e-19	-1.36343	1.28402e-16
E430018J23Rik	ENSMUSG00000078580	RIKEN cDNA E430018J23 gene [Source:MGI Symbol;Acc:MGI:2141981]	7	127389673	127393629	-	-1.72387	0.00935964
1810032O08Rik	ENSMUSG00000020812	RIKEN cDNA 1810032O08 gene [Source:MGI Symbol;Acc:MGI:1913543]	11	116671660	116675799	+	-1.72256	0.000675999
Dbp	ENSMUSG00000059824	D site albumin promoter binding protein [Source:MGI Symbol;Acc:MGI:94866]	7	45705088	45710155	+	-1.72199	0.00158676	-2.62862	1.00117e-37
Socs5	ENSMUSG00000037104	suppressor of cytokine signaling 5 [Source:MGI Symbol;Acc:MGI:2385459]	17	87107679	87137583	+	-1.72196	3.18885e-09
Fhod1	ENSMUSG00000014778	formin homology 2 domain containing 1 [Source:MGI Symbol;Acc:MGI:2679008]	8	105329163	105347953	-	-1.72128	1.32185e-10
Cd163	ENSMUSG00000008845	CD163 antigen [Source:MGI Symbol;Acc:MGI:2135946]	6	124304651	124330527	+	-1.72064	0.00019414	-2.69457	7.20949e-13
E130306D19Rik	ENSMUSG00000051517	RIKEN cDNA E130306D19 gene [Source:MGI Symbol;Acc:MGI:3036286]	4	43496142	43499695	-	-1.7188	3.86993e-10	-2.39988	8.4602e-36
Dfna5	ENSMUSG00000029821	deafness, autosomal dominant 5 (human) [Source:MGI Symbol;Acc:MGI:1889850]	6	50189369	50263862	-	-1.71744	1.25821e-12	0.464776	0.010485
Tmem104	ENSMUSG00000045980	transmembrane protein 104 [Source:MGI Symbol;Acc:MGI:2444222]	11	115187487	115247023	+	-1.71661	9.20426e-09	0.814465	0.00182128
Cdca2	ENSMUSG00000048922	cell division cycle associated 2 [Source:MGI Symbol;Acc:MGI:1919787]	14	67676331	67715841	-	-1.71572	1.8103e-13	-2.38433	3.38e-43
Etv1	ENSMUSG00000004151	ets variant gene 1 [Source:MGI Symbol;Acc:MGI:99254]	12	38779380	38868215	+	-1.71524	5.15273e-05
Zbtb4	ENSMUSG00000018750	zinc finger and BTB domain containing 4 [Source:MGI Symbol;Acc:MGI:1922830]	11	69765912	69784023	+	-1.71488	3.1249e-17	-0.770446	4.59214e-05
Zfp652	ENSMUSG00000075595	zinc finger protein 652 [Source:MGI Symbol;Acc:MGI:2442221]	11	95712673	95835115	+	-1.71186	2.31789e-20	-1.09781	1.74616e-07
B3gnt8	ENSMUSG00000059479	UDP-GlcNAc:betaGal beta-1,3-N-acetylglucosaminyltransferase 8 [Source:MGI Symbol;Acc:MGI:2385269]	7	25627624	25629490	+	-1.7103	1.84663e-05	-1.12987	2.51337e-06
Mtap9	ENSMUSG00000033900	microtubule-associated protein 9 [Source:MGI Symbol;Acc:MGI:2442208]	3	82358072	82395268	+	-1.70647	0.0309676
Arhgap27	ENSMUSG00000034255	Rho GTPase activating protein 27 [Source:MGI Symbol;Acc:MGI:1916903]	11	103331497	103363692	-	-1.7064	3.98494e-12
Zfp273	ENSMUSG00000030446	zinc finger protein 273 [Source:MGI Symbol;Acc:MGI:3036278]	13	67813816	67827000	+	-1.70533	0.000779535	-0.79662	0.0076715
Neurl1b	ENSMUSG00000034413	neuralized homolog 1b (Drosophila) [Source:MGI Symbol;Acc:MGI:3643092]	17	26414965	26446338	+	-1.70176	4.02326e-08	-2.09795	1.17666e-18
Gm12258	ENSMUSG00000068869	predicted gene 12258 [Source:MGI Symbol;Acc:MGI:3651534]	11	58859433	58861956	+	-1.70084	0.0453853	-1.6481	0.00368984
Ptpn7	ENSMUSG00000031506	protein tyrosine phosphatase, non-receptor type 7 [Source:MGI Symbol;Acc:MGI:2156893]	1	135132725	135145320	+	-1.69877	1.97318e-25
Wdr62	ENSMUSG00000037020	WD repeat domain 62 [Source:MGI Symbol;Acc:MGI:1923696]	7	30240138	30280419	-	-1.69649	7.04518e-08	-1.01205	0.00135215
Slx4	ENSMUSG00000039738	SLX4 structure-specific endonuclease subunit homolog (S. cerevisiae) [Source:MGI Symbol;Acc:MGI:106299]	16	3979105	4003770	-	-1.69634	1.06187e-13
Zfp169	ENSMUSG00000050954	zinc finger protein 169 [Source:MGI Symbol;Acc:MGI:1915161]	13	48487647	48513451	-	-1.69584	2.29922e-06	-0.716559	0.0289535
Wdhd1	ENSMUSG00000037572	WD repeat and HMG-box DNA binding protein 1 [Source:MGI Symbol;Acc:MGI:2443514]	14	47240944	47276832	-	-1.69571	1.83172e-12	-1.19601	1.09155e-09
Pde3b	ENSMUSG00000030671	phosphodiesterase 3B, cGMP-inhibited [Source:MGI Symbol;Acc:MGI:1333863]	7	114415281	114539251	+	-1.69554	8.04334e-18	-1.75768	1.45267e-23
Rab23	ENSMUSG00000004768	RAB23, member RAS oncogene family [Source:MGI Symbol;Acc:MGI:99833]	1	33719882	33742564	+	-1.69459	0.000360374
Rnf219	ENSMUSG00000022120	ring finger protein 219 [Source:MGI Symbol;Acc:MGI:1919736]	14	104477534	104522666	-	-1.69438	1.2972e-11
Kif24	ENSMUSG00000028438	kinesin family member 24 [Source:MGI Symbol;Acc:MGI:1918345]	4	41390745	41464887	-	-1.69002	1.50796e-10	-1.30876	8.64391e-06
Iqsec1	ENSMUSG00000034312	IQ motif and Sec7 domain 1 [Source:MGI Symbol;Acc:MGI:1196356]	6	90659598	90810123	-	-1.68951	2.69965e-07	-0.630913	0.0174298
Rab39	ENSMUSG00000055069	RAB39, member RAS oncogene family [Source:MGI Symbol;Acc:MGI:2442855]	9	53684110	53706232	-	-1.68842	1.69889e-06
Zfp60	ENSMUSG00000037640	zinc finger protein 60 [Source:MGI Symbol;Acc:MGI:99207]	7	27731389	27753702	+	-1.68793	1.1977e-07	-0.801044	0.000753136
Mef2a	ENSMUSG00000030557	myocyte enhancer factor 2A [Source:MGI Symbol;Acc:MGI:99532]	7	67231163	67372858	-	-1.68638	2.40831e-25	-0.860093	0.000208553
Akna	ENSMUSG00000039158	AT-hook transcription factor [Source:MGI Symbol;Acc:MGI:2140340]	4	63367125	63403354	-	-1.68473	1.10061e-11
Il1rl1	ENSMUSG00000026069	interleukin 1 receptor-like 1 [Source:MGI Symbol;Acc:MGI:98427]	1	40429570	40465415	+	-1.68423	0.000511519	-2.76313	2.24906e-06
4831426I19Rik	ENSMUSG00000054150	RIKEN cDNA 4831426I19 gene [Source:MGI Symbol;Acc:MGI:2442408]	12	104929949	105009809	-	-1.68316	7.5332e-10	-1.21436	3.04659e-06
Trib1	ENSMUSG00000032501	tribbles homolog 1 (Drosophila) [Source:MGI Symbol;Acc:MGI:2443397]	15	59648350	59656550	+	-1.6806	4.50457e-16	1.1673	1.99979e-09
Fam83h	ENSMUSG00000046761	family with sequence similarity 83, member H [Source:MGI Symbol;Acc:MGI:2145900]	15	76001093	76014336	-	-1.67736	0.0346325
Fads6	ENSMUSG00000044788	fatty acid desaturase domain family, member 6 [Source:MGI Symbol;Acc:MGI:3039592]	11	115279622	115297663	-	-1.67634	0.0354542
Kif5a	ENSMUSG00000074657	kinesin family member 5A [Source:MGI Symbol;Acc:MGI:109564]	10	127225696	127263363	-	-1.67632	0.005589
Fosl2	ENSMUSG00000029135	fos-like antigen 2 [Source:MGI Symbol;Acc:MGI:102858]	5	32136472	32157831	+	-1.67614	1.98943e-15
Gm20667	ENSMUSG00000093726	predicted gene 20667 [Source:MGI Symbol;Acc:MGI:5313114]	14	67673177	67675106	-	-1.67592	0.00115518	-2.54503	1.51411e-10
Paqr7	ENSMUSG00000037348	progestin and adipoQ receptor family member VII [Source:MGI Symbol;Acc:MGI:1919154]	4	134496697	134510235	+	-1.67456	2.89129e-14	-0.925069	1.98342e-06
Mepce	ENSMUSG00000029726	methylphosphate capping enzyme [Source:MGI Symbol;Acc:MGI:106477]	5	137781906	137786715	-	-1.67419	1.29549e-08
Ralgps2	ENSMUSG00000026594	Ral GEF with PH domain and SH3 binding motif 2 [Source:MGI Symbol;Acc:MGI:1925505]	1	156804166	156939626	-	-1.67418	4.37748e-07	-0.864571	0.000303047
Nlrp1b	ENSMUSG00000070390	NLR family, pyrin domain containing 1B [Source:MGI Symbol;Acc:MGI:3582959]	11	71153102	71230733	-	-1.67327	7.77126e-17	-1.05573	3.82828e-07
Slc5a3	ENSMUSG00000089774	solute carrier family 5 (inositol transporters), member 3 [Source:MGI Symbol;Acc:MGI:1858226]	16	92058322	92087473	+	-1.67277	1.16248e-16	-0.891725	0.000122024
Rai1	ENSMUSG00000062115	retinoic acid induced 1 [Source:MGI Symbol;Acc:MGI:103291]	11	60105013	60199197	+	-1.67248	3.14607e-06	-0.895456	0.01545
2310033P09Rik	ENSMUSG00000020441	RIKEN cDNA 2310033P09 gene [Source:MGI Symbol;Acc:MGI:1915112]	11	59208321	59210738	+	-1.67215	1.44386e-05
Snx32	ENSMUSG00000056185	sorting nexin 32 [Source:MGI Symbol;Acc:MGI:2444704]	19	5495278	5510489	-	-1.66965	0.0119393
Zfp574	ENSMUSG00000045252	zinc finger protein 574 [Source:MGI Symbol;Acc:MGI:2442951]	7	25077205	25083492	+	-1.66863	0.000120587
Zfp109	ENSMUSG00000074283	zinc finger protein 109 [Source:MGI Symbol;Acc:MGI:1929099]	7	24228048	24236632	-	-1.66812	0.0337035
Fam113b	ENSMUSG00000044250	family with sequence similarity 113, member B [Source:MGI Symbol;Acc:MGI:2446270]	15	97247107	97385689	+	-1.66811	0.0482748
Helb	ENSMUSG00000020228	helicase (DNA) B [Source:MGI Symbol;Acc:MGI:2152895]	10	120083608	120112987	-	-1.6676	2.57325e-15
Fam83d	ENSMUSG00000027654	family with sequence similarity 83, member D [Source:MGI Symbol;Acc:MGI:1919128]	2	158768093	158786637	+	-1.667	0.000171512	-2.57428	1.04414e-17
Zfp125	ENSMUSG00000069755	zinc finger protein 125 [Source:MGI Symbol;Acc:MGI:1336211]	12	20899822	20900867	-	-1.66682	0.0198628
Chst3	ENSMUSG00000057337	carbohydrate (chondroitin 6/keratan) sulfotransferase 3 [Source:MGI Symbol;Acc:MGI:1858224]	10	60181532	60219260	-	-1.66613	7.08091e-13	-1.04372	0.000291978
Ppp1r18	ENSMUSG00000034595	protein phosphatase 1, regulatory subunit 18 [Source:MGI Symbol;Acc:MGI:1923698]	17	35865593	35875596	+	-1.66402	2.46766e-16	0.284739	0.0168724
Usp28	ENSMUSG00000032267	ubiquitin specific peptidase 28 [Source:MGI Symbol;Acc:MGI:2442293]	9	48985385	49042517	+	-1.66082	4.69336e-07	-0.986128	0.000321684
Gm962	ENSMUSG00000049562	predicted gene 962 [Source:MGI Symbol;Acc:MGI:2685808]	19	5568074	5571261	+	-1.6605	1.33671e-06
Zfp846	ENSMUSG00000058192	zinc finger protein 846 [Source:MGI Symbol;Acc:MGI:1924012]	9	20581325	20595194	+	-1.66011	3.52555e-05	-0.651083	0.025493
Dusp7	ENSMUSG00000053716	dual specificity phosphatase 7 [Source:MGI Symbol;Acc:MGI:2387100]	9	106368632	106375724	+	-1.65832	4.58012e-12
Kank2	ENSMUSG00000032194	KN motif and ankyrin repeat domains 2 [Source:MGI Symbol;Acc:MGI:2384568]	9	21766773	21798546	-	-1.65826	4.78801e-08	-2.00439	3.57629e-21
Mex3d	ENSMUSG00000048696	mex3 homolog D (C. elegans) [Source:MGI Symbol;Acc:MGI:2681847]	10	80380355	80387659	-	-1.65534	1.16399e-05
Tns4	ENSMUSG00000017607	tensin 4 [Source:MGI Symbol;Acc:MGI:2144377]	11	99065678	99089306	-	-1.65517	0.0453296
A830007P12Rik	ENSMUSG00000059555	RIKEN cDNA A830007P12 gene [Source:MGI Symbol;Acc:MGI:2442720]	2	25192966	25196886	-	-1.6546	1.64778e-14	0.246502	0.0158649
Ldlrap1	ENSMUSG00000037295	low density lipoprotein receptor adaptor protein 1 [Source:MGI Symbol;Acc:MGI:2140175]	4	134744735	134768024	-	-1.65355	5.94401e-18	0.452008	0.000305851
1110034A24Rik	ENSMUSG00000020973	RIKEN cDNA 1110034A24 gene [Source:MGI Symbol;Acc:MGI:1923566]	12	69189087	69198429	-	-1.65206	3.49488e-11	-0.666274	0.016224
Gramd4	ENSMUSG00000035900	GRAM domain containing 4 [Source:MGI Symbol;Acc:MGI:2676308]	15	86057695	86137634	+	-1.64886	2.61324e-07	-0.655536	0.0193579
Rmi1	ENSMUSG00000035367	RMI1, RecQ mediated genome instability 1, homolog (S. cerevisiae) [Source:MGI Symbol;Acc:MGI:1921636]	13	58402597	58411149	+	-1.64675	1.66294e-10
Zdhhc14	ENSMUSG00000034265	zinc finger, DHHC domain containing 14 [Source:MGI Symbol;Acc:MGI:2653229]	17	5492600	5753891	+	-1.64648	5.92259e-11	-0.921197	4.67465e-06
2410002F23Rik	ENSMUSG00000045411	RIKEN cDNA 2410002F23 gene [Source:MGI Symbol;Acc:MGI:1914226]	7	44246722	44262720	+	-1.64622	8.93257e-13	-0.619503	0.0143015
Klhl23	ENSMUSG00000042155	kelch-like 23 (Drosophila) [Source:MGI Symbol;Acc:MGI:2683536]	2	69821944	69836651	+	-1.64585	0.00229856	-3.40313	9.5461e-09
Zfp446	ENSMUSG00000033961	zinc finger protein 446 [Source:MGI Symbol;Acc:MGI:2442185]	7	12977848	12984340	+	-1.64543	0.00597651
Ctdspl	ENSMUSG00000047409	CTD (carboxy-terminal domain, RNA polymerase II, polypeptide A) small phosphatase-like [Source:MGI Symbol;Acc:MGI:1916524]	9	118926453	119043998	+	-1.64493	9.86461e-06	-1.12649	0.00401555
Gatad2b	ENSMUSG00000042390	GATA zinc finger domain containing 2B [Source:MGI Symbol;Acc:MGI:2443225]	3	90341654	90358120	+	-1.64368	3.05388e-07
Tsku	ENSMUSG00000049580	tsukushi [Source:MGI Symbol;Acc:MGI:2443855]	7	98350668	98361328	-	-1.64287	0.0336657
Nfya	ENSMUSG00000023994	nuclear transcription factor-Y alpha [Source:MGI Symbol;Acc:MGI:97316]	17	48386885	48409906	-	-1.64287	1.06891e-12
Zfp420	ENSMUSG00000058402	zinc finger protein 420 [Source:MGI Symbol;Acc:MGI:2444666]	7	29859979	29877292	+	-1.64151	0.011195
Ccne2	ENSMUSG00000028212	cyclin E2 [Source:MGI Symbol;Acc:MGI:1329034]	4	11191351	11204779	+	-1.63966	1.07445e-10
Emilin1	ENSMUSG00000029163	elastin microfibril interfacer 1 [Source:MGI Symbol;Acc:MGI:1926189]	5	30913402	30921278	+	-1.63833	3.55415e-09
Sin3a	ENSMUSG00000042557	transcriptional regulator, SIN3A (yeast) [Source:MGI Symbol;Acc:MGI:107157]	9	57072040	57128366	+	-1.63594	2.95888e-17
Zfp61	ENSMUSG00000050605	zinc finger protein 61 [Source:MGI Symbol;Acc:MGI:99663]	7	24291039	24301232	-	-1.63502	4.8165e-06	-0.630235	0.0127247
Rin1	ENSMUSG00000024883	Ras and Rab interactor 1 [Source:MGI Symbol;Acc:MGI:2385695]	19	5050808	5057071	+	-1.63493	0.0350634
Naa16	ENSMUSG00000022020	N(alpha)-acetyltransferase 16, NatA auxiliary subunit [Source:MGI Symbol;Acc:MGI:1914147]	14	79334204	79390778	-	-1.63417	8.64121e-14
Ipp	ENSMUSG00000028696	IAP promoted placental gene [Source:MGI Symbol;Acc:MGI:96581]	4	116507549	116538243	+	-1.63343	2.35115e-06
Chaf1a	ENSMUSG00000002835	chromatin assembly factor 1, subunit A (p150) [Source:MGI Symbol;Acc:MGI:1351331]	17	56040416	56068026	+	-1.63307	1.79975e-16	-0.81074	0.000278949
Sema6b	ENSMUSG00000001227	sema domain, transmembrane domain (TM), and cytoplasmic domain, (semaphorin) 6B [Source:MGI Symbol;Acc:MGI:1202889]	17	56123085	56140343	-	-1.63295	3.57869e-06	-1.05747	1.06248e-05
Ppp1r26	ENSMUSG00000035829	protein phosphatase 1, regulatory subunit 26 [Source:MGI Symbol;Acc:MGI:2685193]	2	28446800	28455508	+	-1.63252	0.0489007	-1.81067	0.0454358
Zfp248	ENSMUSG00000030145	zinc finger protein 248 [Source:MGI Symbol;Acc:MGI:1919970]	6	118427319	118455528	-	-1.63246	0.00331767	-0.822805	0.0193023
Zfpm1	ENSMUSG00000049577	zinc finger protein, multitype 1 [Source:MGI Symbol;Acc:MGI:1095400]	8	122282141	122337251	+	-1.63007	0.000650604
Tprn	ENSMUSG00000048707	taperin [Source:MGI Symbol;Acc:MGI:2139535]	2	25262618	25269885	+	-1.6296	8.03233e-05
Fam203a	ENSMUSG00000022554	family with sequence similarity 203, member A [Source:MGI Symbol;Acc:MGI:1930628]	15	76368898	76371403	+	-1.6293	0.0142459
Sgsm2	ENSMUSG00000038351	small G protein signaling modulator 2 [Source:MGI Symbol;Acc:MGI:2144695]	11	74849261	74897060	-	-1.62918	0.000417831	-1.35541	0.000299476
Cdk20	ENSMUSG00000021483	cyclin-dependent kinase 20 [Source:MGI Symbol;Acc:MGI:2145349]	13	64432553	64439720	+	-1.62668	1.21012e-06
Brca2	ENSMUSG00000041147	breast cancer 2 [Source:MGI Symbol;Acc:MGI:109337]	5	150522630	150569746	+	-1.62664	1.55894e-11	-1.83565	7.86573e-17
Homez	ENSMUSG00000057156	homeodomain leucine zipper-encoding gene [Source:MGI Symbol;Acc:MGI:2678023]	14	54852736	54870961	-	-1.62617	2.33961e-05	-0.686451	0.0303095
Gm3604	ENSMUSG00000091183	predicted gene 3604 [Source:MGI Symbol;Acc:MGI:3781781]	13	62773608	62777089	-	-1.62436	0.000233662	-0.922001	0.0106877
Rab6b	ENSMUSG00000032549	RAB6B, member RAS oncogene family [Source:MGI Symbol;Acc:MGI:107283]	9	103112074	103185270	+	-1.62397	0.00148418	-1.74277	3.48664e-07
Ptdss2	ENSMUSG00000025495	phosphatidylserine synthase 2 [Source:MGI Symbol;Acc:MGI:1351664]	7	141122382	141157021	+	-1.62025	0.000202646
Itgb3	ENSMUSG00000020689	integrin beta 3 [Source:MGI Symbol;Acc:MGI:96612]	11	104608000	104670476	+	-1.61989	8.42176e-05	-3.23135	1.20616e-27
Btbd3	ENSMUSG00000062098	BTB (POZ) domain containing 3 [Source:MGI Symbol;Acc:MGI:2385155]	2	138256565	138589292	+	-1.61769	2.06552e-05
Dab2	ENSMUSG00000022150	disabled homolog 2 (Drosophila) [Source:MGI Symbol;Acc:MGI:109175]	15	6299788	6440712	+	-1.61735	2.55797e-24
Slc19a2	ENSMUSG00000040918	solute carrier family 19 (thiamine transporter), member 2 [Source:MGI Symbol;Acc:MGI:1928761]	1	164249046	164265385	+	-1.61697	1.25129e-07
Stk17b	ENSMUSG00000026094	serine/threonine kinase 17b (apoptosis-inducing) [Source:MGI Symbol;Acc:MGI:2138162]	1	53755506	53785224	-	-1.61642	7.84827e-21
Esco2	ENSMUSG00000022034	establishment of cohesion 1 homolog 2 (S. cerevisiae) [Source:MGI Symbol;Acc:MGI:1919238]	14	65819038	65833994	-	-1.61546	1.30574e-11	-2.30301	2.4701e-28
F8a	ENSMUSG00000078317	factor 8-associated gene A [Source:MGI Symbol;Acc:MGI:95474]	X	73228306	73230795	+	-1.61441	0.00124754
Fnbp1	ENSMUSG00000075415	formin binding protein 1 [Source:MGI Symbol;Acc:MGI:109606]	2	31026206	31142008	-	-1.61438	4.56904e-09
Kifc3	ENSMUSG00000031788	kinesin family member C3 [Source:MGI Symbol;Acc:MGI:109202]	8	95099832	95142540	-	-1.61384	1.23002e-10
Zfp161	ENSMUSG00000049672	zinc finger protein 161 [Source:MGI Symbol;Acc:MGI:1195345]	17	69383050	69390750	+	-1.61134	5.14186e-10
Asxl1	ENSMUSG00000042548	additional sex combs like 1 (Drosophila) [Source:MGI Symbol;Acc:MGI:2684063]	2	153345845	153404007	+	-1.61018	3.5944e-13	-0.814008	1.4116e-05
Whsc1	ENSMUSG00000057406	Wolf-Hirschhorn syndrome candidate 1 (human) [Source:MGI Symbol;Acc:MGI:1276574]	5	33820725	33897975	+	-1.60973	5.73897e-25
Epas1	ENSMUSG00000024140	endothelial PAS domain protein 1 [Source:MGI Symbol;Acc:MGI:109169]	17	86753907	86833410	+	-1.60968	0.00191376	-3.50237	1.3742e-07
Casp8ap2	ENSMUSG00000028282	caspase 8 associated protein 2 [Source:MGI Symbol;Acc:MGI:1349399]	4	32615451	32653265	+	-1.6085	2.08274e-14
Smad3	ENSMUSG00000032402	MAD homolog 3 (Drosophila) [Source:MGI Symbol;Acc:MGI:1201674]	9	63646767	63757994	-	-1.60847	8.85281e-09	0.328289	0.027336
Arhgap32	ENSMUSG00000041444	Rho GTPase activating protein 32 [Source:MGI Symbol;Acc:MGI:2450166]	9	32116136	32268446	+	-1.60794	0.0339059	-2.17283	0.0167664
Ppard	ENSMUSG00000002250	peroxisome proliferator activator receptor delta [Source:MGI Symbol;Acc:MGI:101884]	17	28232754	28301469	+	-1.60738	0.00173069	-0.808088	0.0222952
6330403L08Rik	ENSMUSG00000075585	RIKEN cDNA 6330403L08 gene [Source:MGI Symbol;Acc:MGI:1917994]	5	138995056	139000576	+	-1.60679	0.000330509
Vamp2	ENSMUSG00000020894	vesicle-associated membrane protein 2 [Source:MGI Symbol;Acc:MGI:1313277]	11	69088490	69092384	+	-1.60445	0.00227179
Gar1	ENSMUSG00000028010	GAR1 ribonucleoprotein homolog (yeast) [Source:MGI Symbol;Acc:MGI:1930948]	3	129824912	129831396	-	-1.60361	0.00229228
Fut11	ENSMUSG00000039357	fucosyltransferase 11 [Source:MGI Symbol;Acc:MGI:1920318]	14	20694968	20700197	+	-1.603	5.05875e-07
Arid1a	ENSMUSG00000007880	AT rich interactive domain 1A (SWI-like) [Source:MGI Symbol;Acc:MGI:1935147]	4	133679008	133756769	-	-1.60248	5.48207e-10
Zfp809	ENSMUSG00000057982	zinc finger protein 809 [Source:MGI Symbol;Acc:MGI:2143362]	9	22225714	22243197	+	-1.60104	4.89211e-05
Tal1	ENSMUSG00000028717	T cell acute lymphocytic leukemia 1 [Source:MGI Symbol;Acc:MGI:98480]	4	115056426	115071755	+	-1.60088	1.03896e-09
Apbb1ip	ENSMUSG00000026786	amyloid beta (A4) precursor protein-binding, family B, member 1 interacting protein [Source:MGI Symbol;Acc:MGI:1861354]	2	22774094	22875653	+	-1.59786	1.45277e-10
Arc	ENSMUSG00000022602	activity regulated cytoskeletal-associated protein [Source:MGI Symbol;Acc:MGI:88067]	15	74669083	74672570	-	-1.59338	0.0198138
Ttc28	ENSMUSG00000033209	tetratricopeptide repeat domain 28 [Source:MGI Symbol;Acc:MGI:2140873]	5	110879803	111289780	+	-1.59239	0.0254809	-2.18892	0.00030112
Abl1	ENSMUSG00000026842	c-abl oncogene 1, non-receptor tyrosine kinase [Source:MGI Symbol;Acc:MGI:87859]	2	31688376	31804227	+	-1.59221	2.78865e-14	-0.599335	0.00220756
Caprin2	ENSMUSG00000030309	caprin family member 2 [Source:MGI Symbol;Acc:MGI:2448541]	6	148842492	148896237	-	-1.59184	3.66727e-05	-1.24082	8.6948e-05
Atad5	ENSMUSG00000017550	ATPase family, AAA domain containing 5 [Source:MGI Symbol;Acc:MGI:2442925]	11	80089400	80135794	+	-1.59149	2.15706e-14	-1.27938	2.88138e-07
Gpr155	ENSMUSG00000041762	G protein-coupled receptor 155 [Source:MGI Symbol;Acc:MGI:1915776]	2	73341506	73386572	-	-1.59108	1.3553e-05	-1.77969	1.53736e-24
Gprc5c	ENSMUSG00000051043	G protein-coupled receptor, family C, group 5, member C [Source:MGI Symbol;Acc:MGI:1917605]	11	114851152	114872617	+	-1.58991	0.00145742	-3.8633	0
Meis1	ENSMUSG00000020160	Meis homeobox 1 [Source:MGI Symbol;Acc:MGI:104717]	11	18880430	19018958	-	-1.58962	2.50116e-05	-0.893355	0.00658042
C230081A13Rik	ENSMUSG00000074305	RIKEN cDNA C230081A13 gene [Source:MGI Symbol;Acc:MGI:2442366]	9	56201131	56418050	-	-1.58955	8.71426e-19
4632428N05Rik	ENSMUSG00000020101	RIKEN cDNA 4632428N05 gene [Source:MGI Symbol;Acc:MGI:1921298]	10	60346851	60372684	+	-1.58924	8.18474e-18	-1.2414	2.3216e-15
Slc9a5	ENSMUSG00000014786	solute carrier family 9 (sodium/hydrogen exchanger), member 5 [Source:MGI Symbol;Acc:MGI:2685542]	8	105348258	105369881	+	-1.58846	2.36235e-05	-1.06853	0.0215344
B3gntl1	ENSMUSG00000046605	UDP-GlcNAc:betaGal beta-1,3-N-acetylglucosaminyltransferase-like 1 [Source:MGI Symbol;Acc:MGI:2441705]	11	121616197	121673153	-	-1.5868	7.2653e-06
Rasa1	ENSMUSG00000021549	RAS p21 protein activator 1 [Source:MGI Symbol;Acc:MGI:97860]	13	85214780	85289029	-	-1.58615	6.07117e-22	-0.755807	0.000991962
Dusp6	ENSMUSG00000019960	dual specificity phosphatase 6 [Source:MGI Symbol;Acc:MGI:1914853]	10	99263231	99267488	+	-1.58572	3.06597e-12	0.536778	0.00027134
Cenpf	ENSMUSG00000026605	centromere protein F [Source:MGI Symbol;Acc:MGI:1313302]	1	189640599	189688086	-	-1.5847	5.63727e-08	-2.76834	1.25118e-33
Acsl3	ENSMUSG00000032883	acyl-CoA synthetase long-chain family member 3 [Source:MGI Symbol;Acc:MGI:1921455]	1	78657825	78706987	+	-1.58344	5.50575e-15	-0.560135	0.0218839
Grk4	ENSMUSG00000052783	G protein-coupled receptor kinase 4 [Source:MGI Symbol;Acc:MGI:95801]	5	34660379	34755305	+	-1.58036	0.0412717	-1.27734	0.0025395
Prosapip1	ENSMUSG00000037703	ProSAPiP1 protein [Source:MGI Symbol;Acc:MGI:2656976]	2	130632839	130642803	-	-1.57899	0.000137387	-1.12713	0.00603361
Hspb6	ENSMUSG00000036854	heat shock protein, alpha-crystallin-related, B6 [Source:MGI Symbol;Acc:MGI:2685325]	7	30552178	30555443	+	-1.57841	0.0335722	-1.33388	0.0166662
Hist2h2be	ENSMUSG00000068854	histone cluster 2, H2be [Source:MGI Symbol;Acc:MGI:2448415]	3	96221121	96223738	+	-1.57767	3.88213e-06	-1.14133	1.34751e-07
Mkl2	ENSMUSG00000009569	MKL/myocardin-like 2 [Source:MGI Symbol;Acc:MGI:3050795]	16	13256481	13417529	+	-1.5763	5.02521e-11
Suv420h2	ENSMUSG00000059851	suppressor of variegation 4-20 homolog 2 (Drosophila) [Source:MGI Symbol;Acc:MGI:2385262]	7	4740115	4747514	+	-1.57257	1.28878e-08	-1.33929	3.22512e-12
Gan	ENSMUSG00000052557	giant axonal neuropathy [Source:MGI Symbol;Acc:MGI:1890619]	8	117158135	117205834	+	-1.57256	1.72553e-07
Slc36a1	ENSMUSG00000020261	solute carrier family 36 (proton/amino acid symporter), member 1 [Source:MGI Symbol;Acc:MGI:2445299]	11	55204350	55236330	+	-1.57251	6.56111e-09
Cela1	ENSMUSG00000023031	chymotrypsin-like elastase family, member 1 [Source:MGI Symbol;Acc:MGI:95314]	15	100674425	100687920	-	-1.57238	0.0392711
Eif2ak3	ENSMUSG00000031668	eukaryotic translation initiation factor 2 alpha kinase 3 [Source:MGI Symbol;Acc:MGI:1341830]	6	70844515	70905245	+	-1.57231	5.61966e-16	-0.98923	4.12989e-09
St6gal1	ENSMUSG00000022885	beta galactoside alpha 2,6 sialyltransferase 1 [Source:MGI Symbol;Acc:MGI:108470]	16	23224740	23360350	+	-1.57222	1.25139e-10	-2.06821	7.1e-43
Adrb2	ENSMUSG00000045730	adrenergic receptor, beta 2 [Source:MGI Symbol;Acc:MGI:87938]	18	62177817	62179959	-	-1.57121	2.48988e-06	-1.31215	9.738e-07
Zmat1	ENSMUSG00000052676	zinc finger, matrin type 1 [Source:MGI Symbol;Acc:MGI:2442284]	X	134971372	135009209	-	-1.57058	0.00488602
Znf512b	ENSMUSG00000000823	zinc finger protein 512B [Source:MGI Symbol;Acc:MGI:2685478]	2	181582103	181592803	-	-1.56985	1.19272e-08	-0.845874	0.000411867
Rrp1b	ENSMUSG00000058392	ribosomal RNA processing 1 homolog B (S. cerevisiae) [Source:MGI Symbol;Acc:MGI:1919712]	17	32036100	32062865	+	-1.56921	2.55821e-12
Npat	ENSMUSG00000033054	nuclear protein in the AT region [Source:MGI Symbol;Acc:MGI:107605]	9	53537047	53574342	+	-1.56837	1.49344e-08	-0.708989	0.0138953
Fbxl8	ENSMUSG00000033313	F-box and leucine-rich repeat protein 8 [Source:MGI Symbol;Acc:MGI:1354697]	8	105264648	105269326	+	-1.568	0.0130061	-0.845442	0.0356155
Maf	ENSMUSG00000055435	avian musculoaponeurotic fibrosarcoma (v-maf) AS42 oncogene homolog [Source:MGI Symbol;Acc:MGI:96909]	8	115682942	115707794	-	-1.56781	1.31419e-17
Dynll2	ENSMUSG00000020483	dynein light chain LC8-type 2 [Source:MGI Symbol;Acc:MGI:1915347]	11	87979525	87987533	-	-1.56768	0.00664069
Gspt2	ENSMUSG00000071723	G1 to S phase transition 2 [Source:MGI Symbol;Acc:MGI:1316727]	X	94636069	94643244	+	-1.56705	0.000221358	-2.06525	4.06516e-09
Sipa1	ENSMUSG00000056917	signal-induced proliferation associated gene 1 [Source:MGI Symbol;Acc:MGI:107576]	19	5651185	5663707	-	-1.56351	3.97886e-15
Epm2aip1	ENSMUSG00000046785	EPM2A (laforin) interacting protein 1 [Source:MGI Symbol;Acc:MGI:1925031]	9	111271845	111279089	+	-1.56309	2.65722e-09
Setd1a	ENSMUSG00000042308	SET domain containing 1A [Source:MGI Symbol;Acc:MGI:2446244]	7	127776670	127800122	+	-1.56298	1.47433e-07
Jun	ENSMUSG00000052684	Jun oncogene [Source:MGI Symbol;Acc:MGI:96646]	4	95049034	95052222	-	-1.56266	2.97537e-18
Efcab4a	ENSMUSG00000048200	EF-hand calcium binding domain 4A [Source:MGI Symbol;Acc:MGI:2446129]	7	141461094	141466613	+	-1.56229	1.51028e-05	-2.31492	2.02467e-25
Gm11632	ENSMUSG00000084896	predicted gene 11632 [Source:MGI Symbol;Acc:MGI:3705198]	11	98084457	98085424	-	-1.56132	0.00936954	-1.99907	7.49285e-13
Rpusd1	ENSMUSG00000041199	RNA pseudouridylate synthase domain containing 1 [Source:MGI Symbol;Acc:MGI:1919186]	17	25727751	25731456	+	-1.56106	0.009046
Synj2	ENSMUSG00000023805	synaptojanin 2 [Source:MGI Symbol;Acc:MGI:1201671]	17	5941280	6044290	+	-1.55999	2.3723e-18
Ftsj2	ENSMUSG00000029557	FtsJ homolog 2 (E. coli) [Source:MGI Symbol;Acc:MGI:1915267]	5	140327674	140331898	-	-1.55818	0.00520002
Zfp961	ENSMUSG00000052446	zinc finger protein 961 [Source:MGI Symbol;Acc:MGI:3583954]	8	71951038	71993408	+	-1.55744	1.34506e-05
Rhob	ENSMUSG00000054364	ras homolog gene family, member B [Source:MGI Symbol;Acc:MGI:107949]	12	8497763	8499985	-	-1.55647	8.51244e-19	-0.56047	0.0232789
Bcl2	ENSMUSG00000057329	B cell leukemia/lymphoma 2 [Source:MGI Symbol;Acc:MGI:88138]	1	106538178	106714274	-	-1.55628	5.96286e-10	1.37482	9.94004e-09
Zfp280b	ENSMUSG00000049764	zinc finger protein 280B [Source:MGI Symbol;Acc:MGI:1927865]	10	76032654	76043234	+	-1.55612	1.71417e-07
E130308A19Rik	ENSMUSG00000045071	RIKEN cDNA E130308A19 gene [Source:MGI Symbol;Acc:MGI:2442164]	4	59626211	59761439	+	-1.55608	0.00140574	-1.09985	0.049602
Fam105a	ENSMUSG00000056069	family with sequence similarity 105, member A [Source:MGI Symbol;Acc:MGI:2687281]	15	27655071	27681542	-	-1.55566	2.75461e-21	-1.04817	3.6648e-10
Rcsd1	ENSMUSG00000040723	RCSD domain containing 1 [Source:MGI Symbol;Acc:MGI:2676394]	1	165648945	165708094	-	-1.55462	8.78305e-12	-1.8891	1.61728e-23
Cnot3	ENSMUSG00000035632	CCR4-NOT transcription complex, subunit 3 [Source:MGI Symbol;Acc:MGI:2385261]	7	3645290	3661108	+	-1.55275	2.79391e-06
8430419L09Rik	ENSMUSG00000030207	RIKEN cDNA 8430419L09 gene [Source:MGI Symbol;Acc:MGI:1921775]	6	135197977	135244955	+	-1.54873	0.000120798
BC024582	ENSMUSG00000086150	cDNA sequence BC024582 [Source:MGI Symbol;Acc:MGI:3041246]	4	32559680	32571708	-	-1.54807	0.0321101
Ankrd13b	ENSMUSG00000037907	ankyrin repeat domain 13b [Source:MGI Symbol;Acc:MGI:2144501]	11	77470485	77489678	-	-1.54548	0.00477752
Pwwp2a	ENSMUSG00000044950	PWWP domain containing 2A [Source:MGI Symbol;Acc:MGI:1918052]	11	43681998	43721491	+	-1.54465	2.84671e-09
Ap4m1	ENSMUSG00000019518	adaptor-related protein complex AP-4, mu 1 [Source:MGI Symbol;Acc:MGI:1337063]	5	138172002	138178708	+	-1.54392	5.19228e-07	-0.898619	9.63492e-05
BC068281	ENSMUSG00000051721	cDNA sequence BC068281 [Source:MGI Symbol;Acc:MGI:3040699]	12	4843303	4856925	+	-1.54281	0.00046594	-0.729153	0.042308
Map3k9	ENSMUSG00000042724	mitogen-activated protein kinase kinase kinase 9 [Source:MGI Symbol;Acc:MGI:2449952]	12	81714950	81781170	-	-1.54188	2.7476e-11	-0.699507	0.0272238
Prdm10	ENSMUSG00000042496	PR domain containing 10 [Source:MGI Symbol;Acc:MGI:2682952]	9	31280538	31378543	+	-1.54159	2.34062e-05
Neurl2	ENSMUSG00000039873	neuralized-like 2 (Drosophila) [Source:MGI Symbol;Acc:MGI:3043305]	2	164830732	164833456	-	-1.54054	0.0343228	-0.9919	0.0285569
Fbxl20	ENSMUSG00000020883	F-box and leucine-rich repeat protein 20 [Source:MGI Symbol;Acc:MGI:1919444]	11	98082556	98150403	-	-1.53994	8.61224e-14	-1.46154	5.57053e-19
Gigyf1	ENSMUSG00000029714	GRB10 interacting GYF protein 1 [Source:MGI Symbol;Acc:MGI:1888677]	5	137518880	137527934	+	-1.53978	4.34794e-06
Tet3	ENSMUSG00000034832	tet methylcytosine dioxygenase 3 [Source:MGI Symbol;Acc:MGI:2446229]	6	83362373	83441678	-	-1.53951	8.19619e-09
A430033K04Rik	ENSMUSG00000056014	RIKEN cDNA A430033K04 gene [Source:MGI Symbol;Acc:MGI:3583896]	5	138622859	138648903	+	-1.53663	3.61807e-06
Cxcr3	ENSMUSG00000050232	chemokine (C-X-C motif) receptor 3 [Source:MGI Symbol;Acc:MGI:1277207]	X	101731535	101734269	-	-1.5358	0.036935
Zfp553	ENSMUSG00000045598	zinc finger protein 553 [Source:MGI Symbol;Acc:MGI:2384725]	7	127233061	127238179	+	-1.53569	1.75281e-06
Zmynd8	ENSMUSG00000039671	zinc finger, MYND-type containing 8 [Source:MGI Symbol;Acc:MGI:1918025]	2	165784152	165899016	-	-1.53569	5.05947e-16	-0.480986	0.0318037
Cttnbp2nl	ENSMUSG00000062127	CTTNBP2 N-terminal like [Source:MGI Symbol;Acc:MGI:1933137]	3	105001915	105053146	-	-1.53384	3.55588e-22
E130304F04Rik	ENSMUSG00000095930	RIKEN cDNA E130304F04 gene [Source:MGI Symbol;Acc:MGI:2442399]	13	119710094	119755882	-	-1.53355	0.0217764	-2.14562	4.2618e-10
Ssh1	ENSMUSG00000042121	slingshot homolog 1 (Drosophila) [Source:MGI Symbol;Acc:MGI:2686240]	5	113937094	113993894	-	-1.53078	1.22365e-08
Pgp	ENSMUSG00000043445	phosphoglycolate phosphatase [Source:MGI Symbol;Acc:MGI:1914328]	17	24470473	24471591	+	-1.5305	4.0893e-05
Terf1	ENSMUSG00000025925	telomeric repeat binding factor 1 [Source:MGI Symbol;Acc:MGI:109634]	1	15805658	15843428	+	-1.5296	1.7489e-08	-1.04096	0.00219987
Snx33	ENSMUSG00000032733	sorting nexin 33 [Source:MGI Symbol;Acc:MGI:2443239]	9	56917200	56928371	-	-1.52945	2.49756e-07	-0.709267	0.000699908
Camsap3	ENSMUSG00000044433	calmodulin regulated spectrin-associated protein family, member 3 [Source:MGI Symbol;Acc:MGI:1916947]	8	3587450	3609074	+	-1.52716	0.00209195
Nab2	ENSMUSG00000025402	Ngfi-A binding protein 2 [Source:MGI Symbol;Acc:MGI:107563]	10	127660918	127668568	-	-1.52684	3.14517e-12
Iqce	ENSMUSG00000036555	IQ motif containing E [Source:MGI Symbol;Acc:MGI:1921489]	5	140661827	140702378	-	-1.526	2.55836e-08	-0.608025	0.0132492
Gna11	ENSMUSG00000034781	guanine nucleotide binding protein, alpha 11 [Source:MGI Symbol;Acc:MGI:95766]	10	81528724	81545190	-	-1.52425	1.45193e-06
Slx1b	ENSMUSG00000059772	SLX1 structure-specific endonuclease subunit homolog B (S. cerevisiae) [Source:MGI Symbol;Acc:MGI:1915220]	7	126689468	126695784	-	-1.524	0.00168455
Sgsh	ENSMUSG00000005043	N-sulfoglucosamine sulfohydrolase (sulfamidase) [Source:MGI Symbol;Acc:MGI:1350341]	11	119343425	119355536	-	-1.52337	2.25774e-08	-1.15798	1.01193e-11
Fam117a	ENSMUSG00000038893	family with sequence similarity 117, member A [Source:MGI Symbol;Acc:MGI:2144564]	11	95337018	95381872	+	-1.52318	0.0203521	-1.82383	1.97173e-07
4933439C10Rik	ENSMUSG00000072893	RIKEN cDNA 4933439C10 gene [Source:MGI Symbol;Acc:MGI:1921726]	11	59505662	59513647	+	-1.52255	0.000373384	-1.45084	5.51588e-09
Lfng	ENSMUSG00000029570	LFNG O-fucosylpeptide 3-beta-N-acetylglucosaminyltransferase [Source:MGI Symbol;Acc:MGI:1095413]	5	140607341	140615543	+	-1.52028	9.45217e-12
6720463M24Rik	ENSMUSG00000022070	RIKEN cDNA 6720463M24 gene [Source:MGI Symbol;Acc:MGI:1924994]	14	99046427	99074537	+	-1.51964	2.40736e-07	-1.33241	5.46253e-09
Zfp526	ENSMUSG00000046541	zinc finger protein 526 [Source:MGI Symbol;Acc:MGI:2445181]	7	25221451	25227507	+	-1.51802	0.000173523
Azi1	ENSMUSG00000039781	5-azacytidine induced gene 1 [Source:MGI Symbol;Acc:MGI:107440]	11	120064430	120086827	-	-1.51777	7.58401e-07	-0.859537	0.00905569
BC055004	ENSMUSG00000047592	cDNA sequence BC055004 [Source:MGI Symbol;Acc:MGI:3584036]	5	138225898	138253363	+	-1.51656	0.000535355
Pom121	ENSMUSG00000053293	nuclear pore membrane protein 121 [Source:MGI Symbol;Acc:MGI:2137624]	5	135376141	135394546	-	-1.51649	8.46052e-06
Ncoa6	ENSMUSG00000038369	nuclear receptor coactivator 6 [Source:MGI Symbol;Acc:MGI:1929915]	2	155390656	155473894	-	-1.51631	2.91133e-08
Gm16586	ENSMUSG00000089788	predicted gene 16586 [Source:MGI Symbol;Acc:MGI:4415006]	1	178321108	178324171	-	-1.51629	7.4266e-08	-0.618344	0.0399795
Phf15	ENSMUSG00000020387	PHD finger protein 15 [Source:MGI Symbol;Acc:MGI:1924151]	11	51813455	51857653	-	-1.51556	8.2015e-10
Ddi2	ENSMUSG00000078515	DNA-damage inducible protein 2 [Source:MGI Symbol;Acc:MGI:1917244]	4	141677549	141723419	-	-1.51547	7.07844e-16	-1.05199	6.75886e-10
Card6	ENSMUSG00000041849	caspase recruitment domain family, member 6 [Source:MGI Symbol;Acc:MGI:3032959]	15	5095981	5108539	-	-1.51481	0.0352456
Bend3	ENSMUSG00000038214	BEN domain containing 3 [Source:MGI Symbol;Acc:MGI:2677212]	10	43479140	43515396	+	-1.51432	5.46798e-05
Gorasp1	ENSMUSG00000032513	golgi reassembly stacking protein 1 [Source:MGI Symbol;Acc:MGI:1921748]	9	119925673	119937558	-	-1.51404	0.000179895
Klrb1a	ENSMUSG00000030361	killer cell lectin-like receptor subfamily B member 1A [Source:MGI Symbol;Acc:MGI:107540]	6	128609227	128622934	-	-1.51343	0.031795
Ppip5k1	ENSMUSG00000033526	diphosphoinositol pentakisphosphate kinase 1 [Source:MGI Symbol;Acc:MGI:2443281]	2	121310561	121355396	-	-1.5133	1.34907e-07
Ddx26b	ENSMUSG00000035967	DEAD/H (Asp-Glu-Ala-Asp/His) box polypeptide 26B [Source:MGI Symbol;Acc:MGI:2442593]	X	56454857	56507843	+	-1.51239	2.5273e-12	-1.15529	2.53902e-11
Tmem246	ENSMUSG00000039611	transmembrane protein 246 [Source:MGI Symbol;Acc:MGI:1914313]	4	49584506	49597876	-	-1.51174	0.0155125
Cd300lb	ENSMUSG00000063193	CD300 antigen like family member B [Source:MGI Symbol;Acc:MGI:2685099]	11	114922781	114934386	-	-1.51168	1.32033e-15	-0.782616	7.86271e-06
Brpf3	ENSMUSG00000063952	bromodomain and PHD finger containing, 3 [Source:MGI Symbol;Acc:MGI:2146836]	17	28801090	28838546	+	-1.50872	4.98858e-06
Tada2b	ENSMUSG00000029196	transcriptional adaptor 2B [Source:MGI Symbol;Acc:MGI:3035274]	5	36473670	36484285	-	-1.50759	9.97728e-08
Cbx7	ENSMUSG00000053411	chromobox homolog 7 [Source:MGI Symbol;Acc:MGI:1196439]	15	79915807	79971119	-	-1.50659	0.0117254	-2.37303	2.63928e-20
Pank1	ENSMUSG00000033610	pantothenate kinase 1 [Source:MGI Symbol;Acc:MGI:1922985]	19	34810894	34879455	-	-1.50359	8.82364e-06	-1.24646	6.31241e-06
2310046O06Rik	ENSMUSG00000032305	RIKEN cDNA 2310046O06 gene [Source:MGI Symbol;Acc:MGI:1925573]	9	57537528	57543187	+	-1.5009	1.21649e-11
Taf4a	ENSMUSG00000039117	TAF4A RNA polymerase II, TATA box binding protein (TBP)-associated factor [Source:MGI Symbol;Acc:MGI:2152346]	2	179912146	179976646	-	-1.50037	3.30855e-08
Ccdc15	ENSMUSG00000034303	coiled-coil domain containing 15 [Source:MGI Symbol;Acc:MGI:2444488]	9	37275835	37348392	-	-1.5003	3.10501e-05	-2.04957	2.08249e-13
4930427A07Rik	ENSMUSG00000037466	RIKEN cDNA 4930427A07 gene [Source:MGI Symbol;Acc:MGI:2144738]	12	113156421	113165456	+	-1.50017	7.26821e-06	-1.26748	1.88612e-05
Ndst1	ENSMUSG00000054008	N-deacetylase/N-sulfotransferase (heparan glucosaminyl) 1 [Source:MGI Symbol;Acc:MGI:104719]	18	60685978	60713389	-	-1.49973	5.23077e-07	-0.826077	0.00342861
Ppp1r3b	ENSMUSG00000046794	protein phosphatase 1, regulatory (inhibitor) subunit 3B [Source:MGI Symbol;Acc:MGI:2177268]	8	35375741	35388124	+	-1.49828	1.24156e-06
Cd3eap	ENSMUSG00000047649	CD3E antigen, epsilon polypeptide associated protein [Source:MGI Symbol;Acc:MGI:1917583]	7	19356849	19359483	-	-1.49826	8.41044e-09
Map3k12	ENSMUSG00000023050	mitogen-activated protein kinase kinase kinase 12 [Source:MGI Symbol;Acc:MGI:1346881]	15	102497649	102517064	-	-1.49786	1.23508e-06
Foxj2	ENSMUSG00000003154	forkhead box J2 [Source:MGI Symbol;Acc:MGI:1926805]	6	122819914	122845366	+	-1.49746	4.00963e-09
Zfyve21	ENSMUSG00000021286	zinc finger, FYVE domain containing 21 [Source:MGI Symbol;Acc:MGI:1915770]	12	111814170	111828388	+	-1.49545	0.00404909
Gm5595	ENSMUSG00000069727	predicted gene 5595 [Source:MGI Symbol;Acc:MGI:3648690]	7	42660105	42692718	-	-1.49525	0.00118232
Zfp661	ENSMUSG00000034800	zinc finger protein 661 [Source:MGI Symbol;Acc:MGI:1919430]	2	127574662	127587094	-	-1.49451	0.00795449
Zfp948	ENSMUSG00000067931	zinc finger protein 948 [Source:MGI Symbol;Acc:MGI:3040683]	17	21567046	21588697	+	-1.49398	2.80604e-08
Ing2	ENSMUSG00000063049	inhibitor of growth family, member 2 [Source:MGI Symbol;Acc:MGI:1916510]	8	47667178	47675556	-	-1.4936	1.39046e-08
Tef	ENSMUSG00000022389	thyrotroph embryonic factor [Source:MGI Symbol;Acc:MGI:98663]	15	81802421	81826861	+	-1.49143	6.01729e-13	-1.74214	4.4685e-24
Hic2	ENSMUSG00000050240	hypermethylated in cancer 2 [Source:MGI Symbol;Acc:MGI:1929869]	16	17233572	17263430	+	-1.49131	0.000408831	-0.823634	0.0470436
Zbtb48	ENSMUSG00000028952	zinc finger and BTB domain containing 48 [Source:MGI Symbol;Acc:MGI:2140248]	4	152019774	152027671	-	-1.49084	0.0136546
Gse1	ENSMUSG00000031822	genetic suppressor element 1 [Source:MGI Symbol;Acc:MGI:1098275]	8	120488866	120581390	+	-1.49052	4.60323e-05
Bag2	ENSMUSG00000042215	BCL2-associated athanogene 2 [Source:MGI Symbol;Acc:MGI:1891254]	1	33745484	33757794	-	-1.48963	0.000898041
Mical2	ENSMUSG00000038244	microtubule associated monoxygenase, calponin and LIM domain containing 2 [Source:MGI Symbol;Acc:MGI:2444947]	7	112225856	112355194	+	-1.48934	1.97037e-11
Sap25	ENSMUSG00000079165	sin3 associated polypeptide [Source:MGI Symbol;Acc:MGI:3802945]	5	137641334	137642902	+	-1.48933	0.000340879	-0.680417	0.012631
Mtss1	ENSMUSG00000022353	metastasis suppressor 1 [Source:MGI Symbol;Acc:MGI:2384818]	15	58941244	59082026	-	-1.48847	7.15915e-14
Peo1	ENSMUSG00000025209	progressive external ophthalmoplegia 1 (human) [Source:MGI Symbol;Acc:MGI:2137410]	19	45006558	45012762	+	-1.48681	0.000112584	-0.90659	0.000743211
Klhl15	ENSMUSG00000043929	kelch-like 15 (Drosophila) [Source:MGI Symbol;Acc:MGI:1923400]	X	94234599	94277724	+	-1.48658	3.79443e-07
Dem1	ENSMUSG00000028629	defects in morphology 1 homolog (S. cerevisiae) [Source:MGI Symbol;Acc:MGI:1920422]	4	120921196	120925017	-	-1.48582	3.5734e-05
Cdca5	ENSMUSG00000024791	cell division cycle associated 5 [Source:MGI Symbol;Acc:MGI:1915099]	19	6084983	6091777	+	-1.48544	2.06423e-10	-1.46079	3.36026e-11
Zswim1	ENSMUSG00000017764	zinc finger, SWIM domain containing 1 [Source:MGI Symbol;Acc:MGI:1919221]	2	164822686	164826871	+	-1.48438	0.00500741
Tmem194b	ENSMUSG00000043015	transmembrane protein 194B [Source:MGI Symbol;Acc:MGI:2444113]	1	52630705	52651919	+	-1.48182	2.53116e-05	-1.55337	5.57988e-08
Fli1	ENSMUSG00000016087	Friend leukemia integration 1 [Source:MGI Symbol;Acc:MGI:95554]	9	32422208	32541389	-	-1.48151	6.79116e-19
Sec14l1	ENSMUSG00000020823	SEC14-like 1 (S. cerevisiae) [Source:MGI Symbol;Acc:MGI:1921386]	11	117115168	117159268	+	-1.48089	1.62937e-10	-0.595127	0.000358865
B3galnt1	ENSMUSG00000043300	UDP-GalNAc:betaGlcNAc beta 1,3-galactosaminyltransferase, polypeptide 1 [Source:MGI Symbol;Acc:MGI:1349405]	3	69574186	69598861	-	-1.48056	1.42234e-07
Recql4	ENSMUSG00000033762	RecQ protein-like 4 [Source:MGI Symbol;Acc:MGI:1931028]	15	76703553	76710559	-	-1.47916	5.67993e-07	-1.58487	1.39358e-10
Lrrc17	ENSMUSG00000039883	leucine rich repeat containing 17 [Source:MGI Symbol;Acc:MGI:1921761]	5	21543527	21575900	+	-1.47886	0.0495677	-2.84335	0.00034827
Zfp41	ENSMUSG00000047003	zinc finger protein 41 [Source:MGI Symbol;Acc:MGI:99186]	15	75616679	75625300	+	-1.47797	0.000321224	-1.64142	2.50484e-07
Tmem186	ENSMUSG00000043140	transmembrane protein 186 [Source:MGI Symbol;Acc:MGI:1913940]	16	8633884	8637712	-	-1.47771	5.57368e-08	-0.579865	0.0253215
Dscc1	ENSMUSG00000022422	defective in sister chromatid cohesion 1 homolog (S. cerevisiae) [Source:MGI Symbol;Acc:MGI:1919357]	15	55076099	55090491	-	-1.47653	1.84632e-08	-1.42182	5.81421e-09
Bahd1	ENSMUSG00000040007	bromo adjacent homology domain containing 1 [Source:MGI Symbol;Acc:MGI:2139371]	2	118900377	118924528	+	-1.47648	3.01871e-08	0.52832	0.00137477
Bmyc	ENSMUSG00000049086	brain expressed myelocytomatosis oncogene [Source:MGI Symbol;Acc:MGI:88184]	2	25706879	25707717	+	-1.47549	0.0186403	-1.94889	0.0002334
Rab40c	ENSMUSG00000025730	Rab40c, member RAS oncogene family [Source:MGI Symbol;Acc:MGI:2183454]	17	25882114	25919727	-	-1.47548	0.000107904
Zfp667	ENSMUSG00000054893	zinc finger protein 667 [Source:MGI Symbol;Acc:MGI:2442757]	7	6286579	6307883	+	-1.47544	0.00149159	-1.04906	0.0129532
Srgap3	ENSMUSG00000030257	SLIT-ROBO Rho GTPase activating protein 3 [Source:MGI Symbol;Acc:MGI:2152938]	6	112717971	112947266	-	-1.47474	7.04949e-08	-1.46164	8.39953e-08
Gtf2ird1	ENSMUSG00000023079	general transcription factor II I repeat domain-containing 1 [Source:MGI Symbol;Acc:MGI:1861942]	5	134357669	134456716	-	-1.47438	0.000302068
Atmin	ENSMUSG00000047388	ATM interactor [Source:MGI Symbol;Acc:MGI:2682328]	8	116943393	116960445	+	-1.4712	8.9049e-11
Rev3l	ENSMUSG00000019841	REV3-like, catalytic subunit of DNA polymerase zeta RAD54 like (S. cerevisiae) [Source:MGI Symbol;Acc:MGI:1337131]	10	39732118	39875211	+	-1.46972	1.49344e-08
Zfp282	ENSMUSG00000025821	zinc finger protein 282 [Source:MGI Symbol;Acc:MGI:2141413]	6	47877204	47908485	+	-1.46844	8.04624e-10	-0.752695	0.000548496
Appl2	ENSMUSG00000020263	adaptor protein, phosphotyrosine interaction, PH domain and leucine zipper containing 2 [Source:MGI Symbol;Acc:MGI:2384914]	10	83600033	83648738	-	-1.46839	8.91657e-10	-0.564677	0.00443972
Zfp167	ENSMUSG00000063488	zinc finger protein 167 [Source:MGI Symbol;Acc:MGI:3040678]	9	122888471	122896124	+	-1.4682	0.0243349
Mrm1	ENSMUSG00000018405	mitochondrial rRNA methyltransferase 1 homolog (S. cerevisiae) [Source:MGI Symbol;Acc:MGI:2443470]	11	84813061	84819515	-	-1.46762	0.00093046
Pms2	ENSMUSG00000079109	postmeiotic segregation increased 2 (S. cerevisiae) [Source:MGI Symbol;Acc:MGI:104288]	5	143909964	143937309	+	-1.46662	7.44791e-09	-0.93562	1.27418e-05
Usp36	ENSMUSG00000033909	ubiquitin specific peptidase 36 [Source:MGI Symbol;Acc:MGI:1919594]	11	118259651	118290244	-	-1.46648	3.78677e-07
Nek6	ENSMUSG00000026749	NIMA (never in mitosis gene a)-related expressed kinase 6 [Source:MGI Symbol;Acc:MGI:1891638]	2	38511643	38588041	+	-1.4661	4.30866e-13
Rap2a	ENSMUSG00000051615	RAS related protein 2a [Source:MGI Symbol;Acc:MGI:97855]	14	120478461	120507194	+	-1.46602	3.52565e-12	-0.724536	0.00188525
Narf	ENSMUSG00000000056	nuclear prelamin A recognition factor [Source:MGI Symbol;Acc:MGI:1914858]	11	121237253	121255856	+	-1.46597	4.35456e-09
N4bp2	ENSMUSG00000037795	NEDD4 binding protein 2 [Source:MGI Symbol;Acc:MGI:2684414]	5	65763521	65830108	+	-1.46587	3.93762e-12	-0.880215	0.000328801
Rps6ka5	ENSMUSG00000021180	ribosomal protein S6 kinase, polypeptide 5 [Source:MGI Symbol;Acc:MGI:1920336]	12	100549778	100725028	-	-1.46581	1.93318e-08	-1.6897	2.64524e-15
S100pbp	ENSMUSG00000040928	S100P binding protein [Source:MGI Symbol;Acc:MGI:1921898]	4	129148005	129189727	-	-1.46576	3.21698e-11	-0.500647	0.0496712
Fbxo21	ENSMUSG00000032898	F-box protein 21 [Source:MGI Symbol;Acc:MGI:1924223]	5	117976770	118010191	+	-1.46483	9.75317e-10	-0.628848	0.00240674
Cdc25b	ENSMUSG00000027330	cell division cycle 25 homolog B (S. pombe) [Source:MGI Symbol;Acc:MGI:99701]	2	131186949	131198497	+	-1.46476	1.99745e-05	-2.34375	0
Ing1	ENSMUSG00000045969	inhibitor of growth family, member 1 [Source:MGI Symbol;Acc:MGI:1349481]	8	11556066	11563250	+	-1.46356	1.22286e-09
Tacc2	ENSMUSG00000030852	transforming, acidic coiled-coil containing protein 2 [Source:MGI Symbol;Acc:MGI:1928899]	7	130577484	130764784	+	-1.46155	0.00503185
Kif18b	ENSMUSG00000051378	kinesin family member 18B [Source:MGI Symbol;Acc:MGI:2446979]	11	102905529	102925124	-	-1.46134	2.68168e-07	-2.221	6.26624e-23
Pask	ENSMUSG00000026274	PAS domain containing serine/threonine kinase [Source:MGI Symbol;Acc:MGI:2155936]	1	93308770	93343482	-	-1.46105	9.24654e-06	-1.19901	4.14861e-07
Pdik1l	ENSMUSG00000050890	PDLIM1 interacting kinase 1 like [Source:MGI Symbol;Acc:MGI:2385213]	4	134275002	134287895	-	-1.46051	3.96103e-11	-0.874224	2.31487e-05
2010305A19Rik	ENSMUSG00000048351	RIKEN cDNA 2010305A19 gene [Source:MGI Symbol;Acc:MGI:1917143]	4	108328140	108341544	+	-1.46019	3.40288e-05
Zfp524	ENSMUSG00000051184	zinc finger protein 524 [Source:MGI Symbol;Acc:MGI:1916740]	7	5015501	5018486	+	-1.46001	0.0222595
Zfp442	ENSMUSG00000068130	zinc finger protein 442 [Source:MGI Symbol;Acc:MGI:3651999]	2	150407141	150451486	-	-1.45902	0.000441725	-0.862375	0.0291625
Agbl3	ENSMUSG00000038836	ATP/GTP binding protein-like 3 [Source:MGI Symbol;Acc:MGI:1923473]	6	34780432	34859459	+	-1.45836	0.00998022
Osgin1	ENSMUSG00000074063	oxidative stress induced growth inhibitor 1 [Source:MGI Symbol;Acc:MGI:1919089]	8	119434124	119446256	+	-1.4566	0.0080643
Msh2	ENSMUSG00000024151	mutS homolog 2 (E. coli) [Source:MGI Symbol;Acc:MGI:101816]	17	87672330	87723713	+	-1.45468	1.00793e-10	-0.864323	1.14816e-05
Hip1	ENSMUSG00000039959	huntingtin interacting protein 1 [Source:MGI Symbol;Acc:MGI:1099804]	5	135406523	135545122	-	-1.4538	2.99952e-15	0.751856	1.7481e-10
Tmcc2	ENSMUSG00000042066	transmembrane and coiled-coil domains 2 [Source:MGI Symbol;Acc:MGI:1916125]	1	132356315	132391281	-	-1.45268	3.3196e-05
2210018M11Rik	ENSMUSG00000035401	RIKEN cDNA 2210018M11 gene [Source:MGI Symbol;Acc:MGI:1924203]	7	98590615	98656569	-	-1.45211	1.70617e-08	-0.60045	0.00561494
Zfp101	ENSMUSG00000055240	zinc finger protein 101 [Source:MGI Symbol;Acc:MGI:107547]	17	33360507	33394641	-	-1.44911	1.66407e-07	-1.63504	4.97117e-13
Rhobtb1	ENSMUSG00000019944	Rho-related BTB domain containing 1 [Source:MGI Symbol;Acc:MGI:1916538]	10	69151434	69291791	+	-1.44775	0.00218617
Shpk	ENSMUSG00000005951	sedoheptulokinase [Source:MGI Symbol;Acc:MGI:1921887]	11	73199460	73224511	+	-1.44749	0.0442323
Zfp759	ENSMUSG00000057396	zinc finger protein 759 [Source:MGI Symbol;Acc:MGI:2446280]	13	67128228	67141787	+	-1.44746	0.000602239
Prkd2	ENSMUSG00000041187	protein kinase D2 [Source:MGI Symbol;Acc:MGI:2141917]	7	16842902	16870461	+	-1.44666	0.00195855	-1.01093	0.0114561
Zfp563	ENSMUSG00000067424	zinc finger protein 563 [Source:MGI Symbol;Acc:MGI:2677168]	17	33089310	33106203	+	-1.44626	0.0122463
Usp37	ENSMUSG00000033364	ubiquitin specific peptidase 37 [Source:MGI Symbol;Acc:MGI:2442483]	1	74435510	74544286	-	-1.4461	1.84454e-12
BC037034	ENSMUSG00000036948	cDNA sequence BC037034 [Source:MGI Symbol;Acc:MGI:2385896]	5	138259656	138264046	-	-1.44408	2.70173e-09
Camk2g	ENSMUSG00000021820	calcium/calmodulin-dependent protein kinase II gamma [Source:MGI Symbol;Acc:MGI:88259]	14	20734875	20794088	-	-1.44304	4.15885e-09
Iffo1	ENSMUSG00000038271	intermediate filament family orphan 1 [Source:MGI Symbol;Acc:MGI:2444516]	6	125145241	125161782	+	-1.44296	2.962e-06	-0.596756	0.012596
Zfp74	ENSMUSG00000059975	zinc finger protein 74 [Source:MGI Symbol;Acc:MGI:107784]	7	29930815	29954089	-	-1.44259	3.92099e-07
Bbs1	ENSMUSG00000006464	Bardet-Biedl syndrome 1 (human) [Source:MGI Symbol;Acc:MGI:1277215]	19	4886898	4906627	-	-1.44228	0.0265882
X99384	ENSMUSG00000020092	cDNA sequence X99384 [Source:MGI Symbol;Acc:MGI:1351623]	10	61319657	61383523	-	-1.44227	5.30519e-12	-0.859648	0.000472219
Arhgap19	ENSMUSG00000025154	Rho GTPase activating protein 19 [Source:MGI Symbol;Acc:MGI:1918335]	19	41766588	41802084	-	-1.44107	2.37586e-05	-1.51132	7.60767e-16
1810049H13Rik	ENSMUSG00000039670	RIKEN cDNA 1810049H13 gene [Source:MGI Symbol;Acc:MGI:1913681]	11	120456606	120458068	-	-1.44064	0.0253019
Btbd6	ENSMUSG00000002803	BTB (POZ) domain containing 6 [Source:MGI Symbol;Acc:MGI:3026623]	12	112976482	112978930	+	-1.43959	0.000664492	-1.00925	0.00162941
Cdkn2aip	ENSMUSG00000038069	CDKN2A interacting protein [Source:MGI Symbol;Acc:MGI:1918175]	8	47709344	47713931	-	-1.43867	9.06211e-08
Nav2	ENSMUSG00000052512	neuron navigator 2 [Source:MGI Symbol;Acc:MGI:2183691]	7	49246189	49610087	+	-1.43831	1.71201e-05	-0.660656	0.036909
Usp2	ENSMUSG00000032010	ubiquitin specific peptidase 2 [Source:MGI Symbol;Acc:MGI:1858178]	9	44067021	44095627	+	-1.43743	0.000194804
Brca1	ENSMUSG00000017146	breast cancer 1 [Source:MGI Symbol;Acc:MGI:104537]	11	101488764	101551955	-	-1.43661	2.8045e-09	-1.65757	6.06693e-20
Tmem86a	ENSMUSG00000010307	transmembrane protein 86A [Source:MGI Symbol;Acc:MGI:1915143]	7	47050640	47054776	+	-1.4366	0.000735044	0.619243	0.0280524
Dhrs13	ENSMUSG00000020834	dehydrogenase/reductase (SDR family) member 13 [Source:MGI Symbol;Acc:MGI:1917701]	11	78032280	78037866	+	-1.43598	0.000322271
Thap3	ENSMUSG00000039759	THAP domain containing, apoptosis associated protein 3 [Source:MGI Symbol;Acc:MGI:1917126]	4	151982639	151988997	-	-1.43551	0.0274825
Pole2	ENSMUSG00000020974	polymerase (DNA directed), epsilon 2 (p59 subunit) [Source:MGI Symbol;Acc:MGI:1197514]	12	69201779	69228190	-	-1.43534	3.40159e-10	-0.593017	0.0428334
CT573034.1	ENSMUSG00000094942	uncharacterized protein LOC100041979 [Source:RefSeq peptide;Acc:NP_001156382]	13	62368863	62371936	-	-1.43362	0.00534446
Rsc1a1	ENSMUSG00000040715	regulatory solute carrier protein, family 1, member 1 [Source:MGI Symbol;Acc:MGI:3526447]	4	141683563	141723419	-	-1.43322	1.77915e-12	-0.864216	2.40348e-07
G2e3	ENSMUSG00000035293	G2/M-phase specific E3 ubiquitin ligase [Source:MGI Symbol;Acc:MGI:2444298]	12	51348061	51376986	+	-1.43306	1.16189e-08	-1.90575	1.9521e-16
Rcan3	ENSMUSG00000059713	regulator of calcineurin 3 [Source:MGI Symbol;Acc:MGI:1858220]	4	135412308	135433853	-	-1.43302	4.26858e-10
Nav1	ENSMUSG00000009418	neuron navigator 1 [Source:MGI Symbol;Acc:MGI:2183683]	1	135434580	135585355	-	-1.43228	5.97226e-08	-0.626826	0.0253698
Osbpl7	ENSMUSG00000038534	oxysterol binding protein-like 7 [Source:MGI Symbol;Acc:MGI:1918490]	11	97050628	97068904	+	-1.43217	0.000295587
Sh3pxd2a	ENSMUSG00000053617	SH3 and PX domains 2A [Source:MGI Symbol;Acc:MGI:1298393]	19	47260174	47464411	-	-1.43121	2.63647e-10	-0.966626	4.57159e-05
Sgol2	ENSMUSG00000026039	shugoshin-like 2 (S. pombe) [Source:MGI Symbol;Acc:MGI:1098767]	1	57995971	58025899	+	-1.43098	1.78258e-06	-2.07295	3.21801e-26
Dhcr7	ENSMUSG00000058454	7-dehydrocholesterol reductase [Source:MGI Symbol;Acc:MGI:1298378]	7	143823145	143848410	+	-1.43095	0.000986458
Ccdc134	ENSMUSG00000068114	coiled-coil domain containing 134 [Source:MGI Symbol;Acc:MGI:1923707]	15	82127922	82142200	+	-1.43005	0.000151353	0.609384	0.0148799
Fmnl3	ENSMUSG00000023008	formin-like 3 [Source:MGI Symbol;Acc:MGI:109569]	15	99317225	99370482	-	-1.42859	1.68311e-15
3010026O09Rik	ENSMUSG00000020381	RIKEN cDNA 3010026O09 gene [Source:MGI Symbol;Acc:MGI:1915317]	11	50174444	50200115	+	-1.42814	0.0204328	-2.27113	4.10133e-12
Hjurp	ENSMUSG00000044783	Holliday junction recognition protein [Source:MGI Symbol;Acc:MGI:2685821]	1	88262471	88277633	-	-1.42464	8.08221e-11	-1.90407	8.27499e-30
Spred3	ENSMUSG00000037239	sprouty-related, EVH1 domain containing 3 [Source:MGI Symbol;Acc:MGI:2142186]	7	29158829	29169841	-	-1.42399	0.00777982	-0.852637	0.0131858
Rsf1	ENSMUSG00000035623	remodeling and spacing factor 1 [Source:MGI Symbol;Acc:MGI:2682305]	7	97579896	97692782	+	-1.42276	5.2888e-12
Trim62	ENSMUSG00000041000	tripartite motif-containing 62 [Source:MGI Symbol;Acc:MGI:1914775]	4	128883580	128911328	+	-1.42272	0.00757342
Cherp	ENSMUSG00000052488	calcium homeostasis endoplasmic reticulum protein [Source:MGI Symbol;Acc:MGI:106417]	8	72460489	72475233	-	-1.42266	0.000183737
Kdm5b	ENSMUSG00000042207	lysine (K)-specific demethylase 5B [Source:MGI Symbol;Acc:MGI:1922855]	1	134560171	134632877	+	-1.42255	1.54363e-06
P2ry1	ENSMUSG00000027765	purinergic receptor P2Y, G-protein coupled 1 [Source:MGI Symbol;Acc:MGI:105049]	3	61002795	61008979	+	-1.42164	0.000695268	-2.18527	6.78432e-18
Ulk3	ENSMUSG00000032308	unc-51-like kinase 3 (C. elegans) [Source:MGI Symbol;Acc:MGI:1918992]	9	57589452	57596233	+	-1.42043	0.0114352
Ppfia4	ENSMUSG00000026458	protein tyrosine phosphatase, receptor type, f polypeptide (PTPRF), interacting protein (liprin), alpha 4 [Source:MGI Symbol;Acc:MGI:1915757]	1	134296783	134332928	-	-1.41754	0.000455393	-1.62604	8.63885e-11
Elf4	ENSMUSG00000031103	E74-like factor 4 (ets domain transcription factor) [Source:MGI Symbol;Acc:MGI:1928377]	X	48411046	48463132	-	-1.41723	1.76214e-09
Ube2t	ENSMUSG00000026429	ubiquitin-conjugating enzyme E2T (putative) [Source:MGI Symbol;Acc:MGI:1914446]	1	134962565	134974162	+	-1.41629	0.000116288	-1.8909	1.81895e-12
Fancm	ENSMUSG00000055884	Fanconi anemia, complementation group M [Source:MGI Symbol;Acc:MGI:2442306]	12	65075606	65132058	+	-1.4158	9.45096e-08	-1.19098	1.87709e-09
Zfp1	ENSMUSG00000055835	zinc finger protein 1 [Source:MGI Symbol;Acc:MGI:99154]	8	111643443	111671008	+	-1.41558	0.000516314
Tspan14	ENSMUSG00000037824	tetraspanin 14 [Source:MGI Symbol;Acc:MGI:1196325]	14	40906445	40966807	-	-1.41495	1.8409e-12
Dcakd	ENSMUSG00000020935	dephospho-CoA kinase domain containing [Source:MGI Symbol;Acc:MGI:1915337]	11	102994047	103028333	-	-1.41489	9.77831e-05
Mybl2	ENSMUSG00000017861	myeloblastosis oncogene-like 2 [Source:MGI Symbol;Acc:MGI:101785]	2	163054687	163084688	+	-1.41408	3.62974e-07	-0.768931	0.0278603
Ccdc14	ENSMUSG00000022833	coiled-coil domain containing 14 [Source:MGI Symbol;Acc:MGI:2443448]	16	34690616	34725194	+	-1.4137	2.53035e-07	-1.5114	2.51575e-09
Kif7	ENSMUSG00000050382	kinesin family member 7 [Source:MGI Symbol;Acc:MGI:1098239]	7	79698099	79714186	-	-1.41344	0.0019063	-3.07743	5.32788e-16
Ccdc112	ENSMUSG00000071855	coiled-coil domain containing 112 [Source:MGI Symbol;Acc:MGI:1918800]	18	46282151	46311928	-	-1.41228	0.00415001
Brd1	ENSMUSG00000022387	bromodomain containing 1 [Source:MGI Symbol;Acc:MGI:1924161]	15	88687300	88734233	-	-1.41172	3.01218e-15	-0.552093	0.00300539
Phf23	ENSMUSG00000018572	PHD finger protein 23 [Source:MGI Symbol;Acc:MGI:1925496]	11	69995777	70000009	+	-1.41083	2.18077e-07
Nedd9	ENSMUSG00000021365	neural precursor cell expressed, developmentally down-regulated gene 9 [Source:MGI Symbol;Acc:MGI:97302]	13	41309916	41487320	-	-1.41035	1.02613e-05	-1.58163	1.41372e-15
Chek1	ENSMUSG00000032113	checkpoint kinase 1 [Source:MGI Symbol;Acc:MGI:1202065]	9	36708482	36727065	-	-1.41014	3.62755e-07	-0.692952	0.0233209
Lrp1	ENSMUSG00000040249	low density lipoprotein receptor-related protein 1 [Source:MGI Symbol;Acc:MGI:96828]	10	127538161	127621148	-	-1.40987	1.83577e-07
Ell	ENSMUSG00000070002	elongation factor RNA polymerase II [Source:MGI Symbol;Acc:MGI:109377]	8	70539675	70592858	+	-1.40954	0.000276642
Napepld	ENSMUSG00000044968	N-acyl phosphatidylethanolamine phospholipase D [Source:MGI Symbol;Acc:MGI:2140885]	5	21662901	21701396	-	-1.40895	4.27535e-05	0.78952	9.40717e-06
Cic	ENSMUSG00000005442	capicua homolog (Drosophila) [Source:MGI Symbol;Acc:MGI:1918972]	7	25267704	25294159	+	-1.40881	1.9891e-06
Atp10d	ENSMUSG00000046808	ATPase, class V, type 10D [Source:MGI Symbol;Acc:MGI:2450125]	5	72203329	72298775	+	-1.40869	0.000124242
Mum1	ENSMUSG00000020156	melanoma associated antigen (mutated) 1 [Source:MGI Symbol;Acc:MGI:1915364]	10	80226434	80243903	+	-1.40843	3.39149e-11	-0.585176	0.00452221
Map3k1	ENSMUSG00000021754	mitogen-activated protein kinase kinase kinase 1 [Source:MGI Symbol;Acc:MGI:1346872]	13	111746428	111808993	-	-1.40689	1.12461e-14
6330503K22Rik	ENSMUSG00000033904	RIKEN cDNA 6330503K22 gene [Source:MGI Symbol;Acc:MGI:2141942]	7	118712552	118737024	+	-1.40678	2.66454e-06	-0.890344	0.00143936
Zfp3	ENSMUSG00000043602	zinc finger protein 3 [Source:MGI Symbol;Acc:MGI:99177]	11	70764209	70772928	+	-1.40623	0.0275048
Ppp1r3e	ENSMUSG00000072494	protein phosphatase 1, regulatory (inhibitor) subunit 3E [Source:MGI Symbol;Acc:MGI:2145790]	14	54872681	54877550	-	-1.40529	0.0462761
Sacs	ENSMUSG00000048279	sacsin [Source:MGI Symbol;Acc:MGI:1354724]	14	61138457	61240695	+	-1.40517	9.83587e-10	-0.931815	6.60436e-05
Rgs12	ENSMUSG00000029101	regulator of G-protein signaling 12 [Source:MGI Symbol;Acc:MGI:1918979]	5	34949445	35039644	+	-1.40407	5.94081e-06	-1.75951	9.88698e-15
Cep250	ENSMUSG00000038241	centrosomal protein 250 [Source:MGI Symbol;Acc:MGI:108084]	2	155956458	155998900	+	-1.40315	1.07946e-12
Tgfb3	ENSMUSG00000021253	transforming growth factor, beta 3 [Source:MGI Symbol;Acc:MGI:98727]	12	86056744	86079041	-	-1.40202	0.00607391	-1.68023	0.000648598
Rab11fip5	ENSMUSG00000051343	RAB11 family interacting protein 5 (class I) [Source:MGI Symbol;Acc:MGI:1098586]	6	85334963	85374634	-	-1.40197	1.31943e-11	-0.5755	0.00398595
Nr4a2	ENSMUSG00000026826	nuclear receptor subfamily 4, group A, member 2 [Source:MGI Symbol;Acc:MGI:1352456]	2	57106830	57124003	-	-1.40142	0.0103215
6430527G18Rik	ENSMUSG00000034168	RIKEN cDNA 6430527G18 gene [Source:MGI Symbol;Acc:MGI:2442463]	12	86880703	86884814	-	-1.40122	9.8275e-11	0.525286	0.000592945
Zfp192	ENSMUSG00000063894	zinc finger protein 192 [Source:MGI Symbol;Acc:MGI:1913815]	13	21513222	21531120	-	-1.40115	2.50245e-08
D3Ertd751e	ENSMUSG00000025766	DNA segment, Chr 3, ERATO Doi 751, expressed [Source:MGI Symbol;Acc:MGI:1289213]	3	41742611	41759389	+	-1.40057	8.88846e-06	-1.35022	2.09425e-10
Zfp142	ENSMUSG00000026135	zinc finger protein 142 [Source:MGI Symbol;Acc:MGI:1924514]	1	74565127	74588246	-	-1.39993	0.000169798
Zfp40	ENSMUSG00000002617	zinc finger protein 40 [Source:MGI Symbol;Acc:MGI:99185]	17	23173869	23193252	-	-1.39769	4.66436e-06
Ubqln2	ENSMUSG00000050148	ubiquilin 2 [Source:MGI Symbol;Acc:MGI:1860283]	X	153498232	153501537	+	-1.39712	0.000137801
1700049G17Rik	ENSMUSG00000070709	RIKEN cDNA 1700049G17 gene [Source:MGI Symbol;Acc:MGI:1920680]	7	27907392	27929460	-	-1.39665	0.000914028	-1.01619	0.00034827
Rhebl1	ENSMUSG00000023755	Ras homolog enriched in brain like 1 [Source:MGI Symbol;Acc:MGI:1916409]	15	98877778	98881404	-	-1.39463	0.0106059	-1.07409	0.00377916
Zfp810	ENSMUSG00000066829	zinc finger protein 810 [Source:MGI Symbol;Acc:MGI:2384563]	9	22276748	22307638	-	-1.39416	2.11118e-06	-0.896621	0.000450304
D10Wsu102e	ENSMUSG00000020255	DNA segment, Chr 10, Wayne State University 102, expressed [Source:MGI Symbol;Acc:MGI:106381]	10	83360221	83368835	+	-1.39204	3.79806e-12
Zfp251	ENSMUSG00000022526	zinc finger protein 251 [Source:MGI Symbol;Acc:MGI:1918841]	15	76852148	76871435	-	-1.39057	9.1362e-05	-1.08803	1.0291e-05
Inf2	ENSMUSG00000037679	inverted formin, FH2 and WH2 domain containing [Source:MGI Symbol;Acc:MGI:1917685]	12	112588784	112615556	+	-1.38979	0.000119014	-0.745846	0.0105459
Nudt18	ENSMUSG00000045211	nudix (nucleoside diphosphate linked moiety X)-type motif 18 [Source:MGI Symbol;Acc:MGI:2385853]	14	70577847	70582571	+	-1.38976	0.00759189
Mbd6	ENSMUSG00000025409	methyl-CpG binding domain protein 6 [Source:MGI Symbol;Acc:MGI:106378]	10	127281956	127289018	-	-1.38781	0.00259884
6330418K02Rik	ENSMUSG00000085227	RIKEN cDNA 6330418K02 gene [Source:MGI Symbol;Acc:MGI:3697416]	5	138264043	138266661	+	-1.38735	0.015372
Apitd1	ENSMUSG00000073705	apoptosis-inducing, TAF9-like domain 1 [Source:MGI Symbol;Acc:MGI:1917178]	4	149127121	149137629	-	-1.38672	0.00255383	-1.4083	0.00144771
Pnn	ENSMUSG00000020994	pinin [Source:MGI Symbol;Acc:MGI:1100514]	12	59066919	59074017	+	-1.38632	2.63373e-08
4732471D19Rik	ENSMUSG00000043183	RIKEN cDNA 4732471D19 gene [Source:MGI Symbol;Acc:MGI:2442599]	13	54503779	54551290	+	-1.385	7.4503e-06
Epb4.1	ENSMUSG00000028906	erythrocyte protein band 4.1 [Source:MGI Symbol;Acc:MGI:95401]	4	131923413	132075321	-	-1.38462	3.2371e-12
Rbm4b	ENSMUSG00000033760	RNA binding motif protein 4B [Source:MGI Symbol;Acc:MGI:1913954]	19	4756525	4765938	+	-1.38433	0.000756661
Zfp329	ENSMUSG00000057894	zinc finger protein 329 [Source:MGI Symbol;Acc:MGI:1921283]	7	12804977	12818858	-	-1.38414	8.21735e-07
Ankrd10	ENSMUSG00000031508	ankyrin repeat domain 10 [Source:MGI Symbol;Acc:MGI:1921840]	8	11611583	11635754	-	-1.38394	1.04364e-06	-0.850788	0.00116754
Def6	ENSMUSG00000002257	differentially expressed in FDCP 6 [Source:MGI Symbol;Acc:MGI:1346328]	17	28207778	28228608	+	-1.38348	1.45422e-10	-0.834923	0.000758373
Preb	ENSMUSG00000045302	prolactin regulatory element binding [Source:MGI Symbol;Acc:MGI:1355326]	5	30950853	30960330	-	-1.38252	1.15133e-05
Ypel3	ENSMUSG00000042675	yippee-like 3 (Drosophila) [Source:MGI Symbol;Acc:MGI:1913340]	7	126776955	126780514	+	-1.38196	2.05559e-07	-1.51081	1.67077e-15
Cbx6	ENSMUSG00000089715	chromobox homolog 6 [Source:MGI Symbol;Acc:MGI:3512628]	15	79823896	79834688	-	-1.38182	2.62829e-07	-2.41858	1.55955e-25
Arhgap22	ENSMUSG00000063506	Rho GTPase activating protein 22 [Source:MGI Symbol;Acc:MGI:2443418]	14	33214026	33369934	+	-1.38138	2.58573e-09	-1.07013	4.85454e-08
Lrr1	ENSMUSG00000034883	leucine rich repeat protein 1 [Source:MGI Symbol;Acc:MGI:1916956]	12	69168814	69179010	+	-1.38088	0.00107346
Mll1	ENSMUSG00000002028	myeloid/lymphoid or mixed-lineage leukemia 1 [Source:MGI Symbol;Acc:MGI:96995]	9	44803355	44881296	-	-1.38062	3.18226e-07	-0.661434	0.0102646
Rbm38	ENSMUSG00000027510	RNA binding motif protein 38 [Source:MGI Symbol;Acc:MGI:1889294]	2	173020498	173034734	+	-1.37939	0.0224761
1600002H07Rik	ENSMUSG00000024118	RIKEN cDNA 1600002H07 gene [Source:MGI Symbol;Acc:MGI:1919266]	17	24215054	24220851	-	-1.37917	3.57993e-06
Hirip3	ENSMUSG00000042606	HIRA interacting protein 3 [Source:MGI Symbol;Acc:MGI:2142364]	7	126861972	126865377	+	-1.37878	3.06519e-08	-1.06212	0.000546335
Zfp623	ENSMUSG00000050846	zinc finger protein 623 [Source:MGI Symbol;Acc:MGI:1926084]	15	75940952	75949377	+	-1.37866	4.71267e-05
Stk35	ENSMUSG00000037885	serine/threonine kinase 35 [Source:MGI Symbol;Acc:MGI:1914583]	2	129800517	129832287	+	-1.37851	3.38718e-07
Tctn3	ENSMUSG00000025008	tectonic family member 3 [Source:MGI Symbol;Acc:MGI:1914840]	19	40596446	40612233	-	-1.37849	0.000897284	-0.925496	0.000123112
Zfp740	ENSMUSG00000046897	zinc finger protein 740 [Source:MGI Symbol;Acc:MGI:1915994]	15	102203648	102215606	+	-1.37823	7.94499e-12	-0.821531	3.52997e-06
Zbed4	ENSMUSG00000034333	zinc finger, BED domain containing 4 [Source:MGI Symbol;Acc:MGI:2682302]	15	88751660	88784516	+	-1.37798	0.00032987
Tesk2	ENSMUSG00000033985	testis-specific kinase 2 [Source:MGI Symbol;Acc:MGI:2385204]	4	116720948	116805956	+	-1.37637	0.000192208	-1.02825	2.50627e-05
5430417L22Rik	ENSMUSG00000074918	RIKEN cDNA 5430417L22 gene [Source:MGI Symbol;Acc:MGI:1915354]	2	118745758	118748810	+	-1.3757	4.23034e-06
Acap3	ENSMUSG00000029033	ArfGAP with coiled-coil, ankyrin repeat and PH domains 3 [Source:MGI Symbol;Acc:MGI:2153589]	4	155891822	155907251	+	-1.37499	1.24685e-06	-0.837174	0.000565981
Foxk1	ENSMUSG00000056493	forkhead box K1 [Source:MGI Symbol;Acc:MGI:1347488]	5	142401497	142462014	+	-1.37488	1.67119e-06
Slbp	ENSMUSG00000004642	stem-loop binding protein [Source:MGI Symbol;Acc:MGI:108402]	5	33634952	33652574	-	-1.37343	8.80995e-12	-0.641386	0.000522382
Mms22l	ENSMUSG00000045751	MMS22-like, DNA repair protein [Source:MGI Symbol;Acc:MGI:2684980]	4	24496451	24602950	+	-1.37321	2.06235e-08	-1.04473	4.07622e-06
Dvl3	ENSMUSG00000003233	dishevelled 3, dsh homolog (Drosophila) [Source:MGI Symbol;Acc:MGI:108100]	16	20516982	20532520	+	-1.37226	0.0191607
Tnfrsf22	ENSMUSG00000090852	tumor necrosis factor receptor superfamily, member 22 [Source:MGI Symbol;Acc:MGI:1930270]	7	143634806	143649661	-	-1.37141	0.0294126
Myst4	ENSMUSG00000021767	MYST histone acetyltransferase monocytic leukemia 4 [Source:MGI Symbol;Acc:MGI:1858746]	14	21499785	21672478	+	-1.37115	8.28281e-05
Smad7	ENSMUSG00000025880	MAD homolog 7 (Drosophila) [Source:MGI Symbol;Acc:MGI:1100518]	18	75367529	75395935	+	-1.37006	5.53915e-12	-0.95922	0.00481274
Aspm	ENSMUSG00000033952	asp (abnormal spindle)-like, microcephaly associated (Drosophila) [Source:MGI Symbol;Acc:MGI:1334448]	1	139454773	139494090	+	-1.36923	1.40142e-07	-3.17291	0
Fgf11	ENSMUSG00000042826	fibroblast growth factor 11 [Source:MGI Symbol;Acc:MGI:109167]	11	69796068	69801857	-	-1.36905	0.000464163
Dlg4	ENSMUSG00000020886	discs, large homolog 4 (Drosophila) [Source:MGI Symbol;Acc:MGI:1277959]	11	70017085	70045532	+	-1.36772	0.0010295
Usp49	ENSMUSG00000090115	ubiquitin specific peptidase 49 [Source:MGI Symbol;Acc:MGI:2685391]	17	47630690	47686738	+	-1.36615	3.08974e-06	-0.949457	0.00682003
Slc17a9	ENSMUSG00000023393	solute carrier family 17, member 9 [Source:MGI Symbol;Acc:MGI:1919107]	2	180725263	180742280	+	-1.36602	0.0310546
Cdyl	ENSMUSG00000059288	chromodomain protein, Y chromosome-like [Source:MGI Symbol;Acc:MGI:1339956]	13	35659862	35874064	+	-1.36468	5.38752e-09
Cerk	ENSMUSG00000035891	ceramide kinase [Source:MGI Symbol;Acc:MGI:2386052]	15	86139128	86186141	-	-1.36304	1.00817e-11	-0.697159	6.21306e-06
Nsl1	ENSMUSG00000062510	NSL1, MIND kinetochore complex component, homolog (S. cerevisiae) [Source:MGI Symbol;Acc:MGI:2685830]	1	191063012	191084558	+	-1.36292	0.000158408	-1.77783	3.74219e-19
1700025G04Rik	ENSMUSG00000032666	RIKEN cDNA 1700025G04 gene [Source:MGI Symbol;Acc:MGI:1916649]	1	151884524	152090320	-	-1.36278	1.70617e-08	-1.34141	1.20332e-15
Prr11	ENSMUSG00000020493	proline rich 11 [Source:MGI Symbol;Acc:MGI:2444496]	11	87089153	87108708	-	-1.36167	1.70846e-05	-1.75389	2.46046e-08
Gatsl2	ENSMUSG00000015944	GATS protein-like 2 [Source:MGI Symbol;Acc:MGI:1933384]	5	134099711	134144343	+	-1.35995	3.45423e-06
Ccdc28b	ENSMUSG00000028795	coiled coil domain containing 28B [Source:MGI Symbol;Acc:MGI:1913514]	4	129619274	129623947	-	-1.35995	9.05703e-06
1810011H11Rik	ENSMUSG00000041707	RIKEN cDNA 1810011H11 gene [Source:MGI Symbol;Acc:MGI:1916319]	14	32785963	32817968	+	-1.35966	8.09709e-11	-1.2111	1.09268e-12
Ccne1	ENSMUSG00000002068	cyclin E1 [Source:MGI Symbol;Acc:MGI:88316]	7	38097984	38107534	-	-1.35845	7.13308e-11	0.929644	3.98326e-07
Polk	ENSMUSG00000021668	polymerase (DNA directed), kappa [Source:MGI Symbol;Acc:MGI:1349767]	13	96480689	96542485	-	-1.35768	9.30397e-06	-0.774315	0.000598765
Gen1	ENSMUSG00000051235	Gen homolog 1, endonuclease (Drosophila) [Source:MGI Symbol;Acc:MGI:2443149]	12	11240926	11265787	-	-1.35694	3.49854e-05	-1.63667	5.35728e-08
Amot	ENSMUSG00000041688	angiomotin [Source:MGI Symbol;Acc:MGI:108440]	X	145446425	145505181	-	-1.3564	0.0190111	-1.44561	0.00148546
Fam178a	ENSMUSG00000036097	family with sequence similarity 178, member A [Source:MGI Symbol;Acc:MGI:1924968]	19	44931119	44983787	+	-1.35629	4.88474e-11	-0.521276	0.0419941
Wasf2	ENSMUSG00000028868	WAS protein family, member 2 [Source:MGI Symbol;Acc:MGI:1098641]	4	133130505	133199756	+	-1.35613	1.11421e-08
Zfp111	ENSMUSG00000087598	zinc finger protein 111 [Source:MGI Symbol;Acc:MGI:1929114]	7	24193947	24211443	-	-1.35609	2.65101e-10	-0.486032	0.0334241
Pitpnc1	ENSMUSG00000040430	phosphatidylinositol transfer protein, cytoplasmic 1 [Source:MGI Symbol;Acc:MGI:1919045]	11	107207892	107470699	-	-1.35536	9.95973e-06	-0.49201	0.0269315
Lrp5	ENSMUSG00000024913	low density lipoprotein receptor-related protein 5 [Source:MGI Symbol;Acc:MGI:1278315]	19	3584828	3686564	-	-1.35523	2.67515e-05	-1.44616	1.82309e-10
Zmym5	ENSMUSG00000040123	zinc finger, MYM-type 5 [Source:MGI Symbol;Acc:MGI:3041170]	14	56790585	56811716	-	-1.35396	6.25742e-10	-0.541758	0.0394221
Zswim3	ENSMUSG00000045822	zinc finger, SWIM domain containing 3 [Source:MGI Symbol;Acc:MGI:1914788]	2	164805098	164822130	+	-1.3535	0.0247031
Cdadc1	ENSMUSG00000021982	cytidine and dCMP deaminase domain containing 1 [Source:MGI Symbol;Acc:MGI:1919141]	14	59560896	59597836	-	-1.3525	0.0025088
Acot2	ENSMUSG00000021226	acyl-CoA thioesterase 2 [Source:MGI Symbol;Acc:MGI:2159605]	12	83987861	83993873	+	-1.35239	0.000117238	-0.956595	2.85218e-05
Alg2	ENSMUSG00000039740	asparagine-linked glycosylation 2 homolog (yeast, alpha-1,3-mannosyltransferase) [Source:MGI Symbol;Acc:MGI:1914731]	4	47465067	47474333	-	-1.35208	3.16812e-05
Wwc2	ENSMUSG00000031563	WW, C2 and coiled-coil domain containing 2 [Source:MGI Symbol;Acc:MGI:1261872]	8	47826083	47990543	-	-1.35172	1.40735e-05
Rad51c	ENSMUSG00000007646	RAD51 homolog c (S. cerevisiae) [Source:MGI Symbol;Acc:MGI:2150020]	11	87376645	87404954	-	-1.35169	0.00013122	-1.31552	5.78623e-07
Piga	ENSMUSG00000031381	phosphatidylinositol glycan anchor biosynthesis, class A [Source:MGI Symbol;Acc:MGI:99461]	X	164419793	164433916	+	-1.35166	0.00016528
Grlf1	ENSMUSG00000058230	glucocorticoid receptor DNA binding factor 1 [Source:MGI Symbol;Acc:MGI:1929494]	7	16494473	16614993	-	-1.35144	1.54432e-09
Fam160b2	ENSMUSG00000022095	family with sequence similarity 160, member B2 [Source:MGI Symbol;Acc:MGI:3036290]	14	70583296	70599835	-	-1.3481	0.000550971
Atad2	ENSMUSG00000022360	ATPase family, AAA domain containing 2 [Source:MGI Symbol;Acc:MGI:1917722]	15	58094047	58135082	-	-1.34668	4.01018e-06	-1.44138	3.23874e-11
Fblim1	ENSMUSG00000006219	filamin binding LIM protein 1 [Source:MGI Symbol;Acc:MGI:1921452]	4	141576062	141606096	-	-1.34496	1.0766e-06	0.310474	0.0462422
Gab1	ENSMUSG00000031714	growth factor receptor bound protein 2-associated protein 1 [Source:MGI Symbol;Acc:MGI:108088]	8	80764434	80880479	-	-1.3443	0.018596	-1.49107	2.43396e-06
Pcgf6	ENSMUSG00000025050	polycomb group ring finger 6 [Source:MGI Symbol;Acc:MGI:1918291]	19	47033619	47050845	-	-1.3431	0.000677885
Atxn2l	ENSMUSG00000032637	ataxin 2-like [Source:MGI Symbol;Acc:MGI:2446242]	7	126491708	126503437	-	-1.34263	9.95719e-07
Galc	ENSMUSG00000021003	galactosylceramidase [Source:MGI Symbol;Acc:MGI:95636]	12	98202304	98259459	-	-1.34189	2.28823e-05
Zfp467	ENSMUSG00000068551	zinc finger protein 467 [Source:MGI Symbol;Acc:MGI:1916160]	6	48427697	48445825	-	-1.34165	0.0317287
Il6ra	ENSMUSG00000027947	interleukin 6 receptor, alpha [Source:MGI Symbol;Acc:MGI:105304]	3	89869324	89913162	-	-1.34022	2.87847e-08	-0.750308	0.00307457
Mbp	ENSMUSG00000041607	myelin basic protein [Source:MGI Symbol;Acc:MGI:96925]	18	82475146	82585637	+	-1.33964	4.17602e-11	-0.897912	3.63908e-08
Tfeb	ENSMUSG00000023990	transcription factor EB [Source:MGI Symbol;Acc:MGI:103270]	17	47737030	47792419	+	-1.33878	1.10655e-07
Nfia	ENSMUSG00000028565	nuclear factor I/A [Source:MGI Symbol;Acc:MGI:108056]	4	97772734	98118874	+	-1.33815	0.0171293	-1.78215	9.65683e-09
Wdfy3	ENSMUSG00000043940	WD repeat and FYVE domain containing 3 [Source:MGI Symbol;Acc:MGI:1096875]	5	101832956	102069921	-	-1.33646	7.96256e-10
Scmh1	ENSMUSG00000000085	sex comb on midleg homolog 1 [Source:MGI Symbol;Acc:MGI:1352762]	4	120405281	120530186	+	-1.33578	0.000275968	-0.762679	0.0474376
6330408A02Rik	ENSMUSG00000070814	RIKEN cDNA 6330408A02 gene [Source:MGI Symbol;Acc:MGI:2447816]	7	13258967	13278721	-	-1.33387	0.00109868
Rhobtb2	ENSMUSG00000022075	Rho-related BTB domain containing 2 [Source:MGI Symbol;Acc:MGI:2180557]	14	69784990	69805530	-	-1.33294	0.000163905
Id1	ENSMUSG00000042745	inhibitor of DNA binding 1 [Source:MGI Symbol;Acc:MGI:96396]	2	152736251	152737410	+	-1.33051	5.12108e-11
Cenpl	ENSMUSG00000026708	centromere protein L [Source:MGI Symbol;Acc:MGI:1917704]	1	161070767	161086724	+	-1.3277	0.000170831	-1.50944	1.1107e-05
Add3	ENSMUSG00000025026	adducin 3 (gamma) [Source:MGI Symbol;Acc:MGI:1351615]	19	53140445	53247399	+	-1.32769	1.06037e-07	-1.6593	2.85544e-22
Gm16515	ENSMUSG00000018931	predicted gene, Gm16515 [Source:MGI Symbol;Acc:MGI:1344388]	11	60902246	60914750	-	-1.32764	0.00260008	-1.15614	1.29808e-05
Exog	ENSMUSG00000042787	endo/exonuclease (5'-3'), endonuclease G-like [Source:MGI Symbol;Acc:MGI:2143333]	9	119444923	119465517	+	-1.32734	0.00481952
Thra	ENSMUSG00000058756	thyroid hormone receptor alpha [Source:MGI Symbol;Acc:MGI:98742]	11	98740638	98769006	+	-1.32696	0.00305432	-1.23176	1.47481e-05
Hira	ENSMUSG00000022702	histone cell cycle regulation defective homolog A (S. cerevisiae) [Source:MGI Symbol;Acc:MGI:99430]	16	18877037	18970309	+	-1.32677	1.83696e-07
Gm14403	ENSMUSG00000094786	predicted gene 14403 [Source:MGI Symbol;Acc:MGI:3649813]	2	177498215	177509763	+	-1.32637	0.0105113
Hpgd	ENSMUSG00000031613	hydroxyprostaglandin dehydrogenase 15 (NAD) [Source:MGI Symbol;Acc:MGI:108085]	8	56294552	56321046	+	-1.3253	6.31955e-10	-5.24494	0
Rab11fip3	ENSMUSG00000037098	RAB11 family interacting protein 3 (class II) [Source:MGI Symbol;Acc:MGI:2444431]	17	25989036	26069409	-	-1.32524	0.00395761
Gm14420	ENSMUSG00000078866	predicted gene 14420 [Source:MGI Symbol;Acc:MGI:3652255]	2	177464733	177478129	+	-1.32469	0.0329507	-0.961622	0.0307628
Mtmr4	ENSMUSG00000018401	myotubularin related protein 4 [Source:MGI Symbol;Acc:MGI:2180699]	11	87592162	87616302	+	-1.32432	2.5546e-08
Samd1	ENSMUSG00000079003	sterile alpha motif domain containing 1 [Source:MGI Symbol;Acc:MGI:2142433]	8	83997672	84000386	+	-1.3239	8.38341e-09
Mblac2	ENSMUSG00000051098	metallo-beta-lactamase domain containing 2 [Source:MGI Symbol;Acc:MGI:1920102]	13	81711417	81753275	+	-1.32343	6.6376e-05	-0.692945	0.00940776
Usp6nl	ENSMUSG00000039046	USP6 N-terminal like [Source:MGI Symbol;Acc:MGI:2138893]	2	6322667	6446390	+	-1.32329	2.00319e-09	0.478666	0.00434477
Itsn1	ENSMUSG00000022957	intersectin 1 (SH3 domain protein 1A) [Source:MGI Symbol;Acc:MGI:1338069]	16	91729281	91920597	+	-1.32313	1.16804e-07
Phactr4	ENSMUSG00000066043	phosphatase and actin regulator 4 [Source:MGI Symbol;Acc:MGI:2140327]	4	132355923	132422489	-	-1.32278	0.000155035
Zfp770	ENSMUSG00000040321	zinc finger protein 770 [Source:MGI Symbol;Acc:MGI:2445100]	2	114193461	114201469	-	-1.32178	1.81661e-05
Zfp780b	ENSMUSG00000063047	zinc finger protein 780B [Source:MGI Symbol;Acc:MGI:2444764]	7	27962708	27975368	-	-1.32136	0.0146078	-0.777974	0.0446676
Ppp1r3d	ENSMUSG00000049999	protein phosphatase 1, regulatory subunit 3D [Source:MGI Symbol;Acc:MGI:1917664]	2	178411206	178414472	-	-1.32108	0.031094	-1.14036	0.0284979
Zfp958	ENSMUSG00000058748	zinc finger protein 958 [Source:MGI Symbol;Acc:MGI:2385298]	8	4625840	4629380	+	-1.32012	1.75302e-05	-0.792987	0.000742334
Scaf4	ENSMUSG00000022983	SR-related CTD-associated factor 4 [Source:MGI Symbol;Acc:MGI:2146350]	16	90228957	90284425	-	-1.32002	6.23377e-05
Bmp2k	ENSMUSG00000034663	BMP2 inducible kinase [Source:MGI Symbol;Acc:MGI:2155456]	5	96997689	97091867	+	-1.31998	6.89912e-10
Scrn3	ENSMUSG00000008226	secernin 3 [Source:MGI Symbol;Acc:MGI:1921866]	2	73312601	73337818	+	-1.31947	5.67952e-07
Hmha1	ENSMUSG00000035697	histocompatibility (minor) HA-1 [Source:MGI Symbol;Acc:MGI:1917969]	10	80016653	80031472	+	-1.31944	8.96216e-12	-1.01953	3.29324e-10
Ivns1abp	ENSMUSG00000023150	influenza virus NS1A binding protein [Source:MGI Symbol;Acc:MGI:2152389]	1	151344498	151364445	+	-1.31848	5.30516e-08	-1.77417	1.75664e-24
Rybp	ENSMUSG00000072872	RING1 and YY1 binding protein [Source:MGI Symbol;Acc:MGI:1929059]	6	100228566	100287441	-	-1.31665	0.00017566
9430020K01Rik	ENSMUSG00000033960	RIKEN cDNA 9430020K01 gene [Source:MGI Symbol;Acc:MGI:2685174]	18	4634929	4682868	+	-1.31637	0.0437188
Stard4	ENSMUSG00000024378	StAR-related lipid transfer (START) domain containing 4 [Source:MGI Symbol;Acc:MGI:2156764]	18	33199355	33213862	-	-1.31628	2.93694e-08
Pogz	ENSMUSG00000038902	pogo transposable element with ZNF domain [Source:MGI Symbol;Acc:MGI:2442117]	3	94837567	94882326	+	-1.31529	7.23596e-06
Hells	ENSMUSG00000025001	helicase, lymphoid specific [Source:MGI Symbol;Acc:MGI:106209]	19	38930915	38971051	+	-1.31513	1.30279e-07
Tbl1xr1	ENSMUSG00000027630	transducin (beta)-like 1X-linked receptor 1 [Source:MGI Symbol;Acc:MGI:2441730]	3	22076652	22216594	+	-1.31328	9.67985e-12	-0.522475	0.0402403
2310022B05Rik	ENSMUSG00000031983	RIKEN cDNA 2310022B05 gene [Source:MGI Symbol;Acc:MGI:1916801]	8	124635766	124663369	-	-1.31317	0.0257329
Plcg1	ENSMUSG00000016933	phospholipase C, gamma 1 [Source:MGI Symbol;Acc:MGI:97615]	2	160731300	160775760	+	-1.31254	1.53611e-07	-1.0735	1.13895e-07
A530017D24Rik	ENSMUSG00000072847	RIKEN cDNA A530017D24 gene [Source:MGI Symbol;Acc:MGI:2144320]	11	61864568	61868768	-	-1.31219	1.31485e-07	-0.89021	0.00120739
Dcaf5	ENSMUSG00000049106	DDB1 and CUL4 associated factor 5 [Source:MGI Symbol;Acc:MGI:2444785]	12	80335847	80436601	-	-1.31109	1.74035e-10
Zfp113	ENSMUSG00000037007	zinc finger protein 113 [Source:MGI Symbol;Acc:MGI:1929116]	5	138139702	138155744	-	-1.31105	0.0062548	-1.84409	1.999e-14
BC024978	ENSMUSG00000078786	cDNA sequence BC024978 [Source:MGI Symbol;Acc:MGI:3041247]	7	27195781	27205386	+	-1.31082	0.0487425
Sec22c	ENSMUSG00000061536	SEC22 vesicle trafficking protein homolog C (S. cerevisiae) [Source:MGI Symbol;Acc:MGI:2447871]	9	121680047	121705490	-	-1.31066	0.00421173
4930579G24Rik	ENSMUSG00000027811	RIKEN cDNA 4930579G24 gene [Source:MGI Symbol;Acc:MGI:1923189]	3	79629079	79632817	+	-1.30923	0.000110156	-1.59987	2.56751e-10
Mcm2	ENSMUSG00000002870	minichromosome maintenance deficient 2 mitotin (S. cerevisiae) [Source:MGI Symbol;Acc:MGI:105380]	6	88883475	88898780	-	-1.30878	1.49263e-10
Gmnn	ENSMUSG00000006715	geminin [Source:MGI Symbol;Acc:MGI:1927344]	13	24751845	24761923	-	-1.3084	8.35774e-13	-0.695675	0.000417791
Zcchc3	ENSMUSG00000074682	zinc finger, CCHC domain containing 3 [Source:MGI Symbol;Acc:MGI:1915167]	2	152411956	152415044	-	-1.30838	0.0314825
Nr2c2	ENSMUSG00000005893	nuclear receptor subfamily 2, group C, member 2 [Source:MGI Symbol;Acc:MGI:1352466]	6	92091390	92173057	+	-1.30607	6.32283e-08	-0.858649	6.78058e-05
Rpusd2	ENSMUSG00000027324	RNA pseudouridylate synthase domain containing 2 [Source:MGI Symbol;Acc:MGI:1918066]	2	119034790	119039769	+	-1.30468	0.0025389
Zmat3	ENSMUSG00000027663	zinc finger matrin type 3 [Source:MGI Symbol;Acc:MGI:1195270]	3	32334796	32365678	-	-1.30438	0.000277715
Incenp	ENSMUSG00000024660	inner centromere protein [Source:MGI Symbol;Acc:MGI:1313288]	19	9872297	9899533	-	-1.30237	2.09271e-07	-1.32529	4.34155e-07
Zdhhc8	ENSMUSG00000060166	zinc finger, DHHC domain containing 8 [Source:MGI Symbol;Acc:MGI:1338012]	16	18220754	18235136	-	-1.30155	0.0025839	-0.803657	0.0115934
Rfx7	ENSMUSG00000037674	regulatory factor X, 7 [Source:MGI Symbol;Acc:MGI:2442675]	9	72532240	72622937	+	-1.30128	1.20957e-06
Setd7	ENSMUSG00000037111	SET domain containing (lysine methyltransferase) 7 [Source:MGI Symbol;Acc:MGI:1920501]	3	51515319	51560878	-	-1.3009	3.13791e-09	-1.53483	2.11407e-16
Bcorl1	ENSMUSG00000036959	BCL6 co-repressor-like 1 [Source:MGI Symbol;Acc:MGI:2443910]	X	48341358	48408049	+	-1.3004	0.0238747	-1.12997	0.000770373
Gm17296	ENSMUSG00000090290	predicted gene, 17296 [Source:MGI Symbol;Acc:MGI:4936930]	8	126426652	126475065	-	-1.30038	0.00334184	-1.01589	0.00919401
Mxi1	ENSMUSG00000025025	Max interacting protein 1 [Source:MGI Symbol;Acc:MGI:97245]	19	53310506	53375810	+	-1.30005	7.66182e-13	-1.55579	1.05507e-23
Fbxo10	ENSMUSG00000048232	F-box protein 10 [Source:MGI Symbol;Acc:MGI:2686937]	4	45034247	45084604	-	-1.29936	0.0358254
Mapk1ip1	ENSMUSG00000041775	mitogen-activated protein kinase 1 interacting protein 1 [Source:MGI Symbol;Acc:MGI:1916796]	7	138835823	138846273	-	-1.29738	0.00824394	-0.639558	0.029633
Atxn2	ENSMUSG00000042605	ataxin 2 [Source:MGI Symbol;Acc:MGI:1277223]	5	121711337	121816493	+	-1.29633	0.000485452
Ldb1	ENSMUSG00000025223	LIM domain binding 1 [Source:MGI Symbol;Acc:MGI:894762]	19	46032593	46045214	-	-1.29612	3.34916e-08
Syt11	ENSMUSG00000068923	synaptotagmin XI [Source:MGI Symbol;Acc:MGI:1859547]	3	88744700	88775164	-	-1.29573	5.64338e-07	-0.94045	6.25221e-06
Rdh10	ENSMUSG00000025921	retinol dehydrogenase 10 (all-trans) [Source:MGI Symbol;Acc:MGI:1924238]	1	16105774	16133734	+	-1.29527	8.65594e-07	-1.52504	2.86417e-09
Tchp	ENSMUSG00000002486	trichoplein, keratin filament binding [Source:MGI Symbol;Acc:MGI:1925082]	5	114707760	114722327	+	-1.29478	0.000694003	-0.787192	0.00564641
Sik2	ENSMUSG00000037112	salt inducible kinase 2 [Source:MGI Symbol;Acc:MGI:2445031]	9	50892801	51009073	-	-1.29391	2.49572e-05
Sh2b1	ENSMUSG00000030733	SH2B adaptor protein 1 [Source:MGI Symbol;Acc:MGI:1201407]	7	126466994	126475130	-	-1.29389	0.00026655
Slco4a1	ENSMUSG00000038963	solute carrier organic anion transporter family, member 4a1 [Source:MGI Symbol;Acc:MGI:1351866]	2	180456245	180474867	+	-1.29223	6.19958e-05	0.351493	0.047187
Ccdc117	ENSMUSG00000020482	coiled-coil domain containing 117 [Source:MGI Symbol;Acc:MGI:2144383]	11	5528887	5542187	-	-1.29178	1.37484e-08	-0.590045	0.00321984
Tnrc6b	ENSMUSG00000047888	trinucleotide repeat containing 6b [Source:MGI Symbol;Acc:MGI:2443730]	15	80711319	80941086	+	-1.29076	6.41577e-11	-0.702804	0.0101468
Smc3	ENSMUSG00000024974	structural maintenance of chromosomes 3 [Source:MGI Symbol;Acc:MGI:1339795]	19	53600398	53645833	+	-1.28968	2.66451e-09	-0.760063	0.000301045
Psmc3ip	ENSMUSG00000019303	proteasome (prosome, macropain) 26S subunit, ATPase 3, interacting protein [Source:MGI Symbol;Acc:MGI:1098610]	11	101091823	101095436	-	-1.2894	1.8255e-05
Fan1	ENSMUSG00000033458	FANCD2/FANCI-associated nuclease 1 [Source:MGI Symbol;Acc:MGI:3045266]	7	64346758	64374095	-	-1.28876	0.00191369
Hs1bp3	ENSMUSG00000020605	HCLS1 binding protein 3 [Source:MGI Symbol;Acc:MGI:1913224]	12	8313433	8343824	+	-1.28792	0.00130284
Zfp955b	ENSMUSG00000096910	zinc finger protein 955B [Source:MGI Symbol;Acc:MGI:4834573]	17	33289649	33303196	+	-1.28775	0.00373214
Uhrf1	ENSMUSG00000001228	ubiquitin-like, containing PHD and RING finger domains, 1 [Source:MGI Symbol;Acc:MGI:1338889]	17	56303321	56323486	+	-1.28774	4.26858e-10
Tbc1d16	ENSMUSG00000039976	TBC1 domain family, member 16 [Source:MGI Symbol;Acc:MGI:2652878]	11	119143045	119228499	-	-1.28715	0.00140574	-1.28525	3.26987e-05
Sgol1	ENSMUSG00000023940	shugoshin-like 1 (S. pombe) [Source:MGI Symbol;Acc:MGI:1919665]	17	53674786	53689333	-	-1.28652	4.52954e-05	-2.41728	7.93739e-31
Fam33a	ENSMUSG00000020492	family with sequence similarity 33, member A [Source:MGI Symbol;Acc:MGI:1913390]	11	87109234	87124635	+	-1.286	5.20351e-08	-1.89736	1.888e-23
Chka	ENSMUSG00000024843	choline kinase alpha [Source:MGI Symbol;Acc:MGI:107760]	19	3851773	3894369	+	-1.28466	0.00013768
Sh2b3	ENSMUSG00000042594	SH2B adaptor protein 3 [Source:MGI Symbol;Acc:MGI:893598]	5	121815488	121836859	-	-1.28386	1.00659e-09
Cbll1	ENSMUSG00000020659	Casitas B-lineage lymphoma-like 1 [Source:MGI Symbol;Acc:MGI:2144842]	12	31484829	31499616	-	-1.28359	4.23713e-05
Tnfrsf21	ENSMUSG00000023915	tumor necrosis factor receptor superfamily, member 21 [Source:MGI Symbol;Acc:MGI:2151075]	17	43016555	43089188	+	-1.28357	1.47556e-06
Tns1	ENSMUSG00000055322	tensin 1 [Source:MGI Symbol;Acc:MGI:104552]	1	73910231	74124447	-	-1.28318	0.0109607	-1.90239	9.67939e-09
Dnase1l2	ENSMUSG00000024136	deoxyribonuclease 1-like 2 [Source:MGI Symbol;Acc:MGI:1913955]	17	24440081	24443105	-	-1.28257	0.0392113
Terf2	ENSMUSG00000031921	telomeric repeat binding factor 2 [Source:MGI Symbol;Acc:MGI:1195972]	8	107069400	107096547	-	-1.28237	4.43309e-06
Exoc8	ENSMUSG00000074030	exocyst complex component 8 [Source:MGI Symbol;Acc:MGI:2142527]	8	124890300	124897705	-	-1.28189	7.81873e-10
Mkl1	ENSMUSG00000042292	MKL (megakaryoblastic leukemia)/myocardin-like 1 [Source:MGI Symbol;Acc:MGI:2384495]	15	81012281	81190757	-	-1.28172	4.77083e-05
Acss1	ENSMUSG00000027452	acyl-CoA synthetase short-chain family member 1 [Source:MGI Symbol;Acc:MGI:1915988]	2	150618105	150668500	-	-1.28168	0.00850969	-0.862605	0.00120525
Irf2bp2	ENSMUSG00000051495	interferon regulatory factor 2 binding protein 2 [Source:MGI Symbol;Acc:MGI:2443921]	8	126588296	126593436	-	-1.28161	1.51466e-13	-0.567465	0.013379
Kifc1	ENSMUSG00000079553	kinesin family member C1 [Source:MGI Symbol;Acc:MGI:109596]	17	33875666	33890661	-	-1.28108	0.000352515	-1.9284	1.56076e-14
Cit	ENSMUSG00000029516	citron [Source:MGI Symbol;Acc:MGI:105313]	5	115845278	116008947	+	-1.27977	9.06314e-05	-1.93604	1.89631e-15
Adi1	ENSMUSG00000020629	acireductone dioxygenase 1 [Source:MGI Symbol;Acc:MGI:2144929]	12	28675231	28682175	+	-1.27914	0.00664979
Cnnm3	ENSMUSG00000001138	cyclin M3 [Source:MGI Symbol;Acc:MGI:2151055]	1	36511867	36528237	+	-1.27866	1.66532e-05	-0.80741	0.00413485
Mybl1	ENSMUSG00000025912	myeloblastosis oncogene-like 1 [Source:MGI Symbol;Acc:MGI:99925]	1	9667415	9700209	-	-1.27829	0.00141226	-2.029	1.39782e-14
Traf3ip3	ENSMUSG00000037318	TRAF3 interacting protein 3 [Source:MGI Symbol;Acc:MGI:2441706]	1	193175506	193201703	-	-1.27813	3.0028e-07	-0.88751	1.73667e-06
Hmgn5	ENSMUSG00000031245	high-mobility group nucleosome binding domain 5 [Source:MGI Symbol;Acc:MGI:1355295]	X	109004534	109013404	-	-1.27785	0.00100485
Tnrc6a	ENSMUSG00000052707	trinucleotide repeat containing 6a [Source:MGI Symbol;Acc:MGI:2385292]	7	123123885	123195288	+	-1.2777	1.03136e-12
Gsg2	ENSMUSG00000050107	germ cell-specific gene 2 [Source:MGI Symbol;Acc:MGI:1194498]	11	73135485	73138294	-	-1.2772	2.90805e-05	-1.34405	9.87141e-12
Fgd4	ENSMUSG00000022788	FYVE, RhoGEF and PH domain containing 4 [Source:MGI Symbol;Acc:MGI:2183747]	16	16416917	16600549	-	-1.27682	1.69904e-06	-0.672464	0.00467939
Xpc	ENSMUSG00000030094	xeroderma pigmentosum, complementation group C [Source:MGI Symbol;Acc:MGI:103557]	6	91489305	91515884	-	-1.27597	7.38597e-09	-0.738682	9.86336e-05
Fam64a	ENSMUSG00000020808	family with sequence similarity 64, member A [Source:MGI Symbol;Acc:MGI:1924434]	11	72042032	72047370	+	-1.2754	0.000119887	-3.09883	0
Aurka	ENSMUSG00000027496	aurora kinase A [Source:MGI Symbol;Acc:MGI:894678]	2	172356190	172370535	-	-1.2748	7.85393e-10	-1.6315	1.67055e-21
Zfp668	ENSMUSG00000049728	zinc finger protein 668 [Source:MGI Symbol;Acc:MGI:2442943]	7	127865170	127876828	-	-1.2744	0.0129562
Rgp1	ENSMUSG00000028468	RGP1 retrograde golgi transport homolog (S. cerevisiae) [Source:MGI Symbol;Acc:MGI:1915956]	4	43578715	43587487	+	-1.27374	9.87344e-06
Id3	ENSMUSG00000007872	inhibitor of DNA binding 3 [Source:MGI Symbol;Acc:MGI:96398]	4	136143497	136145755	+	-1.27359	2.3208e-07	-2.06096	1.89585e-13
Setd1b	ENSMUSG00000038384	SET domain containing 1B [Source:MGI Symbol;Acc:MGI:2652820]	5	123142193	123167435	+	-1.27308	0.0025655
Mll5	ENSMUSG00000029004	myeloid/lymphoid or mixed-lineage leukemia 5 [Source:MGI Symbol;Acc:MGI:1924825]	5	23434441	23504235	+	-1.27302	3.02238e-09	-0.703792	0.000636131
Suv39h2	ENSMUSG00000026646	suppressor of variegation 3-9 homolog 2 (Drosophila) [Source:MGI Symbol;Acc:MGI:1890396]	2	3455815	3475031	-	-1.27289	0.000264669
Agap3	ENSMUSG00000023353	ArfGAP with GTPase domain, ankyrin repeat and PH domain 3 [Source:MGI Symbol;Acc:MGI:2183446]	5	24452177	24502047	+	-1.27168	1.06793e-10
Zfp369	ENSMUSG00000021514	zinc finger protein 369 [Source:MGI Symbol;Acc:MGI:2176229]	13	65278814	65304221	+	-1.27146	5.36402e-08	-0.616262	0.0141071
Zbtb7a	ENSMUSG00000035011	zinc finger and BTB domain containing 7a [Source:MGI Symbol;Acc:MGI:1335091]	10	81135220	81152995	+	-1.27121	1.3016e-05
Ccr1	ENSMUSG00000025804	chemokine (C-C motif) receptor 1 [Source:MGI Symbol;Acc:MGI:104618]	9	123962126	123968692	-	-1.26968	1.0215e-06	1.07873	7.64185e-09
Ubap2	ENSMUSG00000028433	ubiquitin-associated protein 2 [Source:MGI Symbol;Acc:MGI:1916176]	4	41194313	41275144	-	-1.26821	0.000255641
Fam193b	ENSMUSG00000021495	family with sequence similarity 193, member B [Source:MGI Symbol;Acc:MGI:2385851]	13	55539319	55571120	-	-1.26729	6.01927e-05	-0.804671	0.000455437
Cdc20	ENSMUSG00000006398	cell division cycle 20 homolog (S. cerevisiae) [Source:MGI Symbol;Acc:MGI:1859866]	4	118432901	118437352	-	-1.26658	4.1391e-07	-2.54165	1.49e-43
Slc5a6	ENSMUSG00000006641	solute carrier family 5 (sodium-dependent vitamin transporter), member 6 [Source:MGI Symbol;Acc:MGI:2660847]	5	31036036	31048924	-	-1.26553	0.0272087
1700066M21Rik	ENSMUSG00000038323	RIKEN cDNA 1700066M21 gene [Source:MGI Symbol;Acc:MGI:1920717]	1	57377620	57385423	+	-1.26435	0.000214306	-0.669276	0.044922
Poc1b	ENSMUSG00000019952	POC1 centriolar protein homolog B (Chlamydomonas) [Source:MGI Symbol;Acc:MGI:1918511]	10	99107036	99198074	+	-1.26403	0.00417104	-0.728457	0.0386975
Mef2c	ENSMUSG00000005583	myocyte enhancer factor 2C [Source:MGI Symbol;Acc:MGI:99458]	13	83504034	83667079	+	-1.26398	1.88463e-07	-0.831949	2.03158e-05
Armc7	ENSMUSG00000057219	armadillo repeat containing 7 [Source:MGI Symbol;Acc:MGI:2679719]	11	115475667	115490467	+	-1.26335	1.97071e-05	0.835538	2.05213e-08
Rnf169	ENSMUSG00000058761	ring finger protein 169 [Source:MGI Symbol;Acc:MGI:1920257]	7	99920254	99980458	-	-1.26315	3.46885e-09	-0.796029	1.10219e-05
Yeats2	ENSMUSG00000041215	YEATS domain containing 2 [Source:MGI Symbol;Acc:MGI:2447762]	16	20141063	20232573	+	-1.26279	2.39517e-07
9130019O22Rik	ENSMUSG00000030823	RIKEN cDNA 9130019O22 gene [Source:MGI Symbol;Acc:MGI:1926171]	7	127382260	127387166	-	-1.26208	0.00148896	-0.652723	0.0344902
Bcor	ENSMUSG00000040363	BCL6 interacting corepressor [Source:MGI Symbol;Acc:MGI:1918708]	X	12036740	12160355	-	-1.26201	2.68095e-05	-0.873624	0.000152434
Slc43a2	ENSMUSG00000038178	solute carrier family 43, member 2 [Source:MGI Symbol;Acc:MGI:2442746]	11	75531694	75577575	+	-1.26068	2.09091e-07	-0.560982	0.0312686
Tagap1	ENSMUSG00000052031	T cell activation GTPase activating protein 1 [Source:MGI Symbol;Acc:MGI:1919786]	17	6954965	6961156	-	-1.25918	0.00397433
Zfp523	ENSMUSG00000024220	zinc finger protein 523 [Source:MGI Symbol;Acc:MGI:2687278]	17	28177207	28205886	+	-1.25899	0.0108274
Amz1	ENSMUSG00000050022	archaelysin family metallopeptidase 1 [Source:MGI Symbol;Acc:MGI:2442258]	5	140724127	140761439	+	-1.25865	0.00125242	-1.84863	2.16045e-17
1810012P15Rik	ENSMUSG00000072640	RIKEN cDNA 1810012P15 gene [Source:MGI Symbol;Acc:MGI:1913524]	11	78826584	78846870	+	-1.2582	0.00037978	-0.703897	0.0388998
Cmtm4	ENSMUSG00000096188	CKLF-like MARVEL transmembrane domain containing 4 [Source:MGI Symbol;Acc:MGI:2142888]	8	104348191	104395807	-	-1.25677	2.68095e-05	-0.589579	0.0109882
1700020I14Rik	ENSMUSG00000085438	RIKEN cDNA 1700020I14 gene [Source:MGI Symbol;Acc:MGI:1913852]	2	119594297	119607502	+	-1.25603	1.12878e-09	-0.749469	0.000668097
Irf2bp1	ENSMUSG00000044030	interferon regulatory factor 2 binding protein 1 [Source:MGI Symbol;Acc:MGI:2442159]	7	19004065	19006761	+	-1.25543	0.000245757
Crocc	ENSMUSG00000040860	ciliary rootlet coiled-coil, rootletin [Source:MGI Symbol;Acc:MGI:3529431]	4	141016637	141060550	-	-1.25507	0.000668238	-0.851068	0.019404
Zfp146	ENSMUSG00000037029	zinc finger protein 146 [Source:MGI Symbol;Acc:MGI:1347092]	7	30161274	30169727	-	-1.25476	2.15117e-08
Gpsm1	ENSMUSG00000026930	G-protein signalling modulator 1 (AGS3-like, C. elegans) [Source:MGI Symbol;Acc:MGI:1915089]	2	26315515	26348237	+	-1.2546	0.000976371	-1.1196	0.000173126
Ankrd52	ENSMUSG00000014498	ankyrin repeat domain 52 [Source:MGI Symbol;Acc:MGI:2444029]	10	128377115	128408704	+	-1.25458	4.68998e-06
Tdp2	ENSMUSG00000035958	tyrosyl-DNA phosphodiesterase 2 [Source:MGI Symbol;Acc:MGI:1860486]	13	24831679	24842153	+	-1.25447	1.3998e-07	-0.950062	2.2557e-06
Klhl21	ENSMUSG00000073700	kelch-like 21 (Drosophila) [Source:MGI Symbol;Acc:MGI:1919288]	4	152008803	152017680	+	-1.25367	0.000108793	-1.1279	4.33263e-08
Poli	ENSMUSG00000038425	polymerase (DNA directed), iota [Source:MGI Symbol;Acc:MGI:1347081]	18	70508680	70530620	-	-1.25339	0.000237603
9130206I24Rik	ENSMUSG00000085399	RIKEN cDNA 9130206I24 gene [Source:MGI Symbol;Acc:MGI:2444065]	4	114909257	114921967	+	-1.2533	0.0133889
Myo7a	ENSMUSG00000030761	myosin VIIA [Source:MGI Symbol;Acc:MGI:104510]	7	98051060	98119524	-	-1.25265	1.43852e-09	0.458103	0.000788516
Mll3	ENSMUSG00000038056	myeloid/lymphoid or mixed-lineage leukemia 3 [Source:MGI Symbol;Acc:MGI:2444959]	5	25271798	25498783	-	-1.25243	3.61404e-11
Ints7	ENSMUSG00000037461	integrator complex subunit 7 [Source:MGI Symbol;Acc:MGI:1924315]	1	191575763	191622672	+	-1.2512	7.21851e-10	-0.599125	0.0219632
Mis18bp1	ENSMUSG00000047534	MIS18 binding protein 1 [Source:MGI Symbol;Acc:MGI:2145099]	12	65132734	65172604	-	-1.25115	1.21909e-07	-1.69038	8.86269e-21
Rprd2	ENSMUSG00000028106	regulation of nuclear pre-mRNA domain containing 2 [Source:MGI Symbol;Acc:MGI:1922387]	3	95759873	95818953	-	-1.25112	4.56519e-07
Troap	ENSMUSG00000032783	trophinin associated protein [Source:MGI Symbol;Acc:MGI:1925983]	15	99074973	99083407	+	-1.25052	8.76849e-05	-2.16548	4.47585e-21
Smn1	ENSMUSG00000021645	survival motor neuron 1 [Source:MGI Symbol;Acc:MGI:109257]	13	100124852	100137690	+	-1.24841	0.000601413
Cep68	ENSMUSG00000044066	centrosomal protein 68 [Source:MGI Symbol;Acc:MGI:2667663]	11	20227037	20249429	-	-1.24718	1.37043e-08	-0.746068	0.00036606
Zfp763	ENSMUSG00000067430	zinc finger protein 763 [Source:MGI Symbol;Acc:MGI:1920701]	17	33016863	33033402	-	-1.24635	0.00412347	-1.04077	1.50946e-05
Carf	ENSMUSG00000026017	calcium response factor [Source:MGI Symbol;Acc:MGI:2182269]	1	60098247	60151032	+	-1.24558	0.0137708	-0.974285	0.000691089
Btbd19	ENSMUSG00000073771	BTB (POZ) domain containing 19 [Source:MGI Symbol;Acc:MGI:1925861]	4	117119219	117125666	-	-1.24505	0.00140162
Rfx1	ENSMUSG00000031706	regulatory factor X, 1 (influences HLA class II expression) [Source:MGI Symbol;Acc:MGI:105982]	8	84066836	84096992	+	-1.24356	0.0108137
Zfp120	ENSMUSG00000068134	zinc finger protein 120 [Source:MGI Symbol;Acc:MGI:1345179]	2	150114406	150136708	-	-1.24194	7.25765e-07	-0.609937	0.0103729
Snx30	ENSMUSG00000028385	sorting nexin family member 30 [Source:MGI Symbol;Acc:MGI:2443882]	4	59805840	59904737	+	-1.24177	6.85817e-08	-0.606148	0.000622524
Smarca2	ENSMUSG00000024921	SWI/SNF related, matrix associated, actin dependent regulator of chromatin, subfamily a, member 2 [Source:MGI Symbol;Acc:MGI:99603]	19	26605115	26778321	+	-1.24154	8.9345e-09	-0.839846	0.000109818
Zfp266	ENSMUSG00000060510	zinc finger protein 266 [Source:MGI Symbol;Acc:MGI:1924769]	9	20495068	20521417	-	-1.2415	4.5806e-07	-0.775724	0.00415664
Gm10521	ENSMUSG00000073492	predicted gene 10521 [Source:MGI Symbol;Acc:MGI:3642358]	1	171895664	171898237	+	-1.24029	0.00276365
Mr1	ENSMUSG00000026471	major histocompatibility complex, class I-related [Source:MGI Symbol;Acc:MGI:1195463]	1	155127878	155146780	-	-1.24003	0.00157603	-0.948715	0.00010153
Nob1	ENSMUSG00000003848	NIN1/RPN12 binding protein 1 homolog (S. cerevisiae) [Source:MGI Symbol;Acc:MGI:1914869]	8	107412486	107425051	-	-1.23939	0.000260814
Zbtb38	ENSMUSG00000040433	zinc finger and BTB domain containing 38 [Source:MGI Symbol;Acc:MGI:2442866]	9	96682763	96752831	-	-1.23935	7.40141e-08	-0.972003	3.41214e-09
Nisch	ENSMUSG00000021910	nischarin [Source:MGI Symbol;Acc:MGI:1928323]	14	31170930	31216946	-	-1.23735	3.9662e-07
Prune	ENSMUSG00000015711	prune homolog (Drosophila) [Source:MGI Symbol;Acc:MGI:1925152]	3	95253674	95282076	-	-1.23677	0.000104768	-0.60342	0.027012
Snx29	ENSMUSG00000079738	sorting nexin 29 [Source:MGI Symbol;Acc:MGI:1921728]	16	11405648	11755472	+	-1.23659	0.00260008	-1.3023	6.02008e-10
Lrrk1	ENSMUSG00000015133	leucine-rich repeat kinase 1 [Source:MGI Symbol;Acc:MGI:2142227]	7	66226912	66388350	-	-1.23615	1.61658e-07
E2f1	ENSMUSG00000027490	E2F transcription factor 1 [Source:MGI Symbol;Acc:MGI:101941]	2	154559407	154569892	-	-1.2353	4.83035e-05
Wwp1	ENSMUSG00000041058	WW domain containing E3 ubiquitin protein ligase 1 [Source:MGI Symbol;Acc:MGI:1861728]	4	19608303	19708993	-	-1.23354	5.93499e-10	-1.40008	1.23671e-16
Gtf2i	ENSMUSG00000060261	general transcription factor II I [Source:MGI Symbol;Acc:MGI:1202722]	5	134237834	134314760	-	-1.23342	7.99591e-06
Mical1	ENSMUSG00000019823	microtubule associated monoxygenase, calponin and LIM domain containing 1 [Source:MGI Symbol;Acc:MGI:2385847]	10	41476314	41487032	+	-1.23248	1.14025e-08	-1.73704	1.45973e-22
Mcm4	ENSMUSG00000022673	minichromosome maintenance deficient 4 homolog (S. cerevisiae) [Source:MGI Symbol;Acc:MGI:103199]	16	15623897	15637400	-	-1.23242	1.79467e-08	-0.552001	0.0134707
Foxj3	ENSMUSG00000032998	forkhead box J3 [Source:MGI Symbol;Acc:MGI:2443432]	4	119537004	119629119	+	-1.23239	2.5237e-07
Zfp790	ENSMUSG00000011427	zinc finger protein 790 [Source:MGI Symbol;Acc:MGI:1923431]	7	29816072	29832042	+	-1.23158	3.70027e-06
Ankrd54	ENSMUSG00000033055	ankyrin repeat domain 54 [Source:MGI Symbol;Acc:MGI:2444209]	15	79053094	79062893	-	-1.2313	0.000523184
Mtap1s	ENSMUSG00000019261	microtubule-associated protein 1S [Source:MGI Symbol;Acc:MGI:2443304]	8	70905974	70917526	+	-1.23083	0.00101587
Tmem150b	ENSMUSG00000046456	transmembrane protein 150B [Source:MGI Symbol;Acc:MGI:2679718]	7	4706832	4725249	-	-1.23065	0.0102613	-1.04879	2.64486e-06
Hgf	ENSMUSG00000028864	hepatocyte growth factor [Source:MGI Symbol;Acc:MGI:96079]	5	16553550	16619439	+	-1.23046	3.41307e-05	-1.71603	3.70041e-14
Adam10	ENSMUSG00000054693	a disintegrin and metallopeptidase domain 10 [Source:MGI Symbol;Acc:MGI:109548]	9	70678997	70780229	+	-1.2301	6.3416e-07
Dmpk	ENSMUSG00000030409	dystrophia myotonica-protein kinase [Source:MGI Symbol;Acc:MGI:94906]	7	19083849	19093821	+	-1.22961	4.42963e-07
Inpp5a	ENSMUSG00000025477	inositol polyphosphate-5-phosphatase A [Source:MGI Symbol;Acc:MGI:2686961]	7	139389109	139579652	+	-1.22876	0.00157793
Wbp7	ENSMUSG00000006307	WW domain binding protein 7 [Source:MGI Symbol;Acc:MGI:109565]	7	30568858	30588726	-	-1.22843	0.000297221
C2cd2l	ENSMUSG00000032120	C2 calcium-dependent domain containing 2-like [Source:MGI Symbol;Acc:MGI:1919014]	9	44309237	44320282	-	-1.22831	0.00122948
Rundc1	ENSMUSG00000035007	RUN domain containing 1 [Source:MGI Symbol;Acc:MGI:2144506]	11	101425085	101435673	+	-1.22828	0.000268454
Mfsd6	ENSMUSG00000041439	major facilitator superfamily domain containing 6 [Source:MGI Symbol;Acc:MGI:1922925]	1	52656286	52727462	-	-1.22785	1.11966e-07	-1.07488	4.49501e-09
Tssc4	ENSMUSG00000045752	tumor-suppressing subchromosomal transferable fragment 4 [Source:MGI Symbol;Acc:MGI:1861712]	7	143069249	143071093	+	-1.22702	0.000513405
Cnst	ENSMUSG00000038949	consortin, connexin sorting protein [Source:MGI Symbol;Acc:MGI:2445141]	1	179546370	179627478	+	-1.22596	2.74183e-06
Rcbtb2	ENSMUSG00000022106	regulator of chromosome condensation (RCC1) and BTB (POZ) domain containing protein 2 [Source:MGI Symbol;Acc:MGI:1917200]	14	73123037	73207843	+	-1.22576	3.23718e-09	-2.14659	9.59885e-38
AI480526	ENSMUSG00000090086	expressed sequence AI480526 [Source:MGI Symbol;Acc:MGI:2140910]	5	123133723	123141666	-	-1.22549	0.0133374
Phf2	ENSMUSG00000038025	PHD finger protein 2 [Source:MGI Symbol;Acc:MGI:1338034]	13	48801750	48870885	-	-1.22468	2.44295e-06
1110002L01Rik	ENSMUSG00000071456	RIKEN cDNA 1110002L01 gene [Source:MGI Symbol;Acc:MGI:1915821]	12	3403878	3427011	-	-1.22328	0.00165902
Srrm2	ENSMUSG00000039218	serine/arginine repetitive matrix 2 [Source:MGI Symbol;Acc:MGI:1923206]	17	23803187	23824739	+	-1.22309	8.47637e-08
Tubgcp6	ENSMUSG00000051786	tubulin, gamma complex associated protein 6 [Source:MGI Symbol;Acc:MGI:2146071]	15	89098357	89123087	-	-1.22182	9.03951e-07
Tmem64	ENSMUSG00000043252	transmembrane protein 64 [Source:MGI Symbol;Acc:MGI:2140359]	4	15265831	15286753	+	-1.22173	2.31168e-05	-1.31694	1.39008e-06
2410016O06Rik	ENSMUSG00000046791	RIKEN cDNA 2410016O06 gene [Source:MGI Symbol;Acc:MGI:1919202]	12	83950608	83952953	+	-1.2217	0.00121932
Rbm12b	ENSMUSG00000046667	RNA binding motif protein 12B [Source:MGI Symbol;Acc:MGI:1919647]	4	12140264	12146731	+	-1.22107	0.0483922
Uspl1	ENSMUSG00000041264	ubiquitin specific peptidase like 1 [Source:MGI Symbol;Acc:MGI:2442342]	5	149184350	149215434	+	-1.22104	4.44092e-08	0.354618	0.0182642
Gins3	ENSMUSG00000031669	GINS complex subunit 3 (Psf3 homolog) [Source:MGI Symbol;Acc:MGI:1926083]	8	95633559	95645059	+	-1.22073	5.12212e-06	-1.30405	1.45245e-11
Wdr67	ENSMUSG00000022364	WD repeat domain 67 [Source:MGI Symbol;Acc:MGI:2684931]	15	57912199	57970067	+	-1.22023	3.5396e-05	-1.01591	4.09761e-09
Sap130	ENSMUSG00000024260	Sin3A associated protein [Source:MGI Symbol;Acc:MGI:1919782]	18	31634371	31723061	+	-1.22018	7.50239e-06
Tbc1d24	ENSMUSG00000036473	TBC1 domain family, member 24 [Source:MGI Symbol;Acc:MGI:2443456]	17	24175431	24205562	-	-1.21919	3.01767e-05
Casp9	ENSMUSG00000028914	caspase 9 [Source:MGI Symbol;Acc:MGI:1277950]	4	141793612	141815976	+	-1.21848	2.48845e-05
Pip4k2a	ENSMUSG00000026737	phosphatidylinositol-5-phosphate 4-kinase, type II, alpha [Source:MGI Symbol;Acc:MGI:1298206]	2	18842255	18998126	-	-1.21806	7.47968e-11	-0.535582	0.0468719
Camta1	ENSMUSG00000014592	calmodulin binding transcription activator 1 [Source:MGI Symbol;Acc:MGI:2140230]	4	150917322	151861876	-	-1.21782	0.0264149
Prkab1	ENSMUSG00000029513	protein kinase, AMP-activated, beta 1 non-catalytic subunit [Source:MGI Symbol;Acc:MGI:1336167]	5	116013586	116024508	-	-1.2178	1.68061e-05
Depdc5	ENSMUSG00000037426	DEP domain containing 5 [Source:MGI Symbol;Acc:MGI:2141101]	5	32863701	32994231	+	-1.21732	1.68431e-07	-0.645838	0.0049354
Gatc	ENSMUSG00000029536	glutamyl-tRNA(Gln) amidotransferase, subunit C homolog (bacterial) [Source:MGI Symbol;Acc:MGI:1923776]	5	115333242	115341178	-	-1.21712	0.000465987
Arhgap21	ENSMUSG00000036591	Rho GTPase activating protein 21 [Source:MGI Symbol;Acc:MGI:1918685]	2	20847919	20968881	-	-1.217	1.34467e-08
Med26	ENSMUSG00000045248	mediator complex subunit 26 [Source:MGI Symbol;Acc:MGI:1917875]	8	72494558	72548310	-	-1.21683	0.00283183
Eri2	ENSMUSG00000030929	exoribonuclease 2 [Source:MGI Symbol;Acc:MGI:1918401]	7	119768679	119794058	-	-1.21631	0.000344839	-1.29093	4.53686e-09
Pknox1	ENSMUSG00000006705	Pbx/knotted 1 homeobox [Source:MGI Symbol;Acc:MGI:1201409]	17	31564749	31607680	+	-1.21497	5.43097e-06
Zfp939	ENSMUSG00000030424	zinc finger protein 939 [Source:MGI Symbol;Acc:MGI:3036240]	7	39449518	39474335	+	-1.21365	0.0295548
Rfng	ENSMUSG00000025158	RFNG O-fucosylpeptide 3-beta-N-acetylglucosaminyltransferase [Source:MGI Symbol;Acc:MGI:894275]	11	120780746	120784207	-	-1.21357	0.0349349
Cuedc1	ENSMUSG00000018378	CUE domain containing 1 [Source:MGI Symbol;Acc:MGI:2144281]	11	88099146	88194140	+	-1.21315	0.0172636
Wdr5b	ENSMUSG00000034379	WD repeat domain 5B [Source:MGI Symbol;Acc:MGI:1916794]	16	36041190	36042973	+	-1.21263	0.00156613	-0.820706	0.00181202
Dolpp1	ENSMUSG00000026856	dolichyl pyrophosphate phosphatase 1 [Source:MGI Symbol;Acc:MGI:1914093]	2	30392254	30400529	+	-1.2121	8.83777e-05
Gtf3c4	ENSMUSG00000035666	general transcription factor IIIC, polypeptide 4 [Source:MGI Symbol;Acc:MGI:2138937]	2	28822299	28840360	-	-1.212	3.01133e-06
Zfp53	ENSMUSG00000057409	zinc finger protein 53 [Source:MGI Symbol;Acc:MGI:99200]	17	21491256	21509764	+	-1.21161	0.00229682
Zmiz1	ENSMUSG00000007817	zinc finger, MIZ-type containing 1 [Source:MGI Symbol;Acc:MGI:3040693]	14	25459185	25666743	+	-1.21091	0.000504714	-0.915072	0.000168684
Lpcat4	ENSMUSG00000027134	lysophosphatidylcholine acyltransferase 4 [Source:MGI Symbol;Acc:MGI:2138993]	2	112239468	112247111	+	-1.2107	0.0155985
Msl1	ENSMUSG00000052915	male-specific lethal 1 homolog (Drosophila) [Source:MGI Symbol;Acc:MGI:1921276]	11	98795516	98807859	+	-1.21065	5.20149e-10
Smyd4	ENSMUSG00000018809	SET and MYND domain containing 4 [Source:MGI Symbol;Acc:MGI:2442796]	11	75348433	75405705	+	-1.21051	2.41626e-05	-0.867555	0.00117989
Dstyk	ENSMUSG00000042046	dual serine/threonine and tyrosine protein kinase [Source:MGI Symbol;Acc:MGI:1925064]	1	132417453	132466959	+	-1.20998	8.40369e-08	-0.741031	9.4119e-05
BC055324	ENSMUSG00000041406	cDNA sequence BC055324 [Source:MGI Symbol;Acc:MGI:3590554]	1	163945993	163994796	-	-1.20938	0.00110233	-1.62264	6.00809e-16
Setx	ENSMUSG00000043535	senataxin [Source:MGI Symbol;Acc:MGI:2443480]	2	29124181	29182471	+	-1.20908	7.73063e-08	-0.912356	8.6974e-06
Dtx4	ENSMUSG00000039982	deltex 4 homolog (Drosophila) [Source:MGI Symbol;Acc:MGI:2672905]	19	12466341	12501996	-	-1.20889	6.08795e-08	-0.805889	0.000156145
Srsf4	ENSMUSG00000028911	serine/arginine-rich splicing factor 4 [Source:MGI Symbol;Acc:MGI:1890577]	4	131873617	131901706	+	-1.2082	2.6382e-06
Sufu	ENSMUSG00000025231	suppressor of fused homolog (Drosophila) [Source:MGI Symbol;Acc:MGI:1345643]	19	46396896	46488804	+	-1.2076	0.00813956
Tbc1d2	ENSMUSG00000039813	TBC1 domain family, member 2 [Source:MGI Symbol;Acc:MGI:2652885]	4	46604390	46650209	-	-1.20728	0.040501
1500010J02Rik	ENSMUSG00000020898	RIKEN cDNA 1500010J02 gene [Source:MGI Symbol;Acc:MGI:1916214]	11	69015911	69036473	+	-1.20599	0.000129989	-1.2435	1.90305e-09
Cdk5r1	ENSMUSG00000048895	cyclin-dependent kinase 5, regulatory subunit 1 (p35) [Source:MGI Symbol;Acc:MGI:101764]	11	80477046	80481179	+	-1.20512	0.0125739	-1.77539	2.29609e-05
Trim27	ENSMUSG00000021326	tripartite motif-containing 27 [Source:MGI Symbol;Acc:MGI:97904]	13	21179445	21194724	+	-1.20439	7.38974e-11
Spice1	ENSMUSG00000043065	spindle and centriole associated protein 1 [Source:MGI Symbol;Acc:MGI:1196252]	16	44347121	44388497	+	-1.20399	1.3714e-06	-0.979892	2.12958e-06
Trp53inp2	ENSMUSG00000038375	transformation related protein 53 inducible nuclear protein 2 [Source:MGI Symbol;Acc:MGI:1915978]	2	155381059	155389850	+	-1.20396	0.00204096
Nfam1	ENSMUSG00000058099	Nfat activating molecule with ITAM motif 1 [Source:MGI Symbol;Acc:MGI:1921289]	15	82997721	83033306	-	-1.20381	9.76154e-11	-0.424115	0.0493642
Foxm1	ENSMUSG00000001517	forkhead box M1 [Source:MGI Symbol;Acc:MGI:1347487]	6	128362967	128375893	+	-1.203	0.0001881	-1.74744	2.87373e-14
Haus6	ENSMUSG00000038047	HAUS augmin-like complex, subunit 6 [Source:MGI Symbol;Acc:MGI:1923389]	4	86578855	86612055	-	-1.20202	8.61306e-06	-1.07414	9.2239e-07
Nfatc3	ENSMUSG00000031902	nuclear factor of activated T cells, cytoplasmic, calcineurin dependent 3 [Source:MGI Symbol;Acc:MGI:103296]	8	106059603	106130537	+	-1.2007	2.35479e-07
Dctd	ENSMUSG00000031562	dCMP deaminase [Source:MGI Symbol;Acc:MGI:2444529]	8	48099092	48153233	+	-1.2006	0.00216496	1.23546	0.0391078
Lats2	ENSMUSG00000021959	large tumor suppressor 2 [Source:MGI Symbol;Acc:MGI:1354386]	14	57642077	57758388	-	-1.20008	1.064e-08
Rnf168	ENSMUSG00000014074	ring finger protein 168 [Source:MGI Symbol;Acc:MGI:1917488]	16	32277459	32301434	+	-1.19999	1.29551e-08
Adnp	ENSMUSG00000051149	activity-dependent neuroprotective protein [Source:MGI Symbol;Acc:MGI:1338758]	2	168180986	168207112	-	-1.19916	5.97226e-08
Gm5150	ENSMUSG00000078780	predicted gene 5150 [Source:MGI Symbol;Acc:MGI:3779469]	3	15948070	16006332	-	-1.19883	0.0343228	2.37797	4.38539e-32
C330019G07Rik	ENSMUSG00000054280	RIKEN cDNA C330019G07 gene [Source:MGI Symbol;Acc:MGI:2443658]	5	32789218	32854256	-	-1.19853	3.49007e-10
5830418K08Rik	ENSMUSG00000046111	RIKEN cDNA 5830418K08 gene [Source:MGI Symbol;Acc:MGI:2442521]	9	15316915	15357788	-	-1.198	5.33061e-08	-0.949633	3.79094e-06
Elovl6	ENSMUSG00000041220	ELOVL family member 6, elongation of long chain fatty acids (yeast) [Source:MGI Symbol;Acc:MGI:2156528]	3	129532386	129638495	+	-1.19794	3.31097e-05	-0.712254	0.0279538
Kctd11	ENSMUSG00000046731	potassium channel tetramerisation domain containing 11 [Source:MGI Symbol;Acc:MGI:2448712]	11	69878265	69880985	-	-1.19759	0.0166829
Hmgb3	ENSMUSG00000015217	high mobility group box 3 [Source:MGI Symbol;Acc:MGI:1098219]	X	71555918	71560676	+	-1.19757	0.000148924
Ttk	ENSMUSG00000038379	Ttk protein kinase [Source:MGI Symbol;Acc:MGI:1194921]	9	83834689	83872390	+	-1.19611	8.08581e-05	-1.95774	2.76348e-18
Tmem129	ENSMUSG00000019295	transmembrane protein 129 [Source:MGI Symbol;Acc:MGI:1915616]	5	33653216	33657977	-	-1.19565	2.4854e-06
Cdt1	ENSMUSG00000006585	chromatin licensing and DNA replication factor 1 [Source:MGI Symbol;Acc:MGI:1914427]	8	122568015	122573128	+	-1.19503	9.45701e-06
2310003H01Rik	ENSMUSG00000025384	RIKEN cDNA 2310003H01 gene [Source:MGI Symbol;Acc:MGI:1919135]	11	120369055	120378764	-	-1.19498	0.00324545
Pif1	ENSMUSG00000041064	PIF1 5'-to-3' DNA helicase homolog (S. cerevisiae) [Source:MGI Symbol;Acc:MGI:2143057]	9	65587160	65595967	+	-1.19448	0.00355528	-2.32673	1.24344e-18
Fam168a	ENSMUSG00000029461	family with sequence similarity 168, member A [Source:MGI Symbol;Acc:MGI:2442372]	7	100706651	100841628	+	-1.19419	1.0531e-05
Ankmy2	ENSMUSG00000036188	ankyrin repeat and MYND domain containing 2 [Source:MGI Symbol;Acc:MGI:2144755]	12	36157124	36197291	+	-1.19319	1.42476e-07	-0.548033	0.0204859
Fam125b	ENSMUSG00000038740	family with sequence similarity 125, member B [Source:MGI Symbol;Acc:MGI:1919793]	2	33729953	33887946	-	-1.19293	1.44386e-05
Rb1	ENSMUSG00000022105	retinoblastoma 1 [Source:MGI Symbol;Acc:MGI:97874]	14	73183673	73325822	-	-1.1928	1.95781e-07	-0.684613	0.00077378
Sfmbt1	ENSMUSG00000006527	Scm-like with four mbt domains 1 [Source:MGI Symbol;Acc:MGI:1859609]	14	30714849	30822713	+	-1.19172	2.55124e-05
Osbpl11	ENSMUSG00000022807	oxysterol binding protein-like 11 [Source:MGI Symbol;Acc:MGI:2146553]	16	33185071	33243311	+	-1.19117	4.84151e-08	-0.675226	2.63647e-05
Git1	ENSMUSG00000011877	G protein-coupled receptor kinase-interactor 1 [Source:MGI Symbol;Acc:MGI:1927140]	11	77493562	77507786	+	-1.19075	1.86859e-05
Kif13b	ENSMUSG00000060012	kinesin family member 13B [Source:MGI Symbol;Acc:MGI:1098265]	14	64652531	64806296	+	-1.19059	5.84692e-08	-0.726884	2.62921e-05
Ppat	ENSMUSG00000029246	phosphoribosyl pyrophosphate amidotransferase [Source:MGI Symbol;Acc:MGI:2387203]	5	76913249	76951578	-	-1.19051	4.7762e-08
Dph2	ENSMUSG00000028540	DPH2 homolog (S. cerevisiae) [Source:MGI Symbol;Acc:MGI:1914978]	4	117888643	117892032	-	-1.19018	0.0175157
Atp1a3	ENSMUSG00000040907	ATPase, Na+/K+ transporting, alpha 3 polypeptide [Source:MGI Symbol;Acc:MGI:88107]	7	24978167	25005957	-	-1.18989	0.00112094
Maml1	ENSMUSG00000050567	mastermind like 1 (Drosophila) [Source:MGI Symbol;Acc:MGI:1890504]	11	50255634	50292311	-	-1.18956	0.00451675
Trim24	ENSMUSG00000029833	tripartite motif-containing 24 [Source:MGI Symbol;Acc:MGI:109275]	6	37870811	37966296	+	-1.18922	2.67748e-07	-0.738887	0.000816007
Tada2a	ENSMUSG00000018651	transcriptional adaptor 2A [Source:MGI Symbol;Acc:MGI:2144471]	11	84078920	84129600	-	-1.18839	6.0595e-05
Arl4c	ENSMUSG00000049866	ADP-ribosylation factor-like 4C [Source:MGI Symbol;Acc:MGI:2445172]	1	88673125	88702221	-	-1.18823	3.39149e-11	-1.62298	1.97637e-30
Zfp212	ENSMUSG00000052763	Zinc finger protein 212 [Source:MGI Symbol;Acc:MGI:2682609]	6	47920476	47932639	+	-1.18728	0.00152934
Tmem81	ENSMUSG00000048174	transmembrane protein 81 [Source:MGI Symbol;Acc:MGI:1921876]	1	132506230	132508637	+	-1.18723	0.0491484
Traf3ip1	ENSMUSG00000034292	TRAF3 interacting protein 1 [Source:MGI Symbol;Acc:MGI:1921269]	1	91494668	91529303	+	-1.18698	0.00276365
Zbtb45	ENSMUSG00000049600	zinc finger and BTB domain containing 45 [Source:MGI Symbol;Acc:MGI:2685003]	7	13004936	13009822	-	-1.1867	0.00267642
Crebl2	ENSMUSG00000032652	cAMP responsive element binding protein-like 2 [Source:MGI Symbol;Acc:MGI:1889385]	6	134830154	134858931	+	-1.18589	9.53508e-05	-1.01478	1.25916e-06
Ddx11	ENSMUSG00000035842	DEAD/H (Asp-Glu-Ala-Asp/His) box polypeptide 11 (CHL1-like helicase homolog, S. cerevisiae) [Source:MGI Symbol;Acc:MGI:2443590]	17	66123520	66152167	+	-1.18492	4.23034e-06	-1.26493	1.1656e-09
Fam126a	ENSMUSG00000028995	family with sequence similarity 126, member A [Source:MGI Symbol;Acc:MGI:2149839]	5	23915276	24030690	-	-1.18463	5.7695e-07	-0.741942	0.00159033
Lig1	ENSMUSG00000056394	ligase I, DNA, ATP-dependent [Source:MGI Symbol;Acc:MGI:101789]	7	13277283	13311433	+	-1.18452	4.4252e-06
Tsc22d4	ENSMUSG00000029723	TSC22 domain family, member 4 [Source:MGI Symbol;Acc:MGI:1926079]	5	137745730	137768450	+	-1.1844	7.37601e-05
Man2a2	ENSMUSG00000038886	mannosidase 2, alpha 2 [Source:MGI Symbol;Acc:MGI:2150656]	7	80349098	80371375	-	-1.18401	1.39077e-05	-2.5445	0
Zfp27	ENSMUSG00000062040	zinc finger protein 27 [Source:MGI Symbol;Acc:MGI:99174]	7	29893333	29906572	-	-1.18397	0.000179257
Zfp280c	ENSMUSG00000036916	zinc finger protein 280C [Source:MGI Symbol;Acc:MGI:2387585]	X	48541625	48594504	-	-1.18383	0.00055745
Kcnk6	ENSMUSG00000046410	potassium inwardly-rectifying channel, subfamily K, member 6 [Source:MGI Symbol;Acc:MGI:1891291]	7	29221928	29232522	-	-1.18359	3.21608e-06
Smagp	ENSMUSG00000053559	small cell adhesion glycoprotein [Source:MGI Symbol;Acc:MGI:2448476]	15	100621342	100636865	-	-1.18313	0.0214034	-1.46592	6.65347e-06
Unc119	ENSMUSG00000002058	unc-119 homolog (C. elegans) [Source:MGI Symbol;Acc:MGI:1328357]	11	78343482	78349164	+	-1.18297	0.00435616
Etohi1	ENSMUSG00000074519	ethanol induced 1 [Source:MGI Symbol;Acc:MGI:1261426]	2	178023284	178034022	+	-1.18207	0.000329409
Rad51	ENSMUSG00000027323	RAD51 homolog (S. cerevisiae) [Source:MGI Symbol;Acc:MGI:97890]	2	119112793	119147445	+	-1.18061	0.00101587	-1.51426	6.06305e-06
Wnk1	ENSMUSG00000045962	WNK lysine deficient protein kinase 1 [Source:MGI Symbol;Acc:MGI:2442092]	6	119923969	120038672	-	-1.17974	2.21346e-10
2310057M21Rik	ENSMUSG00000040177	RIKEN cDNA 2310057M21 gene [Source:MGI Symbol;Acc:MGI:1915527]	7	131342718	131362698	-	-1.17941	0.00128404
1110020G09Rik	ENSMUSG00000022253	RIKEN cDNA 1110020G09 gene [Source:MGI Symbol;Acc:MGI:1915896]	15	9071260	9110487	+	-1.17861	8.83449e-05	-0.882875	1.12694e-06
Bag3	ENSMUSG00000030847	BCL2-associated athanogene 3 [Source:MGI Symbol;Acc:MGI:1352493]	7	128523583	128546977	+	-1.17844	0.00027925
Mccc1	ENSMUSG00000027709	methylcrotonoyl-Coenzyme A carboxylase 1 (alpha) [Source:MGI Symbol;Acc:MGI:1919289]	3	35959312	36000678	-	-1.17825	0.0247469
Atf7ip	ENSMUSG00000030213	activating transcription factor 7 interacting protein [Source:MGI Symbol;Acc:MGI:1858965]	6	136518851	136607377	+	-1.17769	0.000722373
Itga6	ENSMUSG00000027111	integrin alpha 6 [Source:MGI Symbol;Acc:MGI:96605]	2	71745616	71858416	+	-1.1767	3.69761e-07	-1.28961	7.40482e-16
Ankrd44	ENSMUSG00000052331	ankyrin repeat domain 44 [Source:MGI Symbol;Acc:MGI:3045243]	1	54645340	54926387	-	-1.17658	3.23177e-08	-1.41296	7.98516e-16
Prickle3	ENSMUSG00000031145	prickle homolog 3 (Drosophila) [Source:MGI Symbol;Acc:MGI:1859635]	X	7657260	7668186	+	-1.17551	0.0405887
Akap8	ENSMUSG00000024045	A kinase (PRKA) anchor protein 8 [Source:MGI Symbol;Acc:MGI:1928488]	17	32303676	32321153	-	-1.17498	1.45422e-10
Fasn	ENSMUSG00000025153	fatty acid synthase [Source:MGI Symbol;Acc:MGI:95485]	11	120805940	120824178	-	-1.1735	1.44599e-07
BC032203	ENSMUSG00000036568	cDNA sequence BC032203 [Source:MGI Symbol;Acc:MGI:2673855]	17	46798116	46831413	-	-1.17325	9.86461e-06
Prpf3	ENSMUSG00000015748	PRP3 pre-mRNA processing factor 3 homolog (yeast) [Source:MGI Symbol;Acc:MGI:1918017]	3	95830124	95855885	-	-1.17244	0.000261333
Prdm15	ENSMUSG00000014039	PR domain containing 15 [Source:MGI Symbol;Acc:MGI:1930121]	16	97791467	97851850	-	-1.17241	0.000561557
Anln	ENSMUSG00000036777	anillin, actin binding protein [Source:MGI Symbol;Acc:MGI:1920174]	9	22331214	22389206	-	-1.17196	0.000283108	-2.31919	1.64864e-30
Zmym2	ENSMUSG00000021945	zinc finger, MYM-type 2 [Source:MGI Symbol;Acc:MGI:1923257]	14	56887795	56962579	+	-1.17168	1.00659e-09
Fignl1	ENSMUSG00000035455	fidgetin-like 1 [Source:MGI Symbol;Acc:MGI:1890648]	11	11787431	11808962	-	-1.17164	1.09212e-05	-1.17886	4.22143e-09
Hnrnpu	ENSMUSG00000039630	heterogeneous nuclear ribonucleoprotein U [Source:MGI Symbol;Acc:MGI:1858195]	1	178323074	178337797	-	-1.17109	1.29598e-07
Smarcc1	ENSMUSG00000032481	SWI/SNF related, matrix associated, actin dependent regulator of chromatin, subfamily c, member 1 [Source:MGI Symbol;Acc:MGI:1203524]	9	110132037	110240178	+	-1.16995	2.64188e-06
Xpo7	ENSMUSG00000022100	exportin 7 [Source:MGI Symbol;Acc:MGI:1929705]	14	70654246	70766628	-	-1.16947	5.7261e-08
Zfp930	ENSMUSG00000059897	zinc finger protein 930 [Source:MGI Symbol;Acc:MGI:2675306]	8	69226343	69228980	+	-1.16728	0.00532831
Shb	ENSMUSG00000044813	src homology 2 domain-containing transforming protein B [Source:MGI Symbol;Acc:MGI:98294]	4	45423278	45532470	-	-1.1672	0.0308201
Qser1	ENSMUSG00000074994	glutamine and serine rich 1 [Source:MGI Symbol;Acc:MGI:2138986]	2	104754795	104816696	-	-1.16711	9.49119e-07	-1.20192	1.14004e-10
1110054O05Rik	ENSMUSG00000038544	RIKEN cDNA 1110054O05 gene [Source:MGI Symbol;Acc:MGI:1913459]	4	59769637	59801589	-	-1.16697	9.1718e-09
Prrc2b	ENSMUSG00000039262	proline-rich coiled-coil 2B [Source:MGI Symbol;Acc:MGI:1923304]	2	32151082	32234537	+	-1.16634	3.27311e-05
Slc25a30	ENSMUSG00000022003	solute carrier family 25, member 30 [Source:MGI Symbol;Acc:MGI:1914804]	14	75761999	75787037	-	-1.16609	1.69287e-05	-0.62024	0.0086408
Mphosph9	ENSMUSG00000038126	M-phase phosphoprotein 9 [Source:MGI Symbol;Acc:MGI:2443138]	5	124250959	124327972	-	-1.166	0.00146201	-1.14943	1.11533e-05
BC005561	ENSMUSG00000079065	cDNA sequence BC005561 [Source:MGI Symbol;Acc:MGI:3040669]	5	104508352	104522383	+	-1.16585	0.000121222
Zfp866	ENSMUSG00000043090	zinc finger protein 866 [Source:MGI Symbol;Acc:MGI:3584369]	8	69761326	69791178	-	-1.16577	1.53519e-05	-0.580936	0.00671116
Klhl36	ENSMUSG00000031828	kelch-like 36 (Drosophila) [Source:MGI Symbol;Acc:MGI:2385305]	8	119862305	119876988	+	-1.16565	0.00641008
Arrdc2	ENSMUSG00000002910	arrestin domain containing 2 [Source:MGI Symbol;Acc:MGI:1918057]	8	70835155	70839720	-	-1.16534	0.0231592	-0.711808	0.0141071
Orc5	ENSMUSG00000029012	origin recognition complex, subunit 5 [Source:MGI Symbol;Acc:MGI:1347044]	5	22486485	22550429	-	-1.16477	1.75348e-05
Srrm1	ENSMUSG00000028809	serine/arginine repetitive matrix 1 [Source:MGI Symbol;Acc:MGI:1858303]	4	135320484	135353321	-	-1.16475	6.23904e-05
Kbtbd8	ENSMUSG00000030031	kelch repeat and BTB (POZ) domain containing 8 [Source:MGI Symbol;Acc:MGI:2661430]	6	95117240	95129718	+	-1.16432	0.00528783
Trim32	ENSMUSG00000051675	tripartite motif-containing 32 [Source:MGI Symbol;Acc:MGI:1917057]	4	65604986	65616238	+	-1.16388	0.000292766
Zfp7	ENSMUSG00000033669	zinc finger protein 7 [Source:MGI Symbol;Acc:MGI:99208]	15	76879259	76892392	+	-1.16387	0.0447272
Pigb	ENSMUSG00000032203	phosphatidylinositol glycan anchor biosynthesis, class B [Source:MGI Symbol;Acc:MGI:1891825]	9	73008481	73015657	-	-1.16287	0.0421067
Tfdp2	ENSMUSG00000032411	transcription factor Dp 2 [Source:MGI Symbol;Acc:MGI:107167]	9	96196275	96323646	+	-1.16261	5.17408e-05	-1.91446	7.7752e-20
Armc9	ENSMUSG00000062590	armadillo repeat containing 9 [Source:MGI Symbol;Acc:MGI:1926045]	1	86154780	86278284	+	-1.16175	0.00866595
Acvr1b	ENSMUSG00000000532	activin A receptor, type 1B [Source:MGI Symbol;Acc:MGI:1338944]	15	101174104	101213678	+	-1.16147	1.40442e-06	0.239368	0.0357432
Zfp664	ENSMUSG00000079215	zinc finger protein 664 [Source:MGI Symbol;Acc:MGI:2442505]	5	124862691	124902693	+	-1.16104	5.87542e-06
2810046L04Rik	ENSMUSG00000049504	RIKEN cDNA 2810046L04 gene [Source:MGI Symbol;Acc:MGI:1919933]	3	53463666	53481755	+	-1.16088	0.0134964
Rrm2	ENSMUSG00000020649	ribonucleotide reductase M2 [Source:MGI Symbol;Acc:MGI:98181]	12	24708241	24714146	+	-1.15927	7.17286e-06	-1.35176	1.73751e-12
Banp	ENSMUSG00000025316	BTG3 associated nuclear protein [Source:MGI Symbol;Acc:MGI:1889023]	8	121949750	122029258	+	-1.15904	3.4925e-06
Nlrc3	ENSMUSG00000049871	NLR family, CARD domain containing 3 [Source:MGI Symbol;Acc:MGI:2444070]	16	3945007	3976632	-	-1.15845	0.00187027
Dcun1d4	ENSMUSG00000051674	DCN1, defective in cullin neddylation 1, domain containing 4 (S. cerevisiae) [Source:MGI Symbol;Acc:MGI:2140972]	5	73481002	73560794	+	-1.15802	0.00262312
Casc3	ENSMUSG00000078676	cancer susceptibility candidate 3 [Source:MGI Symbol;Acc:MGI:2179723]	11	98804905	98833814	+	-1.15589	0.00018023
Wipf2	ENSMUSG00000038013	WAS/WASL interacting protein family, member 2 [Source:MGI Symbol;Acc:MGI:1924462]	11	98863638	98905040	+	-1.15576	0.00116661
Arrb1	ENSMUSG00000018909	arrestin, beta 1 [Source:MGI Symbol;Acc:MGI:99473]	7	99535466	99606771	+	-1.1555	2.8975e-09	-0.634487	0.000566568
Tmem41a	ENSMUSG00000022856	transmembrane protein 41a [Source:MGI Symbol;Acc:MGI:1913914]	16	21934327	21947552	-	-1.15537	0.010271
Polh	ENSMUSG00000023953	polymerase (DNA directed), eta (RAD 30 related) [Source:MGI Symbol;Acc:MGI:1891457]	17	46172004	46202625	-	-1.15497	0.000164497	-1.44757	1.17947e-14
Rell1	ENSMUSG00000047881	RELT-like 1 [Source:MGI Symbol;Acc:MGI:2140767]	5	63908896	63968905	-	-1.15366	0.0013875	-1.31374	1.02849e-07
Pold1	ENSMUSG00000038644	polymerase (DNA directed), delta 1, catalytic subunit [Source:MGI Symbol;Acc:MGI:97741]	7	44532746	44548849	-	-1.15355	4.15673e-06	-0.713277	0.00330027
Prkar2a	ENSMUSG00000032601	protein kinase, cAMP dependent regulatory, type II alpha [Source:MGI Symbol;Acc:MGI:108025]	9	108692143	108749512	+	-1.15302	3.16203e-07
AI597468	ENSMUSG00000060935	expressed sequence AI597468 [Source:MGI Symbol;Acc:MGI:2143652]	10	85102627	85117747	+	-1.15279	6.53416e-05	-0.825746	0.00146196
Kif20b	ENSMUSG00000024795	kinesin family member 20B [Source:MGI Symbol;Acc:MGI:2444576]	19	34922358	34975731	+	-1.15277	0.000106018	-2.14237	9.82357e-34
Tmem8	ENSMUSG00000024180	transmembrane protein 8 (five membrane-spanning domains) [Source:MGI Symbol;Acc:MGI:1926283]	17	26113316	26123254	+	-1.15156	0.00136039
Zfp768	ENSMUSG00000047371	zinc finger protein 768 [Source:MGI Symbol;Acc:MGI:2384582]	7	127342797	127345314	-	-1.15147	0.0375564
Ankrd26	ENSMUSG00000007827	ankyrin repeat domain 26 [Source:MGI Symbol;Acc:MGI:1917887]	6	118502564	118562256	-	-1.15126	1.21073e-05
Arhgef10l	ENSMUSG00000040964	Rho guanine nucleotide exchange factor (GEF) 10-like [Source:MGI Symbol;Acc:MGI:1920004]	4	140514485	140666012	-	-1.15115	2.03501e-05
Fgd3	ENSMUSG00000037946	FYVE, RhoGEF and PH domain containing 3 [Source:MGI Symbol;Acc:MGI:1353657]	13	49261554	49320311	-	-1.15078	6.75582e-06
Rmnd5b	ENSMUSG00000001054	required for meiotic nuclear division 5 homolog B (S. cerevisiae) [Source:MGI Symbol;Acc:MGI:1913339]	11	51623671	51635896	-	-1.15041	0.00139204
Kbtbd3	ENSMUSG00000025893	kelch repeat and BTB (POZ) domain containing 3 [Source:MGI Symbol;Acc:MGI:1916399]	9	4309743	4331721	+	-1.15015	0.024931	-0.888262	0.0206413
Cbx4	ENSMUSG00000039989	chromobox homolog 4 (Drosophila Pc class) [Source:MGI Symbol;Acc:MGI:1195985]	11	119077573	119086221	-	-1.14964	0.000472119
Lcmt2	ENSMUSG00000074890	leucine carboxyl methyltransferase 2 [Source:MGI Symbol;Acc:MGI:1353659]	2	121128307	121140698	-	-1.14958	0.00545722
Ss18l1	ENSMUSG00000039086	synovial sarcoma translocation gene on chromosome 18-like 1 [Source:MGI Symbol;Acc:MGI:2444061]	2	180042509	180070201	+	-1.14953	0.0101337	-0.711342	0.0170212
Rbm15	ENSMUSG00000048109	RNA binding motif protein 15 [Source:MGI Symbol;Acc:MGI:2443205]	3	107326110	107333289	-	-1.14891	1.13768e-06
Lrp6	ENSMUSG00000030201	low density lipoprotein receptor-related protein 6 [Source:MGI Symbol;Acc:MGI:1298218]	6	134446476	134566965	-	-1.14712	1.60679e-09	-1.02593	2.66668e-06
Tmem154	ENSMUSG00000056498	transmembrane protein 154 [Source:MGI Symbol;Acc:MGI:2444725]	3	84666192	84704575	+	-1.14679	0.00347401	-2.43371	3.01956e-26
Slc35c1	ENSMUSG00000049922	solute carrier family 35, member C1 [Source:MGI Symbol;Acc:MGI:2443301]	2	92452764	92460538	-	-1.14675	0.00409536
Prrc1	ENSMUSG00000024594	proline-rich coiled-coil 1 [Source:MGI Symbol;Acc:MGI:1916106]	18	57354733	57392719	+	-1.14675	0.0002493
2610020H08Rik	ENSMUSG00000030924	RIKEN cDNA 2610020H08 gene [Source:MGI Symbol;Acc:MGI:1919402]	7	119794006	119848943	+	-1.14556	0.000850855	-1.31997	4.23693e-08
D030028A08Rik	ENSMUSG00000078700	RIKEN cDNA D030028A08 gene [Source:MGI Symbol;Acc:MGI:2441931]	11	96916270	96965060	+	-1.14465	0.0207192	0.611395	0.0408628
Rif1	ENSMUSG00000036202	Rap1 interacting factor 1 homolog (yeast) [Source:MGI Symbol;Acc:MGI:1098622]	2	52072837	52122383	+	-1.14436	1.13307e-06
Lnx2	ENSMUSG00000016520	ligand of numb-protein X 2 [Source:MGI Symbol;Acc:MGI:2155959]	5	147016655	147076586	-	-1.14387	0.000530214
Gnpda1	ENSMUSG00000052102	glucosamine-6-phosphate deaminase 1 [Source:MGI Symbol;Acc:MGI:1347054]	18	38327558	38339003	-	-1.14359	0.000342796
Tbc1d4	ENSMUSG00000033083	TBC1 domain family, member 4 [Source:MGI Symbol;Acc:MGI:2429660]	14	101442360	101609191	-	-1.14267	0.000882483	-1.33047	1.06922e-08
Ulk1	ENSMUSG00000029512	Unc-51 like kinase 1 (C. elegans) [Source:MGI Symbol;Acc:MGI:1270126]	5	110784488	110810097	-	-1.14207	0.0331035	-1.08324	0.000323221
Crtc3	ENSMUSG00000030527	CREB regulated transcription coactivator 3 [Source:MGI Symbol;Acc:MGI:1917711]	7	80586627	80688877	-	-1.14177	0.00228464
Tjp3	ENSMUSG00000034917	tight junction protein 3 [Source:MGI Symbol;Acc:MGI:1351650]	10	81273207	81291267	-	-1.14106	0.0277501	-1.43162	4.28769e-05
Farp2	ENSMUSG00000034066	FERM, RhoGEF and pleckstrin domain protein 2 [Source:MGI Symbol;Acc:MGI:2385126]	1	93512079	93621976	+	-1.141	0.00361978
Rasa2	ENSMUSG00000032413	RAS p21 protein activator 2 [Source:MGI Symbol;Acc:MGI:2149960]	9	96539300	96631617	-	-1.14052	3.21105e-07	0.646242	0.000109006
Cep57	ENSMUSG00000031922	centrosomal protein 57 [Source:MGI Symbol;Acc:MGI:1915551]	9	13807792	13827107	-	-1.14051	3.58977e-06	-0.8263	1.13027e-05
Nphp3	ENSMUSG00000032558	nephronophthisis 3 (adolescent) [Source:MGI Symbol;Acc:MGI:1921275]	9	104002544	104043730	+	-1.14028	0.0111123
Rfx3	ENSMUSG00000040929	regulatory factor X, 3 (influences HLA class II expression) [Source:MGI Symbol;Acc:MGI:106582]	19	27761721	28011166	-	-1.14013	0.0215902	-1.93038	2.31203e-10
Rora	ENSMUSG00000032238	RAR-related orphan receptor alpha [Source:MGI Symbol;Acc:MGI:104661]	9	68653786	69388246	+	-1.14002	1.92453e-05	-1.6222	1.71431e-14
Cbfa2t2	ENSMUSG00000038533	core-binding factor, runt domain, alpha subunit 2, translocated to, 2 (human) [Source:MGI Symbol;Acc:MGI:1333833]	2	154436481	154539356	+	-1.13997	8.91926e-06
Lonrf3	ENSMUSG00000016239	LON peptidase N-terminal domain and ring finger 3 [Source:MGI Symbol;Acc:MGI:1921615]	X	36328353	36362341	+	-1.13852	1.7928e-06
2810422O20Rik	ENSMUSG00000041396	RIKEN cDNA 2810422O20 gene [Source:MGI Symbol;Acc:MGI:1917212]	1	163994889	163997243	+	-1.13821	0.016667	-0.829671	0.027614
Rbm14	ENSMUSG00000006456	RNA binding motif protein 14 [Source:MGI Symbol;Acc:MGI:1929092]	19	4800569	4811634	-	-1.13733	0.000115504
Cnrip1	ENSMUSG00000044629	cannabinoid receptor interacting protein 1 [Source:MGI Symbol;Acc:MGI:1917505]	11	17051586	17079371	+	-1.1372	0.0118297	-1.4054	7.47447e-07
Rgag4	ENSMUSG00000049191	retrotransposon gag domain containing 4 [Source:MGI Symbol;Acc:MGI:3045324]	X	102066544	102071304	-	-1.13668	0.00251037
Rttn	ENSMUSG00000023066	rotatin [Source:MGI Symbol;Acc:MGI:2179288]	18	88971790	89131013	+	-1.13603	0.00133467	-1.81535	7.83005e-19
Klhdc3	ENSMUSG00000063576	kelch domain containing 3 [Source:MGI Symbol;Acc:MGI:2651568]	17	46674550	46680930	-	-1.13602	0.000469205
Gm20605	ENSMUSG00000029720	predicted gene 20605 [Source:MGI Symbol;Acc:MGI:5306917]	5	137629175	137642899	+	-1.13601	2.80389e-06
Ing5	ENSMUSG00000026283	inhibitor of growth family, member 5 [Source:MGI Symbol;Acc:MGI:1922816]	1	93803965	93822101	+	-1.13583	2.71034e-07
Prr3	ENSMUSG00000038500	proline-rich polypeptide 3 [Source:MGI Symbol;Acc:MGI:1922460]	17	35972541	35980236	-	-1.13578	0.0194932
AW555464	ENSMUSG00000072825	expressed sequence AW555464 [Source:MGI Symbol;Acc:MGI:2145043]	12	112722174	112746591	+	-1.13565	0.00202417	-0.92731	0.00821453
Erlin1	ENSMUSG00000025198	ER lipid raft associated 1 [Source:MGI Symbol;Acc:MGI:2387613]	19	44034944	44069785	-	-1.13513	2.26673e-06
Hnrnpd	ENSMUSG00000000568	heterogeneous nuclear ribonucleoprotein D [Source:MGI Symbol;Acc:MGI:101947]	5	99958426	99978938	-	-1.13362	0.000163462
Magee1	ENSMUSG00000031227	melanoma antigen, family E, 1 [Source:MGI Symbol;Acc:MGI:2148149]	X	105120396	105123909	+	-1.13332	0.00696423
Ncapd3	ENSMUSG00000035024	non-SMC condensin II complex, subunit D3 [Source:MGI Symbol;Acc:MGI:2142989]	9	27030175	27095311	+	-1.13253	2.30393e-05	-1.52452	5.53198e-21
2810442I21Rik	ENSMUSG00000087060	RIKEN cDNA 2810442I21 gene [Source:MGI Symbol;Acc:MGI:1919985]	11	16935154	16951282	-	-1.13248	0.0196763	-2.08823	3.44132e-17
Aldh9a1	ENSMUSG00000026687	aldehyde dehydrogenase 9, subfamily A1 [Source:MGI Symbol;Acc:MGI:1861622]	1	167349991	167368530	+	-1.13245	0.000377477
Lsm11	ENSMUSG00000044847	U7 snRNP-specific Sm-like protein LSM11 [Source:MGI Symbol;Acc:MGI:1919540]	11	45928269	45944935	-	-1.13201	0.00405775	-1.13339	6.3735e-05
Plk1	ENSMUSG00000030867	polo-like kinase 1 (Drosophila) [Source:MGI Symbol;Acc:MGI:97621]	7	122159437	122169875	+	-1.13175	0.000329647	-1.77844	3.87462e-15
Kif22	ENSMUSG00000030677	kinesin family member 22 [Source:MGI Symbol;Acc:MGI:109233]	7	127027732	127042420	-	-1.1313	0.000280971	-2.06149	1.41633e-29
Zfp871	ENSMUSG00000024298	zinc finger protein 871 [Source:MGI Symbol;Acc:MGI:1921793]	17	32771236	32788287	-	-1.12976	1.12998e-08	-0.694065	0.0066725
1300018I17Rik	ENSMUSG00000001062	RIKEN cDNA 1300018I17 gene [Source:MGI Symbol;Acc:MGI:1914143]	8	123242356	123254348	-	-1.12895	0.0028909
Ttll5	ENSMUSG00000012609	tubulin tyrosine ligase-like family, member 5 [Source:MGI Symbol;Acc:MGI:2443657]	12	85824659	86061893	+	-1.12827	3.52555e-05	-0.741627	0.004504
Baz1b	ENSMUSG00000002748	bromodomain adjacent to zinc finger domain, 1B [Source:MGI Symbol;Acc:MGI:1353499]	5	135187264	135246129	+	-1.12824	8.9345e-09
Mll2	ENSMUSG00000048154	myeloid/lymphoid or mixed-lineage leukemia 2 [Source:MGI Symbol;Acc:MGI:2682319]	15	98831669	98871183	-	-1.12732	0.000579006
Cd33	ENSMUSG00000004609	CD33 antigen [Source:MGI Symbol;Acc:MGI:99440]	7	43527456	43533171	-	-1.12644	0.0117254	-0.777852	0.0109812
Eed	ENSMUSG00000030619	embryonic ectoderm development [Source:MGI Symbol;Acc:MGI:95286]	7	89954656	89980983	-	-1.12594	1.09665e-07	0.344274	0.00192498
Ltbp3	ENSMUSG00000024940	latent transforming growth factor beta binding protein 3 [Source:MGI Symbol;Acc:MGI:1101355]	19	5740904	5758532	+	-1.12374	0.0132044	-1.42147	0.000161068
Kctd7	ENSMUSG00000034110	potassium channel tetramerisation domain containing 7 [Source:MGI Symbol;Acc:MGI:2442265]	5	130144861	130155806	+	-1.12369	0.00167463	-1.05697	0.000203725
Zfp326	ENSMUSG00000029290	zinc finger protein 326 [Source:MGI Symbol;Acc:MGI:1927246]	5	105876565	105915818	+	-1.12313	7.44538e-05
Klhl6	ENSMUSG00000043008	kelch-like 6 (Drosophila) [Source:MGI Symbol;Acc:MGI:2686922]	16	19946499	19983037	-	-1.12266	2.33381e-06	-2.06097	1.3e-44
Ptpn21	ENSMUSG00000021009	protein tyrosine phosphatase, non-receptor type 21 [Source:MGI Symbol;Acc:MGI:1344406]	12	98676741	98737405	-	-1.1218	0.0358065
Usp1	ENSMUSG00000028560	ubiquitin specific peptidase 1 [Source:MGI Symbol;Acc:MGI:2385198]	4	98923810	98935543	+	-1.12118	7.81311e-06	-0.62974	0.00493979
Mcm3	ENSMUSG00000041859	minichromosome maintenance deficient 3 (S. cerevisiae) [Source:MGI Symbol;Acc:MGI:101845]	1	20802974	20820278	-	-1.12083	6.94536e-09	-0.467463	0.0184174
Cdk2	ENSMUSG00000025358	cyclin-dependent kinase 2 [Source:MGI Symbol;Acc:MGI:104772]	10	128697939	128705051	-	-1.12083	7.01661e-07	-0.52784	0.0216224
Fsbp	ENSMUSG00000094595	fibrinogen silencer binding protein [Source:MGI Symbol;Acc:MGI:5301008]	4	11579665	11587591	+	-1.11967	0.000498985	-1.3233	4.58651e-05
Ssbp3	ENSMUSG00000061887	single-stranded DNA binding protein 3 [Source:MGI Symbol;Acc:MGI:1919725]	4	106910701	107049694	+	-1.11906	0.00105279
Ep300	ENSMUSG00000055024	E1A binding protein p300 [Source:MGI Symbol;Acc:MGI:1276116]	15	81586214	81652077	+	-1.11874	1.0367e-05
Trmt2a	ENSMUSG00000022721	TRM2 tRNA methyltransferase 2 homolog A (S. cerevisiae) [Source:MGI Symbol;Acc:MGI:96270]	16	18248679	18254772	+	-1.11839	1.33582e-06
Lpcat1	ENSMUSG00000021608	lysophosphatidylcholine acyltransferase 1 [Source:MGI Symbol;Acc:MGI:2384812]	13	73467197	73516422	+	-1.11792	1.49993e-07	-0.817272	5.16885e-06
Ppcdc	ENSMUSG00000063849	phosphopantothenoylcysteine decarboxylase [Source:MGI Symbol;Acc:MGI:1914062]	9	57412668	57440114	-	-1.11764	0.000156704
Helz	ENSMUSG00000020721	helicase with zinc finger domain [Source:MGI Symbol;Acc:MGI:1925705]	11	107547930	107693826	+	-1.11743	4.83798e-06	-0.743304	0.00416399
Camsap1	ENSMUSG00000026933	calmodulin regulated spectrin-associated protein 1 [Source:MGI Symbol;Acc:MGI:3036242]	2	25926838	25983282	-	-1.11705	1.67202e-05
Ophn1	ENSMUSG00000031214	oligophrenin 1 [Source:MGI Symbol;Acc:MGI:2151070]	X	98554277	98891025	-	-1.11687	1.09677e-06	-0.660415	0.00136662
Kctd21	ENSMUSG00000044952	potassium channel tetramerisation domain containing 21 [Source:MGI Symbol;Acc:MGI:3643121]	7	97332327	97350213	+	-1.11534	0.0288648
BC017647	ENSMUSG00000037750	cDNA sequence BC017647 [Source:MGI Symbol;Acc:MGI:2384939]	11	78094660	78156700	+	-1.11331	0.012267	0.812514	0.0138432
Inpp4a	ENSMUSG00000026113	inositol polyphosphate-4-phosphatase, type I [Source:MGI Symbol;Acc:MGI:1931123]	1	37299865	37410736	+	-1.11305	0.00291075	-0.71207	0.0377635
Tifab	ENSMUSG00000049625	TRAF-interacting protein with forkhead-associated domain, family member B [Source:MGI Symbol;Acc:MGI:2385852]	13	56173703	56178885	-	-1.11258	0.000175368	-0.508129	0.0262171
Dgkz	ENSMUSG00000040479	diacylglycerol kinase zeta [Source:MGI Symbol;Acc:MGI:1278339]	2	91932824	91975864	-	-1.11243	1.84632e-08
Camsap2	ENSMUSG00000041570	calmodulin regulated spectrin-associated protein family, member 2 [Source:MGI Symbol;Acc:MGI:1922434]	1	136268123	136346104	-	-1.11215	3.48977e-07	-0.682644	0.00126566
Tnfrsf23	ENSMUSG00000037613	tumor necrosis factor receptor superfamily, member 23 [Source:MGI Symbol;Acc:MGI:1930269]	7	143665809	143685872	-	-1.11152	0.011271	1.45356	1.89631e-09
Orc1	ENSMUSG00000028587	origin recognition complex, subunit 1 [Source:MGI Symbol;Acc:MGI:1328337]	4	108579423	108614833	+	-1.11068	0.00574007
Mfsd11	ENSMUSG00000020818	major facilitator superfamily domain containing 11 [Source:MGI Symbol;Acc:MGI:1917150]	11	116852440	116875635	+	-1.11053	3.19244e-05
Orai1	ENSMUSG00000049686	ORAI calcium release-activated calcium modulator 1 [Source:MGI Symbol;Acc:MGI:1925542]	5	123015074	123030450	+	-1.11042	0.00118569
Phf19	ENSMUSG00000026873	PHD finger protein 19 [Source:MGI Symbol;Acc:MGI:1921266]	2	34893757	34914026	-	-1.11038	0.000289358	-1.49987	1.26584e-12
Pou2f1	ENSMUSG00000026565	POU domain, class 2, transcription factor 1 [Source:MGI Symbol;Acc:MGI:101898]	1	165865154	166002678	-	-1.11029	1.88468e-06	-0.649738	0.0458803
Bag4	ENSMUSG00000037316	BCL2-associated athanogene 4 [Source:MGI Symbol;Acc:MGI:1914634]	8	25764538	25785209	-	-1.11014	2.09215e-05	-0.803509	0.00115569
Nkrf	ENSMUSG00000044149	NF-kappaB repressing factor [Source:MGI Symbol;Acc:MGI:1924536]	X	36887540	36902899	-	-1.10934	0.00277231
Accs	ENSMUSG00000040272	1-aminocyclopropane-1-carboxylate synthase homolog (Arabidopsis)(non-functional) [Source:MGI Symbol;Acc:MGI:1919717]	2	93833467	93849943	-	-1.1087	0.00213229	-1.08999	1.54493e-05
Disp1	ENSMUSG00000030768	dispatched homolog 1 (Drosophila) [Source:MGI Symbol;Acc:MGI:1916147]	1	183086264	183221529	-	-1.10753	0.000533469
Dgkg	ENSMUSG00000022861	diacylglycerol kinase, gamma [Source:MGI Symbol;Acc:MGI:105060]	16	22468461	22657221	-	-1.10646	0.003793	-3.32219	3.68429e-35
Zfp280d	ENSMUSG00000038535	zinc finger protein 280D [Source:MGI Symbol;Acc:MGI:2384583]	9	72274899	72363770	+	-1.10641	1.93784e-06
Klhl24	ENSMUSG00000062901	kelch-like 24 (Drosophila) [Source:MGI Symbol;Acc:MGI:1923035]	16	20097554	20127744	+	-1.10529	1.48976e-06	-1.72642	5.48378e-20
Cir1	ENSMUSG00000041777	corepressor interacting with RBPJ, 1 [Source:MGI Symbol;Acc:MGI:1914185]	2	73283105	73312701	-	-1.10515	0.00514071	-0.813402	0.00551459
Inpp5d	ENSMUSG00000026288	inositol polyphosphate-5-phosphatase D [Source:MGI Symbol;Acc:MGI:107357]	1	87620312	87720507	+	-1.10515	1.38004e-08
Rmnd5a	ENSMUSG00000002222	required for meiotic nuclear division 5 homolog A (S. cerevisiae) [Source:MGI Symbol;Acc:MGI:1915727]	6	71388634	71440637	-	-1.10504	8.44981e-07	-0.82486	7.58198e-05
Abca9	ENSMUSG00000041797	ATP-binding cassette, sub-family A (ABC1), member 9 [Source:MGI Symbol;Acc:MGI:2386796]	11	110100749	110168196	-	-1.10384	9.01312e-06	-2.60468	0
Ick	ENSMUSG00000009828	intestinal cell kinase [Source:MGI Symbol;Acc:MGI:1934157]	9	78109192	78172107	+	-1.10337	0.00902993	-0.739919	0.0072008
Ccdc137	ENSMUSG00000049957	coiled-coil domain containing 137 [Source:MGI Symbol;Acc:MGI:1914541]	11	120458115	120464358	+	-1.10328	0.00213229
A830080D01Rik	ENSMUSG00000044150	RIKEN cDNA A830080D01 gene [Source:MGI Symbol;Acc:MGI:2685992]	X	159526688	159593081	+	-1.10313	4.40807e-05
Ctcf	ENSMUSG00000005698	CCCTC-binding factor [Source:MGI Symbol;Acc:MGI:109447]	8	105636568	105682922	+	-1.10259	3.7071e-06
Tbc1d14	ENSMUSG00000029192	TBC1 domain family, member 14 [Source:MGI Symbol;Acc:MGI:1098708]	5	36490604	36593276	-	-1.10241	0.00131764
Nacc2	ENSMUSG00000026932	nucleus accumbens associated 2, BEN and BTB (POZ) domain containing [Source:MGI Symbol;Acc:MGI:1915241]	2	26055535	26123220	-	-1.10236	8.75984e-05	-0.522847	0.0409343
Git2	ENSMUSG00000041890	G protein-coupled receptor kinase-interactor 2 [Source:MGI Symbol;Acc:MGI:1347053]	5	114727407	114775517	-	-1.10196	2.22787e-07
Ercc5	ENSMUSG00000026048	excision repair cross-complementing rodent repair deficiency, complementation group 5 [Source:MGI Symbol;Acc:MGI:103582]	1	44147847	44181260	+	-1.10059	0.000143199	-0.740261	0.000778603
Creb3l2	ENSMUSG00000038648	cAMP responsive element binding protein 3-like 2 [Source:MGI Symbol;Acc:MGI:2442695]	6	37327255	37442146	-	-1.10055	0.00137938	-0.926881	0.013286
E130303B06Rik	ENSMUSG00000013155	RIKEN cDNA E130303B06 gene [Source:MGI Symbol;Acc:MGI:2142593]	8	105703655	105707933	-	-1.10016	0.026154
Rasa3	ENSMUSG00000031453	RAS p21 protein activator 3 [Source:MGI Symbol;Acc:MGI:1197013]	8	13566950	13677603	-	-1.09966	9.69289e-06	-0.93326	2.6905e-09
Mettl13	ENSMUSG00000026694	methyltransferase like 13 [Source:MGI Symbol;Acc:MGI:1918699]	1	162532127	162548551	-	-1.09883	0.0123327	-1.61507	1.34445e-12
Srcap	ENSMUSG00000053877	Snf2-related CREBBP activator protein [Source:MGI Symbol;Acc:MGI:2444036]	7	127512027	127536376	+	-1.09856	0.00015591
Gm14295	ENSMUSG00000078877	predicted gene 14295 [Source:MGI Symbol;Acc:MGI:3709624]	2	176798612	176811223	+	-1.09839	0.012845
Slc35d2	ENSMUSG00000033114	solute carrier family 35, member D2 [Source:MGI Symbol;Acc:MGI:1917734]	13	64096310	64129330	-	-1.09785	0.00178021
Mmgt2	ENSMUSG00000048497	membrane magnesium transporter 2 [Source:MGI Symbol;Acc:MGI:2448491]	11	62648664	62666354	+	-1.09771	0.000289358
Eif2c2	ENSMUSG00000093631	eukaryotic translation initiation factor 2C, 2 [Source:MGI Symbol;Acc:MGI:2446632]	15	73098592	73184840	-	-1.09738	1.45656e-05
Ttll4	ENSMUSG00000033257	tubulin tyrosine ligase-like family, member 4 [Source:MGI Symbol;Acc:MGI:1914784]	1	74661745	74701832	+	-1.09726	6.95371e-05
Ywhah	ENSMUSG00000018965	tyrosine 3-monooxygenase/tryptophan 5-monooxygenase activation protein, eta polypeptide [Source:MGI Symbol;Acc:MGI:109194]	5	33018816	33027966	+	-1.09713	6.90531e-09	0.331065	0.00535457
Cnnm4	ENSMUSG00000037408	cyclin M4 [Source:MGI Symbol;Acc:MGI:2151060]	1	36471620	36508764	+	-1.09666	1.32382e-05	-0.521614	0.0314237
Kif2c	ENSMUSG00000028678	kinesin family member 2C [Source:MGI Symbol;Acc:MGI:1921054]	4	117159639	117182639	-	-1.09623	0.000150841	-2.19754	1.16e-43
Gxylt1	ENSMUSG00000036197	glucoside xylosyltransferase 1 [Source:MGI Symbol;Acc:MGI:2684933]	15	93239742	93275161	-	-1.09612	1.67347e-06
Rbm15b	ENSMUSG00000074102	RNA binding motif protein 15B [Source:MGI Symbol;Acc:MGI:1923598]	9	106883985	106887000	-	-1.09607	6.45066e-05
Lrch4	ENSMUSG00000093445	leucine-rich repeats and calponin homology (CH) domain containing 4 [Source:MGI Symbol;Acc:MGI:1917193]	5	137629121	137641099	+	-1.09571	8.4719e-06
Fbxo45	ENSMUSG00000035764	F-box protein 45 [Source:MGI Symbol;Acc:MGI:2447775]	16	32230112	32247158	-	-1.09563	3.45648e-05
Tmem37	ENSMUSG00000050777	transmembrane protein 37 [Source:MGI Symbol;Acc:MGI:2157899]	1	120067377	120074074	-	-1.09562	0.0167879	-2.04213	6.45314e-11
Orc6	ENSMUSG00000031697	origin recognition complex, subunit 6 [Source:MGI Symbol;Acc:MGI:1929285]	8	85299632	85308278	+	-1.09541	2.47575e-06	-0.697577	0.0029184
Zmiz2	ENSMUSG00000041164	zinc finger, MIZ-type containing 2 [Source:MGI Symbol;Acc:MGI:106374]	11	6389074	6406158	+	-1.09511	0.0153646
Gdpd5	ENSMUSG00000035314	glycerophosphodiester phosphodiesterase domain containing 5 [Source:MGI Symbol;Acc:MGI:2686926]	7	99381549	99460983	+	-1.09499	0.00227702
Slc38a1	ENSMUSG00000023169	solute carrier family 38, member 1 [Source:MGI Symbol;Acc:MGI:2145895]	15	96571418	96642913	-	-1.09499	3.75676e-06
AW146154	ENSMUSG00000074166	expressed sequence AW146154 [Source:MGI Symbol;Acc:MGI:2142212]	7	41478880	41499890	-	-1.09484	0.00553918
Haus3	ENSMUSG00000079555	HAUS augmin-like complex, subunit 3 [Source:MGI Symbol;Acc:MGI:2387633]	5	34153921	34169445	-	-1.09458	6.76286e-05	-1.07257	1.86469e-10
Zfp715	ENSMUSG00000012640	zinc finger protein 715 [Source:MGI Symbol;Acc:MGI:1917180]	7	43296197	43313294	-	-1.09458	6.39591e-06	-0.641387	0.0103304
Zfp318	ENSMUSG00000015597	zinc finger protein 318 [Source:MGI Symbol;Acc:MGI:1889348]	17	46383731	46420920	+	-1.0942	3.0247e-07
Ftsjd1	ENSMUSG00000046441	FtsJ methyltransferase domain containing 1 [Source:MGI Symbol;Acc:MGI:2384580]	8	110217960	110224489	+	-1.09374	0.000308847
Wiz	ENSMUSG00000024050	widely-interspaced zinc finger motifs [Source:MGI Symbol;Acc:MGI:1332638]	17	32354055	32389401	-	-1.09331	0.0188598
Usp48	ENSMUSG00000043411	ubiquitin specific peptidase 48 [Source:MGI Symbol;Acc:MGI:2158502]	4	137593755	137658537	+	-1.09326	6.17623e-09	-0.569245	0.00254882
Ubtf	ENSMUSG00000020923	upstream binding transcription factor, RNA polymerase I [Source:MGI Symbol;Acc:MGI:98512]	11	102304560	102319742	-	-1.09292	3.45723e-09
Nup62	ENSMUSG00000043858	nucleoporin 62 [Source:MGI Symbol;Acc:MGI:1351500]	7	44816088	44830809	+	-1.09236	2.05431e-06
Cdr2	ENSMUSG00000030878	cerebellar degeneration-related 2 [Source:MGI Symbol;Acc:MGI:1100885]	7	120957036	120982312	-	-1.0921	0.000127157
Tmem57	ENSMUSG00000028826	transmembrane protein 57 [Source:MGI Symbol;Acc:MGI:1913396]	4	134802759	134853345	-	-1.09196	9.23316e-07	-0.727768	2.65657e-05
Rbak	ENSMUSG00000061898	RB-associated KRAB repressor [Source:MGI Symbol;Acc:MGI:1927369]	5	143172186	143180775	-	-1.09156	0.0269886
Gm15800	ENSMUSG00000042744	predicted gene 15800 [Source:MGI Symbol;Acc:MGI:3647820]	5	121220219	121368577	+	-1.09114	7.44809e-05
Slk	ENSMUSG00000025060	STE20-like kinase (yeast) [Source:MGI Symbol;Acc:MGI:103241]	19	47579678	47645246	+	-1.09061	4.83458e-07	-0.668327	0.0006726
Espl1	ENSMUSG00000058290	extra spindle poles-like 1 (S. cerevisiae) [Source:MGI Symbol;Acc:MGI:2146156]	15	102296293	102324356	+	-1.0906	0.0015661	-1.71836	2.23564e-16
BC052040	ENSMUSG00000040282	cDNA sequence BC052040 [Source:MGI Symbol;Acc:MGI:3026886]	2	115581716	115778768	+	-1.09058	0.00837878	-0.911682	0.00632966
Mtg1	ENSMUSG00000039018	mitochondrial GTPase 1 homolog (S. cerevisiae) [Source:MGI Symbol;Acc:MGI:2685015]	7	140137564	140150786	+	-1.0902	0.0451206
2410089E03Rik	ENSMUSG00000039801	RIKEN cDNA 2410089E03 gene [Source:MGI Symbol;Acc:MGI:1920942]	15	8169106	8271158	+	-1.08954	0.000226447	-0.825238	0.000282964
Sh3bp5	ENSMUSG00000021892	SH3-domain binding protein 5 (BTK-associated) [Source:MGI Symbol;Acc:MGI:1344391]	14	31359880	31436078	-	-1.0891	6.02604e-05
Depdc7	ENSMUSG00000027173	DEP domain containing 7 [Source:MGI Symbol;Acc:MGI:2139258]	2	104721784	104742878	-	-1.08772	0.00136153	-0.859731	0.000138332
Zfp597	ENSMUSG00000039789	zinc finger protein 597 [Source:MGI Symbol;Acc:MGI:1918313]	16	3858321	3884561	-	-1.08734	8.09022e-05
Chd9	ENSMUSG00000056608	chromodomain helicase DNA binding protein 9 [Source:MGI Symbol;Acc:MGI:1924001]	8	90828835	91054508	+	-1.08677	2.9313e-08
Med22	ENSMUSG00000015776	mediator complex subunit 22 [Source:MGI Symbol;Acc:MGI:98446]	2	26905262	26910677	-	-1.08641	6.37522e-06	-0.791586	2.30926e-05
Cdan1	ENSMUSG00000027284	congenital dyserythropoietic anemia, type I (human) [Source:MGI Symbol;Acc:MGI:1916218]	2	120716154	120850128	-	-1.08591	1.20424e-05	-1.12514	3.84683e-10
Klf13	ENSMUSG00000052040	Kruppel-like factor 13 [Source:MGI Symbol;Acc:MGI:1354948]	7	63886351	63938915	-	-1.08544	5.24283e-06
Zfp426	ENSMUSG00000059475	zinc finger protein 426 [Source:MGI Symbol;Acc:MGI:1920248]	9	20468549	20492746	-	-1.08542	0.000101288	-0.507657	0.0416168
Tnfaip1	ENSMUSG00000017615	tumor necrosis factor, alpha-induced protein 1 (endothelial) [Source:MGI Symbol;Acc:MGI:104961]	11	78522850	78536332	-	-1.08529	3.23288e-06
Pabpn1	ENSMUSG00000022194	poly(A) binding protein, nuclear 1 [Source:MGI Symbol;Acc:MGI:1859158]	14	54892500	54898169	+	-1.08466	0.000462804
Cep72	ENSMUSG00000021572	centrosomal protein 72 [Source:MGI Symbol;Acc:MGI:1921720]	13	74036495	74062285	-	-1.08423	0.0234022	-2.32275	2.35355e-20
Baat1	ENSMUSG00000000148	BRCA1-associated ATM activator 1 [Source:MGI Symbol;Acc:MGI:1891679]	5	140705011	140719379	+	-1.08423	0.0161397
Zfp788	ENSMUSG00000074165	zinc finger protein 788 [Source:MGI Symbol;Acc:MGI:1914857]	7	41633203	41651534	+	-1.08421	0.00550739
Csrnp2	ENSMUSG00000044636	cysteine-serine-rich nuclear protein 2 [Source:MGI Symbol;Acc:MGI:2386852]	15	100479570	100495239	-	-1.08382	0.0248843
Tsr1	ENSMUSG00000038335	TSR1, 20S rRNA accumulation, homolog (yeast) [Source:MGI Symbol;Acc:MGI:2144566]	11	74898071	74909342	+	-1.08244	1.66271e-06	0.876929	2.41556e-09
Blm	ENSMUSG00000030528	Bloom syndrome, RecQ helicase-like [Source:MGI Symbol;Acc:MGI:1328362]	7	80454993	80535119	-	-1.08174	0.000126529	-1.1184	1.85223e-06
Nckipsd	ENSMUSG00000032598	NCK interacting protein with SH3 domain [Source:MGI Symbol;Acc:MGI:1931834]	9	108808380	108818366	+	-1.08146	0.0123205
Rps6ka1	ENSMUSG00000003644	ribosomal protein S6 kinase polypeptide 1 [Source:MGI Symbol;Acc:MGI:104558]	4	133847290	133887797	-	-1.08093	2.96446e-07
Meaf6	ENSMUSG00000028863	MYST/Esa1-associated factor 6 [Source:MGI Symbol;Acc:MGI:1917338]	4	125085134	125113238	+	-1.08041	0.000118814
R3hdm2	ENSMUSG00000025404	R3H domain containing 2 [Source:MGI Symbol;Acc:MGI:1919000]	10	127380327	127499384	+	-1.0802	0.000464245
Pppde2	ENSMUSG00000022472	PPPDE peptidase domain containing 2 [Source:MGI Symbol;Acc:MGI:106313]	15	81992523	82033862	-	-1.08014	0.00823565
Rpa2	ENSMUSG00000028884	replication protein A2 [Source:MGI Symbol;Acc:MGI:1339939]	4	132768332	132778752	+	-1.0797	9.86841e-07	-0.770708	0.000238713
Lrrc58	ENSMUSG00000034158	leucine rich repeat containing 58 [Source:MGI Symbol;Acc:MGI:2443542]	16	37868389	37888858	+	-1.07918	2.58965e-06
4933403F05Rik	ENSMUSG00000038121	RIKEN cDNA 4933403F05 gene [Source:MGI Symbol;Acc:MGI:1914000]	18	68260187	68300333	-	-1.07907	8.04874e-07
Rnf44	ENSMUSG00000034928	ring finger protein 44 [Source:MGI Symbol;Acc:MGI:2145310]	13	54679399	54693907	-	-1.07856	0.00300072
4933407H18Rik	ENSMUSG00000037355	RIKEN cDNA 4933407H18 gene [Source:MGI Symbol;Acc:MGI:1918351]	5	33378551	33419754	+	-1.07848	9.41744e-05	-0.603221	0.0325324
Pms1	ENSMUSG00000026098	postmeiotic segregation increased 1 (S. cerevisiae) [Source:MGI Symbol;Acc:MGI:1202302]	1	53189187	53297018	-	-1.07846	0.000206321	-0.587862	0.042959
Tmem206	ENSMUSG00000026627	transmembrane protein 206 [Source:MGI Symbol;Acc:MGI:1914200]	1	191325912	191350914	+	-1.07828	1.45414e-05	0.314105	0.025964
Suox	ENSMUSG00000049858	sulfite oxidase [Source:MGI Symbol;Acc:MGI:2446117]	10	128669887	128673918	-	-1.0778	0.0239254	-1.57507	1.345e-09
Bag5	ENSMUSG00000049792	BCL2-associated athanogene 5 [Source:MGI Symbol;Acc:MGI:1917619]	12	111709488	111713257	-	-1.07659	6.47439e-05
Alox5	ENSMUSG00000025701	arachidonate 5-lipoxygenase [Source:MGI Symbol;Acc:MGI:87999]	6	116410077	116461178	-	-1.07649	0.00615992	-1.79253	8.53165e-08
Setdb1	ENSMUSG00000015697	SET domain, bifurcated 1 [Source:MGI Symbol;Acc:MGI:1934229]	3	95323525	95357202	-	-1.07643	3.75198e-07
Ankrd11	ENSMUSG00000035569	ankyrin repeat domain 11 [Source:MGI Symbol;Acc:MGI:1924337]	8	122883337	122974793	-	-1.07573	2.10598e-08
Pfkfb2	ENSMUSG00000026409ption=6-phosphofructo-2-kinase/fructose-2,6-biphosphatase2 [Source:MGI Symbol;Acc:MGI:107815]	No description	1	130689043	130729253	-	-1.07554	0.000133631	-0.514903	0.0284009
Lrp8	ENSMUSG00000028613	low density lipoprotein receptor-related protein 8, apolipoprotein e receptor [Source:MGI Symbol;Acc:MGI:1340044]	4	107802261	107876840	+	-1.07525	0.000121753
Stk10	ENSMUSG00000020272	serine/threonine kinase 10 [Source:MGI Symbol;Acc:MGI:1099439]	11	32533305	32624587	+	-1.07493	9.883e-09	-0.886369	1.64611e-07
Mob3a	ENSMUSG00000003348	MOB kinase activator 3A [Source:MGI Symbol;Acc:MGI:3050117]	10	80685256	80701820	-	-1.07453	3.43077e-05
Egln1	ENSMUSG00000031987	EGL nine homolog 1 (C. elegans) [Source:MGI Symbol;Acc:MGI:1932286]	8	124908596	124949254	-	-1.07433	0.000117091
Sepn1	ENSMUSG00000050989	selenoprotein N, 1 [Source:MGI Symbol;Acc:MGI:2151208]	4	134537892	134552166	-	-1.07368	0.00420683
Zfp953	ENSMUSG00000056552	zinc finger protein 953 [Source:MGI Symbol;Acc:MGI:3612873]	13	67317942	67360605	-	-1.07356	0.0018862	-0.965035	0.000108958
Zfp414	ENSMUSG00000073423	zinc finger protein 414 [Source:MGI Symbol;Acc:MGI:1915641]	17	33629090	33631779	+	-1.07353	0.0165197
Zfp472	ENSMUSG00000053600	zinc finger protein 472 [Source:MGI Symbol;Acc:MGI:2385049]	17	32965814	32979233	+	-1.073	0.00101874
Zfp839	ENSMUSG00000021271	zinc finger protein 839 [Source:MGI Symbol;Acc:MGI:1920055]	12	110850279	110869998	+	-1.07225	0.00506699
Kansl1	ENSMUSG00000018412	KAT8 regulatory NSL complex subunit 1 [Source:MGI Symbol;Acc:MGI:1923969]	11	104333229	104468861	-	-1.0722	8.2338e-06
4930522L14Rik	ENSMUSG00000072762	RIKEN cDNA 4930522L14 gene [Source:MGI Symbol;Acc:MGI:1925270]	5	109735990	109751886	-	-1.07184	0.0395834	-0.856008	0.00176611
Lman2l	ENSMUSG00000001143	lectin, mannose-binding 2-like [Source:MGI Symbol;Acc:MGI:2443010]	1	36422065	36445271	-	-1.07171	0.00428314
Acap1	ENSMUSG00000001588	ArfGAP with coiled-coil, ankyrin repeat and PH domains 1 [Source:MGI Symbol;Acc:MGI:2388270]	11	69881567	69895539	-	-1.07141	0.0460301	-2.50064	7.06108e-07
Ezh2	ENSMUSG00000029687	enhancer of zeste homolog 2 (Drosophila) [Source:MGI Symbol;Acc:MGI:107940]	6	47530274	47595341	-	-1.07128	4.23525e-05	-1.09257	9.74147e-08
Zdhhc9	ENSMUSG00000036985	zinc finger, DHHC domain containing 9 [Source:MGI Symbol;Acc:MGI:2444393]	X	48171969	48208878	-	-1.07078	0.00209248
Arhgef1	ENSMUSG00000040940	Rho guanine nucleotide exchange factor (GEF) 1 [Source:MGI Symbol;Acc:MGI:1353510]	7	24902912	24926592	+	-1.07064	0.000999249
Wdr47	ENSMUSG00000040389	WD repeat domain 47 [Source:MGI Symbol;Acc:MGI:2139593]	3	108591279	108645719	+	-1.0703	0.000199366
Extl3	ENSMUSG00000021978	exostoses (multiple)-like 3 [Source:MGI Symbol;Acc:MGI:1860765]	14	65052060	65098106	-	-1.0701	2.74695e-09	0.403894	0.00432586
A730017L22Rik	ENSMUSG00000085566	RIKEN cDNA A730017L22 gene [Source:MGI Symbol;Acc:MGI:3584452]	2	130873059	130906396	-	-1.06899	0.0133007
Acot11	ENSMUSG00000034853	acyl-CoA thioesterase 11 [Source:MGI Symbol;Acc:MGI:1913736]	4	106744555	106804998	-	-1.06889	3.98341e-05
Kif23	ENSMUSG00000032254	kinesin family member 23 [Source:MGI Symbol;Acc:MGI:1919069]	9	61917280	61946799	-	-1.06858	7.40249e-05	-2.65594	0
Madd	ENSMUSG00000040687	MAP-kinase activating death domain [Source:MGI Symbol;Acc:MGI:2444672]	2	91137360	91183837	-	-1.06849	1.85446e-06
Cacna1d	ENSMUSG00000015968	calcium channel, voltage-dependent, L type, alpha 1D subunit [Source:MGI Symbol;Acc:MGI:88293]	14	30039949	30491156	-	-1.0682	0.00240789	-0.750995	0.00395766
Ylpm1	ENSMUSG00000021244	YLP motif containing 1 [Source:MGI Symbol;Acc:MGI:1926195]	12	84996321	85070515	+	-1.06809	3.66099e-06	-0.708832	0.000573535
Adssl1	ENSMUSG00000011148	adenylosuccinate synthetase like 1 [Source:MGI Symbol;Acc:MGI:87947]	12	112620045	112641354	+	-1.06796	0.00414281
Ccdc111	ENSMUSG00000038225	coiled-coil domain containing 111 [Source:MGI Symbol;Acc:MGI:3603756]	8	46575579	46617212	-	-1.06756	0.000107615	-0.634506	0.0106228
Prune2	ENSMUSG00000039126	prune homolog 2 (Drosophila) [Source:MGI Symbol;Acc:MGI:1925004]	19	16956118	17223932	+	-1.06719	0.000118477
Bub1b	ENSMUSG00000040084	budding uninhibited by benzimidazoles 1 homolog, beta (S. cerevisiae) [Source:MGI Symbol;Acc:MGI:1333889]	2	118598211	118641591	+	-1.06531	0.000407915	-2.32878	0
Pdxk	ENSMUSG00000032788	pyridoxal (pyridoxine, vitamin B6) kinase [Source:MGI Symbol;Acc:MGI:1351869]	10	78436744	78464975	-	-1.06529	3.56179e-07
Zbtb7b	ENSMUSG00000028042	zinc finger and BTB domain containing 7B [Source:MGI Symbol;Acc:MGI:102755]	3	89377644	89394776	-	-1.06498	8.38616e-07	0.311587	0.0132188
Xylt1	ENSMUSG00000030657	xylosyltransferase 1 [Source:MGI Symbol;Acc:MGI:2451073]	7	117380979	117667751	+	-1.06466	0.00122769	-1.02542	0.000110939
F630043A04Rik	ENSMUSG00000021965	RIKEN cDNA F630043A04 gene [Source:MGI Symbol;Acc:MGI:3041235]	14	57806561	57826163	-	-1.06463	0.000461829	-2.18014	2.2049e-15
Mdm1	ENSMUSG00000020212	transformed mouse 3T3 cell double minute 1 [Source:MGI Symbol;Acc:MGI:96951]	10	118141787	118168997	+	-1.06422	0.000223793	-1.31141	9.38246e-09
Ehbp1l1	ENSMUSG00000024937	EH domain binding protein 1-like 1 [Source:MGI Symbol;Acc:MGI:3612340]	19	5707376	5726317	-	-1.06407	5.6034e-08	0.304734	0.00961317
Deaf1	ENSMUSG00000058886	deformed epidermal autoregulatory factor 1 (Drosophila) [Source:MGI Symbol;Acc:MGI:1858496]	7	141297176	141327725	-	-1.0637	0.0381024
Gm20510	ENSMUSG00000089865	predicted gene 20510 [Source:MGI Symbol;Acc:MGI:5141975]	9	72958852	73016319	+	-1.0632	0.000403901	-1.42133	5.27954e-13
Dock5	ENSMUSG00000044447	dedicator of cytokinesis 5 [Source:MGI Symbol;Acc:MGI:2652871]	14	67751928	67933572	-	-1.06267	1.95785e-07
Tgfbrap1	ENSMUSG00000070939	transforming growth factor, beta receptor associated protein 1 [Source:MGI Symbol;Acc:MGI:2447427]	1	43047269	43098622	-	-1.0619	0.000146939
Trp53bp1	ENSMUSG00000043909	transformation related protein 53 binding protein 1 [Source:MGI Symbol;Acc:MGI:1351320]	2	121193281	121271407	-	-1.06156	2.14578e-06	-0.490822	0.0346956
Zbtb44	ENSMUSG00000047412	zinc finger and BTB domain containing 44 [Source:MGI Symbol;Acc:MGI:1925123]	9	31030644	31075879	+	-1.0615	6.5135e-07	-0.689231	0.00562023
Zmym6	ENSMUSG00000042408	zinc finger, MYM-type 6 [Source:MGI Symbol;Acc:MGI:106505]	4	127077383	127124372	+	-1.06126	1.70846e-05	-0.531345	0.0230937
Zfp518b	ENSMUSG00000046572	zinc finger protein 518B [Source:MGI Symbol;Acc:MGI:2140750]	5	38668484	38684826	-	-1.06102	0.000624709	-0.774693	0.00713085
Ints5	ENSMUSG00000071652	integrator complex subunit 5 [Source:MGI Symbol;Acc:MGI:1923578]	19	8892987	8897890	+	-1.06037	0.000326056
Snx8	ENSMUSG00000029560	sorting nexin 8 [Source:MGI Symbol;Acc:MGI:2443816]	5	140340304	140389251	-	-1.05962	4.72397e-06
Zfc3h1	ENSMUSG00000034163	zinc finger, C3H1-type containing [Source:MGI Symbol;Acc:MGI:2446143]	10	115384959	115432772	+	-1.05885	8.33467e-07
Gemin4	ENSMUSG00000049396	gem (nuclear organelle) associated protein 4 [Source:MGI Symbol;Acc:MGI:2449313]	11	76210571	76217664	-	-1.0588	0.00860609
Fhl3	ENSMUSG00000032643	four and a half LIM domains 3 [Source:MGI Symbol;Acc:MGI:1341092]	4	124700701	124708611	+	-1.05856	0.000725981	0.459869	0.0059067
8430406I07Rik	ENSMUSG00000027424	RIKEN cDNA 8430406I07 gene [Source:MGI Symbol;Acc:MGI:1921778]	2	144270663	144281227	+	-1.05837	8.06882e-05
Zfp422	ENSMUSG00000059878	zinc finger protein 422 [Source:MGI Symbol;Acc:MGI:1914505]	6	116624016	116628999	-	-1.05777	0.00234092
Zc3h12d	ENSMUSG00000039981	zinc finger CCCH type containing 12D [Source:MGI Symbol;Acc:MGI:3045313]	10	7832470	7870397	+	-1.05733	4.30131e-06
Slc25a36	ENSMUSG00000032449	solute carrier family 25, member 36 [Source:MGI Symbol;Acc:MGI:1924909]	9	97075597	97111157	-	-1.05718	2.31253e-05	-0.664535	0.00815984
Tnrc6c	ENSMUSG00000025571	trinucleotide repeat containing 6C [Source:MGI Symbol;Acc:MGI:2443265]	11	117654289	117763439	+	-1.05603	0.000110032
Mcm7	ENSMUSG00000029730	minichromosome maintenance deficient 7 (S. cerevisiae) [Source:MGI Symbol;Acc:MGI:1298398]	5	138164583	138172422	-	-1.05595	1.53661e-06	-0.985723	2.99621e-10
Map3k11	ENSMUSG00000004054	mitogen-activated protein kinase kinase kinase 11 [Source:MGI Symbol;Acc:MGI:1346880]	19	5689131	5702862	+	-1.05573	0.000878582
Vps13c	ENSMUSG00000035284	vacuolar protein sorting 13C (yeast) [Source:MGI Symbol;Acc:MGI:2444207]	9	67840396	67995634	+	-1.05572	5.75727e-06	-0.489968	0.0269362
Efr3b	ENSMUSG00000020658	EFR3 homolog B (S. cerevisiae) [Source:MGI Symbol;Acc:MGI:2444851]	12	3962554	4038915	-	-1.05551	6.10259e-05
Tgfbr1	ENSMUSG00000007613	transforming growth factor, beta receptor I [Source:MGI Symbol;Acc:MGI:98728]	4	47353222	47414931	+	-1.05546	3.03452e-08	-1.09729	2.41996e-06
Ppp1r13b	ENSMUSG00000021285	protein phosphatase 1, regulatory (inhibitor) subunit 13B [Source:MGI Symbol;Acc:MGI:1336199]	12	111828458	111908055	-	-1.05543	2.27768e-05
Pbx2	ENSMUSG00000034673	pre B cell leukemia homeobox 2 [Source:MGI Symbol;Acc:MGI:1341793]	17	34591266	34597400	+	-1.05525	2.38641e-06
Gm20521	ENSMUSG00000092232	predicted gene 20521 [Source:MGI Symbol;Acc:MGI:5141986]	14	54883441	54898137	+	-1.05362	0.000965616
Dag1	ENSMUSG00000039952	dystroglycan 1 [Source:MGI Symbol;Acc:MGI:101864]	9	108205955	108263924	-	-1.05345	4.86127e-05
Slc20a1	ENSMUSG00000027397	solute carrier family 20, member 1 [Source:MGI Symbol;Acc:MGI:108392]	2	129198764	129211616	+	-1.05339	1.69234e-07	0.240591	0.0390705
Ccpg1	ENSMUSG00000034563	cell cycle progression 1 [Source:MGI Symbol;Acc:MGI:1196419]	9	72985429	73016340	+	-1.05336	0.000475701	-1.39916	6.03462e-13
RP24-538B17.1	ENSMUSG00000095123	No description	10	4391587	4396424	+	-1.05317	0.0389186
Arl11	ENSMUSG00000043157	ADP-ribosylation factor-like 11 [Source:MGI Symbol;Acc:MGI:2444054]	14	61309753	61311936	+	-1.05316	0.000469205
2310067B10Rik	ENSMUSG00000020747	RIKEN cDNA 2310067B10 gene [Source:MGI Symbol;Acc:MGI:1919197]	11	115765433	115799366	+	-1.05288	0.00531823
Akap10	ENSMUSG00000047804	A kinase (PRKA) anchor protein 10 [Source:MGI Symbol;Acc:MGI:1890218]	11	61871307	61930252	-	-1.05271	5.55723e-07
Zfp568	ENSMUSG00000074221	zinc finger protein 568 [Source:MGI Symbol;Acc:MGI:2142347]	7	29983955	30028282	+	-1.05255	6.84136e-05
Arhgef40	ENSMUSG00000004562	Rho guanine nucleotide exchange factor (GEF) 40 [Source:MGI Symbol;Acc:MGI:2685515]	14	51984833	52006247	+	-1.05242	0.00391531	-2.416	1.01092e-12
Aph1b	ENSMUSG00000032375	anterior pharynx defective 1b homolog (C. elegans) [Source:MGI Symbol;Acc:MGI:3522097]	9	66775202	66795490	-	-1.05188	0.000516314	-0.848942	0.00019793
4933407C03Rik	ENSMUSG00000034390	RIKEN cDNA 4933407C03 gene [Source:MGI Symbol;Acc:MGI:1921690]	8	117257019	117461503	+	-1.05157	0.000651143
Kif14	ENSMUSG00000041498	kinesin family member 14 [Source:MGI Symbol;Acc:MGI:1098226]	1	136467958	136531511	+	-1.05032	0.017181	-2.28524	2.6055e-25
Ccdc82	ENSMUSG00000079084	coiled-coil domain containing 82 [Source:MGI Symbol;Acc:MGI:1913646]	9	13246982	13289409	+	-1.04978	0.000228726	-0.628567	0.0239644
Ppan	ENSMUSG00000004100	peter pan homolog (Drosophila) [Source:MGI Symbol;Acc:MGI:2178445]	9	20888175	20892178	+	-1.04967	0.00276504	0.739626	0.000607233
Chsy1	ENSMUSG00000032640	chondroitin sulfate synthase 1 [Source:MGI Symbol;Acc:MGI:2681120]	7	66109515	66173789	+	-1.04958	2.09027e-05
Pip4k2b	ENSMUSG00000018547	phosphatidylinositol-5-phosphate 4-kinase, type II, beta [Source:MGI Symbol;Acc:MGI:1934234]	11	97715157	97744704	-	-1.04768	2.09664e-07	0.595385	2.12221e-06
Gm12940	ENSMUSG00000085334	predicted gene 12940 [Source:MGI Symbol;Acc:MGI:3702626]	4	127033731	127049398	+	-1.04741	0.000514116	-0.749809	0.00877779
Tmem126b	ENSMUSG00000030614	transmembrane protein 126B [Source:MGI Symbol;Acc:MGI:1915722]	7	90468194	90476001	-	-1.04642	0.000591196
Spsb2	ENSMUSG00000038451	splA/ryanodine receptor domain and SOCS box containing 2 [Source:MGI Symbol;Acc:MGI:1315199]	6	124808661	124810619	+	-1.04599	0.00282118
Zfp182	ENSMUSG00000054737	zinc finger protein 182 [Source:MGI Symbol;Acc:MGI:2442220]	X	21028939	21062316	-	-1.04442	0.000673841	-0.699832	0.001126
Mphosph8	ENSMUSG00000079184	M-phase phosphoprotein 8 [Source:MGI Symbol;Acc:MGI:1922589]	14	56668248	56697430	+	-1.04434	1.39886e-05
Pou6f1	ENSMUSG00000009739	POU domain, class 6, transcription factor 1 [Source:MGI Symbol;Acc:MGI:102935]	15	100575318	100599984	-	-1.04423	0.0320467
Nudt7	ENSMUSG00000031767	nudix (nucleoside diphosphate linked moiety X)-type motif 7 [Source:MGI Symbol;Acc:MGI:1914778]	8	114133557	114152312	+	-1.04382	0.00871631
St3gal5	ENSMUSG00000056091	ST3 beta-galactoside alpha-2,3-sialyltransferase 5 [Source:MGI Symbol;Acc:MGI:1339963]	6	72097613	72154570	+	-1.04319	2.34672e-07	0.544461	0.0106826
Ccdc18	ENSMUSG00000056531	coiled-coil domain containing 18 [Source:MGI Symbol;Acc:MGI:1922974]	5	108132914	108232947	+	-1.04257	0.00346345	-2.76092	9.8e-45
Slc37a3	ENSMUSG00000029924	solute carrier family 37 (glycerol-3-phosphate transporter), member 3 [Source:MGI Symbol;Acc:MGI:1919394]	6	39334770	39377707	-	-1.04256	0.00826503
Zfp12	ENSMUSG00000029587	zinc finger protein 12 [Source:MGI Symbol;Acc:MGI:99157]	5	143235163	143248834	+	-1.04204	0.00445642	-0.803214	0.000229932
AC100927.2	ENSMUSG00000095832	Protein FAM48A [Source:UniProtKB/Swiss-Prot;Acc:Q7TT00]	3	54692823	54728762	+	-1.04154	0.00255014
Ddx19a	ENSMUSG00000015023	DEAD (Asp-Glu-Ala-Asp) box polypeptide 19a [Source:MGI Symbol;Acc:MGI:99526]	8	110974996	110997800	-	-1.04135	0.00696281
Maz	ENSMUSG00000030678	MYC-associated zinc finger protein (purine-binding transcription factor) [Source:MGI Symbol;Acc:MGI:1338823]	7	127022143	127026479	-	-1.04051	0.000214746	-0.554193	0.0275828
Pkd1	ENSMUSG00000032855	polycystic kidney disease 1 homolog [Source:MGI Symbol;Acc:MGI:97603]	17	24549950	24596514	+	-1.03963	0.000131915	-0.66707	0.00193294
Paxip1	ENSMUSG00000002221	PAX interacting (with transcription-activation domain) protein 1 [Source:MGI Symbol;Acc:MGI:1890430]	5	27740667	27791339	-	-1.03937	3.16001e-05	-0.568154	0.0289535
Pcdhga11	ENSMUSG00000023036	protocadherin gamma subfamily A, 11 [Source:MGI Symbol;Acc:MGI:1935228]	18	37674335	37841873	+	-1.03866	0.000140967
9930104L06Rik	ENSMUSG00000044730	RIKEN cDNA 9930104L06 gene [Source:MGI Symbol;Acc:MGI:3041172]	4	124937048	124944656	+	-1.03817	0.00373682
2510009E07Rik	ENSMUSG00000043391	RIKEN cDNA 2510009E07 gene [Source:MGI Symbol;Acc:MGI:1919440]	16	21649045	21694665	-	-1.03813	6.34536e-07
Hlcs	ENSMUSG00000040820	holocarboxylase synthetase (biotin- [propriony-Coenzyme A-carboxylase (ATP-hydrolysing)] ligase) [Source:MGI Symbol;Acc:MGI:894646]	16	94129195	94313563	-	-1.03792	0.00229976
Foxred2	ENSMUSG00000016552	FAD-dependent oxidoreductase domain containing 2 [Source:MGI Symbol;Acc:MGI:106315]	15	77940522	77956722	-	-1.03751	0.0248969	-0.91184	5.06432e-05
Slc39a9	ENSMUSG00000048833	solute carrier family 39 (zinc transporter), member 9 [Source:MGI Symbol;Acc:MGI:1914820]	12	80644215	80683341	+	-1.03709	0.00365598
C5ar1	ENSMUSG00000049130	complement component 5a receptor 1 [Source:MGI Symbol;Acc:MGI:88232]	7	16246743	16259540	-	-1.03683	4.05374e-06	0.96512	3.18011e-11
Sp1	ENSMUSG00000001280	trans-acting transcription factor 1 [Source:MGI Symbol;Acc:MGI:98372]	15	102406143	102436404	+	-1.03622	4.22012e-07
Crebzf	ENSMUSG00000051451	CREB/ATF bZIP transcription factor [Source:MGI Symbol;Acc:MGI:2675296]	7	90442729	90447717	+	-1.03614	5.24283e-06
Stk24	ENSMUSG00000063410	serine/threonine kinase 24 (STE20 homolog, yeast) [Source:MGI Symbol;Acc:MGI:2385007]	14	121286343	121379334	-	-1.03547	1.14787e-06	-0.577441	0.00531982
9430008C03Rik	ENSMUSG00000085385	RIKEN cDNA 9430008C03 gene [Source:MGI Symbol;Acc:MGI:1915358]	2	158355307	158361580	-	-1.03528	0.0032164
Caskin2	ENSMUSG00000034471	CASK-interacting protein 2 [Source:MGI Symbol;Acc:MGI:2157062]	11	115799183	115813639	-	-1.03503	0.0175553	-0.841254	0.00713085
Cbx5	ENSMUSG00000009575	chromobox homolog 5 (Drosophila HP1a) [Source:MGI Symbol;Acc:MGI:109372]	15	103191544	103239816	-	-1.03458	0.001135	-0.983889	3.12963e-06
Zfp187	ENSMUSG00000022228	zinc finger protein 187 [Source:MGI Symbol;Acc:MGI:3531417]	13	21442175	21453730	-	-1.03224	2.33007e-05	-0.8421	2.98693e-05
Fam160a2	ENSMUSG00000044465	family with sequence similarity 160, member A2 [Source:MGI Symbol;Acc:MGI:1921599]	7	105371211	105400054	-	-1.03141	0.00258625	-1.0777	7.83101e-07
Hexim1	ENSMUSG00000048878	hexamethylene bis-acetamide inducible 1 [Source:MGI Symbol;Acc:MGI:2385923]	11	103116325	103119725	+	-1.03113	0.000232376
Upf3b	ENSMUSG00000036572	UPF3 regulator of nonsense transcripts homolog B (yeast) [Source:MGI Symbol;Acc:MGI:1915384]	X	37091678	37110322	-	-1.03088	2.58297e-05	-0.575145	0.00705339
Zfp324	ENSMUSG00000004500	zinc finger protein 324 [Source:MGI Symbol;Acc:MGI:2444641]	7	12965838	12974236	+	-1.03068	0.0166948	-0.518148	0.046965
Fam35a	ENSMUSG00000041471	family with sequence similarity 35, member A [Source:MGI Symbol;Acc:MGI:1922948]	14	34237041	34310503	-	-1.03041	0.00664069
Rfxap	ENSMUSG00000036615	regulatory factor X-associated protein [Source:MGI Symbol;Acc:MGI:2180854]	3	54803116	54807791	-	-1.02999	0.00603299
Cacna1a	ENSMUSG00000034656	calcium channel, voltage-dependent, P/Q type, alpha 1A subunit [Source:MGI Symbol;Acc:MGI:109482]	8	84388440	84640246	+	-1.02997	0.000463264	-0.768798	0.00262826
Dennd4a	ENSMUSG00000053641	DENN/MADD domain containing 4A [Source:MGI Symbol;Acc:MGI:2142979]	9	64811340	64919667	+	-1.02979	3.91285e-05
Nmt2	ENSMUSG00000026643	N-myristoyltransferase 2 [Source:MGI Symbol;Acc:MGI:1202298]	2	3284212	3328877	+	-1.02928	2.32108e-05
Asxl2	ENSMUSG00000037486	additional sex combs like 2 (Drosophila) [Source:MGI Symbol;Acc:MGI:1922552]	12	3426857	3506852	+	-1.029	3.85355e-07
Tipin	ENSMUSG00000032397	timeless interacting protein [Source:MGI Symbol;Acc:MGI:1921571]	9	64281607	64304792	+	-1.02872	1.04607e-06	-0.550157	0.0136705
Lpgat1	ENSMUSG00000026623	lysophosphatidylglycerol acyltransferase 1 [Source:MGI Symbol;Acc:MGI:2446186]	1	191717834	191784255	+	-1.02852	3.50993e-05	-0.599052	0.00222565
Fancb	ENSMUSG00000047757	Fanconi anemia, complementation group B [Source:MGI Symbol;Acc:MGI:2448558]	X	164980592	164997272	+	-1.02791	0.00832575	-0.935793	0.00263276
Agap2	ENSMUSG00000025422	ArfGAP with GTPase domain, ankyrin repeat and PH domain 2 [Source:MGI Symbol;Acc:MGI:3580016]	10	127078907	127093169	+	-1.02781	0.0241491	-2.17847	6.57724e-14
Psrc1	ENSMUSG00000068744	proline/serine-rich coiled-coil 1 [Source:MGI Symbol;Acc:MGI:1913099]	3	108383839	108388231	+	-1.02735	0.0221207	-3.09125	1.40861e-40
Zbtb2	ENSMUSG00000075327	zinc finger and BTB domain containing 2 [Source:MGI Symbol;Acc:MGI:2685949]	10	4367074	4388108	-	-1.02641	0.00105598
Ncoa3	ENSMUSG00000027678	nuclear receptor coactivator 3 [Source:MGI Symbol;Acc:MGI:1276535]	2	165992636	166073242	+	-1.0264	1.58448e-06
Wbp11	ENSMUSG00000030216	WW domain binding protein 11 [Source:MGI Symbol;Acc:MGI:1891823]	6	136813654	136828233	-	-1.02629	0.000181292
Polr3g	ENSMUSG00000035834	polymerase (RNA) III (DNA directed) polypeptide G [Source:MGI Symbol;Acc:MGI:1914736]	13	81673843	81711013	-	-1.02479	0.000442281	-1.29356	1.57833e-07
Dnmt1	ENSMUSG00000004099	DNA methyltransferase (cytosine-5) 1 [Source:MGI Symbol;Acc:MGI:94912]	9	20907206	20959888	-	-1.0245	5.61104e-06	-0.677353	2.83653e-05
Cntrob	ENSMUSG00000032782	centrobin, centrosomal BRCA2 interacting protein [Source:MGI Symbol;Acc:MGI:2443290]	11	69299487	69323775	-	-1.02414	0.00701502	-1.60774	7.30614e-15
Slc38a2	ENSMUSG00000022462	solute carrier family 38, member 2 [Source:MGI Symbol;Acc:MGI:1915010]	15	96687394	96699698	-	-1.02404	3.0997e-06	-0.569346	0.0309397
Clasrp	ENSMUSG00000061028	CLK4-associating serine/arginine rich protein [Source:MGI Symbol;Acc:MGI:1855695]	7	19581044	19604468	-	-1.02377	0.0142156
Tdp1	ENSMUSG00000021177	tyrosyl-DNA phosphodiesterase 1 [Source:MGI Symbol;Acc:MGI:1920036]	12	99884517	99955219	+	-1.02347	0.00925819
9130221H12Rik	ENSMUSG00000090330	RIKEN cDNA 9130221H12 gene [Source:MGI Symbol;Acc:MGI:1924374]	7	25228687	25230257	+	-1.02327	0.0211159
Rnf26	ENSMUSG00000053128	ring finger protein 26 [Source:MGI Symbol;Acc:MGI:2388131]	9	44066327	44113517	-	-1.02325	0.0199565	-0.806807	0.0261347
Cep76	ENSMUSG00000073542	centrosomal protein 76 [Source:MGI Symbol;Acc:MGI:1923401]	18	67617397	67641336	-	-1.02239	0.000121357	-0.811631	0.00140346
Ncapd2	ENSMUSG00000038252	non-SMC condensin I complex, subunit D2 [Source:MGI Symbol;Acc:MGI:1915548]	6	125168009	125191595	-	-1.02233	0.0022923	-2.19352	1.229e-42
Mta1	ENSMUSG00000021144	metastasis associated 1 [Source:MGI Symbol;Acc:MGI:2150037]	12	113098278	113137206	+	-1.02202	0.00428373
Cep152	ENSMUSG00000068394	centrosomal protein 152 [Source:MGI Symbol;Acc:MGI:2139083]	2	125563088	125625113	-	-1.02193	0.000171486	-0.835678	4.60823e-05
Parvb	ENSMUSG00000022438	parvin, beta [Source:MGI Symbol;Acc:MGI:2153063]	15	84232043	84315688	+	-1.02124	0.0222359
Tsc22d3	ENSMUSG00000031431	TSC22 domain family, member 3 [Source:MGI Symbol;Acc:MGI:1196284]	X	140539528	140600659	-	-1.02051	0.00223899	-0.812796	8.62024e-07
Smc6	ENSMUSG00000020608	structural maintenance of chromosomes 6 [Source:MGI Symbol;Acc:MGI:1914491]	12	11265886	11319785	+	-1.02048	0.000569706
Stxbp4	ENSMUSG00000020546	syntaxin binding protein 4 [Source:MGI Symbol;Acc:MGI:1342296]	11	90476492	90638084	-	-1.02041	0.0288688
Top1	ENSMUSG00000070544	topoisomerase (DNA) I [Source:MGI Symbol;Acc:MGI:98788]	2	160645888	160722764	+	-1.01963	3.27914e-08
Limk1	ENSMUSG00000029674	LIM-domain containing, protein kinase [Source:MGI Symbol;Acc:MGI:104572]	5	134656039	134688590	-	-1.01955	0.0031305
Thtpa	ENSMUSG00000045691	thiamine triphosphatase [Source:MGI Symbol;Acc:MGI:2446078]	14	55094835	55098986	+	-1.01942	0.00301435	-1.15407	4.22601e-07
L2hgdh	ENSMUSG00000020988	L-2-hydroxyglutarate dehydrogenase [Source:MGI Symbol;Acc:MGI:2384968]	12	69690436	69724874	-	-1.01912	0.00662195	-0.706782	0.0374217
Errfi1	ENSMUSG00000028967	ERBB receptor feedback inhibitor 1 [Source:MGI Symbol;Acc:MGI:1921405]	4	150853919	150868892	+	-1.01856	0.00011744
Rnf38	ENSMUSG00000035696	ring finger protein 38 [Source:MGI Symbol;Acc:MGI:1920719]	4	44126210	44233789	-	-1.01679	8.34529e-06	-0.931743	4.08881e-05
Nlrx1	ENSMUSG00000032109	NLR family member X1 [Source:MGI Symbol;Acc:MGI:2429611]	9	44252713	44268599	-	-1.01647	0.00279718
Tmem20	ENSMUSG00000044026	transmembrane protein 20 [Source:MGI Symbol;Acc:MGI:2444789]	19	38395980	38405607	+	-1.01636	0.0377519
Zfp81	ENSMUSG00000003929	zinc finger protein 81 [Source:MGI Symbol;Acc:MGI:1890752]	17	33329342	33358878	-	-1.01625	0.00142141
C2cd3	ENSMUSG00000047248	C2 calcium-dependent domain containing 3 [Source:MGI Symbol;Acc:MGI:2142166]	7	100372233	100470159	+	-1.01617	0.000692948	-0.546526	0.0253082
Cdk19	ENSMUSG00000038481	cyclin-dependent kinase 19 [Source:MGI Symbol;Acc:MGI:1925584]	10	40349308	40483818	+	-1.01594	7.89387e-05	-0.774319	4.38497e-05
Mlst8	ENSMUSG00000024142	MTOR associated protein, LST8 homolog (S. cerevisiae) [Source:MGI Symbol;Acc:MGI:1929514]	17	24473550	24479078	-	-1.01583	0.00321586
Svil	ENSMUSG00000024236	supervillin [Source:MGI Symbol;Acc:MGI:2147319]	18	4920540	5119299	+	-1.0154	1.26992e-05	-1.17103	6.69246e-12
Pds5b	ENSMUSG00000034021	PDS5, regulator of cohesion maintenance, homolog B (S. cerevisiae) [Source:MGI Symbol;Acc:MGI:2140945]	5	150673739	150810690	+	-1.01525	4.89211e-05	-0.724752	0.000795163
Tmem245	ENSMUSG00000055296	transmembrane 245 [Source:MGI Symbol;Acc:MGI:2445107]	4	56866923	56947437	-	-1.01481	0.000220273	-0.595658	0.0291702
Rgmb	ENSMUSG00000048027	RGM domain family, member B [Source:MGI Symbol;Acc:MGI:1916049]	17	15806253	15826586	-	-1.01468	0.0279142
Lama3	ENSMUSG00000024421	laminin, alpha 3 [Source:MGI Symbol;Acc:MGI:99909]	18	12334024	12583013	+	-1.01398	0.0254442	-1.83388	3.32691e-10
Szt2	ENSMUSG00000033253	seizure threshold 2 [Source:MGI Symbol;Acc:MGI:3033336]	4	118362743	118409273	-	-1.01395	0.0063026
Pde4a	ENSMUSG00000032177	phosphodiesterase 4A, cAMP specific [Source:MGI Symbol;Acc:MGI:99558]	9	21165714	21213248	+	-1.01299	0.0298406	-0.763817	0.0432503
Ubn1	ENSMUSG00000039473	ubinuclein 1 [Source:MGI Symbol;Acc:MGI:1891307]	16	5050068	5086285	+	-1.01284	2.59442e-05	-0.847671	1.43476e-05
Ift80	ENSMUSG00000027778	intraflagellar transport 80 homolog (Chlamydomonas) [Source:MGI Symbol;Acc:MGI:1915509]	3	68892499	69004570	-	-1.01264	0.00044451	-1.46703	1.8565e-14
4933427D14Rik	ENSMUSG00000020807	RIKEN cDNA 4933427D14 gene [Source:MGI Symbol;Acc:MGI:1921727]	11	72153929	72207459	-	-1.01242	0.00139899	-0.708202	0.00249397
Cry2	ENSMUSG00000068742	cryptochrome 2 (photolyase-like) [Source:MGI Symbol;Acc:MGI:1270859]	2	92403646	92434043	-	-1.01217	0.0386015
Zfp346	ENSMUSG00000021481	zinc finger protein 346 [Source:MGI Symbol;Acc:MGI:1349417]	13	55105311	55134825	+	-1.01215	0.0250695
Notch1	ENSMUSG00000026923	Notch gene homolog 1 (Drosophila) [Source:MGI Symbol;Acc:MGI:97363]	2	26457903	26516663	-	-1.01203	0.00449684	-0.980783	1.16641e-05
Sfrs18	ENSMUSG00000028248	serine/arginine-rich splicing factor 18 [Source:MGI Symbol;Acc:MGI:1913875]	4	21847583	21876475	+	-1.01076	3.67416e-07
1500031L02Rik	ENSMUSG00000035790	RIKEN cDNA 1500031L02 gene [Source:MGI Symbol;Acc:MGI:1914244]	16	32099800	32108069	+	-1.0106	0.00260945
Atp2a3	ENSMUSG00000020788	ATPase, Ca++ transporting, ubiquitous [Source:MGI Symbol;Acc:MGI:1194503]	11	72961169	72993044	+	-1.00913	0.00428843	-2.36855	1.24863e-16
Ncapg	ENSMUSG00000015880	non-SMC condensin I complex, subunit G [Source:MGI Symbol;Acc:MGI:1930197]	5	45669922	45700544	+	-1.0091	0.00223899	-2.07821	1.34329e-28
Hnrnpul2	ENSMUSG00000071659	heterogeneous nuclear ribonucleoprotein U-like 2 [Source:MGI Symbol;Acc:MGI:1915943]	19	8819401	8834142	+	-1.00865	0.000172685
Pus3	ENSMUSG00000032103	pseudouridine synthase 3 [Source:MGI Symbol;Acc:MGI:1914299]	9	35558595	35567183	+	-1.00814	0.00316756
Pgm2l1	ENSMUSG00000030729	phosphoglucomutase 2-like 1 [Source:MGI Symbol;Acc:MGI:1918224]	7	100227394	100278868	+	-1.00801	7.15742e-05	-0.678293	0.00478449
Scaf1	ENSMUSG00000038406	SR-related CTD-associated factor 1 [Source:MGI Symbol;Acc:MGI:2141980]	7	45002948	45016363	-	-1.00744	0.00645273
Zfp592	ENSMUSG00000005621	zinc finger protein 592 [Source:MGI Symbol;Acc:MGI:2443541]	7	80993681	81045164	+	-1.00702	0.000164616
Whsc2	ENSMUSG00000029111	Wolf-Hirschhorn syndrome candidate 2 (human) [Source:MGI Symbol;Acc:MGI:1346098]	5	33896936	33936413	-	-1.00694	0.000699445
E2f6	ENSMUSG00000057469	E2F transcription factor 6 [Source:MGI Symbol;Acc:MGI:1354159]	12	16810965	16826743	+	-1.00643	0.000337719
Fbxo31	ENSMUSG00000052934	F-box protein 31 [Source:MGI Symbol;Acc:MGI:1354708]	8	121549443	121578806	-	-1.00618	0.0122012	-1.36817	1.34371e-07
Chaf1b	ENSMUSG00000022945	chromatin assembly factor 1, subunit B (p60) [Source:MGI Symbol;Acc:MGI:1314881]	16	93883901	93906115	+	-1.00557	5.56455e-05
Trp53inp1	ENSMUSG00000028211	transformation related protein 53 inducible nuclear protein 1 [Source:MGI Symbol;Acc:MGI:1926609]	4	11156431	11174379	+	-1.00536	0.00181538	-1.87044	1.59998e-14
Fam134b	ENSMUSG00000022270	family with sequence similarity 134, member B [Source:MGI Symbol;Acc:MGI:1913520]	15	25843264	25973687	+	-1.0051	5.97293e-06	-0.628161	0.00048918
Ercc4	ENSMUSG00000022545	excision repair cross-complementing rodent repair deficiency, complementation group 4 [Source:MGI Symbol;Acc:MGI:1354163]	16	13109684	13150617	+	-1.00459	0.000217422
Arhgef7	ENSMUSG00000031511	Rho guanine nucleotide exchange factor (GEF7) [Source:MGI Symbol;Acc:MGI:1860493]	8	11728105	11835219	+	-1.00302	4.15884e-05
Sesn2	ENSMUSG00000028893	sestrin 2 [Source:MGI Symbol;Acc:MGI:2651874]	4	132492032	132510501	-	-1.00276	0.0129729
Elac1	ENSMUSG00000036941	elaC homolog 1 (E. coli) [Source:MGI Symbol;Acc:MGI:1890495]	18	73735038	73754479	-	-1.00268	0.00678644
Tbc1d8b	ENSMUSG00000042473	TBC1 domain family, member 8B [Source:MGI Symbol;Acc:MGI:1918101]	X	139684996	139753405	+	-1.00252	0.00364824
Arhgap18	ENSMUSG00000039031	Rho GTPase activating protein 18 [Source:MGI Symbol;Acc:MGI:1921160]	10	26753421	26918648	+	-1.00248	8.43169e-06	-1.6294	2.05801e-32
Zfp157	ENSMUSG00000036898	zinc finger protein 157 [Source:MGI Symbol;Acc:MGI:1919404]	5	138441468	138460694	+	-1.00228	0.00156037	-1.28326	3.71736e-11
Maml3	ENSMUSG00000061143	mastermind like 3 (Drosophila) [Source:MGI Symbol;Acc:MGI:2389461]	3	51687611	52104891	-	-1.00104	0.000584352	-1.02485	0.000754187
Tmem201	ENSMUSG00000044700	transmembrane protein 201 [Source:MGI Symbol;Acc:MGI:1196277]	4	149715375	149738044	-	-1.0008	0.0472091
Nsd1	ENSMUSG00000021488	nuclear receptor-binding SET-domain protein 1 [Source:MGI Symbol;Acc:MGI:1276545]	13	55209782	55318325	+	-1.0007	3.76685e-07
Mmab	ENSMUSG00000029575	methylmalonic aciduria (cobalamin deficiency) type B homolog (human) [Source:MGI Symbol;Acc:MGI:1924947]	5	114431034	114444059	-	-1.00008	0.00963847
Gm20517	ENSMUSG00000023984	predicted gene 20517 [Source:MGI Symbol;Acc:MGI:5141982]	17	47611589	47683861	+	-0.999901	0.00182436	-0.583076	0.0372764
Lsr	ENSMUSG00000001247	lipolysis stimulated lipoprotein receptor [Source:MGI Symbol;Acc:MGI:1927471]	7	30957409	30983169	-	-0.9997	0.0391277	-1.82252	1.67513e-16
Paqr4	ENSMUSG00000023909	progestin and adipoQ receptor family member IV [Source:MGI Symbol;Acc:MGI:1923748]	17	23736186	23740330	-	-0.99933	0.00016298
Lmnb1	ENSMUSG00000024590	lamin B1 [Source:MGI Symbol;Acc:MGI:96795]	18	56707813	56753424	+	-0.999249	0.00127032	-1.29429	1.30978e-07
Itpr3	ENSMUSG00000042644	inositol 1,4,5-triphosphate receptor 3 [Source:MGI Symbol;Acc:MGI:96624]	17	27057304	27122223	+	-0.99833	2.57874e-05
Fam63b	ENSMUSG00000042444	family with sequence similarity 63, member B [Source:MGI Symbol;Acc:MGI:2443086]	9	70599014	70657174	-	-0.997961	0.00109398	-0.70208	0.00764312
Zhx3	ENSMUSG00000093597	zinc fingers and homeoboxes 3 [Source:MGI Symbol;Acc:MGI:2444772]	2	160743927	160872998	-	-0.997952	0.00552666	-0.944319	6.96967e-05
Sh3bp1	ENSMUSG00000022436	SH3-domain binding protein 1 [Source:MGI Symbol;Acc:MGI:104603]	15	78899667	78919032	+	-0.997651	0.00315354
Slc9a3r1	ENSMUSG00000020733	solute carrier family 9 (sodium/hydrogen exchanger), member 3 regulator 1 [Source:MGI Symbol;Acc:MGI:1349482]	11	115163341	115181181	+	-0.997634	0.000242014
Ubr7	ENSMUSG00000041712	ubiquitin protein ligase E3 component n-recognin 7 (putative) [Source:MGI Symbol;Acc:MGI:1913872]	12	102757975	102777701	+	-0.996962	0.000372496	-0.621683	0.00164101
Atpaf1	ENSMUSG00000028710	ATP synthase mitochondrial F1 complex assembly factor 1 [Source:MGI Symbol;Acc:MGI:2180560]	4	115784812	115818828	+	-0.996955	0.0342158
Pcmtd2	ENSMUSG00000027589	protein-L-isoaspartate (D-aspartate) O-methyltransferase domain containing 2 [Source:MGI Symbol;Acc:MGI:1923927]	2	181837854	181857461	+	-0.996933	0.00135817	-1.15766	3.70613e-09
Pole	ENSMUSG00000007080	polymerase (DNA directed), epsilon [Source:MGI Symbol;Acc:MGI:1196391]	5	110286306	110337474	+	-0.99679	0.00808132	-1.1184	2.43447e-06
Ash1l	ENSMUSG00000028053	ash1 (absent, small, or homeotic)-like (Drosophila) [Source:MGI Symbol;Acc:MGI:2183158]	3	88965812	89079373	+	-0.995865	5.23709e-06
Arnt	ENSMUSG00000015522	aryl hydrocarbon receptor nuclear translocator [Source:MGI Symbol;Acc:MGI:88071]	3	95434388	95497240	+	-0.995705	0.000864534
Plk4	ENSMUSG00000025758	polo-like kinase 4 (Drosophila) [Source:MGI Symbol;Acc:MGI:101783]	3	40800019	40816883	+	-0.995092	0.00280157	-1.26291	6.47133e-08
Hnrnpl	ENSMUSG00000015165	heterogeneous nuclear ribonucleoprotein L [Source:MGI Symbol;Acc:MGI:104816]	7	28808541	28822266	+	-0.994565	8.07356e-07
Atp6v0a1	ENSMUSG00000019302	ATPase, H+ transporting, lysosomal V0 subunit A1 [Source:MGI Symbol;Acc:MGI:103286]	11	101009452	101063719	+	-0.99425	6.98238e-05
Neil3	ENSMUSG00000039396	nei like 3 (E. coli) [Source:MGI Symbol;Acc:MGI:2384588]	8	53586867	53639065	-	-0.994171	0.00292424	-2.19096	2.42187e-28
Txnrd2	ENSMUSG00000075704	thioredoxin reductase 2 [Source:MGI Symbol;Acc:MGI:1347023]	16	18426417	18479073	+	-0.993928	0.0236702
Zfp64	ENSMUSG00000027551	zinc finger protein 64 [Source:MGI Symbol;Acc:MGI:107342]	2	168893331	168955587	-	-0.993924	0.000969235
Ipo13	ENSMUSG00000033365	importin 13 [Source:MGI Symbol;Acc:MGI:2385205]	4	117894486	117914999	-	-0.993749	0.00206506
5730409E04Rik	ENSMUSG00000073755	RIKEN cDNA 5730409E04Rik gene [Source:MGI Symbol;Acc:MGI:3609248]	4	126609818	126614371	+	-0.993619	0.000179135
Kank3	ENSMUSG00000042099	KN motif and ankyrin repeat domains 3 [Source:MGI Symbol;Acc:MGI:1098615]	17	33810520	33822918	+	-0.993281	0.0108552	-1.097	1.77371e-05
Ercc6l	ENSMUSG00000051220	excision repair cross-complementing rodent repair deficiency complementation group 6 - like [Source:MGI Symbol;Acc:MGI:2654144]	X	102141716	102157091	-	-0.991027	0.00148672	-1.81085	6.01629e-24
Adcy3	ENSMUSG00000020654	adenylate cyclase 3 [Source:MGI Symbol;Acc:MGI:99675]	12	4133103	4213525	+	-0.990959	0.0357879	-0.864139	0.0374425
Phf17	ENSMUSG00000025764	PHD finger protein 17 [Source:MGI Symbol;Acc:MGI:1925835]	3	41555734	41616862	+	-0.99085	0.00053533
Ipmk	ENSMUSG00000060733	inositol polyphosphate multikinase [Source:MGI Symbol;Acc:MGI:1916968]	10	71347763	71433327	+	-0.989993	9.87192e-06	-0.602581	0.00396336
Pbx3	ENSMUSG00000038718	pre B cell leukemia homeobox 3 [Source:MGI Symbol;Acc:MGI:97496]	2	34171457	34373140	-	-0.989859	0.000940243
Zfp52	ENSMUSG00000051341	zinc finger protein 52 [Source:MGI Symbol;Acc:MGI:99199]	17	21555046	21562066	+	-0.989079	0.000261237
Lig4	ENSMUSG00000049717	ligase IV, DNA, ATP-dependent [Source:MGI Symbol;Acc:MGI:1335098]	8	9970020	9977686	-	-0.988855	0.0430861
Mknk2	ENSMUSG00000020190	MAP kinase-interacting serine/threonine kinase 2 [Source:MGI Symbol;Acc:MGI:894279]	10	80665332	80671976	-	-0.988221	0.000236412
Ahcyl1	ENSMUSG00000027893	S-adenosylhomocysteine hydrolase-like 1 [Source:MGI Symbol;Acc:MGI:2385184]	3	107663118	107696560	-	-0.987784	0.00428816
Mettl4	ENSMUSG00000055660	methyltransferase like 4 [Source:MGI Symbol;Acc:MGI:1924031]	17	94727080	94749892	-	-0.987046	0.00643855
Rnf157	ENSMUSG00000052949	ring finger protein 157 [Source:MGI Symbol;Acc:MGI:2442484]	11	116336353	116413032	-	-0.986733	0.000788764	0.436533	0.00842334
Tanc2	ENSMUSG00000053580	tetratricopeptide repeat, ankyrin repeat and coiled-coil containing 2 [Source:MGI Symbol;Acc:MGI:2444121]	11	105589986	105929304	+	-0.985897	0.000648687	-0.739105	0.00196048
Fads1	ENSMUSG00000010663	fatty acid desaturase 1 [Source:MGI Symbol;Acc:MGI:1923517]	19	10182888	10196870	+	-0.985762	2.27344e-06	-0.541005	0.00588189
Elmo2	ENSMUSG00000017670	engulfment and cell motility 2, ced-12 homolog (C. elegans) [Source:MGI Symbol;Acc:MGI:2153045]	2	165288031	165326479	-	-0.985545	6.92894e-05
Dnajb1	ENSMUSG00000005483	DnaJ (Hsp40) homolog, subfamily B, member 1 [Source:MGI Symbol;Acc:MGI:1931874]	8	83608175	83611902	+	-0.985487	0.000106917
P2rx7	ENSMUSG00000029468	purinergic receptor P2X, ligand-gated ion channel, 7 [Source:MGI Symbol;Acc:MGI:1339957]	5	122643911	122691432	+	-0.985419	0.000524795	-0.779772	3.40834e-07
Ttc14	ENSMUSG00000027677	tetratricopeptide repeat domain 14 [Source:MGI Symbol;Acc:MGI:1914370]	3	33799955	33814860	+	-0.984743	3.89434e-06
Rev1	ENSMUSG00000026082	REV1 homolog (S. cerevisiae) [Source:MGI Symbol;Acc:MGI:1929074]	1	38052787	38129662	-	-0.984546	0.000161976
Eif3b	ENSMUSG00000056076	eukaryotic translation initiation factor 3, subunit B [Source:MGI Symbol;Acc:MGI:106478]	5	140419305	140443358	+	-0.98449	0.00236551
Dnmt3a	ENSMUSG00000020661	DNA methyltransferase 3A [Source:MGI Symbol;Acc:MGI:1261827]	12	3806007	3914443	+	-0.984277	1.45067e-05
Safb	ENSMUSG00000071054	scaffold attachment factor B [Source:MGI Symbol;Acc:MGI:2146974]	17	56584982	56606294	+	-0.984204	0.000430098
Pik3r2	ENSMUSG00000031834	phosphatidylinositol 3-kinase, regulatory subunit, polypeptide 2 (p85 beta) [Source:MGI Symbol;Acc:MGI:1098772]	8	70768176	70776713	-	-0.983233	0.000317169	-0.648913	0.00468738
Hif1an	ENSMUSG00000036450	hypoxia-inducible factor 1, alpha subunit inhibitor [Source:MGI Symbol;Acc:MGI:2442345]	19	44562850	44576274	+	-0.983223	0.0107173
Rg9mtd1	ENSMUSG00000044763	RNA (guanine-9-) methyltransferase domain containing 1 [Source:MGI Symbol;Acc:MGI:1196261]	16	56032609	56037819	-	-0.982919	2.34344e-05
Snhg12	ENSMUSG00000086290	small nucleolar RNA host gene 12 [Source:MGI Symbol;Acc:MGI:1916721]	4	132308678	132311024	+	-0.982395	0.00730424
Zfp629	ENSMUSG00000045639	zinc finger protein 629 [Source:MGI Symbol;Acc:MGI:2444524]	7	127607031	127615797	-	-0.982362	0.0035904	-1.2128	1.11128e-10
Arhgap24	ENSMUSG00000057315	Rho GTPase activating protein 24 [Source:MGI Symbol;Acc:MGI:1922647]	5	102481391	102897936	+	-0.981991	0.0350782
Sp3	ENSMUSG00000027109	trans-acting transcription factor 3 [Source:MGI Symbol;Acc:MGI:1277166]	2	72936427	72980446	-	-0.981917	1.3487e-05	-0.484313	0.0489615
Tial1	ENSMUSG00000030846	Tia1 cytotoxic granule-associated RNA binding protein-like 1 [Source:MGI Symbol;Acc:MGI:107913]	7	128439777	128461717	-	-0.98174	5.96942e-06	-0.76797	0.00246394
Ulk2	ENSMUSG00000004798	Unc-51 like kinase 2 (C. elegans) [Source:MGI Symbol;Acc:MGI:1352758]	11	61775649	61855073	-	-0.981406	0.000182668	-0.850859	3.88337e-07
Arhgef2	ENSMUSG00000028059	rho/rac guanine nucleotide exchange factor (GEF) 2 [Source:MGI Symbol;Acc:MGI:103264]	3	88607454	88648052	+	-0.981174	3.10159e-05
Ehmt1	ENSMUSG00000036893	euchromatic histone methyltransferase 1 [Source:MGI Symbol;Acc:MGI:1924933]	2	24790769	24919609	-	-0.981006	3.20775e-06
Inpp5e	ENSMUSG00000026925	inositol polyphosphate-5-phosphatase E [Source:MGI Symbol;Acc:MGI:1927753]	2	26396249	26409203	-	-0.980684	0.00484237
Ddx6	ENSMUSG00000032097	DEAD (Asp-Glu-Ala-Asp) box polypeptide 6 [Source:MGI Symbol;Acc:MGI:104976]	9	44604892	44640731	+	-0.980137	8.59039e-06
Creg2	ENSMUSG00000050967	cellular repressor of E1A-stimulated genes 2 [Source:MGI Symbol;Acc:MGI:1928333]	1	39618406	39651182	-	-0.978735	0.0134333	0.479579	0.00470594
Chek2	ENSMUSG00000029521	checkpoint kinase 2 [Source:MGI Symbol;Acc:MGI:1355321]	5	110840017	110874133	+	-0.978236	0.00304682	-0.963101	6.53795e-07
Trim33	ENSMUSG00000033014	tripartite motif-containing 33 [Source:MGI Symbol;Acc:MGI:2137357]	3	103279293	103358768	+	-0.976222	1.76612e-05
Zbtb9	ENSMUSG00000079605	zinc finger and BTB domain containing 9 [Source:MGI Symbol;Acc:MGI:1918022]	17	26973167	26976205	+	-0.975738	0.000556116
Cbx3	ENSMUSG00000029836	chromobox homolog 3 (Drosophila HP1 gamma) [Source:MGI Symbol;Acc:MGI:108515]	6	51470360	51483704	+	-0.97533	2.34684e-05	-0.902538	1.29991e-05
Wipf1	ENSMUSG00000075284	WAS/WASL interacting protein family, member 1 [Source:MGI Symbol;Acc:MGI:2178801]	2	73429610	73529734	-	-0.975102	0.000114934
Rad21	ENSMUSG00000022314	RAD21 homolog (S. pombe) [Source:MGI Symbol;Acc:MGI:108016]	15	51962605	51991760	-	-0.974842	0.00105887	-1.24594	1.05041e-08
Btbd1	ENSMUSG00000025103	BTB (POZ) domain containing 1 [Source:MGI Symbol;Acc:MGI:1933765]	7	81792075	81829431	-	-0.974766	6.13993e-06
Csnk1e	ENSMUSG00000022433	casein kinase 1, epsilon [Source:MGI Symbol;Acc:MGI:1351660]	15	79417856	79443919	-	-0.974541	7.03032e-05	-0.915207	8.9198e-07
Pcnt	ENSMUSG00000001151	pericentrin (kendrin) [Source:MGI Symbol;Acc:MGI:102722]	10	76351254	76442912	-	-0.973639	0.000170484	-1.19476	1.42504e-10
Brwd1	ENSMUSG00000022914	bromodomain and WD repeat domain containing 1 [Source:MGI Symbol;Acc:MGI:1890651]	16	95992092	96082526	-	-0.973405	3.75391e-05
Helq	ENSMUSG00000035266	helicase, POLQ-like [Source:MGI Symbol;Acc:MGI:2176740]	5	100762145	100798598	-	-0.973116	0.00672612
Plscr4	ENSMUSG00000032377	phospholipid scramblase 4 [Source:MGI Symbol;Acc:MGI:2143267]	9	92457378	92493510	+	-0.973096	0.0139993	-1.31124	3.42011e-09
Mlh3	ENSMUSG00000021245	mutL homolog 3 (E coli) [Source:MGI Symbol;Acc:MGI:1353455]	12	85234529	85270591	-	-0.972764	0.00450631
Mertk	ENSMUSG00000014361	c-mer proto-oncogene tyrosine kinase [Source:MGI Symbol;Acc:MGI:96965]	2	128698956	128802894	+	-0.972684	0.00268601	-1.03803	8.60403e-13
Slc39a10	ENSMUSG00000025986	solute carrier family 39 (zinc transporter), member 10 [Source:MGI Symbol;Acc:MGI:1914515]	1	46807544	46854046	-	-0.972318	5.2409e-05	0.86854	7.17724e-07
Fance	ENSMUSG00000007570	Fanconi anemia, complementation group E [Source:MGI Symbol;Acc:MGI:1920025]	17	28313530	28326568	+	-0.971991	0.0212167	-0.906007	0.0065632
Zfp512	ENSMUSG00000062761	zinc finger protein 512 [Source:MGI Symbol;Acc:MGI:1917345]	5	31452436	31481749	+	-0.971938	0.000223366	-0.551182	0.0151512
Zfp942	ENSMUSG00000071267	zinc finger protein 942 [Source:MGI Symbol;Acc:MGI:1920483]	17	21926960	21962464	-	-0.971771	0.00532406
5730419I09Rik	ENSMUSG00000030279	RIKEN cDNA 5730419I09 gene [Source:MGI Symbol;Acc:MGI:1921991]	6	143010920	143100107	-	-0.970851	0.0013584	-1.24822	4.44818e-07
Prdm2	ENSMUSG00000057637	PR domain containing 2, with ZNF domain [Source:MGI Symbol;Acc:MGI:107628]	4	143107391	143212995	-	-0.970229	0.000130405
Pygo2	ENSMUSG00000047824	pygopus 2 [Source:MGI Symbol;Acc:MGI:1916161]	3	89430214	89435128	+	-0.969966	0.00367482
Cecr5	ENSMUSG00000058979	cat eye syndrome chromosome region, candidate 5 homolog (human) [Source:MGI Symbol;Acc:MGI:2136976]	6	120509494	120531319	-	-0.969839	0.0109296
Zfp110	ENSMUSG00000058638	zinc finger protein 110 [Source:MGI Symbol;Acc:MGI:1890378]	7	12834761	12850577	+	-0.969508	9.06028e-05
Sf1	ENSMUSG00000024949	splicing factor 1 [Source:MGI Symbol;Acc:MGI:1095403]	19	6363690	6378030	+	-0.968997	0.000187653
Smad1	ENSMUSG00000031681	MAD homolog 1 (Drosophila) [Source:MGI Symbol;Acc:MGI:109452]	8	79338395	79399518	-	-0.967039	9.63831e-06
Ppapdc2	ENSMUSG00000040105	phosphatidic acid phosphatase type 2 domain containing 2 [Source:MGI Symbol;Acc:MGI:1921661]	19	28963920	28966798	+	-0.967028	0.00998201
Nlrp10	ENSMUSG00000049709	NLR family, pyrin domain containing 10 [Source:MGI Symbol;Acc:MGI:2444084]	7	108921860	108930158	-	-0.966727	0.0159723	-1.30636	3.82616e-07
Fastkd3	ENSMUSG00000021532	FAST kinase domains 3 [Source:MGI Symbol;Acc:MGI:1916827]	13	68582248	68592279	+	-0.966436	0.000873577	0.803752	2.05453e-05
Gm20696	ENSMUSG00000030068	predicted gene 20696 [Source:MGI Symbol;Acc:MGI:5313143]	6	99257484	99666797	-	-0.966108	0.0131075	-0.783194	0.00319688
Chd8	ENSMUSG00000053754	chromodomain helicase DNA binding protein 8 [Source:MGI Symbol;Acc:MGI:1915022]	14	52198151	52237791	-	-0.965998	0.000509831
Arl6ip6	ENSMUSG00000026960	ADP-ribosylation factor-like 6 interacting protein 6 [Source:MGI Symbol;Acc:MGI:1929507]	2	53191726	53219220	+	-0.965296	0.000351692
Usp53	ENSMUSG00000039701	ubiquitin specific peptidase 53 [Source:MGI Symbol;Acc:MGI:2139607]	3	122933601	122984447	-	-0.964702	0.0300981
2610021A01Rik	ENSMUSG00000091474	RIKEN cDNA 2610021A01 gene [Source:MGI Symbol;Acc:MGI:1922662]	7	41599261	41628533	+	-0.964524	0.00663179
Gzf1	ENSMUSG00000027439	GDNF-inducible zinc finger protein 1 [Source:MGI Symbol;Acc:MGI:1921783]	2	148681023	148692949	+	-0.964142	0.000169808	-0.544498	0.0125479
E2f3	ENSMUSG00000016477	E2F transcription factor 3 [Source:MGI Symbol;Acc:MGI:1096340]	13	29906575	29985668	-	-0.963718	0.000183737	0.682067	2.2163e-05
Mns1	ENSMUSG00000032221	meiosis-specific nuclear structural protein 1 [Source:MGI Symbol;Acc:MGI:107933]	9	72438529	72458574	+	-0.963694	0.00713409	-1.98774	3.67083e-20
Zfp799	ENSMUSG00000095253	zinc finger protein 799 [Source:MGI Symbol;Acc:MGI:2443934]	17	32815455	32822200	-	-0.96282	0.0255991	-0.642078	0.0316407
Hcfc1	ENSMUSG00000031386	host cell factor C1 [Source:MGI Symbol;Acc:MGI:105942]	X	73942792	73966357	-	-0.962612	3.42272e-05
Lrsam1	ENSMUSG00000026792	leucine rich repeat and sterile alpha motif containing 1 [Source:MGI Symbol;Acc:MGI:2684789]	2	32925216	32961614	-	-0.962373	0.00628306
Tbccd1	ENSMUSG00000004462	TBCC domain containing 1 [Source:MGI Symbol;Acc:MGI:1917823]	16	22813215	22857569	-	-0.962279	0.00567809
38777	ENSMUSG00000039100	membrane-associated ring finger (C3HC4) 6 [Source:MGI Symbol;Acc:MGI:2442773]	15	31455899	31531037	-	-0.962143	1.97071e-05
Ippk	ENSMUSG00000021385	inositol 1,3,4,5,6-pentakisphosphate 2-kinase [Source:MGI Symbol;Acc:MGI:1922928]	13	49421311	49462990	+	-0.961345	0.00445192
Dapk1	ENSMUSG00000021559	death associated protein kinase 1 [Source:MGI Symbol;Acc:MGI:1916885]	13	60601947	60763185	+	-0.961331	3.08375e-06	-0.718636	0.000162709
Zbtb37	ENSMUSG00000043467	zinc finger and BTB domain containing 37 [Source:MGI Symbol;Acc:MGI:2444467]	1	161008794	161034849	-	-0.961314	0.0177607	-0.823989	0.00131276
Lrrc42	ENSMUSG00000028617	leucine rich repeat containing 42 [Source:MGI Symbol;Acc:MGI:1925059]	4	107233514	107253532	-	-0.961198	0.0279421
Ctbp2	ENSMUSG00000030970	C-terminal binding protein 2 [Source:MGI Symbol;Acc:MGI:1201686]	7	132987563	133124354	-	-0.960695	8.52822e-06
Taf5	ENSMUSG00000025049	TAF5 RNA polymerase II, TATA box binding protein (TBP)-associated factor [Source:MGI Symbol;Acc:MGI:2442144]	19	47067748	47083479	+	-0.960599	0.0103677	-0.728116	0.000916662
Fam50a	ENSMUSG00000001962	family with sequence similarity 50, member A [Source:MGI Symbol;Acc:MGI:1351626]	X	74313033	74320149	+	-0.959768	0.000958308
Isca1	ENSMUSG00000044792	iron-sulfur cluster assembly 1 homolog (S. cerevisiae) [Source:MGI Symbol;Acc:MGI:1916296]	13	59755409	59769810	-	-0.95975	0.00310306
Mast2	ENSMUSG00000003810	microtubule associated serine/threonine kinase 2 [Source:MGI Symbol;Acc:MGI:894676]	4	116306762	116464183	-	-0.959541	0.00186998	0.601809	0.00582811
Baiap2	ENSMUSG00000025372	brain-specific angiogenesis inhibitor 1-associated protein 2 [Source:MGI Symbol;Acc:MGI:2137336]	11	119942763	120006782	+	-0.959411	0.0133641	-0.877445	2.05118e-06
Smarcc2	ENSMUSG00000025369	SWI/SNF related, matrix associated, actin dependent regulator of chromatin, subfamily c, member 2 [Source:MGI Symbol;Acc:MGI:1915344]	10	128459236	128490173	+	-0.959407	7.9218e-06
Tmem65	ENSMUSG00000062373	transmembrane protein 65 [Source:MGI Symbol;Acc:MGI:1922118]	15	58782269	58823530	-	-0.959189	0.00015055
Nin	ENSMUSG00000021068	ninein [Source:MGI Symbol;Acc:MGI:105108]	12	70011435	70111925	-	-0.958968	9.31053e-05	-0.794674	1.68733e-05
Usp31	ENSMUSG00000063317	ubiquitin specific peptidase 31 [Source:MGI Symbol;Acc:MGI:1923429]	7	121642021	121707253	-	-0.958715	0.000112842
Hnrnph3	ENSMUSG00000020069	heterogeneous nuclear ribonucleoprotein H3 [Source:MGI Symbol;Acc:MGI:1926462]	10	63014664	63024217	-	-0.958631	0.00394758
Taf3	ENSMUSG00000025782	TAF3 RNA polymerase II, TATA box binding protein (TBP)-associated factor [Source:MGI Symbol;Acc:MGI:2388097]	2	9914552	10048596	-	-0.95862	0.00642363
Dhcr24	ENSMUSG00000034926	24-dehydrocholesterol reductase [Source:MGI Symbol;Acc:MGI:1922004]	4	106561038	106589113	+	-0.957958	6.6376e-05
Ncl	ENSMUSG00000026234	nucleolin [Source:MGI Symbol;Acc:MGI:97286]	1	86344719	86359455	-	-0.957531	0.00222568
BC046404	ENSMUSG00000046417	cDNA sequence BC046404 [Source:MGI Symbol;Acc:MGI:2682293]	11	62604884	62648523	-	-0.957233	0.0214207	-0.732497	0.0403622
Slc35d1	ENSMUSG00000028521	solute carrier family 35 (UDP-glucuronic acid/UDP-N-acetylgalactosamine dual transporter), member D1 [Source:MGI Symbol;Acc:MGI:2140361]	4	103170649	103215164	-	-0.956502	0.0452961
Zfp933	ENSMUSG00000059423	zinc finger protein 933 [Source:MGI Symbol;Acc:MGI:1922865]	4	147822986	147848366	-	-0.955491	0.000576041
Ceacam1	ENSMUSG00000074272	carcinoembryonic antigen-related cell adhesion molecule 1 [Source:MGI Symbol;Acc:MGI:1347245]	7	25461702	25477625	-	-0.955311	0.0315864
Atg4c	ENSMUSG00000028550	autophagy-related 4C (yeast) [Source:MGI Symbol;Acc:MGI:2651854]	4	99193934	99259787	+	-0.954568	0.0029526
Prrc2a	ENSMUSG00000024393	proline-rich coiled-coil 2A [Source:MGI Symbol;Acc:MGI:1915467]	17	35149076	35164897	-	-0.954261	0.00784874
Fam175a	ENSMUSG00000035234	family with sequence similarity 175, member A [Source:MGI Symbol;Acc:MGI:1917931]	5	100805192	100820965	-	-0.95424	0.0015486
Ndor1	ENSMUSG00000006471	NADPH dependent diflavin oxidoreductase 1 [Source:MGI Symbol;Acc:MGI:1926047]	2	25244821	25256022	-	-0.953912	0.0195223
Rfc1	ENSMUSG00000029191	replication factor C (activator 1) 1 [Source:MGI Symbol;Acc:MGI:97891]	5	65261852	65335670	-	-0.953637	4.88035e-05
Dok3	ENSMUSG00000035711	docking protein 3 [Source:MGI Symbol;Acc:MGI:1351490]	13	55523235	55528538	-	-0.953121	0.0100483	0.398121	0.02136
Mta3	ENSMUSG00000055817	metastasis associated 3 [Source:MGI Symbol;Acc:MGI:2151172]	17	83706163	83821516	+	-0.952811	2.18683e-05
Toe1	ENSMUSG00000028688	target of EGR1, member 1 (nuclear) [Source:MGI Symbol;Acc:MGI:1915526]	4	116794310	116807640	-	-0.952626	0.000755152
Nol9	ENSMUSG00000028948	nucleolar protein 9 [Source:MGI Symbol;Acc:MGI:1921285]	4	152039321	152061494	+	-0.951398	0.000203034	0.394961	0.0033794
Slc12a7	ENSMUSG00000017756	solute carrier family 12, member 7 [Source:MGI Symbol;Acc:MGI:1342283]	13	73763697	73816743	+	-0.951379	0.00223399	1.21394	2.36469e-06
Prps1l3	ENSMUSG00000079104	phosphoribosyl pyrophosphate synthetase 1-like 3 [Source:MGI Symbol;Acc:MGI:3779453]	12	57230412	57239882	+	-0.951253	6.56573e-05
Nfx1	ENSMUSG00000028423	nuclear transcription factor, X-box binding 1 [Source:MGI Symbol;Acc:MGI:1921414]	4	40970906	41025993	+	-0.95003	8.47468e-06
Ubxn7	ENSMUSG00000053774	UBX domain protein 7 [Source:MGI Symbol;Acc:MGI:2146388]	16	32332252	32393747	+	-0.949764	1.57943e-05	-0.992084	3.70891e-06
Ric8b	ENSMUSG00000035620	resistance to inhibitors of cholinesterase 8 homolog B (C. elegans) [Source:MGI Symbol;Acc:MGI:2682307]	10	84917616	85016446	+	-0.949582	0.000690147
Polg	ENSMUSG00000039176	polymerase (DNA directed), gamma [Source:MGI Symbol;Acc:MGI:1196389]	7	79448791	79466362	-	-0.947432	0.000112818	-0.615231	0.00323286
Nufip2	ENSMUSG00000037857	nuclear fragile X mental retardation protein interacting protein 2 [Source:MGI Symbol;Acc:MGI:1915814]	11	77686155	77712741	+	-0.947011	7.93823e-06
Mras	ENSMUSG00000032470	muscle and microspikes RAS [Source:MGI Symbol;Acc:MGI:1100856]	9	99385422	99436881	-	-0.946904	0.0378602	-1.02076	0.00378947
Akap11	ENSMUSG00000022016	A kinase (PRKA) anchor protein 11 [Source:MGI Symbol;Acc:MGI:2684060]	14	78492246	78536860	-	-0.946682	1.5188e-05
Dnajb9	ENSMUSG00000014905	DnaJ (Hsp40) homolog, subfamily B, member 9 [Source:MGI Symbol;Acc:MGI:1351618]	12	44205897	44210068	-	-0.9465	0.00692628
Snapc4	ENSMUSG00000036281	small nuclear RNA activating complex, polypeptide 4 [Source:MGI Symbol;Acc:MGI:2443935]	2	26362765	26380653	-	-0.944683	0.00213035
Aak1	ENSMUSG00000057230	AP2 associated kinase 1 [Source:MGI Symbol;Acc:MGI:1098687]	6	86849517	86991864	+	-0.94425	0.0207475
Ift140	ENSMUSG00000024169	intraflagellar transport 140 homolog (Chlamydomonas) [Source:MGI Symbol;Acc:MGI:2146906]	17	25016091	25099495	+	-0.944152	0.00666488	-1.16619	1.10296e-08
Ccnk	ENSMUSG00000021258	cyclin K [Source:MGI Symbol;Acc:MGI:1276106]	12	108179738	108203359	+	-0.943739	0.0375377
Vav2	ENSMUSG00000009621	vav 2 oncogene [Source:MGI Symbol;Acc:MGI:102718]	2	27262104	27427033	-	-0.943627	0.00218708
Zfp709	ENSMUSG00000056019	zinc finger protein 709 [Source:MGI Symbol;Acc:MGI:2384299]	8	71887264	71890912	+	-0.942915	0.0301008
Dgcr8	ENSMUSG00000022718	DiGeorge syndrome critical region gene 8 [Source:MGI Symbol;Acc:MGI:2151114]	16	18253948	18289249	-	-0.942647	0.000220479	-0.90614	1.49779e-07
Osbpl2	ENSMUSG00000039050	oxysterol binding protein-like 2 [Source:MGI Symbol;Acc:MGI:2442832]	2	180119306	180162680	+	-0.942438	0.000209867
Klhl17	ENSMUSG00000078484	kelch-like 17 (Drosophila) [Source:MGI Symbol;Acc:MGI:2678948]	4	156229044	156234857	-	-0.94239	0.014214	-0.568585	0.030151
Zfp217	ENSMUSG00000052056	zinc finger protein 217 [Source:MGI Symbol;Acc:MGI:2685408]	2	170108643	170148103	-	-0.941935	0.000462804	-0.486039	0.0429537
Ssx2ip	ENSMUSG00000036825	synovial sarcoma, X breakpoint 2 interacting protein [Source:MGI Symbol;Acc:MGI:2139150]	3	146404642	146440139	+	-0.941455	0.00635571
Smad5	ENSMUSG00000021540	MAD homolog 5 (Drosophila) [Source:MGI Symbol;Acc:MGI:1328787]	13	56703010	56742377	+	-0.941067	0.000607815
Synrg	ENSMUSG00000034940	synergin, gamma [Source:MGI Symbol;Acc:MGI:1354742]	11	83964428	84044578	+	-0.940921	0.002132
Fam53b	ENSMUSG00000030956	family with sequence similarity 53, member B [Source:MGI Symbol;Acc:MGI:1925188]	7	132712082	132813886	-	-0.940365	0.00915379	-0.635437	0.0228243
Sulf2	ENSMUSG00000006800	sulfatase 2 [Source:MGI Symbol;Acc:MGI:1919293]	2	166073089	166155663	-	-0.940352	3.01844e-06	-2.00199	1.12698e-23
Zfp944	ENSMUSG00000033972	zinc finger protein 944 [Source:MGI Symbol;Acc:MGI:2442394]	17	22337989	22361400	-	-0.940007	0.00609176
Txndc11	ENSMUSG00000022498	thioredoxin domain containing 11 [Source:MGI Symbol;Acc:MGI:1923620]	16	11074911	11134650	-	-0.938241	0.000630367	0.404233	0.0106018
Rad54l	ENSMUSG00000028702	RAD54 like (S. cerevisiae) [Source:MGI Symbol;Acc:MGI:894697]	4	116094264	116123690	-	-0.937981	0.000378784	-0.736874	0.00244563
Ccnd3	ENSMUSG00000034165	cyclin D3 [Source:MGI Symbol;Acc:MGI:88315]	17	47505051	47599683	+	-0.937268	0.00164423	0.446177	0.00909376
Trrap	ENSMUSG00000045482	transformation/transcription domain-associated protein [Source:MGI Symbol;Acc:MGI:2153272]	5	144768092	144859778	+	-0.937191	0.00322088
Lrrc20	ENSMUSG00000037151	leucine rich repeat containing 20 [Source:MGI Symbol;Acc:MGI:2387182]	10	61475833	61582226	+	-0.936677	0.0358362
Topbp1	ENSMUSG00000032555	topoisomerase (DNA) II binding protein 1 [Source:MGI Symbol;Acc:MGI:1920018]	9	103305215	103350432	+	-0.936626	0.0010605	-0.891356	2.91174e-07
Golim4	ENSMUSG00000034109	golgi integral membrane protein 4 [Source:MGI Symbol;Acc:MGI:1920374]	3	75876183	75956949	-	-0.93661	0.000205085
Coq10a	ENSMUSG00000039914	coenzyme Q10 homolog A (yeast) [Source:MGI Symbol;Acc:MGI:2684847]	10	128363097	128370032	-	-0.936604	0.0362804
Mapk14	ENSMUSG00000053436	mitogen-activated protein kinase 14 [Source:MGI Symbol;Acc:MGI:1346865]	17	28691342	28748404	+	-0.93644	5.8522e-05
Fam193a	ENSMUSG00000037210	family with sequence similarity 193, member A [Source:MGI Symbol;Acc:MGI:2447768]	5	34426337	34485747	+	-0.936435	0.00117178
Ccnt1	ENSMUSG00000011960	cyclin T1 [Source:MGI Symbol;Acc:MGI:1328363]	15	98538689	98570923	-	-0.936421	6.88507e-05
Steap3	ENSMUSG00000026389	STEAP family member 3 [Source:MGI Symbol;Acc:MGI:1915678]	1	120190757	120272705	-	-0.936095	0.0349395	0.690131	0.000344753
Nasp	ENSMUSG00000028693	nuclear autoantigenic sperm protein (histone-binding) [Source:MGI Symbol;Acc:MGI:1355328]	4	116601052	116627941	-	-0.935579	2.30393e-05
Golm1	ENSMUSG00000021556	golgi membrane protein 1 [Source:MGI Symbol;Acc:MGI:1917329]	13	59634996	59675784	-	-0.935352	0.00205693	-0.895816	6.59912e-07
St3gal2	ENSMUSG00000031749	ST3 beta-galactoside alpha-2,3-sialyltransferase 2 [Source:MGI Symbol;Acc:MGI:99427]	8	110919922	110972480	+	-0.935217	0.0174892
Zfp619	ENSMUSG00000068959	zinc finger protein 619 [Source:MGI Symbol;Acc:MGI:1917477]	7	39517766	39540420	+	-0.935094	0.0175826
BC017158	ENSMUSG00000030780	cDNA sequence BC017158 [Source:MGI Symbol;Acc:MGI:2384572]	7	128271379	128298170	-	-0.935016	0.00728828
Scai	ENSMUSG00000035236	suppressor of cancer cell invasion [Source:MGI Symbol;Acc:MGI:2443716]	2	39066214	39190730	-	-0.934664	0.00178322	-1.51046	2.12349e-09
Tnfaip8	ENSMUSG00000062210	tumor necrosis factor, alpha-induced protein 8 [Source:MGI Symbol;Acc:MGI:2147191]	18	49979427	50107173	+	-0.934633	1.98418e-06
Gon4l	ENSMUSG00000054199	gon-4-like (C.elegans) [Source:MGI Symbol;Acc:MGI:1917579]	3	88835231	88910103	+	-0.933965	8.7863e-05
Rnmtl1	ENSMUSG00000038046	RNA methyltransferase like 1 [Source:MGI Symbol;Acc:MGI:1914640]	11	76243715	76250619	+	-0.933733	0.0187467	1.07179	2.58849e-06
Nek2	ENSMUSG00000026622	NIMA (never in mitosis gene a)-related expressed kinase 2 [Source:MGI Symbol;Acc:MGI:109359]	1	191821444	191833050	+	-0.933447	0.0306297	-2.26854	2.17995e-38
Smurf2	ENSMUSG00000018363	SMAD specific E3 ubiquitin protein ligase 2 [Source:MGI Symbol;Acc:MGI:1913563]	11	106820066	106920715	-	-0.933261	4.86127e-05
Slc35e1	ENSMUSG00000019731	solute carrier family 35, member E1 [Source:MGI Symbol;Acc:MGI:2142403]	8	72480641	72492614	-	-0.933217	0.000105336
Mettl14	ENSMUSG00000028114	methyltransferase like 14 [Source:MGI Symbol;Acc:MGI:2442926]	3	123364645	123385990	-	-0.933089	0.00225384
Ncoa2	ENSMUSG00000005886	nuclear receptor coactivator 2 [Source:MGI Symbol;Acc:MGI:1276533]	1	13139105	13374083	-	-0.93273	0.000235988
Dip2a	ENSMUSG00000020231	DIP2 disco-interacting protein 2 homolog A (Drosophila) [Source:MGI Symbol;Acc:MGI:2385920]	10	76259429	76345291	-	-0.932047	0.00359916
Cul7	ENSMUSG00000038545	cullin 7 [Source:MGI Symbol;Acc:MGI:1913765]	17	46650337	46664364	+	-0.931982	0.01717	-1.46587	3.34462e-16
Wdr90	ENSMUSG00000073434	WD repeat domain 90 [Source:MGI Symbol;Acc:MGI:1921267]	17	25844771	25861501	-	-0.931799	0.0472895	-1.79924	5.1495e-11
Zfp677	ENSMUSG00000062743	zinc finger protein 677 [Source:MGI Symbol;Acc:MGI:3053207]	17	21383748	21399265	+	-0.931593	0.0158304
Diexf	ENSMUSG00000016181	digestive organ expansion factor homolog (zebrafish) [Source:MGI Symbol;Acc:MGI:2138080]	1	193104403	193130251	-	-0.931529	0.00519813
Dctn1	ENSMUSG00000031865	dynactin 1 [Source:MGI Symbol;Acc:MGI:107745]	6	83165920	83200117	+	-0.930712	0.00913414
Igfbp4	ENSMUSG00000017493	insulin-like growth factor binding protein 4 [Source:MGI Symbol;Acc:MGI:96439]	11	99041244	99054392	+	-0.929337	6.57732e-05	-2.31893	3.76162e-25
Tardbp	ENSMUSG00000041459	TAR DNA binding protein [Source:MGI Symbol;Acc:MGI:2387629]	4	148612382	148627019	-	-0.92913	0.000426918
Fut7	ENSMUSG00000036587	fucosyltransferase 7 [Source:MGI Symbol;Acc:MGI:107692]	2	25423267	25426374	+	-0.929079	0.00815255	-1.34446	3.17288e-09
Map3k3	ENSMUSG00000020700	mitogen-activated protein kinase kinase kinase 3 [Source:MGI Symbol;Acc:MGI:1346874]	11	106084613	106155446	+	-0.929067	0.000506933
H1f0	ENSMUSG00000096210	H1 histone family, member 0 [Source:MGI Symbol;Acc:MGI:95893]	15	79028212	79030498	+	-0.928583	0.00233702	-0.735978	0.00394243
Cd244	ENSMUSG00000004709	CD244 natural killer cell receptor 2B4 [Source:MGI Symbol;Acc:MGI:109294]	1	171559193	171585318	+	-0.928406	0.0079902
Hsph1	ENSMUSG00000029657	heat shock 105kDa/110kDa protein 1 [Source:MGI Symbol;Acc:MGI:105053]	5	149614287	149636376	-	-0.92839	0.00211602	1.20189	5.17073e-09
Trp53bp2	ENSMUSG00000026510	transformation related protein 53 binding protein 2 [Source:MGI Symbol;Acc:MGI:2138319]	1	182409172	182462432	+	-0.928348	0.0170903
Umps	ENSMUSG00000022814	uridine monophosphate synthetase [Source:MGI Symbol;Acc:MGI:1298388]	16	33954782	33967038	-	-0.928216	1.64731e-05
Zfp292	ENSMUSG00000039967	zinc finger protein 292 [Source:MGI Symbol;Acc:MGI:1353423]	4	34803113	34882960	-	-0.928133	5.25887e-05	-0.565752	0.0128259
Nt5dc3	ENSMUSG00000054027	5'-nucleotidase domain containing 3 [Source:MGI Symbol;Acc:MGI:3513266]	10	86779005	86838389	+	-0.927285	0.0196257
Ccdc61	ENSMUSG00000074358	coiled-coil domain containing 61 [Source:MGI Symbol;Acc:MGI:2685005]	7	18890883	18910415	-	-0.927072	0.032754	-0.725239	0.0195453
Pcyox1l	ENSMUSG00000024579	prenylcysteine oxidase 1 like [Source:MGI Symbol;Acc:MGI:3606062]	18	61696837	61707635	-	-0.927058	0.0472091	-1.22506	0.0001991
Tmem71	ENSMUSG00000036944	transmembrane protein 71 [Source:MGI Symbol;Acc:MGI:2146049]	15	66526212	66561046	-	-0.926126	0.0390622	-2.56341	0
Zfp322a	ENSMUSG00000046351	zinc finger protein 322A [Source:MGI Symbol;Acc:MGI:2442566]	13	23353103	23369208	-	-0.925394	0.00100015
Zfp58	ENSMUSG00000071291	zinc finger protein 58 [Source:MGI Symbol;Acc:MGI:99205]	13	67490167	67526151	-	-0.924647	0.0362793
Brd8	ENSMUSG00000003778	bromodomain containing 8 [Source:MGI Symbol;Acc:MGI:1925906]	18	34598615	34624601	-	-0.924552	3.90355e-06	-0.671842	0.00021051
Chst14	ENSMUSG00000074916	carbohydrate (N-acetylgalactosamine 4-0) sulfotransferase 14 [Source:MGI Symbol;Acc:MGI:1919386]	2	118926497	118928585	+	-0.924395	0.0306237	0.646377	0.0046558
Tcerg1	ENSMUSG00000024498	transcription elongation regulator 1 (CA150) [Source:MGI Symbol;Acc:MGI:1926421]	18	42511510	42575551	+	-0.923338	2.02184e-05
Mavs	ENSMUSG00000037523	mitochondrial antiviral signaling protein [Source:MGI Symbol;Acc:MGI:2444773]	2	131234063	131248025	+	-0.923222	0.000403901
Phf3	ENSMUSG00000048874	PHD finger protein 3 [Source:MGI Symbol;Acc:MGI:2446126]	1	30802342	30863256	-	-0.923014	3.51339e-05
Cfl2	ENSMUSG00000062929	cofilin 2, muscle [Source:MGI Symbol;Acc:MGI:101763]	12	54858817	54862877	-	-0.922934	0.00150623
Grk6	ENSMUSG00000074886	G protein-coupled receptor kinase 6 [Source:MGI Symbol;Acc:MGI:1347078]	13	55445334	55460925	+	-0.922649	0.00268305	-0.905891	7.89759e-06
Slc25a15	ENSMUSG00000031482	solute carrier family 25 (mitochondrial carrier ornithine transporter), member 15 [Source:MGI Symbol;Acc:MGI:1342274]	8	22375554	22398621	-	-0.922141	0.0170053
St8sia4	ENSMUSG00000040710	ST8 alpha-N-acetyl-neuraminide alpha-2,8-sialyltransferase 4 [Source:MGI Symbol;Acc:MGI:106018]	1	95587684	95667594	-	-0.922064	0.00117178	-2.07336	7.30372e-33
Phrf1	ENSMUSG00000038611	PHD and ring finger domains 1 [Source:MGI Symbol;Acc:MGI:2141847]	7	141228784	141262750	+	-0.921036	0.000311766
Hnrnpa3	ENSMUSG00000059005	heterogeneous nuclear ribonucleoprotein A3 [Source:MGI Symbol;Acc:MGI:1917171]	2	75659261	75669407	+	-0.92097	0.00690244
Slc35e3	ENSMUSG00000060181	solute carrier family 35, member E3 [Source:MGI Symbol;Acc:MGI:2448489]	10	117733679	117746358	-	-0.920421	0.0278694
AW146020	ENSMUSG00000035125	expressed sequence AW146020 [Source:MGI Symbol;Acc:MGI:2141656]	6	81923669	81959915	+	-0.920098	0.000791405
Rasal3	ENSMUSG00000052142	RAS protein activator like 3 [Source:MGI Symbol;Acc:MGI:2444128]	17	32390659	32403583	-	-0.919655	0.00326053	-0.825819	0.000219899
Cyb5d1	ENSMUSG00000044795	cytochrome b5 domain containing 1 [Source:MGI Symbol;Acc:MGI:2685586]	11	69391925	69395631	-	-0.918446	0.0191176
Jmjd6	ENSMUSG00000056962	jumonji domain containing 6 [Source:MGI Symbol;Acc:MGI:1858910]	11	116837432	116843449	-	-0.918443	0.00811436	0.368579	0.0299977
Gpsm3	ENSMUSG00000034786	G-protein signalling modulator 3 (AGS3-like, C. elegans) [Source:MGI Symbol;Acc:MGI:2146785]	17	34589806	34591754	+	-0.917839	0.0421067
Kctd9	ENSMUSG00000034327	potassium channel tetramerisation domain containing 9 [Source:MGI Symbol;Acc:MGI:2145579]	14	67715937	67742310	+	-0.917156	0.00551394	-1.00612	1.35754e-07
Ywhae	ENSMUSG00000020849	tyrosine 3-monooxygenase/tryptophan 5-monooxygenase activation protein, epsilon polypeptide [Source:MGI Symbol;Acc:MGI:894689]	11	75732869	75765845	+	-0.916844	0.00828292
Nol12	ENSMUSG00000033099	nucleolar protein 12 [Source:MGI Symbol;Acc:MGI:2146285]	15	78934933	78943634	+	-0.916355	0.0174138
Gpatch8	ENSMUSG00000034621	G patch domain containing 8 [Source:MGI Symbol;Acc:MGI:1918667]	11	102475915	102556392	-	-0.915983	0.000146053
Ipo9	ENSMUSG00000041879	importin 9 [Source:MGI Symbol;Acc:MGI:1918944]	1	135382312	135430499	-	-0.915519	0.000268283
Cenpo	ENSMUSG00000020652	centromere protein O [Source:MGI Symbol;Acc:MGI:1923800]	12	4196004	4234294	-	-0.914646	0.000650068	-1.05309	5.65666e-08
Sort1	ENSMUSG00000068747	sortilin 1 [Source:MGI Symbol;Acc:MGI:1338015]	3	108284091	108361511	+	-0.913634	0.0134768	-3.86178	0
Kif2a	ENSMUSG00000021693	kinesin family member 2A [Source:MGI Symbol;Acc:MGI:108390]	13	106958996	107022126	-	-0.913427	0.000142868
Marveld1	ENSMUSG00000044345	MARVEL (membrane-associating) domain containing 1 [Source:MGI Symbol;Acc:MGI:2147570]	19	42147400	42151695	+	-0.913338	0.00723389	-1.28988	5.56102e-11
Bivm	ENSMUSG00000041684	basic, immunoglobulin-like variable motif containing [Source:MGI Symbol;Acc:MGI:2179809]	1	44118957	44144770	+	-0.912928	0.0148326	-0.612614	0.00678795
Rab14	ENSMUSG00000026878	RAB14, member RAS oncogene family [Source:MGI Symbol;Acc:MGI:1915615]	2	35180205	35201120	-	-0.912737	0.000376488
Hist4h4	ENSMUSG00000096010	histone cluster 4, H4 [Source:MGI Symbol;Acc:MGI:2448443]	6	136801553	136804431	-	-0.912656	0.0133253	-1.59275	4.00571e-08
Sh3pxd2b	ENSMUSG00000040711	SH3 and PX domains 2B [Source:MGI Symbol;Acc:MGI:2442062]	11	32347820	32428173	+	-0.912259	0.000383468
Tcf19	ENSMUSG00000050410	transcription factor 19 [Source:MGI Symbol;Acc:MGI:103180]	17	35512734	35516824	-	-0.912133	0.00449894	-1.13847	6.731e-06
Jrkl	ENSMUSG00000079083	jerky homolog-like (mouse) [Source:MGI Symbol;Acc:MGI:1924782]	9	13242790	13245741	-	-0.911575	0.00866595
Mtr	ENSMUSG00000021311	5-methyltetrahydrofolate-homocysteine methyltransferase [Source:MGI Symbol;Acc:MGI:894292]	13	12186542	12258113	-	-0.910978	0.000774231	-0.543346	0.0219658
Rbl2	ENSMUSG00000031666	retinoblastoma-like 2 [Source:MGI Symbol;Acc:MGI:105085]	8	91070057	91123844	+	-0.910628	0.000740325	-0.913453	3.40834e-07
2810006K23Rik	ENSMUSG00000047635	RIKEN cDNA 2810006K23 gene [Source:MGI Symbol;Acc:MGI:1919900]	5	124328089	124341844	+	-0.910416	0.0235204
2510012J08Rik	ENSMUSG00000034889	RIKEN cDNA 2510012J08 gene [Source:MGI Symbol;Acc:MGI:1917562]	10	81321103	81326251	+	-0.910355	0.00108646
Abca2	ENSMUSG00000026944	ATP-binding cassette, sub-family A (ABC1), member 2 [Source:MGI Symbol;Acc:MGI:99606]	2	25428703	25448540	+	-0.910007	0.00153029	-1.07831	9.74776e-07
Nxt1	ENSMUSG00000036992	NTF2-related export protein 1 [Source:MGI Symbol;Acc:MGI:1929619]	2	148672601	148676027	+	-0.909992	0.00466488
Ttl	ENSMUSG00000027394	tubulin tyrosine ligase [Source:MGI Symbol;Acc:MGI:1916987]	2	129065942	129096283	+	-0.909385	0.00520343
Zfp90	ENSMUSG00000031907	zinc finger protein 90 [Source:MGI Symbol;Acc:MGI:104786]	8	106415339	106425889	+	-0.909381	0.00180602
Slc7a6	ENSMUSG00000031904	solute carrier family 7 (cationic amino acid transporter, y+ system), member 6 [Source:MGI Symbol;Acc:MGI:2142598]	8	106168875	106198704	+	-0.908109	0.00131724	0.613352	0.00130449
Siva1	ENSMUSG00000064326	SIVA1, apoptosis-inducing factor [Source:MGI Symbol;Acc:MGI:1353606]	12	112644828	112649152	+	-0.907773	0.00128799
Mki67	ENSMUSG00000031004	antigen identified by monoclonal antibody Ki 67 [Source:MGI Symbol;Acc:MGI:106035]	7	135689788	135716379	-	-0.907323	0.00688154	-2.6815	0
mt-Nd2	ENSMUSG00000064345	mitochondrially encoded NADH dehydrogenase 2 [Source:MGI Symbol;Acc:MGI:102500]	MT	3914	4951	+	-0.905883	0.0198953
Pelp1	ENSMUSG00000018921	proline, glutamic acid and leucine rich protein 1 [Source:MGI Symbol;Acc:MGI:1922523]	11	70392883	70410031	-	-0.905673	0.0230208
Arsb	ENSMUSG00000042082	arylsulfatase B [Source:MGI Symbol;Acc:MGI:88075]	13	93771679	93943016	+	-0.905295	0.00587559	-1.05613	1.544e-05
Khsrp	ENSMUSG00000007670	KH-type splicing regulatory protein [Source:MGI Symbol;Acc:MGI:1336214]	17	57021058	57031507	-	-0.904765	0.000624709
Usp21	ENSMUSG00000053483	ubiquitin specific peptidase 21 [Source:MGI Symbol;Acc:MGI:1353665]	1	171281945	171287991	-	-0.903711	0.0426318
Trappc5	ENSMUSG00000040236	trafficking protein particle complex 5 [Source:MGI Symbol;Acc:MGI:1913932]	8	3676299	3681255	+	-0.903539	0.00427244
Ap1b1	ENSMUSG00000009090	adaptor protein complex AP-1, beta 1 subunit [Source:MGI Symbol;Acc:MGI:1096368]	11	4986824	5042791	+	-0.903307	0.000789724
Mrpl49	ENSMUSG00000007338	mitochondrial ribosomal protein L49 [Source:MGI Symbol;Acc:MGI:108180]	19	6053630	6057751	-	-0.903079	0.00538213
D930015E06Rik	ENSMUSG00000033767	RIKEN cDNA D930015E06 gene [Source:MGI Symbol;Acc:MGI:2443399]	3	83898287	84040161	-	-0.902874	0.0130458	-0.943853	2.70269e-07
Eps8	ENSMUSG00000015766	epidermal growth factor receptor pathway substrate 8 [Source:MGI Symbol;Acc:MGI:104684]	6	137477245	137654876	-	-0.902726	0.00752921	-0.502096	0.0315044
Fam199x	ENSMUSG00000042595	family with sequence similarity 199, X-linked [Source:MGI Symbol;Acc:MGI:2384304]	X	137049594	137082503	+	-0.901383	0.00344479	-1.11154	0.000174102
Iqcc	ENSMUSG00000040795	IQ motif containing C [Source:MGI Symbol;Acc:MGI:2446212]	4	129615126	129619099	-	-0.901167	0.0404246
Taok2	ENSMUSG00000059981	TAO kinase 2 [Source:MGI Symbol;Acc:MGI:1915919]	7	126865678	126884703	-	-0.900959	8.83449e-05
Cbl	ENSMUSG00000034342	Casitas B-lineage lymphoma [Source:MGI Symbol;Acc:MGI:88279]	9	44149262	44234046	-	-0.900609	0.000744895
Zfp384	ENSMUSG00000038346	zinc finger protein 384 [Source:MGI Symbol;Acc:MGI:2443203]	6	125009145	125037870	+	-0.900317	0.0040638
Hnrnph1	ENSMUSG00000007850	heterogeneous nuclear ribonucleoprotein H1 [Source:MGI Symbol;Acc:MGI:1891925]	11	50376990	50386528	+	-0.900074	8.46052e-06	-0.576826	0.0428334
2610015P09Rik	ENSMUSG00000022701	RIKEN cDNA 2610015P09 gene [Source:MGI Symbol;Acc:MGI:1922661]	16	43889800	43964314	+	-0.899833	0.00982256	-0.671145	0.00279926
Psip1	ENSMUSG00000028484	PC4 and SFRS1 interacting protein 1 [Source:MGI Symbol;Acc:MGI:2142116]	4	83455680	83486459	-	-0.899381	0.0124391	-0.613631	0.00718791
Myo18a	ENSMUSG00000000631	myosin XVIIIA [Source:MGI Symbol;Acc:MGI:2667185]	11	77763246	77865980	+	-0.898616	0.000118587	0.369537	0.016224
Ckap4	ENSMUSG00000046841	cytoskeleton-associated protein 4 [Source:MGI Symbol;Acc:MGI:2444926]	10	84526305	84534036	-	-0.898337	0.0152564
Gna12	ENSMUSG00000000149	guanine nucleotide binding protein, alpha 12 [Source:MGI Symbol;Acc:MGI:95767]	5	140758408	140830431	-	-0.898101	0.000145963	-0.885692	3.37304e-08
Brpf1	ENSMUSG00000001632	bromodomain and PHD finger containing, 1 [Source:MGI Symbol;Acc:MGI:1926033]	6	113307181	113324857	+	-0.897997	4.41956e-05
Cebpg	ENSMUSG00000056216	CCAAT/enhancer binding protein (C/EBP), gamma [Source:MGI Symbol;Acc:MGI:104982]	7	35046422	35056503	-	-0.89796	4.75867e-05	-0.767699	1.33328e-05
Mbtd1	ENSMUSG00000059474	mbt domain containing 1 [Source:MGI Symbol;Acc:MGI:2143977]	11	93885852	93946985	+	-0.896673	0.0240545	-1.14513	7.87919e-06
Kif20a	ENSMUSG00000003779	kinesin family member 20A [Source:MGI Symbol;Acc:MGI:1201682]	18	34624624	34633265	+	-0.89646	0.00198352	-2.50862	0
Zfp646	ENSMUSG00000049739	zinc finger protein 646 [Source:MGI Symbol;Acc:MGI:3665412]	7	127876796	127885996	+	-0.896091	0.00027547	-0.617046	0.00275019
Mllt10	ENSMUSG00000026743	myeloid/lymphoid or mixed-lineage leukemia (trithorax homolog, Drosophila); translocated to, 10 [Source:MGI Symbol;Acc:MGI:1329038]	2	18055237	18212388	+	-0.896075	0.000126777
Brip1	ENSMUSG00000034329	BRCA1 interacting protein C-terminal helicase 1 [Source:MGI Symbol;Acc:MGI:2442836]	11	86058138	86201193	-	-0.89572	0.012439	-1.48958	5.41464e-15
Eps15	ENSMUSG00000028552	epidermal growth factor receptor pathway substrate 15 [Source:MGI Symbol;Acc:MGI:104583]	4	109280268	109387817	+	-0.893912	2.07378e-05	-0.603483	0.00198171
Ticam2	ENSMUSG00000056130	toll-like receptor adaptor molecule 2 [Source:MGI Symbol;Acc:MGI:3040056]	18	46559155	46574533	-	-0.893846	0.0458522
Pmepa1	ENSMUSG00000038400	prostate transmembrane protein, androgen induced 1 [Source:MGI Symbol;Acc:MGI:1929600]	2	173224458	173276533	-	-0.893641	0.0331991
Kdm6a	ENSMUSG00000037369	lysine (K)-specific demethylase 6A [Source:MGI Symbol;Acc:MGI:1095419]	X	18162575	18279936	+	-0.893554	0.000142152
Tdrkh	ENSMUSG00000041912	tudor and KH domain containing protein [Source:MGI Symbol;Acc:MGI:1919884]	3	94413296	94432633	+	-0.893528	0.0244949
Wrb	ENSMUSG00000023147	tryptophan rich basic protein [Source:MGI Symbol;Acc:MGI:2136882]	16	96145407	96157852	+	-0.893379	0.00148896
Fam160b1	ENSMUSG00000033478	family with sequence similarity 160, member B1 [Source:MGI Symbol;Acc:MGI:2147545]	19	57361009	57389594	+	-0.892447	0.000729665
Atp13a3	ENSMUSG00000022533	ATPase type 13A3 [Source:MGI Symbol;Acc:MGI:2685387]	16	30312423	30388837	-	-0.892419	0.00173705	-1.11516	1.21158e-07
Slc25a32	ENSMUSG00000022299	solute carrier family 25, member 32 [Source:MGI Symbol;Acc:MGI:1917156]	15	39094191	39112716	-	-0.891899	0.0110394
Chml	ENSMUSG00000078185	choroideremia-like [Source:MGI Symbol;Acc:MGI:101913]	1	175686488	175688353	-	-0.891332	0.018653	-1.32855	7.38899e-08
Rbfa	ENSMUSG00000024570	ribosome binding factor A [Source:MGI Symbol;Acc:MGI:1915981]	18	80192265	80200658	-	-0.891313	0.00040355
1110018J18Rik	ENSMUSG00000021482	RIKEN cDNA 1110018J18 gene [Source:MGI Symbol;Acc:MGI:1913379]	13	64291836	64312710	-	-0.891058	0.00484416	-1.23334	3.75914e-11
Eif3a	ENSMUSG00000024991	eukaryotic translation initiation factor 3, subunit A [Source:MGI Symbol;Acc:MGI:95301]	19	60761116	60790693	-	-0.890896	0.000171486
Cdca7l	ENSMUSG00000021175	cell division cycle associated 7 like [Source:MGI Symbol;Acc:MGI:2384982]	12	117804289	117878706	+	-0.890867	0.00223228	0.309797	0.0163833
Luc7l2	ENSMUSG00000029823	LUC7-like 2 (S. cerevisiae) [Source:MGI Symbol;Acc:MGI:2183260]	6	38551334	38609470	+	-0.890318	3.48747e-06
Zfp46	ENSMUSG00000051351	zinc finger protein 46 [Source:MGI Symbol;Acc:MGI:99192]	4	136284683	136293942	+	-0.8897	0.0279021	-0.602992	0.00874783
Atg2b	ENSMUSG00000041341	ATG2 autophagy related 2 homolog B (S. cerevisiae) [Source:MGI Symbol;Acc:MGI:1923809]	12	105613539	105685241	-	-0.889577	0.00135603
Arhgap11a	ENSMUSG00000041219	Rho GTPase activating protein 11A [Source:MGI Symbol;Acc:MGI:2444300]	2	113831492	113848661	-	-0.889103	0.00469716	-1.19722	1.82987e-05
Ggnbp1	ENSMUSG00000048731	gametogenetin binding protein 1 [Source:MGI Symbol;Acc:MGI:3055306]	17	26973217	27036378	+	-0.887856	0.00227453
mt-Nd6	ENSMUSG00000064368	mitochondrially encoded NADH dehydrogenase 6 [Source:MGI Symbol;Acc:MGI:102495]	MT	13552	14070	-	-0.887646	0.00303202
Smg6	ENSMUSG00000038290	Smg-6 homolog, nonsense mediated mRNA decay factor (C. elegans) [Source:MGI Symbol;Acc:MGI:2144117]	11	74925823	75164448	+	-0.887545	0.00056611	-1.02342	2.9108e-09
Mfap3	ENSMUSG00000020522	microfibrillar-associated protein 3 [Source:MGI Symbol;Acc:MGI:1924068]	11	57518664	57533815	+	-0.88744	0.000239077
Pde8a	ENSMUSG00000025584	phosphodiesterase 8A [Source:MGI Symbol;Acc:MGI:1277116]	7	81213596	81334533	+	-0.886836	6.54814e-05
Anp32e	ENSMUSG00000015749	acidic (leucine-rich) nuclear phosphoprotein 32 family, member E [Source:MGI Symbol;Acc:MGI:1913721]	3	95929246	95947390	+	-0.886416	0.00641429	-1.11308	0.000203565
Nrd1	ENSMUSG00000053510	nardilysin, N-arginine dibasic convertase, NRD convertase 1 [Source:MGI Symbol;Acc:MGI:1201386]	4	109000655	109061777	+	-0.886406	0.0026085	0.455873	0.0447395
Pot1a	ENSMUSG00000029676	protection of telomeres 1A [Source:MGI Symbol;Acc:MGI:2141503]	6	25743737	25809246	-	-0.886174	0.00651453	-0.745463	0.00114847
C1qbp	ENSMUSG00000018446	complement component 1, q subcomponent binding protein [Source:MGI Symbol;Acc:MGI:1194505]	11	70977836	70983026	-	-0.88591	0.0298406
Sh3rf1	ENSMUSG00000031642	SH3 domain containing ring finger 1 [Source:MGI Symbol;Acc:MGI:1913066]	8	61224171	61396072	+	-0.885642	0.0425867
Cep120	ENSMUSG00000048799	centrosomal protein 120 [Source:MGI Symbol;Acc:MGI:2147298]	18	53681724	53744547	-	-0.884789	0.000543274	-0.706226	0.000422921
Rtn4ip1	ENSMUSG00000019864	reticulon 4 interacting protein 1 [Source:MGI Symbol;Acc:MGI:2178759]	10	43901807	43947862	+	-0.884612	0.0472948
Itgb5	ENSMUSG00000022817	integrin beta 5 [Source:MGI Symbol;Acc:MGI:96614]	16	33829665	33949153	+	-0.884439	4.27213e-05	-1.38871	1.53465e-14
Myst2	ENSMUSG00000038909	MYST histone acetyltransferase 2 [Source:MGI Symbol;Acc:MGI:2182799]	11	95274259	95310246	-	-0.884034	0.000106833
Prpf4b	ENSMUSG00000021413	PRP4 pre-mRNA processing factor 4 homolog B (yeast) [Source:MGI Symbol;Acc:MGI:109584]	13	34875494	34902877	+	-0.88388	0.000264422
D030056L22Rik	ENSMUSG00000047044	RIKEN cDNA D030056L22 gene [Source:MGI Symbol;Acc:MGI:3583960]	19	18713193	18718428	+	-0.883835	0.0218226	-0.762573	0.0123991
Slc36a4	ENSMUSG00000043885	solute carrier family 36 (proton/amino acid symporter), member 4 [Source:MGI Symbol;Acc:MGI:2442595]	9	15709738	15742384	+	-0.883759	0.000939289
Hcfc2	ENSMUSG00000020246	host cell factor C2 [Source:MGI Symbol;Acc:MGI:1915183]	10	82696160	82742428	+	-0.883464	0.00343738
Csnk1g1	ENSMUSG00000032384	casein kinase 1, gamma 1 [Source:MGI Symbol;Acc:MGI:2660884]	9	65908974	66045009	+	-0.88343	0.00224886
Insr	ENSMUSG00000005534	insulin receptor [Source:MGI Symbol;Acc:MGI:96575]	8	3150922	3279617	-	-0.883141	0.0013179	-0.652247	0.0352751
Frmd6	ENSMUSG00000048285	FERM domain containing 6 [Source:MGI Symbol;Acc:MGI:2442579]	12	70825514	70902232	+	-0.881981	0.0212476	-1.53703	5.69256e-10
Gabpb2	ENSMUSG00000038766	GA repeat binding protein, beta 2 [Source:MGI Symbol;Acc:MGI:95612]	3	95181766	95217916	-	-0.881933	0.000371108	-0.788684	0.00106733
Rcor1	ENSMUSG00000037896	REST corepressor 1 [Source:MGI Symbol;Acc:MGI:106340]	12	111039351	111115901	+	-0.881753	0.0002493
Dlgap5	ENSMUSG00000037544	discs, large (Drosophila) homolog-associated protein 5 [Source:MGI Symbol;Acc:MGI:2183453]	14	47387779	47418407	-	-0.881607	0.0141269	-2.04436	4.1778e-41
Nipbl	ENSMUSG00000022141	Nipped-B homolog (Drosophila) [Source:MGI Symbol;Acc:MGI:1913976]	15	8291225	8444463	-	-0.8807	0.000501864
Arap3	ENSMUSG00000024451	ArfGAP with RhoGAP domain, ankyrin repeat and PH domain 3 [Source:MGI Symbol;Acc:MGI:2147274]	18	37972624	37997574	-	-0.879084	0.00025326	-0.722194	0.000726125
Rad51ap1	ENSMUSG00000030346	RAD51 associated protein 1 [Source:MGI Symbol;Acc:MGI:1098224]	6	126923050	126939587	-	-0.879046	0.000182401	-1.63549	1.25499e-25
Rmnd1	ENSMUSG00000019763	required for meiotic nuclear division 1 homolog (S. cerevisiae) [Source:MGI Symbol;Acc:MGI:1913334]	10	4401915	4432388	-	-0.879043	0.00679302
Ank	ENSMUSG00000022265	progressive ankylosis [Source:MGI Symbol;Acc:MGI:3045421]	15	27466677	27594909	+	-0.878935	0.000255993	-1.60156	5.89647e-21
Pik3cg	ENSMUSG00000020573	phosphoinositide-3-kinase, catalytic, gamma polypeptide [Source:MGI Symbol;Acc:MGI:1353576]	12	32173473	32208659	-	-0.878649	0.000362985
Zfp764	ENSMUSG00000045757	zinc finger protein 764 [Source:MGI Symbol;Acc:MGI:2443580]	7	127403668	127406822	-	-0.878412	0.0327309	-0.764263	0.00240617
Tnfrsf13b	ENSMUSG00000010142	tumor necrosis factor receptor superfamily, member 13b [Source:MGI Symbol;Acc:MGI:1889411]	11	61126755	61149372	+	-0.878185	0.00428843	-0.745383	0.00113534
Diap1	ENSMUSG00000024456	diaphanous homolog 1 (Drosophila) [Source:MGI Symbol;Acc:MGI:1194490]	18	37843601	37935476	-	-0.878011	0.0033268
Pla2g15	ENSMUSG00000031903	phospholipase A2, group XV [Source:MGI Symbol;Acc:MGI:2178076]	8	106150399	106164713	+	-0.8767	0.00402398
Kdm3b	ENSMUSG00000038773	KDM3B lysine (K)-specific demethylase 3B [Source:MGI Symbol;Acc:MGI:1923356]	18	34777008	34839370	+	-0.875814	0.000178055
Josd1	ENSMUSG00000022426	Josephin domain containing 1 [Source:MGI Symbol;Acc:MGI:1921408]	15	79674250	79687872	-	-0.875548	0.00261231	-0.554247	0.0140706
Sugp2	ENSMUSG00000036054	SURP and G patch domain containing 2 [Source:MGI Symbol;Acc:MGI:2678085]	8	70234226	70279915	+	-0.875491	0.00353032
Glul	ENSMUSG00000026473	glutamate-ammonia ligase (glutamine synthetase) [Source:MGI Symbol;Acc:MGI:95739]	1	153899944	153909723	+	-0.874823	4.52442e-05	-0.99306	6.20232e-11
5930416I19Rik	ENSMUSG00000048668	RIKEN cDNA 5930416I19 gene [Source:MGI Symbol;Acc:MGI:1915315]	6	128357000	128362911	-	-0.874555	0.0136249	-0.888599	0.00102567
Ncapg2	ENSMUSG00000042029	non-SMC condensin II complex, subunit G2 [Source:MGI Symbol;Acc:MGI:1923294]	12	116405402	116463531	+	-0.874553	0.0183723	-0.680689	0.000581149
Fbxo11	ENSMUSG00000005371	F-box protein 11 [Source:MGI Symbol;Acc:MGI:2147134]	17	87990859	88065291	-	-0.87446	0.000211133	-0.655707	0.000992791
Uprt	ENSMUSG00000073016	uracil phosphoribosyltransferase (FUR1) homolog (S. cerevisiae) [Source:MGI Symbol;Acc:MGI:2685620]	X	104482818	104507490	+	-0.873905	0.0162919
Cyth4	ENSMUSG00000018008	cytohesin 4 [Source:MGI Symbol;Acc:MGI:2441702]	15	78597047	78622019	+	-0.872965	0.000391249
4833420G17Rik	ENSMUSG00000062822	RIKEN cDNA 4833420G17 gene [Source:MGI Symbol;Acc:MGI:1914642]	13	119462759	119486117	+	-0.872913	0.00250944	-1.10273	3.48475e-11
Nipal3	ENSMUSG00000028803	NIPA-like domain containing 3 [Source:MGI Symbol;Acc:MGI:1921802]	4	135445420	135495038	-	-0.872358	0.00483946	-1.23055	1.52824e-12
Nosip	ENSMUSG00000003421	nitric oxide synthase interacting protein [Source:MGI Symbol;Acc:MGI:1913644]	7	45062429	45078503	+	-0.871677	0.00563847	0.504712	0.00193093
Eif4g3	ENSMUSG00000028760	eukaryotic translation initiation factor 4 gamma, 3 [Source:MGI Symbol;Acc:MGI:1923935]	4	137993022	138208508	+	-0.871632	0.00542284
Fam48a	ENSMUSG00000027751	family with sequence similarity 48, member A [Source:MGI Symbol;Acc:MGI:1929651]	3	54693105	54716837	+	-0.870412	0.00175206
Magi3	ENSMUSG00000052539	membrane associated guanylate kinase, WW and PDZ domain containing 3 [Source:MGI Symbol;Acc:MGI:1923484]	3	104013259	104220374	-	-0.87028	0.00838133	-1.1546	0.000124411
Casc5	ENSMUSG00000027326	cancer susceptibility candidate 5 [Source:MGI Symbol;Acc:MGI:1923714]	2	119047119	119105501	+	-0.869915	0.0414632	-2.27212	3.56388e-22
Glg1	ENSMUSG00000003316	golgi apparatus protein 1 [Source:MGI Symbol;Acc:MGI:104967]	8	111154421	111259216	-	-0.869877	9.34551e-05	0.446976	0.0252263
Ing4	ENSMUSG00000030330	inhibitor of growth family, member 4 [Source:MGI Symbol;Acc:MGI:107307]	6	125039760	125051499	+	-0.869864	0.00182925	-0.645468	0.00300469
Rad54b	ENSMUSG00000078773	RAD54 homolog B (S. cerevisiae) [Source:MGI Symbol;Acc:MGI:3605986]	4	11558920	11615805	+	-0.869219	0.00156613	-1.63622	2.83399e-14
Nes	ENSMUSG00000004891	nestin [Source:MGI Symbol;Acc:MGI:101784]	3	87971078	87980451	+	-0.86901	0.00332067	-1.76713	6.8725e-08
Surf6	ENSMUSG00000036160	surfeit gene 6 [Source:MGI Symbol;Acc:MGI:98447]	2	26888628	26902879	-	-0.868992	0.00452703
Lrrc45	ENSMUSG00000025145	leucine rich repeat containing 45 [Source:MGI Symbol;Acc:MGI:2387183]	11	120713925	120721128	+	-0.868936	0.0192423	-0.645411	0.00710978
Kif13a	ENSMUSG00000021375	kinesin family member 13A [Source:MGI Symbol;Acc:MGI:1098264]	13	46749087	46929718	-	-0.867972	0.00105887	-0.792925	0.000120751
Slc26a2	ENSMUSG00000034320	solute carrier family 26 (sulfate transporter), member 2 [Source:MGI Symbol;Acc:MGI:892977]	18	61192919	61211612	-	-0.867636	0.00028774
Srek1	ENSMUSG00000032621	splicing regulatory glutamine/lysine-rich protein 1 [Source:MGI Symbol;Acc:MGI:2145245]	13	103741615	103764504	-	-0.867372	0.000279507
Nop56	ENSMUSG00000027405	NOP56 ribonucleoprotein homolog (yeast) [Source:MGI Symbol;Acc:MGI:1914384]	2	130274430	130279313	+	-0.867364	0.000164497	0.467036	0.000240055
Gsk3b	ENSMUSG00000022812	glycogen synthase kinase 3 beta [Source:MGI Symbol;Acc:MGI:1861437]	16	38089001	38246084	+	-0.867346	0.000808327
Ttll1	ENSMUSG00000022442	tubulin tyrosine ligase-like 1 [Source:MGI Symbol;Acc:MGI:2443047]	15	83483772	83510893	-	-0.866498	0.0350979
Nf1	ENSMUSG00000020716	neurofibromatosis 1 [Source:MGI Symbol;Acc:MGI:97306]	11	79339693	79581612	+	-0.865508	0.000234458
Sos2	ENSMUSG00000034801	son of sevenless homolog 2 (Drosophila) [Source:MGI Symbol;Acc:MGI:98355]	12	69583761	69681852	-	-0.865394	0.000543324
Ptgs1	ENSMUSG00000047250	prostaglandin-endoperoxide synthase 1 [Source:MGI Symbol;Acc:MGI:97797]	2	36230426	36252272	+	-0.864361	0.00235406	-2.67621	3.50093e-35
Zfp710	ENSMUSG00000048897	zinc finger protein 710 [Source:MGI Symbol;Acc:MGI:1921747]	7	80024814	80092751	+	-0.864276	0.000513191
Fam102a	ENSMUSG00000039157	family with sequence similarity 102, member A [Source:MGI Symbol;Acc:MGI:2138935]	2	32535332	32569756	+	-0.863952	0.0266461
Zcchc8	ENSMUSG00000029427	zinc finger, CCHC domain containing 8 [Source:MGI Symbol;Acc:MGI:1917900]	5	123698302	123721044	-	-0.863739	0.000850855	-0.51753	0.0107019
Slc37a2	ENSMUSG00000032122	solute carrier family 37 (glycerol-3-phosphate transporter), member 2 [Source:MGI Symbol;Acc:MGI:1929693]	9	37229149	37255738	-	-0.863562	0.00034666
Rock2	ENSMUSG00000020580	Rho-associated coiled-coil containing protein kinase 2 [Source:MGI Symbol;Acc:MGI:107926]	12	16894978	16988274	+	-0.862545	0.00189534
Fam76b	ENSMUSG00000037808	family with sequence similarity 76, member B [Source:MGI Symbol;Acc:MGI:1920076]	9	13827716	13846541	+	-0.862425	0.00128858	-0.586799	0.0121735
Tmpo	ENSMUSG00000019961	thymopoietin [Source:MGI Symbol;Acc:MGI:106920]	10	91147571	91171582	-	-0.862031	0.00643594	-1.72155	4.19924e-25
Hmg20a	ENSMUSG00000032329	high mobility group 20A [Source:MGI Symbol;Acc:MGI:1914117]	9	56418644	56496884	+	-0.861661	0.00243954
Arrb2	ENSMUSG00000060216	arrestin, beta 2 [Source:MGI Symbol;Acc:MGI:99474]	11	70432635	70440828	+	-0.861638	0.00195735	0.249674	0.0375463
Odf2	ENSMUSG00000026790	outer dense fiber of sperm tails 2 [Source:MGI Symbol;Acc:MGI:1098824]	2	29889221	29931746	+	-0.861051	6.11275e-05	-0.473153	0.0167831
Setd2	ENSMUSG00000044791	SET domain containing 2 [Source:MGI Symbol;Acc:MGI:1918177]	9	110532597	110618633	+	-0.860997	5.84954e-05
[truncated: 5,650 more rows]

## Sheet: BMDM Dead vs Uninfected
Gene symbol	Ensembl ID	Description	Chromosome	Start	End	Strand	Log2 FC 4 hpi	FDR 4 hpi	Log2 FC 24 hpi	FDR 24 hpi
Rtn4rl1	ENSMUSG00000045287	reticulon 4 receptor-like 1 [Source:MGI Symbol;Acc:MGI:2661375]	11	75193783	75267769	+	-5.73334	2.72228e-18	-2.73784	0.000171067
Zbtb16	ENSMUSG00000066687	zinc finger and BTB domain containing 16 [Source:MGI Symbol;Acc:MGI:103222]	9	48654311	48835945	-	-5.5123	8.30732e-26	-1.80991	4.02893e-05
Hes1	ENSMUSG00000022528	hairy and enhancer of split 1 (Drosophila) [Source:MGI Symbol;Acc:MGI:104853]	16	30064384	30067796	+	-4.29744	1.72006e-18	-4.99926	1.53068e-07
Gpr34	ENSMUSG00000040229	G protein-coupled receptor 34 [Source:MGI Symbol;Acc:MGI:1346334]	X	13632089	13640858	+	-3.89587	3.50217e-07	-2.37597	9.25752e-37
Epha2	ENSMUSG00000006445	Eph receptor A2 [Source:MGI Symbol;Acc:MGI:95278]	4	141301240	141329384	+	-3.74252	1.02056e-18	-2.23243	0.0145344
Nr4a1	ENSMUSG00000023034	nuclear receptor subfamily 4, group A, member 1 [Source:MGI Symbol;Acc:MGI:1352454]	15	101266846	101274792	+	-3.724	2.7458e-41	-2.39987	0.000141186
Gm15513	ENSMUSG00000086291	predicted gene 15513 [Source:MGI Symbol;Acc:MGI:3782961]	5	34211810	34213802	-	-3.71748	1.13301e-10	-1.84539	1.51193e-18
Gm16751	ENSMUSG00000085303	predicted gene, 16751 [Source:MGI Symbol;Acc:MGI:4439675]	2	160840836	160888028	-	-3.69225	0.00197228
Sox4	ENSMUSG00000076431	SRY-box containing gene 4 [Source:MGI Symbol;Acc:MGI:98366]	13	28948919	28953713	-	-3.64777	4.35682e-20	-2.99939	1.13311e-19
Slc16a12	ENSMUSG00000009378	solute carrier family 16 (monocarboxylic acid transporters), member 12 [Source:MGI Symbol;Acc:MGI:2147716]	19	34668403	34747289	-	-3.6076	3.88797e-05
Pcyt1b	ENSMUSG00000035246	phosphate cytidylyltransferase 1, choline, beta isoform [Source:MGI Symbol;Acc:MGI:2147987]	X	93654863	93749951	+	-3.59361	4.05186e-11	-1.68013	6.27707e-07
Tmem246	ENSMUSG00000039611	transmembrane protein 246 [Source:MGI Symbol;Acc:MGI:1914313]	4	49584506	49597876	-	-3.53641	0.0004549
Zfp395	ENSMUSG00000034522	zinc finger protein 395 [Source:MGI Symbol;Acc:MGI:2682318]	14	65358676	65398930	+	-3.49953	1.35222e-12	-1.114	0.034281
Vash2	ENSMUSG00000037568	vasohibin 2 [Source:MGI Symbol;Acc:MGI:2444826]	1	190947648	190979296	-	-3.45939	8.51006e-06	-2.44721	0.00527486
Rgs7bp	ENSMUSG00000021719	regulator of G-protein signalling 7 binding protein [Source:MGI Symbol;Acc:MGI:106334]	13	104947153	105054930	-	-3.39526	3.22816e-05
Tigd3	ENSMUSG00000044390	tigger transposable element derived 3 [Source:MGI Symbol;Acc:MGI:2681860]	19	5891139	5894107	-	-3.38719	0.00180433
Ung	ENSMUSG00000029591	uracil DNA glycosylase [Source:MGI Symbol;Acc:MGI:109352]	5	114130386	114139323	+	-3.38574	1.169e-42	1.61116	7.55393e-05
Fosb	ENSMUSG00000003545	FBJ osteosarcoma oncogene B [Source:MGI Symbol;Acc:MGI:95575]	7	19302721	19310045	-	-3.3568	1.60368e-21
Ier5l	ENSMUSG00000089762	immediate early response 5-like [Source:MGI Symbol;Acc:MGI:1919750]	2	30472648	30474199	-	-3.25381	6.72188e-09	-1.71088	0.00147061
Pdxp	ENSMUSG00000068221	pyridoxal (pyridoxine, vitamin B6) phosphatase [Source:MGI Symbol;Acc:MGI:1919282]	15	78913919	78919517	+	-3.23946	0.00305297
Frat2	ENSMUSG00000047604	frequently rearranged in advanced T cell lymphomas 2 [Source:MGI Symbol;Acc:MGI:2673967]	19	41845978	41848132	-	-3.23478	0.0189777	-1.86219	1.39193e-10
Egr3	ENSMUSG00000033730	early growth response 3 [Source:MGI Symbol;Acc:MGI:1306780]	14	70077445	70080157	+	-3.13904	1.05906e-09
Cbx2	ENSMUSG00000025577	chromobox homolog 2 (Drosophila Pc class) [Source:MGI Symbol;Acc:MGI:88289]	11	119022962	119031270	+	-3.08809	1.11187e-10
Scel	ENSMUSG00000022123	sciellin [Source:MGI Symbol;Acc:MGI:1891228]	14	103513341	103613346	+	-3.06166	0.0126817	-2.15971	0.0168637
Ccdc92	ENSMUSG00000037979	coiled-coil domain containing 92 [Source:MGI Symbol;Acc:MGI:106485]	5	124834418	124862424	-	-3.03978	6.64785e-06
Prtg	ENSMUSG00000036030	protogenin homolog (Gallus gallus) [Source:MGI Symbol;Acc:MGI:2444710]	9	72807274	72917291	+	-3.01314	0.00479469
Gm7694	ENSMUSG00000096603	predicted gene 7694 [Source:MGI Symbol;Acc:MGI:3649135]	1	170298193	170306332	-	-2.99678	0.00469039
Abhd15	ENSMUSG00000000686	abhydrolase domain containing 15 [Source:MGI Symbol;Acc:MGI:1914727]	11	77515121	77538607	+	-2.98314	6.59311e-20	-1.54073	1.24149e-07
Smpd3	ENSMUSG00000031906	sphingomyelin phosphodiesterase 3, neutral [Source:MGI Symbol;Acc:MGI:1927578]	8	106252548	106337988	-	-2.97514	0.000620746
Zfp36l2	ENSMUSG00000045817	zinc finger protein 36, C3H type-like 2 [Source:MGI Symbol;Acc:MGI:107945]	17	84183931	84187947	-	-2.96068	0
Ttc21a	ENSMUSG00000032514	tetratricopeptide repeat domain 21A [Source:MGI Symbol;Acc:MGI:1921302]	9	119937606	119967793	+	-2.92283	0.0455176
Srpk3	ENSMUSG00000002007	serine/arginine-rich protein specific kinase 3 [Source:MGI Symbol;Acc:MGI:1891338]	X	73774405	73778925	+	-2.90821	0.0102094	-3.7285	3.34193e-07
Pgbd5	ENSMUSG00000050751	piggyBac transposable element derived 5 [Source:MGI Symbol;Acc:MGI:2429955]	8	124369049	124439658	-	-2.87167	0.00073736
Zfp791	ENSMUSG00000074194	zinc finger protein 791 [Source:MGI Symbol;Acc:MGI:3648473]	8	85109647	85119637	-	-2.81513	0.00263246
Thbd	ENSMUSG00000074743	thrombomodulin [Source:MGI Symbol;Acc:MGI:98736]	2	148404471	148408188	-	-2.81485	3.43333e-23	-1.53997	3.65627e-11
Dtl	ENSMUSG00000037474	denticleless homolog (Drosophila) [Source:MGI Symbol;Acc:MGI:1924093]	1	191537365	191575534	-	-2.79972	0
Rnf150	ENSMUSG00000047747	ring finger protein 150 [Source:MGI Symbol;Acc:MGI:2443860]	8	82863356	83091271	+	-2.7825	7.82476e-36	-0.829179	8.97811e-06
Cbx8	ENSMUSG00000025578	chromobox homolog 8 (Drosophila Pc class) [Source:MGI Symbol;Acc:MGI:1353589]	11	119036305	119040969	-	-2.77801	0.00158946
2810455O05Rik	ENSMUSG00000085030	RIKEN cDNA 2810455O05 gene [Source:MGI Symbol;Acc:MGI:1920072]	8	123838553	123840785	-	-2.76885	1.31485e-06
Hey1	ENSMUSG00000040289	hairy/enhancer-of-split related with YRPW motif 1 [Source:MGI Symbol;Acc:MGI:1341800]	3	8663362	8667039	-	-2.76001	0.0249701
Nanos1	ENSMUSG00000072437	nanos homolog 1 (Drosophila) [Source:MGI Symbol;Acc:MGI:2669254]	19	60755987	60759913	+	-2.72424	3.1441e-41	-2.58155	3.80474e-16
Tlr5	ENSMUSG00000079164	toll-like receptor 5 [Source:MGI Symbol;Acc:MGI:1858171]	1	182954788	182976044	+	-2.72395	0.00426341
Arhgap33	ENSMUSG00000036882	Rho GTPase activating protein 33 [Source:MGI Symbol;Acc:MGI:2673998]	7	30522226	30534180	-	-2.71235	0.000705799
Spnb4	ENSMUSG00000011751	spectrin beta 4 [Source:MGI Symbol;Acc:MGI:1890574]	7	27356383	27447686	-	-2.70213	0.0497399
Fam189b	ENSMUSG00000032657	family with sequence similarity 189, member B [Source:MGI Symbol;Acc:MGI:1915771]	3	89183143	89189295	+	-2.68528	0.00499942
4833417C18Rik	ENSMUSG00000086015	RIKEN cDNA 4833417C18 gene [Source:MGI Symbol;Acc:MGI:1921156]	11	95858865	95861044	+	-2.68104	0.033492
Cytip	ENSMUSG00000026832	cytohesin 1 interacting protein [Source:MGI Symbol;Acc:MGI:2183535]	2	58129137	58195532	-	-2.67474	2.09858e-33	-1.52646	8.26516e-18
Lbh	ENSMUSG00000024063	limb-bud and heart [Source:MGI Symbol;Acc:MGI:1925139]	17	72918305	72941942	+	-2.6612	4.07934e-28
Dkk2	ENSMUSG00000028031	dickkopf homolog 2 (Xenopus laevis) [Source:MGI Symbol;Acc:MGI:1890663]	3	132085292	132180293	+	-2.63546	0.0436621	-3.99871	3.18156e-33
Bmf	ENSMUSG00000040093	BCL2 modifying factor [Source:MGI Symbol;Acc:MGI:2176433]	2	118528757	118549687	-	-2.61625	6.89928e-17	-0.952786	2.9645e-05
Zfp36l1	ENSMUSG00000021127	zinc finger protein 36, C3H type-like 1 [Source:MGI Symbol;Acc:MGI:107946]	12	80107760	80113013	-	-2.61062	3.20171e-30
Klrb1a	ENSMUSG00000030361	killer cell lectin-like receptor subfamily B member 1A [Source:MGI Symbol;Acc:MGI:107540]	6	128609227	128622934	-	-2.56726	0.0443501
Lyl1	ENSMUSG00000034041	lymphoblastomic leukemia 1 [Source:MGI Symbol;Acc:MGI:96891]	8	84701457	84704715	+	-2.56411	4.01034e-10	-0.837217	0.0175302
Dennd2c	ENSMUSG00000007379	DENN/MADD domain containing 2C [Source:MGI Symbol;Acc:MGI:3036254]	3	103102604	103169769	+	-2.55135	4.63351e-27	-1.47073	1.05712e-09
Cdc6	ENSMUSG00000017499	cell division cycle 6 homolog (S. cerevisiae) [Source:MGI Symbol;Acc:MGI:1345150]	11	98907801	98923940	+	-2.55113	0
4933424M12Rik	ENSMUSG00000087289	RIKEN cDNA 4933424M12 gene [Source:MGI Symbol;Acc:MGI:1914798]	4	107787849	107789921	+	-2.54763	0.0275957
Jam3	ENSMUSG00000031990	junction adhesion molecule 3 [Source:MGI Symbol;Acc:MGI:1933825]	9	27097385	27155421	-	-2.54482	0.0492441
B3galt5	ENSMUSG00000074892	UDP-Gal:betaGlcNAc beta 1,3-galactosyltransferase, polypeptide 5 [Source:MGI Symbol;Acc:MGI:2136878]	16	96235801	96319859	+	-2.52849	3.05402e-05	-2.8636	0.0160174
Cdca7	ENSMUSG00000055612	cell division cycle associated 7 [Source:MGI Symbol;Acc:MGI:1914203]	2	72476159	72486893	+	-2.50397	7.75836e-30
Bcl7a	ENSMUSG00000029438	B cell CLL/lymphoma 7A [Source:MGI Symbol;Acc:MGI:1924295]	5	123343834	123374082	+	-2.49457	1.1361e-15	-1.53938	7.42044e-05
9930012K11Rik	ENSMUSG00000044551	RIKEN cDNA 9930012K11 gene [Source:MGI Symbol;Acc:MGI:2145726]	14	70154405	70159502	-	-2.48892	3.34036e-09
Dmwd	ENSMUSG00000030410	dystrophia myotonica-containing WD repeat motif [Source:MGI Symbol;Acc:MGI:94907]	7	19076249	19082776	+	-2.48724	1.74933e-17	0.973917	0.0475803
Sik1	ENSMUSG00000024042	salt inducible kinase 1 [Source:MGI Symbol;Acc:MGI:104754]	17	31844248	31855792	-	-2.4798	1.5382e-24
Plekhg5	ENSMUSG00000039713	pleckstrin homology domain containing, family G (with RhoGef domain) member 5 [Source:MGI Symbol;Acc:MGI:2652860]	4	152072498	152115400	+	-2.46947	0.000338186	-2.30995	0.00284556
Mnt	ENSMUSG00000000282	max binding protein [Source:MGI Symbol;Acc:MGI:109150]	11	74830920	74845725	+	-2.45966	9.35956e-11
E2f2	ENSMUSG00000018983	E2F transcription factor 2 [Source:MGI Symbol;Acc:MGI:1096341]	4	136172394	136196057	+	-2.45139	4.70825e-36	-1.16313	3.67729e-09
AI606473	ENSMUSG00000093738	expressed sequence AI606473 [Source:MGI Symbol;Acc:MGI:2139767]	3	154330821	154334254	+	-2.4448	0.00105993
Enc1	ENSMUSG00000041773	ectodermal-neural cortex 1 [Source:MGI Symbol;Acc:MGI:109610]	13	97241105	97253039	+	-2.43884	0	-1.63836	3.97866e-14
Lrig3	ENSMUSG00000020105	leucine-rich repeats and immunoglobulin-like domains 3 [Source:MGI Symbol;Acc:MGI:2443955]	10	125966219	126015359	+	-2.43835	6.83882e-05
Etl4	ENSMUSG00000036617	enhancer trap locus 4 [Source:MGI Symbol;Acc:MGI:95454]	2	19909780	20810713	+	-2.42304	5.61801e-05
1700054N08Rik	ENSMUSG00000031971	RIKEN cDNA 1700054N08 gene [Source:MGI Symbol;Acc:MGI:1920670]	8	123840831	123860209	-	-2.41872	2.32365e-28	-0.766377	0.0226539
Slco2b1	ENSMUSG00000030737	solute carrier organic anion transporter family, member 2b1 [Source:MGI Symbol;Acc:MGI:1351872]	7	99657804	99711340	-	-2.41638	2.51035e-18	-3.27468	1.9362e-41
Galnt9	ENSMUSG00000033316escription=UDP-N-acetyl-alpha-D-galactosamine:polypeptideN-acetylgalactosaminyltransferase 9 [Source:MGISymbol;Acc:MGI:2677965]	No description	5	110544345	110621382	+	-2.41536	0.0279891
Gm20705	ENSMUSG00000093559	predicted gene 20705 [Source:MGI Symbol;Acc:MGI:5313152]	6	99384607	99388499	-	-2.41261	0.00552429
Rtkn2	ENSMUSG00000037846	rhotekin 2 [Source:MGI Symbol;Acc:MGI:2158417]	10	67979570	68059740	+	-2.40908	0.00444117	-2.53246	1.705e-08
A930038C07Rik	ENSMUSG00000049001	RIKEN cDNA A930038C07 gene [Source:MGI Symbol;Acc:MGI:1915419]	6	65671590	65706930	+	-2.40619	1.25339e-07	-2.26762	0.00131564
Trib2	ENSMUSG00000020601	tribbles homolog 2 (Drosophila) [Source:MGI Symbol;Acc:MGI:2145021]	12	15791727	15816877	-	-2.40521	0.00700867
Angptl4	ENSMUSG00000002289	angiopoietin-like 4 [Source:MGI Symbol;Acc:MGI:1888999]	17	33773750	33781575	-	-2.40188	3.71913e-07	-3.60454	2.64318e-28
Cnnm2	ENSMUSG00000064105	cyclin M2 [Source:MGI Symbol;Acc:MGI:2151054]	19	46761596	46878795	+	-2.37946	1.82067e-17
2900026A02Rik	ENSMUSG00000051339	RIKEN cDNA 2900026A02 gene [Source:MGI Symbol;Acc:MGI:1920194]	5	113086323	113163351	-	-2.36936	2.33163e-19
2900056M20Rik	ENSMUSG00000087403	RIKEN cDNA 2900056M20 gene [Source:MGI Symbol;Acc:MGI:1920247]	X	152298500	152327495	-	-2.36927	0.0139336
Engase	ENSMUSG00000033857	endo-beta-N-acetylglucosaminidase [Source:MGI Symbol;Acc:MGI:2443788]	11	118476829	118489209	+	-2.36228	2.27288e-10	-2.34453	3.40597e-33
Mtap1a	ENSMUSG00000027254	microtubule-associated protein 1 A [Source:MGI Symbol;Acc:MGI:1306776]	2	121289600	121310832	+	-2.33202	2.07327e-05
Cdt1	ENSMUSG00000006585	chromatin licensing and DNA replication factor 1 [Source:MGI Symbol;Acc:MGI:1914427]	8	122568015	122573128	+	-2.32993	1.89944e-27
Notch4	ENSMUSG00000015468	Notch gene homolog 4 (Drosophila) [Source:MGI Symbol;Acc:MGI:107471]	17	34564268	34588503	+	-2.32659	3.132e-08
Ptch1	ENSMUSG00000021466	patched homolog 1 [Source:MGI Symbol;Acc:MGI:105373]	13	63511533	63565520	-	-2.32443	0.00016548
Cmah	ENSMUSG00000016756	cytidine monophospho-N-acetylneuraminic acid hydroxylase [Source:MGI Symbol;Acc:MGI:103227]	13	24327420	24477285	+	-2.31695	3.58985e-16	-3.99873	7.95206e-33
AI661453	ENSMUSG00000034382	expressed sequence AI661453 [Source:MGI Symbol;Acc:MGI:2146908]	17	47436615	47470638	+	-2.31533	0.0130384
BC031353	ENSMUSG00000034858	cDNA sequence BC031353 [Source:MGI Symbol;Acc:MGI:2387648]	9	74953053	75032468	+	-2.31376	3.08475e-22	-2.1063	1.12608e-28
Gm17096	ENSMUSG00000090397	predicted gene 17096 [Source:MGI Symbol;Acc:MGI:4937923]	2	166943539	166944308	+	-2.30576	0.0251527
Slc27a6	ENSMUSG00000024600	solute carrier family 27 (fatty acid transporter), member 6 [Source:MGI Symbol;Acc:MGI:3036230]	18	58556257	58612773	+	-2.29808	0.0122408
Mex3b	ENSMUSG00000057706	mex3 homolog B (C. elegans) [Source:MGI Symbol;Acc:MGI:1918252]	7	82867333	82871563	+	-2.29289	1.59656e-11	-1.32117	2.52035e-06
Runx3	ENSMUSG00000070691	runt related transcription factor 3 [Source:MGI Symbol;Acc:MGI:102672]	4	135120652	135177990	+	-2.28287	0.0101031
Gm4980	ENSMUSG00000096606	predicted gene 4980 [Source:MGI Symbol;Acc:MGI:3646425]	7	99624067	99627103	-	-2.27028	0.023197	-2.73923	0.0135609
Thbs1	ENSMUSG00000040152	thrombospondin 1 [Source:MGI Symbol;Acc:MGI:98737]	2	118111876	118127133	+	-2.26556	1.87402e-19	1.5716	1.14691e-27
Klhl3	ENSMUSG00000014164	kelch-like 3 (Drosophila) [Source:MGI Symbol;Acc:MGI:2445185]	13	58004221	58113592	-	-2.26089	1.44629e-14
Fbxo32	ENSMUSG00000022358	F-box protein 32 [Source:MGI Symbol;Acc:MGI:1914981]	15	58175879	58214892	-	-2.25758	4.71544e-09	-1.89076	1.9137e-18
Amigo1	ENSMUSG00000050947	adhesion molecule with Ig like domain 1 [Source:MGI Symbol;Acc:MGI:2653612]	3	108186335	108192286	+	-2.23237	1.04992e-12	-1.13685	0.00455664
Jag2	ENSMUSG00000002799	jagged 2 [Source:MGI Symbol;Acc:MGI:1098270]	12	112908590	112929495	-	-2.21687	2.29027e-05	-2.11041	0.00152231
Zfyve28	ENSMUSG00000037224	zinc finger, FYVE domain containing 28 [Source:MGI Symbol;Acc:MGI:2684992]	5	34194874	34288449	-	-2.20647	3.79937e-16	-1.41654	2.43645e-13
S1pr1	ENSMUSG00000045092	sphingosine-1-phosphate receptor 1 [Source:MGI Symbol;Acc:MGI:1096355]	3	115710433	115715055	-	-2.18648	3.39206e-37	-1.08518	1.33131e-09
Wee1	ENSMUSG00000031016	WEE 1 homolog 1 (S. pombe) [Source:MGI Symbol;Acc:MGI:103075]	7	110122350	110142112	+	-2.16966	8.7104e-22	-1.31822	0.000450129
9130206I24Rik	ENSMUSG00000085399	RIKEN cDNA 9130206I24 gene [Source:MGI Symbol;Acc:MGI:2444065]	4	114909257	114921967	+	-2.16171	6.45566e-07
Fam78a	ENSMUSG00000050592	family with sequence similarity 78, member A [Source:MGI Symbol;Acc:MGI:2443569]	2	32050055	32084857	-	-2.16093	1.07942e-13
9630013D21Rik	ENSMUSG00000059027	RIKEN cDNA 9630013D21 gene [Source:MGI Symbol;Acc:MGI:2442649]	4	109651529	109657853	-	-2.15972	0.00159302	-2.85681	9.65888e-10
Slc26a11	ENSMUSG00000039908	solute carrier family 26, member 11 [Source:MGI Symbol;Acc:MGI:2444589]	11	119355557	119381079	+	-2.15901	5.33036e-11	-1.32147	3.13279e-14
Etaa1	ENSMUSG00000016984	Ewing's tumor-associated antigen 1 [Source:MGI Symbol;Acc:MGI:1915395]	11	17938756	17953875	-	-2.14931	1.01551e-20
Rab3il1	ENSMUSG00000024663	RAB3A interacting protein (rabin3)-like 1 [Source:MGI Symbol;Acc:MGI:1922010]	19	10001669	10038380	+	-2.13685	5.37724e-39	0.566056	7.47612e-06
A030009H04Rik	ENSMUSG00000043419	RIKEN cDNA A030009H04 gene [Source:MGI Symbol;Acc:MGI:1915359]	11	69340461	69342641	+	-2.13561	1.26383e-08	-1.14075	0.0205062
Ppargc1b	ENSMUSG00000033871	peroxisome proliferative activated receptor, gamma, coactivator 1 beta [Source:MGI Symbol;Acc:MGI:2444934]	18	61298136	61400431	-	-2.13142	0.0210293	1.80036	0.000984688
Gpr77	ENSMUSG00000074361	G protein-coupled receptor 77 [Source:MGI Symbol;Acc:MGI:2442013]	7	16234585	16244154	-	-2.12847	1.15485e-29	-1.27227	1.93396e-06
Cd300lf	ENSMUSG00000047798	CD300 antigen like family member F [Source:MGI Symbol;Acc:MGI:2442359]	11	115116214	115133992	-	-2.12269	1.05035e-14
Rnf144b	ENSMUSG00000038068	ring finger protein 144B [Source:MGI Symbol;Acc:MGI:2384986]	13	47122720	47247991	+	-2.11992	1.0062e-17	-1.44214	2.40427e-12
Pde3b	ENSMUSG00000030671	phosphodiesterase 3B, cGMP-inhibited [Source:MGI Symbol;Acc:MGI:1333863]	7	114415281	114539251	+	-2.1168	1.5e-44	-1.44495	1.00767e-18
B3gnt8	ENSMUSG00000059479	UDP-GlcNAc:betaGal beta-1,3-N-acetylglucosaminyltransferase 8 [Source:MGI Symbol;Acc:MGI:2385269]	7	25627624	25629490	+	-2.11667	5.26774e-09	-0.753352	0.0252522
Dscc1	ENSMUSG00000022422	defective in sister chromatid cohesion 1 homolog (S. cerevisiae) [Source:MGI Symbol;Acc:MGI:1919357]	15	55076099	55090491	-	-2.11507	2.59995e-20	-1.11354	0.000266614
Tmem86a	ENSMUSG00000010307	transmembrane protein 86A [Source:MGI Symbol;Acc:MGI:1915143]	7	47050640	47054776	+	-2.10831	3.10787e-11
Etv1	ENSMUSG00000004151	ets variant gene 1 [Source:MGI Symbol;Acc:MGI:99254]	12	38779380	38868215	+	-2.10471	2.94029e-07
Bex6	ENSMUSG00000075269	brain expressed gene 6 [Source:MGI Symbol;Acc:MGI:3588247]	16	32186192	32186890	+	-2.10152	0.00899768
Zcchc24	ENSMUSG00000055538	zinc finger, CCHC domain containing 24 [Source:MGI Symbol;Acc:MGI:1919168]	14	25711640	25768856	-	-2.08795	1.72842e-18
Lrdd	ENSMUSG00000025507	leucine-rich and death domain containing [Source:MGI Symbol;Acc:MGI:1889507]	7	141438113	141444025	-	-2.08176	1.1366e-12
Rab3a	ENSMUSG00000031840	RAB3A, member RAS oncogene family [Source:MGI Symbol;Acc:MGI:97843]	8	70754679	70758677	+	-2.07604	0.00102012
Msh6	ENSMUSG00000005370	mutS homolog 6 (E. coli) [Source:MGI Symbol;Acc:MGI:1343961]	17	87975050	87990883	+	-2.07368	3.6e-44	-0.635143	0.00332227
Bmyc	ENSMUSG00000049086	brain expressed myelocytomatosis oncogene [Source:MGI Symbol;Acc:MGI:88184]	2	25706879	25707717	+	-2.06494	0.000229089	-1.86293	0.00458959
Nos1ap	ENSMUSG00000038473	nitric oxide synthase 1 (neuronal) adaptor protein [Source:MGI Symbol;Acc:MGI:1917979]	1	170302668	170589861	-	-2.0624	0.0073782
Klf11	ENSMUSG00000020653	Kruppel-like factor 11 [Source:MGI Symbol;Acc:MGI:2653368]	12	24651371	24662774	+	-2.05823	1.21584e-15	-1.64371	4.01218e-10
Zfp367	ENSMUSG00000044934	zinc finger protein 367 [Source:MGI Symbol;Acc:MGI:2442266]	13	64133022	64153202	-	-2.05771	8.4e-45	-1.10237	1.06936e-10
Rasgrp3	ENSMUSG00000071042	RAS, guanyl releasing protein 3 [Source:MGI Symbol;Acc:MGI:3028579]	17	75435905	75529043	+	-2.05597	1.32913e-24	-2.82745	7.55441e-33
Nphp4	ENSMUSG00000039577	nephronophthisis 4 (juvenile) homolog (human) [Source:MGI Symbol;Acc:MGI:2384210]	4	152476706	152563183	+	-2.05571	0.000614443
Nhsl2	ENSMUSG00000079481	NHS-like 2 [Source:MGI Symbol;Acc:MGI:3645090]	X	101849385	102092055	+	-2.04466	2.83967e-07
E2f8	ENSMUSG00000046179	E2F transcription factor 8 [Source:MGI Symbol;Acc:MGI:1922038]	7	48866429	48881596	-	-2.04167	0.000372107
Ppp1r26	ENSMUSG00000035829	protein phosphatase 1, regulatory subunit 26 [Source:MGI Symbol;Acc:MGI:2685193]	2	28446800	28455508	+	-2.04014	0.0312503
Tfap4	ENSMUSG00000005718	transcription factor AP4 [Source:MGI Symbol;Acc:MGI:103239]	16	4544661	4559720	-	-2.03521	1.42767e-10
Snx30	ENSMUSG00000028385	sorting nexin family member 30 [Source:MGI Symbol;Acc:MGI:2443882]	4	59805840	59904737	+	-2.03069	3.0221e-38	-0.609201	0.00306614
H2-DMb2	ENSMUSG00000037548	histocompatibility 2, class II, locus Mb2 [Source:MGI Symbol;Acc:MGI:95923]	17	34143307	34151553	+	-2.03065	0.0406311
2610002D18Rik	ENSMUSG00000078521	RIKEN cDNA 2610002D18 gene [Source:MGI Symbol;Acc:MGI:1917135]	4	134510999	134523927	+	-2.02786	1.18075e-08	-0.918312	0.0123423
Ctdspl	ENSMUSG00000047409	CTD (carboxy-terminal domain, RNA polymerase II, polypeptide A) small phosphatase-like [Source:MGI Symbol;Acc:MGI:1916524]	9	118926453	119043998	+	-2.02776	5.48963e-12
Pdcd4	ENSMUSG00000024975	programmed cell death 4 [Source:MGI Symbol;Acc:MGI:107490]	19	53892231	53929861	+	-2.02378	1.14949e-16	-1.17916	0.00107185
Sgsh	ENSMUSG00000005043	N-sulfoglucosamine sulfohydrolase (sulfamidase) [Source:MGI Symbol;Acc:MGI:1350341]	11	119343425	119355536	-	-2.00476	1.29413e-17	-0.791453	2.0539e-05
Cd163	ENSMUSG00000008845	CD163 antigen [Source:MGI Symbol;Acc:MGI:2135946]	6	124304651	124330527	+	-2.00316	3.79583e-05	-1.44725	0.00105709
Ttc39a	ENSMUSG00000028555	tetratricopeptide repeat domain 39A [Source:MGI Symbol;Acc:MGI:2444350]	4	109406623	109444745	+	-1.99947	0.0273776
Gcnt1	ENSMUSG00000038843	glucosaminyl (N-acetyl) transferase 1, core 2 [Source:MGI Symbol;Acc:MGI:95676]	19	17326141	17356667	-	-1.99475	0	-0.598186	0.0244253
Tgfb3	ENSMUSG00000021253	transforming growth factor, beta 3 [Source:MGI Symbol;Acc:MGI:98727]	12	86056744	86079041	-	-1.99111	1.05519e-05	-3.3901	3.76858e-07
Rassf3	ENSMUSG00000025795	Ras association (RalGDS/AF-6) domain family member 3 [Source:MGI Symbol;Acc:MGI:2179722]	10	121410350	121476250	-	-1.99026	1.54769e-22	-1.14082	6.78616e-06
Etv5	ENSMUSG00000013089	ets variant gene 5 [Source:MGI Symbol;Acc:MGI:1096867]	16	22381309	22439719	-	-1.9887	4.62673e-30	0.443361	0.0307173
Ssh2	ENSMUSG00000037926	slingshot homolog 2 (Drosophila) [Source:MGI Symbol;Acc:MGI:2679255]	11	77216287	77460220	+	-1.98783	7.09629e-25
Ralgps2	ENSMUSG00000026594	Ral GEF with PH domain and SH3 binding motif 2 [Source:MGI Symbol;Acc:MGI:1925505]	1	156804166	156939626	-	-1.98754	2.26865e-08
Phf13	ENSMUSG00000047777	PHD finger protein 13 [Source:MGI Symbol;Acc:MGI:2446217]	4	151989633	151996258	-	-1.98639	3.05285e-17	-0.733012	0.0224535
Klhl23	ENSMUSG00000042155	kelch-like 23 (Drosophila) [Source:MGI Symbol;Acc:MGI:2683536]	2	69821944	69836651	+	-1.97972	0.000156552	-2.68102	1.44754e-06
Kitl	ENSMUSG00000019966	kit ligand [Source:MGI Symbol;Acc:MGI:96974]	10	100015630	100100413	+	-1.97501	1.35643e-21	-1.24599	2.52828e-09
Dna2	ENSMUSG00000036875	DNA replication helicase 2 homolog (yeast) [Source:MGI Symbol;Acc:MGI:2443732]	10	62947026	62974185	+	-1.97499	1.72335e-36
Pdk2	ENSMUSG00000038967	pyruvate dehydrogenase kinase, isoenzyme 2 [Source:MGI Symbol;Acc:MGI:1343087]	11	95026258	95041354	-	-1.97354	0.0111053
Mrvi1	ENSMUSG00000005611	MRV integration site 1 [Source:MGI Symbol;Acc:MGI:1338023]	7	110868266	110982461	-	-1.97176	0.00941325
Anp32b	ENSMUSG00000028333	acidic (leucine-rich) nuclear phosphoprotein 32 family, member B [Source:MGI Symbol;Acc:MGI:1914878]	4	46450902	46472657	+	-1.96919	0.0111208
Lpin1	ENSMUSG00000020593	lipin 1 [Source:MGI Symbol;Acc:MGI:1891340]	12	16535669	16589770	-	-1.96635	1.24424e-16	-1.00477	4.46921e-08
Kras	ENSMUSG00000030265	v-Ki-ras2 Kirsten rat sarcoma viral oncogene homolog [Source:MGI Symbol;Acc:MGI:96680]	6	145216699	145250239	-	-1.96545	8.2144e-16
Lpar5	ENSMUSG00000067714	lysophosphatidic acid receptor 5 [Source:MGI Symbol;Acc:MGI:2685918]	6	125067920	125082472	+	-1.95977	0.00423208
Sbk1	ENSMUSG00000042978	SH3-binding kinase 1 [Source:MGI Symbol;Acc:MGI:2135937]	7	126272619	126294999	+	-1.94902	6.9843e-09
St6gal1	ENSMUSG00000022885	beta galactoside alpha 2,6 sialyltransferase 1 [Source:MGI Symbol;Acc:MGI:108470]	16	23224740	23360350	+	-1.94308	1.01324e-24	-1.28093	7.21403e-18
Gprc5c	ENSMUSG00000051043	G protein-coupled receptor, family C, group 5, member C [Source:MGI Symbol;Acc:MGI:1917605]	11	114851152	114872617	+	-1.93623	5.11125e-06	-1.41794	4.43587e-11
Itgb3	ENSMUSG00000020689	integrin beta 3 [Source:MGI Symbol;Acc:MGI:96612]	11	104608000	104670476	+	-1.92502	2.79942e-10	-3.14212	1.10335e-17
Mafb	ENSMUSG00000074622	v-maf musculoaponeurotic fibrosarcoma oncogene family, protein B (avian) [Source:MGI Symbol;Acc:MGI:104555]	2	160363677	160367065	-	-1.92185	7.79289e-21
Kctd12b	ENSMUSG00000041633	potassium channel tetramerisation domain containing 12b [Source:MGI Symbol;Acc:MGI:2444667]	X	153685154	153696391	-	-1.91532	1.40114e-19	-1.62408	2.37685e-22
Pvrl1	ENSMUSG00000032012	poliovirus receptor-related 1 [Source:MGI Symbol;Acc:MGI:1926483]	9	43744576	43807454	+	-1.908	0.000703492
Msh2	ENSMUSG00000024151	mutS homolog 2 (E. coli) [Source:MGI Symbol;Acc:MGI:101816]	17	87672330	87723713	+	-1.89673	4.49884e-27	-0.679517	0.0071622
Zfp760	ENSMUSG00000067928	zinc finger protein 760 [Source:MGI Symbol;Acc:MGI:2679257]	17	21707741	21725636	+	-1.89509	1.57808e-09	-0.907112	0.00645985
Eef2k	ENSMUSG00000035064	eukaryotic elongation factor-2 kinase [Source:MGI Symbol;Acc:MGI:1195261]	7	120842831	120907219	+	-1.88456	3.88614e-12	-1.15451	6.51627e-06
Mbd4	ENSMUSG00000030322	methyl-CpG binding domain protein 4 [Source:MGI Symbol;Acc:MGI:1333850]	6	115840697	115853371	-	-1.88379	1.76139e-21	-0.919755	6.38243e-06
Rhod	ENSMUSG00000041845	ras homolog gene family, member D [Source:MGI Symbol;Acc:MGI:108446]	19	4425459	4439432	-	-1.87873	0.00156134	-2.12686	9.22769e-09
Dfna5	ENSMUSG00000029821	deafness, autosomal dominant 5 (human) [Source:MGI Symbol;Acc:MGI:1889850]	6	50189369	50263862	-	-1.86914	6.11329e-17
Efcab4a	ENSMUSG00000048200	EF-hand calcium binding domain 4A [Source:MGI Symbol;Acc:MGI:2446129]	7	141461094	141466613	+	-1.86579	5.292e-10	-1.41983	8.38511e-08
Aldh5a1	ENSMUSG00000035936	aldhehyde dehydrogenase family 5, subfamily A1 [Source:MGI Symbol;Acc:MGI:2441982]	13	24907579	24937661	-	-1.86479	0.0250795
Klf2	ENSMUSG00000055148	Kruppel-like factor 2 (lung) [Source:MGI Symbol;Acc:MGI:1342772]	8	72319033	72321656	+	-1.86325	1.21855e-07
Rassf2	ENSMUSG00000027339	Ras association (RalGDS/AF-6) domain family member 2 [Source:MGI Symbol;Acc:MGI:2442060]	2	131989415	132030258	-	-1.86241	7.70723e-33
Cables1	ENSMUSG00000040957	CDK5 and Abl enzyme substrate 1 [Source:MGI Symbol;Acc:MGI:1927065]	18	11839220	11945627	+	-1.86141	0.04164
Cxcr4	ENSMUSG00000045382	chemokine (C-X-C motif) receptor 4 [Source:MGI Symbol;Acc:MGI:109563]	1	128588199	128592293	-	-1.85684	9.29409e-18	-0.85289	3.94441e-05
Bach2	ENSMUSG00000040270	BTB and CNC homology 2 [Source:MGI Symbol;Acc:MGI:894679]	4	32238804	32586108	+	-1.85634	0.00292616	-2.23473	0.000232291
Il1rl1	ENSMUSG00000026069	interleukin 1 receptor-like 1 [Source:MGI Symbol;Acc:MGI:98427]	1	40429570	40465415	+	-1.85487	4.91459e-05	-3.07424	1.95565e-05
Alms1	ENSMUSG00000063810	Alstrom syndrome 1 homolog (human) [Source:MGI Symbol;Acc:MGI:1934606]	6	85587531	85702753	+	-1.85189	1.25596e-17	-1.0499	8.22606e-05
Dbp	ENSMUSG00000059824	D site albumin promoter binding protein [Source:MGI Symbol;Acc:MGI:94866]	7	45705088	45710155	+	-1.83837	0.000301612	-1.4564	2.42632e-08
Cnr2	ENSMUSG00000062585	cannabinoid receptor 2 (macrophage) [Source:MGI Symbol;Acc:MGI:104650]	4	135895394	135920207	+	-1.83836	1.9536e-13
Slc46a3	ENSMUSG00000029650	solute carrier family 46, member 3 [Source:MGI Symbol;Acc:MGI:1918956]	5	147878437	147894815	-	-1.83557	7.15761e-11	-1.31827	1.78978e-14
Plxdc1	ENSMUSG00000017417	plexin domain containing 1 [Source:MGI Symbol;Acc:MGI:1919574]	11	97923238	97986444	-	-1.83492	3.39759e-06
Tmem82	ENSMUSG00000043085	transmembrane protein 82 [Source:MGI Symbol;Acc:MGI:2384869]	4	141613376	141618633	-	-1.83442	0.00728594	-1.54674	0.00344445
4930422G04Rik	ENSMUSG00000051278	RIKEN cDNA 4930422G04 gene [Source:MGI Symbol;Acc:MGI:1918893]	3	127553489	127618021	+	-1.83203	1.28283e-31	-1.08261	2.22835e-06
C77080	ENSMUSG00000050390	expressed sequence C77080 [Source:MGI Symbol;Acc:MGI:2140651]	4	129219578	129261404	-	-1.82275	1.87963e-05
Exo1	ENSMUSG00000039748	exonuclease 1 [Source:MGI Symbol;Acc:MGI:1349427]	1	175880778	175911396	+	-1.82165	1.08936e-25	-0.712635	0.0467215
Fam102a	ENSMUSG00000039157	family with sequence similarity 102, member A [Source:MGI Symbol;Acc:MGI:2138935]	2	32535332	32569756	+	-1.81709	4.19126e-10	-0.867161	0.00544373
Trim47	ENSMUSG00000020773	tripartite motif-containing 47 [Source:MGI Symbol;Acc:MGI:1917374]	11	116105752	116127210	-	-1.80873	1.41963e-16	-0.885193	0.000171532
Gm11632	ENSMUSG00000084896	predicted gene 11632 [Source:MGI Symbol;Acc:MGI:3705198]	11	98084457	98085424	-	-1.80289	0.000503521	-0.832119	0.0209223
Foxo1	ENSMUSG00000044167	forkhead box O1 [Source:MGI Symbol;Acc:MGI:1890077]	3	52268337	52350109	+	-1.80244	0.00193034
Vegfb	ENSMUSG00000024962	vascular endothelial growth factor B [Source:MGI Symbol;Acc:MGI:106199]	19	6982473	6987651	-	-1.8022	0.00348478
Abcd2	ENSMUSG00000055782	ATP-binding cassette, sub-family D (ALD), member 2 [Source:MGI Symbol;Acc:MGI:1349467]	15	91145884	91191807	-	-1.79951	1.65395e-17	-1.93207	2.21592e-21
Sh2d1b1	ENSMUSG00000096334	SH2 domain protein 1B1 [Source:MGI Symbol;Acc:MGI:1349420]	1	170277376	170285662	+	-1.7919	4.16146e-11	-1.47355	1.26286e-07
Snx24	ENSMUSG00000024535	sorting nexing 24 [Source:MGI Symbol;Acc:MGI:1916476]	18	53245662	53390823	+	-1.79147	2.32974e-15
Anubl1	ENSMUSG00000042213	AN1, ubiquitin-like, homolog (Xenopus laevis) [Source:MGI Symbol;Acc:MGI:1914742]	6	116264222	116330298	+	-1.78815	2.67219e-09	-1.13521	0.0010495
E2f7	ENSMUSG00000020185	E2F transcription factor 7 [Source:MGI Symbol;Acc:MGI:1289147]	10	110745439	110787384	+	-1.7828	6.22201e-12	-0.851871	0.0281081
Chek1	ENSMUSG00000032113	checkpoint kinase 1 [Source:MGI Symbol;Acc:MGI:1202065]	9	36708482	36727065	-	-1.77744	3.1322e-20
Susd3	ENSMUSG00000021384	sushi domain containing 3 [Source:MGI Symbol;Acc:MGI:1913579]	13	49230690	49248706	-	-1.77671	4.90442e-18	-0.815544	0.000902536
Ldlrap1	ENSMUSG00000037295	low density lipoprotein receptor adaptor protein 1 [Source:MGI Symbol;Acc:MGI:2140175]	4	134744735	134768024	-	-1.77029	2.61002e-28
Bend4	ENSMUSG00000092060	BEN domain containing 4 [Source:MGI Symbol;Acc:MGI:3648414]	5	67392147	67427799	-	-1.76784	1.56566e-22	-0.648451	0.0155458
Arrdc3	ENSMUSG00000074794	arrestin domain containing 3 [Source:MGI Symbol;Acc:MGI:2145242]	13	80883384	80896035	+	-1.76659	3.19329e-28	-1.36039	1.07953e-12
Utp14b	ENSMUSG00000079470	UTP14, U3 small nucleolar ribonucleoprotein, homolog B (yeast) [Source:MGI Symbol;Acc:MGI:2445092]	1	78658038	78667588	+	-1.76613	1.52877e-16
Tiam2	ENSMUSG00000023800	T cell lymphoma invasion and metastasis 2 [Source:MGI Symbol;Acc:MGI:1344338]	17	3326573	3519397	+	-1.75802	0.0257167	-2.18843	0.00301208
Acss1	ENSMUSG00000027452	acyl-CoA synthetase short-chain family member 1 [Source:MGI Symbol;Acc:MGI:1915988]	2	150618105	150668500	-	-1.75738	1.45601e-06	-1.19497	0.000109213
Rmi1	ENSMUSG00000035367	RMI1, RecQ mediated genome instability 1, homolog (S. cerevisiae) [Source:MGI Symbol;Acc:MGI:1921636]	13	58402597	58411149	+	-1.75584	2.4952e-17
Hells	ENSMUSG00000025001	helicase, lymphoid specific [Source:MGI Symbol;Acc:MGI:106209]	19	38930915	38971051	+	-1.75538	7.30779e-23
Bbs12	ENSMUSG00000051444	Bardet-Biedl syndrome 12 (human) [Source:MGI Symbol;Acc:MGI:2686651]	3	37312554	37321453	+	-1.75458	6.04011e-07
Skint3	ENSMUSG00000070868	selection and upkeep of intraepithelial T cells 3 [Source:MGI Symbol;Acc:MGI:3045331]	4	112232245	112300468	+	-1.75362	0.00537846	-1.93566	1.876e-10
Wdhd1	ENSMUSG00000037572	WD repeat and HMG-box DNA binding protein 1 [Source:MGI Symbol;Acc:MGI:2443514]	14	47240944	47276832	-	-1.75354	6.86357e-32	-0.894935	1.48317e-05
Zbtb1	ENSMUSG00000033454	zinc finger and BTB domain containing 1 [Source:MGI Symbol;Acc:MGI:2442326]	12	76370266	76396950	+	-1.75225	1.57729e-33
Trim65	ENSMUSG00000054517	tripartite motif-containing 65 [Source:MGI Symbol;Acc:MGI:2442815]	11	116121846	116131128	-	-1.74931	5.26564e-13
Pwwp2b	ENSMUSG00000060260	PWWP domain containing 2B [Source:MGI Symbol;Acc:MGI:2142008]	7	139248482	139267253	+	-1.74788	4.82913e-16
Nptx1	ENSMUSG00000025582	neuronal pentraxin 1 [Source:MGI Symbol;Acc:MGI:107811]	11	119538719	119547753	-	-1.74568	8.06991e-13
Grasp	ENSMUSG00000000531	GRP1 (general receptor for phosphoinositides 1)-associated scaffold protein [Source:MGI Symbol;Acc:MGI:1860303]	15	101224207	101232755	+	-1.7441	0.0400003
Nbeal2	ENSMUSG00000056724	neurobeachin-like 2 [Source:MGI Symbol;Acc:MGI:2448554]	9	110624789	110654161	-	-1.74171	1.66775e-12
Zfp69	ENSMUSG00000064141	zinc finger protein 69 [Source:MGI Symbol;Acc:MGI:107794]	4	120930137	120951699	-	-1.73985	0.00517587
Hspb6	ENSMUSG00000036854	heat shock protein, alpha-crystallin-related, B6 [Source:MGI Symbol;Acc:MGI:2685325]	7	30552178	30555443	+	-1.73824	0.00501946
Zbtb8a	ENSMUSG00000028807	zinc finger and BTB domain containing 8a [Source:MGI Symbol;Acc:MGI:1920930]	4	129353628	129378116	-	-1.73766	2.67759e-07	-1.18108	0.00183705
Orc1	ENSMUSG00000028587	origin recognition complex, subunit 1 [Source:MGI Symbol;Acc:MGI:1328337]	4	108579423	108614833	+	-1.73527	1.32776e-10
Zfp398	ENSMUSG00000062519	zinc finger protein 398 [Source:MGI Symbol;Acc:MGI:1917856]	6	47835661	47868257	+	-1.7347	1.37239e-09	-0.996942	0.0156437
Wdr76	ENSMUSG00000027242	WD repeat domain 76 [Source:MGI Symbol;Acc:MGI:1926186]	2	121506723	121544860	+	-1.7337	2.11323e-22	-0.735118	0.0136755
5730590G19Rik	ENSMUSG00000046591	RIKEN cDNA 5730590G19 gene [Source:MGI Symbol;Acc:MGI:1924261]	7	79660196	79698134	+	-1.73149	2.06974e-10	-0.972254	0.01217
Slc25a42	ENSMUSG00000002346	solute carrier family 25, member 42 [Source:MGI Symbol;Acc:MGI:1920345]	8	70184340	70212305	-	-1.7309	0.034765
Smad7	ENSMUSG00000025880	MAD homolog 7 (Drosophila) [Source:MGI Symbol;Acc:MGI:1100518]	18	75367529	75395935	+	-1.72999	4.29197e-26	-1.27311	0.00268029
Clspn	ENSMUSG00000042489	claspin homolog (Xenopus laevis) [Source:MGI Symbol;Acc:MGI:2445153]	4	126556935	126593903	+	-1.72956	4.39684e-26	-0.930167	1.9162e-08
1700017B05Rik	ENSMUSG00000032300	RIKEN cDNA 1700017B05 gene [Source:MGI Symbol;Acc:MGI:1921461]	9	57252322	57262599	-	-1.72895	9.20849e-12
Cpeb2	ENSMUSG00000039782	cytoplasmic polyadenylation element binding protein 2 [Source:MGI Symbol;Acc:MGI:2442640]	5	43233463	43289724	+	-1.72532	2.0251e-15	-1.26458	3.13148e-10
Chaf1b	ENSMUSG00000022945	chromatin assembly factor 1, subunit B (p60) [Source:MGI Symbol;Acc:MGI:1314881]	16	93883901	93906115	+	-1.72439	1.96303e-26
Usp2	ENSMUSG00000032010	ubiquitin specific peptidase 2 [Source:MGI Symbol;Acc:MGI:1858178]	9	44067021	44095627	+	-1.72407	1.11594e-08
Dhcr7	ENSMUSG00000058454	7-dehydrocholesterol reductase [Source:MGI Symbol;Acc:MGI:1298378]	7	143823145	143848410	+	-1.72238	0.000212551
Tmem37	ENSMUSG00000050777	transmembrane protein 37 [Source:MGI Symbol;Acc:MGI:2157899]	1	120067377	120074074	-	-1.71715	2.89685e-09
Lig1	ENSMUSG00000056394	ligase I, DNA, ATP-dependent [Source:MGI Symbol;Acc:MGI:101789]	7	13277283	13311433	+	-1.71586	6.5258e-12
Tonsl	ENSMUSG00000059323	tonsoku-like, DNA repair protein [Source:MGI Symbol;Acc:MGI:1919999]	15	76626002	76639958	-	-1.71248	2.74552e-13
Kifc5b	ENSMUSG00000024301	kinesin family member C5B [Source:MGI Symbol;Acc:MGI:2137414]	17	26917091	26932579	+	-1.71213	2.74086e-07	-1.74703	4.19164e-05
Prkag2	ENSMUSG00000028944	protein kinase, AMP-activated, gamma 2 non-catalytic subunit [Source:MGI Symbol;Acc:MGI:1336153]	5	24862744	25100642	-	-1.709	2.2743e-07
Apitd1	ENSMUSG00000073705	apoptosis-inducing, TAF9-like domain 1 [Source:MGI Symbol;Acc:MGI:1917178]	4	149127121	149137629	-	-1.70874	4.81571e-06	-1.24585	0.0141825
Dagla	ENSMUSG00000035735	diacylglycerol lipase, alpha [Source:MGI Symbol;Acc:MGI:2677061]	19	10245265	10304877	-	-1.70272	0.000244941
Mcm2	ENSMUSG00000002870	minichromosome maintenance deficient 2 mitotin (S. cerevisiae) [Source:MGI Symbol;Acc:MGI:105380]	6	88883475	88898780	-	-1.69741	7.99576e-25
Plekhh2	ENSMUSG00000040852	pleckstrin homology domain containing, family H (with MyTH4 domain) member 2 [Source:MGI Symbol;Acc:MGI:2146813]	17	84511895	84622142	+	-1.69548	0.000333449	-2.64456	1.92934e-05
Tbc1d30	ENSMUSG00000052302	TBC1 domain family, member 30 [Source:MGI Symbol;Acc:MGI:1921944]	10	121263824	121311189	-	-1.69266	0.000657032	-1.55222	0.000617926
Per1	ENSMUSG00000020893	period homolog 1 (Drosophila) [Source:MGI Symbol;Acc:MGI:1098283]	11	69095217	69109960	+	-1.69174	9.34341e-12
Cdk18	ENSMUSG00000026437	cyclin-dependent kinase 18 [Source:MGI Symbol;Acc:MGI:97518]	1	132113550	132139685	-	-1.69054	2.6183e-10
Tcf7l2	ENSMUSG00000024985	transcription factor 7 like 2, T cell specific, HMG box [Source:MGI Symbol;Acc:MGI:1202879]	19	55741810	55933654	+	-1.68867	0.0245729
Midn	ENSMUSG00000035621	midnolin [Source:MGI Symbol;Acc:MGI:1890222]	10	80148272	80158368	+	-1.68854	4.40752e-16
Zfp667	ENSMUSG00000054893	zinc finger protein 667 [Source:MGI Symbol;Acc:MGI:2442757]	7	6286579	6307883	+	-1.68617	3.9987e-05
Zdhhc14	ENSMUSG00000034265	zinc finger, DHHC domain containing 14 [Source:MGI Symbol;Acc:MGI:2653229]	17	5492600	5753891	+	-1.68591	2.77944e-15
Arhgap27	ENSMUSG00000034255	Rho GTPase activating protein 27 [Source:MGI Symbol;Acc:MGI:1916903]	11	103331497	103363692	-	-1.68331	1.79995e-12	-0.786261	0.00929101
Tnfrsf22	ENSMUSG00000090852	tumor necrosis factor receptor superfamily, member 22 [Source:MGI Symbol;Acc:MGI:1930270]	7	143634806	143649661	-	-1.68291	0.00264644
Ccne2	ENSMUSG00000028212	cyclin E2 [Source:MGI Symbol;Acc:MGI:1329034]	4	11191351	11204779	+	-1.68253	1.56271e-21
Gm15706	ENSMUSG00000086013	predicted gene 15706 [Source:MGI Symbol;Acc:MGI:3783146]	6	145250529	145251849	+	-1.67812	0.0146203
Map2k6	ENSMUSG00000020623	mitogen-activated protein kinase kinase 6 [Source:MGI Symbol;Acc:MGI:1346870]	11	110399122	110525522	+	-1.67787	0.000246052	-1.65426	3.7108e-05
Eif4ebp2	ENSMUSG00000020091	eukaryotic translation initiation factor 4E binding protein 2 [Source:MGI Symbol;Acc:MGI:109198]	10	61432497	61452669	-	-1.67736	0.00109714
Prosapip1	ENSMUSG00000037703	ProSAPiP1 protein [Source:MGI Symbol;Acc:MGI:2656976]	2	130632839	130642803	-	-1.67307	1.85914e-06	-1.02831	0.0266668
Kdm2b	ENSMUSG00000029475	lysine (K)-specific demethylase 2B [Source:MGI Symbol;Acc:MGI:1354737]	5	122870668	123015080	-	-1.67124	8.61094e-22	-0.891858	0.000135166
Wdr62	ENSMUSG00000037020	WD repeat domain 62 [Source:MGI Symbol;Acc:MGI:1923696]	7	30240138	30280419	-	-1.67056	1.73194e-07
Lifr	ENSMUSG00000054263	leukemia inhibitory factor receptor [Source:MGI Symbol;Acc:MGI:96788]	15	7129559	7197489	+	-1.66152	1.10331e-10
Tnrc18	ENSMUSG00000039477	trinucleotide repeat containing 18 [Source:MGI Symbol;Acc:MGI:3648294]	5	142750380	142817662	-	-1.66072	0.0154449
Ppfia4	ENSMUSG00000026458	protein tyrosine phosphatase, receptor type, f polypeptide (PTPRF), interacting protein (liprin), alpha 4 [Source:MGI Symbol;Acc:MGI:1915757]	1	134296783	134332928	-	-1.65679	0.00010598	-0.853004	0.00435797
Zbtb12	ENSMUSG00000049823	zinc finger and BTB domain containing 12 [Source:MGI Symbol;Acc:MGI:88133]	17	34879483	34896842	+	-1.65544	0.00691374
Scd2	ENSMUSG00000025203	stearoyl-Coenzyme A desaturase 2 [Source:MGI Symbol;Acc:MGI:98240]	19	44293676	44306864	+	-1.65429	5.60343e-12	1.43805	1.1579e-14
Pask	ENSMUSG00000026274	PAS domain containing serine/threonine kinase [Source:MGI Symbol;Acc:MGI:2155936]	1	93308770	93343482	-	-1.65076	1.56096e-14	-0.893292	0.00258365
Pwwp2a	ENSMUSG00000044950	PWWP domain containing 2A [Source:MGI Symbol;Acc:MGI:1918052]	11	43681998	43721491	+	-1.65062	2.59318e-10
Chaf1a	ENSMUSG00000002835	chromatin assembly factor 1, subunit A (p150) [Source:MGI Symbol;Acc:MGI:1351331]	17	56040416	56068026	+	-1.6505	1.26185e-21
Tmem154	ENSMUSG00000056498	transmembrane protein 154 [Source:MGI Symbol;Acc:MGI:2444725]	3	84666192	84704575	+	-1.64982	1.14345e-05	-1.56108	1.84596e-08
Slc16a6	ENSMUSG00000041920	solute carrier family 16 (monocarboxylic acid transporters), member 6 [Source:MGI Symbol;Acc:MGI:2144585]	11	109450855	109473598	-	-1.64617	6.14593e-20	0.462266	8.07273e-05
Spred2	ENSMUSG00000045671	sprouty-related, EVH1 domain containing 2 [Source:MGI Symbol;Acc:MGI:2150019]	11	19924375	20024026	+	-1.64528	6.08287e-06	0.768875	0.0223426
Tsc22d3	ENSMUSG00000031431	TSC22 domain family, member 3 [Source:MGI Symbol;Acc:MGI:1196284]	X	140539528	140600659	-	-1.63955	1.25828e-16	-0.575025	0.0327485
Gmnn	ENSMUSG00000006715	geminin [Source:MGI Symbol;Acc:MGI:1927344]	13	24751845	24761923	-	-1.63877	1.19502e-29
Nr4a2	ENSMUSG00000026826	nuclear receptor subfamily 4, group A, member 2 [Source:MGI Symbol;Acc:MGI:1352456]	2	57106830	57124003	-	-1.63757	0.000297178
Atad5	ENSMUSG00000017550	ATPase family, AAA domain containing 5 [Source:MGI Symbol;Acc:MGI:2442925]	11	80089400	80135794	+	-1.63711	6.01794e-16	-0.880243	1.40518e-05
Kcne3	ENSMUSG00000035165	potassium voltage-gated channel, Isk-related subfamily, gene 3 [Source:MGI Symbol;Acc:MGI:1891124]	7	100176670	100184869	+	-1.63619	0.0226184
Hist2h3c1	ENSMUSG00000093769	histone cluster 2, H3c1 [Source:MGI Symbol;Acc:MGI:2448355]	3	96246685	96248509	+	-1.63399	5.73188e-05	-1.15118	0.00541001
Zfp362	ENSMUSG00000028799	zinc finger protein 362 [Source:MGI Symbol;Acc:MGI:2652839]	4	128773088	128806045	-	-1.63325	0.0080224
Erf	ENSMUSG00000040857	Ets2 repressor factor [Source:MGI Symbol;Acc:MGI:109637]	7	25242561	25250761	-	-1.63301	1.41044e-11
Lrrc17	ENSMUSG00000039883	leucine rich repeat containing 17 [Source:MGI Symbol;Acc:MGI:1921761]	5	21543527	21575900	+	-1.63167	0.041253	-2.36954	0.00212311
Mybl2	ENSMUSG00000017861	myeloblastosis oncogene-like 2 [Source:MGI Symbol;Acc:MGI:101785]	2	163054687	163084688	+	-1.62881	1.92484e-11
Tmem194b	ENSMUSG00000043015	transmembrane protein 194B [Source:MGI Symbol;Acc:MGI:2444113]	1	52630705	52651919	+	-1.6278	2.29653e-10	-1.22883	0.000224808
Zfp704	ENSMUSG00000040209	zinc finger protein 704 [Source:MGI Symbol;Acc:MGI:2180715]	3	9427011	9610085	-	-1.62071	1.52765e-07	-1.32494	2.74251e-07
Fam161a	ENSMUSG00000049811	family with sequence similarity 161, member A [Source:MGI Symbol;Acc:MGI:1921123]	11	23007531	23030788	+	-1.62017	0.00172697
Deptor	ENSMUSG00000022419	DEP domain containing MTOR-interacting protein [Source:MGI Symbol;Acc:MGI:2146322]	15	55112317	55259271	+	-1.61714	8.65059e-07
Epas1	ENSMUSG00000024140	endothelial PAS domain protein 1 [Source:MGI Symbol;Acc:MGI:109169]	17	86753907	86833410	+	-1.61643	4.16251e-05	-2.86794	2.43759e-05
Rap2a	ENSMUSG00000051615	RAS related protein 2a [Source:MGI Symbol;Acc:MGI:97855]	14	120478461	120507194	+	-1.61626	1.00223e-22	-0.760563	0.00413113
Hgf	ENSMUSG00000028864	hepatocyte growth factor [Source:MGI Symbol;Acc:MGI:96079]	5	16553550	16619439	+	-1.61572	1.53833e-16	-1.08885	7.66528e-07
Ets1	ENSMUSG00000032035	E26 avian leukemia oncogene 1, 5' domain [Source:MGI Symbol;Acc:MGI:95455]	9	32696042	32757820	+	-1.61233	4.2566e-17	-2.50569	4.02177e-30
Zbtb25	ENSMUSG00000056459	zinc finger and BTB domain containing 25 [Source:MGI Symbol;Acc:MGI:99197]	12	76347782	76369602	-	-1.61152	9.24021e-06
Fblim1	ENSMUSG00000006219	filamin binding LIM protein 1 [Source:MGI Symbol;Acc:MGI:1921452]	4	141576062	141606096	-	-1.6074	3.92801e-12
Fgf11	ENSMUSG00000042826	fibroblast growth factor 11 [Source:MGI Symbol;Acc:MGI:109167]	11	69796068	69801857	-	-1.60698	8.86676e-08
Dyrk3	ENSMUSG00000016526	dual-specificity tyrosine-(Y)-phosphorylation regulated kinase 3 [Source:MGI Symbol;Acc:MGI:1330300]	1	131128441	131138234	-	-1.60628	0.00145767	-1.37339	0.0106657
Uhrf1	ENSMUSG00000001228	ubiquitin-like, containing PHD and RING finger domains, 1 [Source:MGI Symbol;Acc:MGI:1338889]	17	56303321	56323486	+	-1.605	2.68799e-21
Mxd4	ENSMUSG00000037235	Max dimerization protein 4 [Source:MGI Symbol;Acc:MGI:104991]	5	34173887	34187720	-	-1.60389	1.50306e-14	-0.995767	1.96984e-11
Hmgn5	ENSMUSG00000031245	high-mobility group nucleosome binding domain 5 [Source:MGI Symbol;Acc:MGI:1355295]	X	109004534	109013404	-	-1.60105	0.0284336
1810011H11Rik	ENSMUSG00000041707	RIKEN cDNA 1810011H11 gene [Source:MGI Symbol;Acc:MGI:1916319]	14	32785963	32817968	+	-1.59865	2.51534e-21	-1.47929	4.97175e-10
Tspyl4	ENSMUSG00000039485	TSPY-like 4 [Source:MGI Symbol;Acc:MGI:106393]	10	34297421	34301308	+	-1.59292	6.94863e-05	-1.12463	9.5163e-05
Srl	ENSMUSG00000022519	sarcalumenin [Source:MGI Symbol;Acc:MGI:2146620]	16	4480216	4541816	-	-1.58878	0.000703492
4831426I19Rik	ENSMUSG00000054150	RIKEN cDNA 4831426I19 gene [Source:MGI Symbol;Acc:MGI:2442408]	12	104929949	105009809	-	-1.58753	2.62592e-19	-1.10547	1.29578e-05
Fgfr1	ENSMUSG00000031565	fibroblast growth factor receptor 1 [Source:MGI Symbol;Acc:MGI:95522]	8	25513654	25575714	+	-1.58643	4.25879e-05
Smtn	ENSMUSG00000020439	smoothelin [Source:MGI Symbol;Acc:MGI:1354727]	11	3517523	3540612	-	-1.58635	0.00139107	-1.78714	0.000411188
Fam117b	ENSMUSG00000041040	family with sequence similarity 117, member B [Source:MGI Symbol;Acc:MGI:1920000]	1	59913006	59985346	+	-1.58557	4.35767e-13	-0.694624	0.0099488
Peli2	ENSMUSG00000021846	pellino 2 [Source:MGI Symbol;Acc:MGI:1891445]	14	48120869	48260883	+	-1.58351	6.49855e-07
Hip1	ENSMUSG00000039959	huntingtin interacting protein 1 [Source:MGI Symbol;Acc:MGI:1099804]	5	135406523	135545122	-	-1.58324	4.47785e-24
Arhgap24	ENSMUSG00000057315	Rho GTPase activating protein 24 [Source:MGI Symbol;Acc:MGI:1922647]	5	102481391	102897936	+	-1.58313	1.33326e-10
Camsap3	ENSMUSG00000044433	calmodulin regulated spectrin-associated protein family, member 3 [Source:MGI Symbol;Acc:MGI:1916947]	8	3587450	3609074	+	-1.58178	0.000438948
Ypel3	ENSMUSG00000042675	yippee-like 3 (Drosophila) [Source:MGI Symbol;Acc:MGI:1913340]	7	126776955	126780514	+	-1.57853	3.15889e-12
Gnpda1	ENSMUSG00000052102	glucosamine-6-phosphate deaminase 1 [Source:MGI Symbol;Acc:MGI:1347054]	18	38327558	38339003	-	-1.57803	4.13041e-15
Pram1	ENSMUSG00000032739	PML-RAR alpha-regulated adaptor molecule 1 [Source:MGI Symbol;Acc:MGI:3576625]	17	33638056	33645706	+	-1.57721	0.004751	-1.8212	0.000639767
1700025G04Rik	ENSMUSG00000032666	RIKEN cDNA 1700025G04 gene [Source:MGI Symbol;Acc:MGI:1916649]	1	151884524	152090320	-	-1.57268	3.07685e-19	-0.822719	0.000256176
Nudt18	ENSMUSG00000045211	nudix (nucleoside diphosphate linked moiety X)-type motif 18 [Source:MGI Symbol;Acc:MGI:2385853]	14	70577847	70582571	+	-1.57148	0.00389383
Gm5665	ENSMUSG00000074863	predicted gene 5665 [Source:MGI Symbol;Acc:MGI:3645613]	13	62699406	62726689	-	-1.56924	0.0104592
Ankle1	ENSMUSG00000046295	ankyrin repeat and LEM domain containing 1 [Source:MGI Symbol;Acc:MGI:1918775]	8	71406010	71409904	+	-1.56746	2.08514e-11	-1.32257	1.35707e-08
Nfatc2	ENSMUSG00000027544	nuclear factor of activated T cells, cytoplasmic, calcineurin dependent 2 [Source:MGI Symbol;Acc:MGI:102463]	2	168476410	168601657	-	-1.56686	3.53736e-06
BC030867	ENSMUSG00000034773	cDNA sequence BC030867 [Source:MGI Symbol;Acc:MGI:2387601]	11	102248882	102265187	+	-1.56491	0.00038092	-1.06691	0.0181835
Tmem104	ENSMUSG00000045980	transmembrane protein 104 [Source:MGI Symbol;Acc:MGI:2444222]	11	115187487	115247023	+	-1.56273	1.15462e-09
Trpc2	ENSMUSG00000070425	transient receptor potential cation channel, subfamily C, member 2 [Source:MGI Symbol;Acc:MGI:109527]	7	102065511	102096864	+	-1.56043	1.79805e-10	-0.899417	0.00452372
Kif21b	ENSMUSG00000041642	kinesin family member 21B [Source:MGI Symbol;Acc:MGI:109234]	1	136131389	136177998	+	-1.55973	1.00267e-13	-0.786978	0.0187151
Zc3hav1l	ENSMUSG00000047749	zinc finger CCCH-type, antiviral 1-like [Source:MGI Symbol;Acc:MGI:2443387]	6	38287396	38299259	-	-1.55899	0.0119705
Mdc1	ENSMUSG00000061607	mediator of DNA damage checkpoint 1 [Source:MGI Symbol;Acc:MGI:3525201]	17	35841515	35859670	+	-1.55732	4.50925e-08	-1.06532	0.00752087
Rell1	ENSMUSG00000047881	RELT-like 1 [Source:MGI Symbol;Acc:MGI:2140767]	5	63908896	63968905	-	-1.55689	1.11471e-06	-1.06089	0.00108556
Maml3	ENSMUSG00000061143	mastermind like 3 (Drosophila) [Source:MGI Symbol;Acc:MGI:2389461]	3	51687611	52104891	-	-1.55646	4.53031e-11	-1.11558	0.00254256
Tnk2	ENSMUSG00000022791	tyrosine kinase, non-receptor, 2 [Source:MGI Symbol;Acc:MGI:1858308]	16	32643874	32683493	+	-1.55499	0.0261561
Arl11	ENSMUSG00000043157	ADP-ribosylation factor-like 11 [Source:MGI Symbol;Acc:MGI:2444054]	14	61309753	61311936	+	-1.55461	5.53393e-11	-0.644075	0.0366347
4632428N05Rik	ENSMUSG00000020101	RIKEN cDNA 4632428N05 gene [Source:MGI Symbol;Acc:MGI:1921298]	10	60346851	60372684	+	-1.55385	7.40052e-19	-0.549346	0.0334391
Rgs1	ENSMUSG00000026358	regulator of G-protein signaling 1 [Source:MGI Symbol;Acc:MGI:1354694]	1	144243972	144249242	-	-1.55357	2.1144e-23	-1.36169	2.9658e-09
Palld	ENSMUSG00000058056	palladin, cytoskeletal associated protein [Source:MGI Symbol;Acc:MGI:1919583]	8	61513246	61902690	-	-1.55187	0.00984858
Map3k9	ENSMUSG00000042724	mitogen-activated protein kinase kinase kinase 9 [Source:MGI Symbol;Acc:MGI:2449952]	12	81714950	81781170	-	-1.55108	1.23456e-15	-1.3362	1.2634e-08
6430548M08Rik	ENSMUSG00000031824	RIKEN cDNA 6430548M08 gene [Source:MGI Symbol;Acc:MGI:2443793]	8	120114152	120165306	+	-1.5463	2.06124e-17
Dennd5b	ENSMUSG00000030313	DENN/MADD domain containing 5B [Source:MGI Symbol;Acc:MGI:2444273]	6	148988071	149101680	-	-1.5453	0.000479696	-2.94504	7.54621e-06
Tmem220	ENSMUSG00000050270	transmembrane protein 220 [Source:MGI Symbol;Acc:MGI:2443691]	11	67025154	67035312	+	-1.54521	0.0264268
Azi1	ENSMUSG00000039781	5-azacytidine induced gene 1 [Source:MGI Symbol;Acc:MGI:107440]	11	120064430	120086827	-	-1.54414	1.15748e-07
Il16	ENSMUSG00000001741	interleukin 16 [Source:MGI Symbol;Acc:MGI:1270855]	7	83642848	83745726	-	-1.5428	1.31475e-09	-1.67585	2.739e-17
Rhebl1	ENSMUSG00000023755	Ras homolog enriched in brain like 1 [Source:MGI Symbol;Acc:MGI:1916409]	15	98877778	98881404	-	-1.54158	0.000607916	-1.07978	0.00834244
Zfpm1	ENSMUSG00000049577	zinc finger protein, multitype 1 [Source:MGI Symbol;Acc:MGI:1095400]	8	122282141	122337251	+	-1.53217	0.0012428
Mertk	ENSMUSG00000014361	c-mer proto-oncogene tyrosine kinase [Source:MGI Symbol;Acc:MGI:96965]	2	128698956	128802894	+	-1.52995	1.1366e-12	-0.549415	0.0115268
Fmnl1	ENSMUSG00000055805	formin-like 1 [Source:MGI Symbol;Acc:MGI:1888994]	11	103171107	103198901	+	-1.52941	0.0120339
Kank2	ENSMUSG00000032194	KN motif and ankyrin repeat domains 2 [Source:MGI Symbol;Acc:MGI:2384568]	9	21766773	21798546	-	-1.52932	1.26101e-10	-1.13864	4.13524e-07
Angpt2	ENSMUSG00000031465	angiopoietin 2 [Source:MGI Symbol;Acc:MGI:1202890]	8	18690263	18741562	-	-1.5287	0.00152706
Rgs2	ENSMUSG00000026360	regulator of G-protein signaling 2 [Source:MGI Symbol;Acc:MGI:1098271]	1	143999338	144004161	-	-1.52787	5.20356e-18	-0.985764	1.7737e-07
Mical2	ENSMUSG00000038244	microtubule associated monoxygenase, calponin and LIM domain containing 2 [Source:MGI Symbol;Acc:MGI:2444947]	7	112225856	112355194	+	-1.5238	2.55057e-15
Rad51	ENSMUSG00000027323	RAD51 homolog (S. cerevisiae) [Source:MGI Symbol;Acc:MGI:97890]	2	119112793	119147445	+	-1.52239	0.0183213
Egr1	ENSMUSG00000038418	early growth response 1 [Source:MGI Symbol;Acc:MGI:95295]	18	34859823	34864984	+	-1.51906	0.0338211
Brca1	ENSMUSG00000017146	breast cancer 1 [Source:MGI Symbol;Acc:MGI:104537]	11	101488764	101551955	-	-1.51808	2.29903e-21	-1.176	5.70315e-13
Tal1	ENSMUSG00000028717	T cell acute lymphocytic leukemia 1 [Source:MGI Symbol;Acc:MGI:98480]	4	115056426	115071755	+	-1.51802	9.80415e-12
Ankrd13b	ENSMUSG00000037907	ankyrin repeat domain 13b [Source:MGI Symbol;Acc:MGI:2144501]	11	77470485	77489678	-	-1.51659	0.00721572
Plekhg3	ENSMUSG00000052609	pleckstrin homology domain containing, family G (with RhoGef domain) member 3 [Source:MGI Symbol;Acc:MGI:2388284]	12	76533560	76579039	+	-1.51517	4.85718e-20
Mcm4	ENSMUSG00000022673	minichromosome maintenance deficient 4 homolog (S. cerevisiae) [Source:MGI Symbol;Acc:MGI:103199]	16	15623897	15637400	-	-1.51433	1.15762e-21
Card11	ENSMUSG00000036526	caspase recruitment domain family, member 11 [Source:MGI Symbol;Acc:MGI:1916978]	5	140872999	141000596	-	-1.51283	0.000534841	-2.24507	1.59284e-12
Brd3	ENSMUSG00000026918	bromodomain containing 3 [Source:MGI Symbol;Acc:MGI:1914632]	2	27445579	27507662	-	-1.50907	1.31485e-10
Rasa3	ENSMUSG00000031453	RAS p21 protein activator 3 [Source:MGI Symbol;Acc:MGI:1197013]	8	13566950	13677603	-	-1.50697	3.20383e-22	-0.876249	1.70505e-06
Gm15232	ENSMUSG00000084806	predicted gene 15232 [Source:MGI Symbol;Acc:MGI:3705117]	X	167088093	167102090	-	-1.50678	0.0481304
B3galnt1	ENSMUSG00000043300	UDP-GalNAc:betaGlcNAc beta 1,3-galactosaminyltransferase, polypeptide 1 [Source:MGI Symbol;Acc:MGI:1349405]	3	69574186	69598861	-	-1.50664	1.11351e-15
Mcm3	ENSMUSG00000041859	minichromosome maintenance deficient 3 (S. cerevisiae) [Source:MGI Symbol;Acc:MGI:101845]	1	20802974	20820278	-	-1.50589	1.6394e-20
Zfp808	ENSMUSG00000074867	zinc finger protein 80 [Source:MGI Symbol;Acc:MGI:3704127]	13	62129916	62173419	+	-1.50488	0.00148016
Snx29	ENSMUSG00000079738	sorting nexin 29 [Source:MGI Symbol;Acc:MGI:1921728]	16	11405648	11755472	+	-1.50421	1.85733e-07	-1.09501	7.54469e-06
Ccdc85b	ENSMUSG00000095098	coiled-coil domain containing 85B [Source:MGI Symbol;Acc:MGI:2147607]	19	5456789	5457397	-	-1.50398	0.0025637
Cd28	ENSMUSG00000026012	CD28 antigen [Source:MGI Symbol;Acc:MGI:88327]	1	60716800	60773359	+	-1.49757	2.53899e-07	-2.32104	0
E2f1	ENSMUSG00000027490	E2F transcription factor 1 [Source:MGI Symbol;Acc:MGI:101941]	2	154559407	154569892	-	-1.49493	2.27838e-08
Stil	ENSMUSG00000028718	Scl/Tal1 interrupting locus [Source:MGI Symbol;Acc:MGI:107477]	4	115000159	115043196	+	-1.49305	7.32955e-09	-1.2492	4.98359e-07
Rad51c	ENSMUSG00000007646	RAD51 homolog c (S. cerevisiae) [Source:MGI Symbol;Acc:MGI:2150020]	11	87376645	87404954	-	-1.48902	2.12465e-09	-1.2202	0.00239458
Gan	ENSMUSG00000052557	giant axonal neuropathy [Source:MGI Symbol;Acc:MGI:1890619]	8	117158135	117205834	+	-1.48745	1.68387e-07
Cbx6	ENSMUSG00000089715	chromobox homolog 6 [Source:MGI Symbol;Acc:MGI:3512628]	15	79823896	79834688	-	-1.48309	6.30861e-09	-1.44918	1.11597e-08
Gigyf1	ENSMUSG00000029714	GRB10 interacting GYF protein 1 [Source:MGI Symbol;Acc:MGI:1888677]	5	137518880	137527934	+	-1.48246	2.39876e-06
Cerk	ENSMUSG00000035891	ceramide kinase [Source:MGI Symbol;Acc:MGI:2386052]	15	86139128	86186141	-	-1.48161	3.42744e-21	-0.6811	0.000684781
Rps6ka5	ENSMUSG00000021180	ribosomal protein S6 kinase, polypeptide 5 [Source:MGI Symbol;Acc:MGI:1920336]	12	100549778	100725028	-	-1.48006	8.51858e-21	-1.18646	1.96843e-09
Tpcn1	ENSMUSG00000032741	two pore channel 1 [Source:MGI Symbol;Acc:MGI:2182472]	5	120534160	120588613	-	-1.4791	6.83414e-07	-0.958385	0.01627
Wipi1	ENSMUSG00000041895	WD repeat domain, phosphoinositide interacting 1 [Source:MGI Symbol;Acc:MGI:1261864]	11	109573331	109611967	-	-1.47866	5.77657e-06
Lpar6	ENSMUSG00000033446	lysophosphatidic acid receptor 6 [Source:MGI Symbol;Acc:MGI:1914418]	14	73237891	73240358	+	-1.47729	3.53842e-19	-0.822856	0.000705504
Cdc7	ENSMUSG00000029283	cell division cycle 7 (S. cerevisiae) [Source:MGI Symbol;Acc:MGI:1309511]	5	106964322	106984432	+	-1.47616	9.31336e-13	-0.969781	0.000435571
Zik1	ENSMUSG00000030393	zinc finger protein interacting with K protein 1 [Source:MGI Symbol;Acc:MGI:108070]	7	10487229	10495394	-	-1.4759	0.000114159
Npat	ENSMUSG00000033054	nuclear protein in the AT region [Source:MGI Symbol;Acc:MGI:107605]	9	53537047	53574342	+	-1.47553	8.91688e-19
Fli1	ENSMUSG00000016087	Friend leukemia integration 1 [Source:MGI Symbol;Acc:MGI:95554]	9	32422208	32541389	-	-1.47415	1.85448e-18
Trim62	ENSMUSG00000041000	tripartite motif-containing 62 [Source:MGI Symbol;Acc:MGI:1914775]	4	128883580	128911328	+	-1.47242	0.00584474
Ctdsp2	ENSMUSG00000078429	CTD (carboxy-terminal domain, RNA polymerase II, polypeptide A) small phosphatase 2 [Source:MGI Symbol;Acc:MGI:1098748]	10	126978717	126999975	+	-1.47166	2.70564e-12	-0.602545	0.0413258
Agfg2	ENSMUSG00000029722	ArfGAP with FG repeats 2 [Source:MGI Symbol;Acc:MGI:2443267]	5	137650483	137684726	-	-1.47098	3.39017e-10
Cbx4	ENSMUSG00000039989	chromobox homolog 4 (Drosophila Pc class) [Source:MGI Symbol;Acc:MGI:1195985]	11	119077573	119086221	-	-1.47052	3.19665e-08
C430049B03Rik	ENSMUSG00000087365	RIKEN cDNA C430049B03 gene [Source:MGI Symbol;Acc:MGI:1924903]	X	53055046	53057190	-	-1.47013	0.0163522
Plekhh3	ENSMUSG00000035172	pleckstrin homology domain containing, family H (with MyTH4 domain) member 3 [Source:MGI Symbol;Acc:MGI:2384950]	11	101162679	101171351	-	-1.46736	0.000527943
Tex9	ENSMUSG00000090626	testis expressed gene 9 [Source:MGI Symbol;Acc:MGI:1201610]	9	72458055	72491959	-	-1.46661	8.02212e-06	-1.38266	0.000253233
Skp2	ENSMUSG00000054115	S-phase kinase-associated protein 2 (p45) [Source:MGI Symbol;Acc:MGI:1351663]	15	9111985	9140451	-	-1.46659	2.13293e-09
Gm20634	ENSMUSG00000070392	predicted gene 20634 [Source:MGI Symbol;Acc:MGI:5313081]	3	96245554	96248509	+	-1.46608	9.74918e-05	-1.07487	0.00439236
B230206F22Rik	ENSMUSG00000086370	RIKEN cDNA B230206F22 gene [Source:MGI Symbol;Acc:MGI:1926128]	X	103560907	103623754	-	-1.46562	1.34093e-10	-0.847126	0.0131801
Lmln	ENSMUSG00000022802	leishmanolysin-like (metallopeptidase M8 family) [Source:MGI Symbol;Acc:MGI:2444736]	16	33062521	33127695	+	-1.46537	6.96214e-06
Usp49	ENSMUSG00000090115	ubiquitin specific peptidase 49 [Source:MGI Symbol;Acc:MGI:2685391]	17	47630690	47686738	+	-1.46314	4.25298e-10
Arhgef10	ENSMUSG00000071176	Rho guanine nucleotide exchange factor (GEF) 10 [Source:MGI Symbol;Acc:MGI:2444453]	8	14911663	15001085	+	-1.46282	0.0228163
Itga6	ENSMUSG00000027111	integrin alpha 6 [Source:MGI Symbol;Acc:MGI:96605]	2	71745616	71858416	+	-1.46272	2.03101e-23	-1.18478	6.69253e-13
2310022A10Rik	ENSMUSG00000049643	RIKEN cDNA 2310022A10 gene [Source:MGI Symbol;Acc:MGI:1913617]	7	27553295	27582094	+	-1.46206	2.13878e-05
Itpripl1	ENSMUSG00000074825	inositol 1,4,5-triphosphate receptor interacting protein-like 1 [Source:MGI Symbol;Acc:MGI:1920588]	2	127138772	127143442	-	-1.46205	1.16992e-12
Jup	ENSMUSG00000001552	junction plakoglobin [Source:MGI Symbol;Acc:MGI:96650]	11	100368958	100397763	-	-1.45972	0.000197924	-1.13044	0.0273879
Amz1	ENSMUSG00000050022	archaelysin family metallopeptidase 1 [Source:MGI Symbol;Acc:MGI:2442258]	5	140724127	140761439	+	-1.45875	4.34563e-05	-1.13593	8.66907e-05
9030418K01Rik	ENSMUSG00000070476	RIKEN cDNA 9030418K01 gene [Source:MGI Symbol;Acc:MGI:1918782]	2	178414524	178424428	+	-1.45795	2.51826e-08
Arhgap19	ENSMUSG00000025154	Rho GTPase activating protein 19 [Source:MGI Symbol;Acc:MGI:1918335]	19	41766588	41802084	-	-1.45647	2.88164e-10	-1.1913	5.62183e-14
Rad54l	ENSMUSG00000028702	RAD54 like (S. cerevisiae) [Source:MGI Symbol;Acc:MGI:894697]	4	116094264	116123690	-	-1.45618	1.4909e-11
Brca2	ENSMUSG00000041147	breast cancer 2 [Source:MGI Symbol;Acc:MGI:109337]	5	150522630	150569746	+	-1.4548	1.89325e-13	-1.31338	1.10782e-09
Depdc1b	ENSMUSG00000021697	DEP domain containing 1B [Source:MGI Symbol;Acc:MGI:2145425]	13	108316332	108407782	+	-1.45457	4.08637e-06	-1.77939	2.69701e-11
Mast3	ENSMUSG00000031833	microtubule associated serine/threonine kinase 3 [Source:MGI Symbol;Acc:MGI:2683541]	8	70778117	70792433	-	-1.45412	5.56999e-07
Eif2c4	ENSMUSG00000042500	eukaryotic translation initiation factor 2C, 4 [Source:MGI Symbol;Acc:MGI:1924100]	4	126489541	126533472	-	-1.45328	1.79971e-11	-1.38015	6.09818e-19
Dnajc28	ENSMUSG00000039763	DnaJ (Hsp40) homolog, subfamily C, member 28 [Source:MGI Symbol;Acc:MGI:2181053]	16	91614257	91619026	-	-1.45194	9.92217e-05
Cpeb1	ENSMUSG00000025586	cytoplasmic polyadenylation element binding protein 1 [Source:MGI Symbol;Acc:MGI:108442]	7	81347026	81455465	-	-1.4511	0.0106889	-1.06821	0.0178423
Cttnbp2nl	ENSMUSG00000062127	CTTNBP2 N-terminal like [Source:MGI Symbol;Acc:MGI:1933137]	3	105001915	105053146	-	-1.45075	4.32393e-19
Nav1	ENSMUSG00000009418	neuron navigator 1 [Source:MGI Symbol;Acc:MGI:2183683]	1	135606447	135688105	-	-1.45015	0.000530595
Gatad2b	ENSMUSG00000042390	GATA zinc finger domain containing 2B [Source:MGI Symbol;Acc:MGI:2443225]	3	90341654	90358120	+	-1.44937	0.000310267
Dmpk	ENSMUSG00000030409	dystrophia myotonica-protein kinase [Source:MGI Symbol;Acc:MGI:94906]	7	19083849	19093821	+	-1.44889	1.03027e-15
Ssbp3	ENSMUSG00000061887	single-stranded DNA binding protein 3 [Source:MGI Symbol;Acc:MGI:1919725]	4	106910701	107049694	+	-1.44454	3.3265e-08
Atad2	ENSMUSG00000022360	ATPase family, AAA domain containing 2 [Source:MGI Symbol;Acc:MGI:1917722]	15	58094047	58135082	-	-1.44061	1.15349e-15	-1.10741	6.56572e-11
Map3k12	ENSMUSG00000023050	mitogen-activated protein kinase kinase kinase 12 [Source:MGI Symbol;Acc:MGI:1346881]	15	102497649	102517064	-	-1.43959	5.99742e-08
Cxcl14	ENSMUSG00000021508	chemokine (C-X-C motif) ligand 14 [Source:MGI Symbol;Acc:MGI:1888514]	13	56288647	56296551	-	-1.43879	1.05552e-05	-1.42242	0.00695083
Pank1	ENSMUSG00000033610	pantothenate kinase 1 [Source:MGI Symbol;Acc:MGI:1922985]	19	34810894	34879455	-	-1.43819	4.66194e-09
Bcl6	ENSMUSG00000022508	B cell leukemia/lymphoma 6 [Source:MGI Symbol;Acc:MGI:107187]	16	23965052	23988852	-	-1.43771	7.75204e-12
Caprin2	ENSMUSG00000030309	caprin family member 2 [Source:MGI Symbol;Acc:MGI:2448541]	6	148842492	148896237	-	-1.43669	0.000110777	-1.64502	3.90392e-06
Mtss1	ENSMUSG00000022353	metastasis suppressor 1 [Source:MGI Symbol;Acc:MGI:2384818]	15	58941244	59082026	-	-1.43597	1.21442e-19	-0.70549	0.00334255
Fv1	ENSMUSG00000070583	Friend virus susceptibility 1 [Source:MGI Symbol;Acc:MGI:95595]	4	147868979	147870358	+	-1.43538	0.0209266
Aatk	ENSMUSG00000025375	apoptosis-associated tyrosine kinase [Source:MGI Symbol;Acc:MGI:1197518]	11	120007313	120047167	-	-1.43317	0.000667534
Mms22l	ENSMUSG00000045751	MMS22-like, DNA repair protein [Source:MGI Symbol;Acc:MGI:2684980]	4	24496451	24602950	+	-1.43169	1.56678e-13	-0.813257	0.014821
Nuak1	ENSMUSG00000020032	NUAK family, SNF1-like kinase, 1 [Source:MGI Symbol;Acc:MGI:1925226]	10	84370905	84440597	-	-1.43166	7.77112e-07
Nfia	ENSMUSG00000028565	nuclear factor I/A [Source:MGI Symbol;Acc:MGI:108056]	4	97772734	98118874	+	-1.43012	0.00360886	-1.02259	0.00999461
X99384	ENSMUSG00000020092	cDNA sequence X99384 [Source:MGI Symbol;Acc:MGI:1351623]	10	61319657	61383523	-	-1.42628	6.57573e-17
Rab39	ENSMUSG00000055069	RAB39, member RAS oncogene family [Source:MGI Symbol;Acc:MGI:2442855]	9	53684110	53706232	-	-1.42557	2.4718e-06
Helb	ENSMUSG00000020228	helicase (DNA) B [Source:MGI Symbol;Acc:MGI:2152895]	10	120083608	120112987	-	-1.42506	1.87055e-20
Dcakd	ENSMUSG00000020935	dephospho-CoA kinase domain containing [Source:MGI Symbol;Acc:MGI:1915337]	11	102994047	103028333	-	-1.4197	4.04835e-07
Slc25a23	ENSMUSG00000046329	solute carrier family 25 (mitochondrial carrier; phosphate carrier), member 23 [Source:MGI Symbol;Acc:MGI:1914222]	17	57043711	57059863	-	-1.41799	0.0401693
Epb4.1	ENSMUSG00000028906	erythrocyte protein band 4.1 [Source:MGI Symbol;Acc:MGI:95401]	4	131923413	132075321	-	-1.41636	5.09795e-10
AI464131	ENSMUSG00000046312	expressed sequence AI464131 [Source:MGI Symbol;Acc:MGI:2140300]	4	41495604	41503076	-	-1.41568	0.0469532
Trp53i13	ENSMUSG00000044328	transformation related protein 53 inducible protein 13 [Source:MGI Symbol;Acc:MGI:1915125]	11	77508099	77515980	-	-1.41553	0.0191288
Nfatc1	ENSMUSG00000033016	nuclear factor of activated T cells, cytoplasmic, calcineurin dependent 1 [Source:MGI Symbol;Acc:MGI:102469]	18	80606205	80713071	-	-1.41329	5.45581e-07
Lama3	ENSMUSG00000024421	laminin, alpha 3 [Source:MGI Symbol;Acc:MGI:99909]	18	12334024	12583013	+	-1.41253	1.9554e-06	-2.09942	1.19752e-11
Ccne1	ENSMUSG00000002068	cyclin E1 [Source:MGI Symbol;Acc:MGI:88316]	7	38097984	38107534	-	-1.4096	1.09332e-13	1.10392	2.29446e-10
Zfp248	ENSMUSG00000030145	zinc finger protein 248 [Source:MGI Symbol;Acc:MGI:1919970]	6	118427319	118455528	-	-1.40911	0.00353444	-0.963707	0.0425428
Rab23	ENSMUSG00000004768	RAB23, member RAS oncogene family [Source:MGI Symbol;Acc:MGI:99833]	1	33719882	33742564	+	-1.40777	0.000373736
Trim8	ENSMUSG00000025034	tripartite motif-containing 8 [Source:MGI Symbol;Acc:MGI:1933302]	19	46501648	46516444	+	-1.40627	2.05486e-12
Mcm7	ENSMUSG00000029730	minichromosome maintenance deficient 7 (S. cerevisiae) [Source:MGI Symbol;Acc:MGI:1298398]	5	138164583	138172422	-	-1.40592	6.25247e-24	-0.599304	0.0188116
Arhgap39	ENSMUSG00000033697	Rho GTPase activating protein 39 [Source:MGI Symbol;Acc:MGI:107858]	15	76723985	76818170	-	-1.40563	6.37749e-09	-0.845569	0.00532877
Mknk2	ENSMUSG00000020190	MAP kinase-interacting serine/threonine kinase 2 [Source:MGI Symbol;Acc:MGI:894279]	10	80665332	80671976	-	-1.40471	5.07323e-12
Lyzl4	ENSMUSG00000032530	lysozyme-like 4 [Source:MGI Symbol;Acc:MGI:1916282]	9	121577843	121642096	-	-1.40469	0.0048181
Kifc3	ENSMUSG00000031788	kinesin family member C3 [Source:MGI Symbol;Acc:MGI:109202]	8	95099832	95142540	-	-1.40364	1.24596e-10
Casp8ap2	ENSMUSG00000028282	caspase 8 associated protein 2 [Source:MGI Symbol;Acc:MGI:1349399]	4	32615451	32653265	+	-1.40303	1.88933e-17
Patz1	ENSMUSG00000020453	POZ (BTB) and AT hook containing zinc finger 1 [Source:MGI Symbol;Acc:MGI:1891832]	11	3288874	3309083	+	-1.40221	1.04556e-12	-0.694443	0.0207068
Fbxo10	ENSMUSG00000048232	F-box protein 10 [Source:MGI Symbol;Acc:MGI:2686937]	4	45034247	45084604	-	-1.40004	0.00138744
Xrcc3	ENSMUSG00000021287	X-ray repair complementing defective repair in Chinese hamster cells 3 [Source:MGI Symbol;Acc:MGI:1921585]	12	111803192	111813873	-	-1.3991	0.000112421
Mef2c	ENSMUSG00000005583	myocyte enhancer factor 2C [Source:MGI Symbol;Acc:MGI:99458]	13	83504034	83667079	+	-1.39788	5.53422e-14	-0.635504	0.00877347
Ncapg2	ENSMUSG00000042029	non-SMC condensin II complex, subunit G2 [Source:MGI Symbol;Acc:MGI:1923294]	12	116405402	116463531	+	-1.39738	1.40732e-13
Tbc1d16	ENSMUSG00000039976	TBC1 domain family, member 16 [Source:MGI Symbol;Acc:MGI:2652878]	11	119143045	119228499	-	-1.3972	1.37489e-05
Mef2d	ENSMUSG00000001419	myocyte enhancer factor 2D [Source:MGI Symbol;Acc:MGI:99533]	3	88142372	88172086	+	-1.39468	3.34772e-05
Slmo1	ENSMUSG00000024530	slowmo homolog 1 (Drosophila) [Source:MGI Symbol;Acc:MGI:2442865]	18	67464849	67480581	+	-1.39446	0.0475451
Gm3604	ENSMUSG00000091183	predicted gene 3604 [Source:MGI Symbol;Acc:MGI:3781781]	13	62773608	62777089	-	-1.39367	0.000299392
Tctn3	ENSMUSG00000025008	tectonic family member 3 [Source:MGI Symbol;Acc:MGI:1914840]	19	40596446	40612233	-	-1.39273	2.92594e-05	-0.872858	0.00303651
Ipp	ENSMUSG00000028696	IAP promoted placental gene [Source:MGI Symbol;Acc:MGI:96581]	4	116507549	116538243	+	-1.39061	5.79551e-06
Mical1	ENSMUSG00000019823	microtubule associated monoxygenase, calponin and LIM domain containing 1 [Source:MGI Symbol;Acc:MGI:2385847]	10	41476314	41487032	+	-1.39012	1.568e-15	-1.7594	4.21589e-21
Dnmt1	ENSMUSG00000004099	DNA methyltransferase (cytosine-5) 1 [Source:MGI Symbol;Acc:MGI:94912]	9	20907206	20959888	-	-1.38995	8.18812e-19	-0.711376	3.31464e-05
Tet3	ENSMUSG00000034832	tet methylcytosine dioxygenase 3 [Source:MGI Symbol;Acc:MGI:2446229]	6	83362373	83441678	-	-1.38881	4.40564e-06
Sfmbt1	ENSMUSG00000006527	Scm-like with four mbt domains 1 [Source:MGI Symbol;Acc:MGI:1859609]	14	30714849	30822713	+	-1.38806	0.0182213
C130050O18Rik	ENSMUSG00000044092	RIKEN cDNA C130050O18 gene [Source:MGI Symbol;Acc:MGI:2442694]	5	139405280	139415623	+	-1.38768	8.55699e-06
Rnf157	ENSMUSG00000052949	ring finger protein 157 [Source:MGI Symbol;Acc:MGI:2442484]	11	116336353	116413032	-	-1.38613	1.04208e-10
Gba2	ENSMUSG00000028467	glucosidase beta 2 [Source:MGI Symbol;Acc:MGI:2654325]	4	43566928	43578873	-	-1.38399	0.000222944
Map3k14	ENSMUSG00000020941	mitogen-activated protein kinase kinase kinase 14 [Source:MGI Symbol;Acc:MGI:1858204]	11	103219762	103267472	-	-1.38227	1.72263e-09
Klf16	ENSMUSG00000035397	Kruppel-like factor 16 [Source:MGI Symbol;Acc:MGI:2153049]	10	80567124	80577321	-	-1.3817	2.72441e-05
Pitpnc1	ENSMUSG00000040430	phosphatidylinositol transfer protein, cytoplasmic 1 [Source:MGI Symbol;Acc:MGI:1919045]	11	107207892	107470699	-	-1.38087	3.42688e-08
Rxra	ENSMUSG00000015846	retinoid X receptor alpha [Source:MGI Symbol;Acc:MGI:98214]	2	27676440	27762957	+	-1.38035	9.44456e-09
N4bp3	ENSMUSG00000001053	NEDD4 binding protein 3 [Source:MGI Symbol;Acc:MGI:2442218]	11	51643063	51650842	-	-1.37914	0.00579336
Slc5a3	ENSMUSG00000089774	solute carrier family 5 (inositol transporters), member 3 [Source:MGI Symbol;Acc:MGI:1858226]	16	92058322	92087473	+	-1.37823	8.36721e-11
Dchs1	ENSMUSG00000036862	dachsous 1 (Drosophila) [Source:MGI Symbol;Acc:MGI:2685011]	7	105752989	105787654	-	-1.37524	0.041207
Neurl1b	ENSMUSG00000034413	neuralized homolog 1b (Drosophila) [Source:MGI Symbol;Acc:MGI:3643092]	17	26414965	26446338	+	-1.37251	7.74218e-07	-1.56407	1.36057e-12
Ivns1abp	ENSMUSG00000023150	influenza virus NS1A binding protein [Source:MGI Symbol;Acc:MGI:2152389]	1	151344498	151364445	+	-1.37158	5.12824e-21	-1.01924	5.82431e-10
Mef2a	ENSMUSG00000030557	myocyte enhancer factor 2A [Source:MGI Symbol;Acc:MGI:99532]	7	67231163	67372858	-	-1.37073	9.72093e-21	-0.854918	0.000527074
Tnfrsf21	ENSMUSG00000023915	tumor necrosis factor receptor superfamily, member 21 [Source:MGI Symbol;Acc:MGI:2151075]	17	43016555	43089188	+	-1.37033	2.54675e-11
Zfp467	ENSMUSG00000068551	zinc finger protein 467 [Source:MGI Symbol;Acc:MGI:1916160]	6	48427697	48445825	-	-1.36968	0.0369411
Dhrs13	ENSMUSG00000020834	dehydrogenase/reductase (SDR family) member 13 [Source:MGI Symbol;Acc:MGI:1917701]	11	78032280	78037866	+	-1.36907	7.30635e-05
Tmem38a	ENSMUSG00000031791	transmembrane protein 38A [Source:MGI Symbol;Acc:MGI:1921416]	8	72572103	72587282	+	-1.36874	0.00430504
Fam117a	ENSMUSG00000038893	family with sequence similarity 117, member A [Source:MGI Symbol;Acc:MGI:2144564]	11	95337018	95381872	+	-1.36669	0.0183505	-1.2543	0.00702036
Zmynd19	ENSMUSG00000026974	zinc finger, MYND domain containing 19 [Source:MGI Symbol;Acc:MGI:1914437]	2	24949792	24962075	+	-1.36589	4.12555e-14
Ccdc69	ENSMUSG00000049588	coiled-coil domain containing 69 [Source:MGI Symbol;Acc:MGI:1196234]	11	55049731	55078131	-	-1.36361	2.21705e-05
Fam65a	ENSMUSG00000038604	family with sequence similarity 65, member A [Source:MGI Symbol;Acc:MGI:1922937]	8	105605229	105622194	+	-1.36344	0.00901684
A430110C17Rik	ENSMUSG00000093578	RIKEN cDNA A430110C17 gene [Source:MGI Symbol;Acc:MGI:2444994]	5	136345884	136350231	-	-1.36319	0.034765
Mtmr10	ENSMUSG00000030522	myotubularin related protein 10 [Source:MGI Symbol;Acc:MGI:2142292]	7	64287653	64340407	+	-1.36311	6.82239e-10
Smarca2	ENSMUSG00000024921	SWI/SNF related, matrix associated, actin dependent regulator of chromatin, subfamily a, member 2 [Source:MGI Symbol;Acc:MGI:99603]	19	26605115	26778321	+	-1.36218	9.12567e-09
Adcy3	ENSMUSG00000020654	adenylate cyclase 3 [Source:MGI Symbol;Acc:MGI:99675]	12	4133103	4213525	+	-1.3621	0.00031618
Ywhah	ENSMUSG00000018965	tyrosine 3-monooxygenase/tryptophan 5-monooxygenase activation protein, eta polypeptide [Source:MGI Symbol;Acc:MGI:109194]	5	33018816	33027966	+	-1.36178	2.19044e-22
Hdac5	ENSMUSG00000008855	histone deacetylase 5 [Source:MGI Symbol;Acc:MGI:1333784]	11	102194432	102230166	-	-1.36046	1.53041e-14
Pole2	ENSMUSG00000020974	polymerase (DNA directed), epsilon 2 (p59 subunit) [Source:MGI Symbol;Acc:MGI:1197514]	12	69201779	69228190	-	-1.35923	1.60669e-13
Xylt1	ENSMUSG00000030657	xylosyltransferase 1 [Source:MGI Symbol;Acc:MGI:2451073]	7	117380979	117667751	+	-1.35847	1.3709e-06	-1.38342	1.64632e-06
B230325K18Rik	ENSMUSG00000063254	RIKEN cDNA B230325K18 gene [Source:MGI Symbol;Acc:MGI:2442200]	7	127983079	127985701	+	-1.3584	0.0150661
Add3	ENSMUSG00000025026	adducin 3 (gamma) [Source:MGI Symbol;Acc:MGI:1351615]	19	53140445	53247399	+	-1.35811	3.94744e-15	-1.16942	3.47488e-09
Jmy	ENSMUSG00000021690	junction-mediating and regulatory protein [Source:MGI Symbol;Acc:MGI:1913096]	13	93430097	93499808	-	-1.35789	1.8867e-08
Fignl1	ENSMUSG00000035455	fidgetin-like 1 [Source:MGI Symbol;Acc:MGI:1890648]	11	11787431	11808962	-	-1.35785	1.40563e-16	-0.964185	9.03946e-07
Ttc28	ENSMUSG00000033209	tetratricopeptide repeat domain 28 [Source:MGI Symbol;Acc:MGI:2140873]	5	110879803	111289780	+	-1.35707	0.0309482
Arhgap22	ENSMUSG00000063506	Rho GTPase activating protein 22 [Source:MGI Symbol;Acc:MGI:2443418]	14	33214026	33369934	+	-1.35687	5.98762e-12	-1.5977	4.89692e-20
E130303B06Rik	ENSMUSG00000013155	RIKEN cDNA E130303B06 gene [Source:MGI Symbol;Acc:MGI:2142593]	8	105703655	105707933	-	-1.3563	0.000413141
Acsl3	ENSMUSG00000032883	acyl-CoA synthetase long-chain family member 3 [Source:MGI Symbol;Acc:MGI:1921455]	1	78657825	78706987	+	-1.35517	1.79359e-15
Plekhm1	ENSMUSG00000034247	pleckstrin homology domain containing, family M (with RUN domain) member 1 [Source:MGI Symbol;Acc:MGI:2443207]	11	103365088	103412664	-	-1.35473	3.38637e-05
Cdca5	ENSMUSG00000024791	cell division cycle associated 5 [Source:MGI Symbol;Acc:MGI:1915099]	19	6084983	6091777	+	-1.35453	1.46979e-08	-1.07912	3.37868e-05
Fam100a	ENSMUSG00000039568	family with sequence similarity 100, member A [Source:MGI Symbol;Acc:MGI:1916255]	16	4874778	4880315	-	-1.35404	3.47926e-06
Zbtb48	ENSMUSG00000028952	zinc finger and BTB domain containing 48 [Source:MGI Symbol;Acc:MGI:2140248]	4	152019774	152027671	-	-1.35381	0.000460649
Stard9	ENSMUSG00000033705	START domain containing 9 [Source:MGI Symbol;Acc:MGI:3045258]	2	120629126	120731897	+	-1.35319	1.20873e-11
Runx2	ENSMUSG00000039153	runt related transcription factor 2 [Source:MGI Symbol;Acc:MGI:99829]	17	44495987	44814797	-	-1.35254	0.0107677
Trp53inp1	ENSMUSG00000028211	transformation related protein 53 inducible nuclear protein 1 [Source:MGI Symbol;Acc:MGI:1926609]	4	11156431	11174379	+	-1.35184	6.40305e-15	-1.22784	2.58968e-09
Cass4	ENSMUSG00000074570	Cas scaffolding protein family member 4 [Source:MGI Symbol;Acc:MGI:2444482]	2	172393794	172433757	+	-1.35161	9.82469e-05	1.05124	0.000563458
Per3	ENSMUSG00000028957	period homolog 3 (Drosophila) [Source:MGI Symbol;Acc:MGI:1277134]	4	151003652	151044665	-	-1.35031	0.000287234	-1.50074	6.31498e-10
Tob1	ENSMUSG00000037573	transducer of ErbB-2.1 [Source:MGI Symbol;Acc:MGI:1349721]	11	94211454	94215495	+	-1.35006	0.00291041
Bcl2	ENSMUSG00000057329	B cell leukemia/lymphoma 2 [Source:MGI Symbol;Acc:MGI:88138]	1	106538178	106714274	-	-1.34996	1.6388e-09
Spice1	ENSMUSG00000043065	spindle and centriole associated protein 1 [Source:MGI Symbol;Acc:MGI:1196252]	16	44347121	44388497	+	-1.34746	4.4245e-09
Rcor3	ENSMUSG00000037395	REST corepressor 3 [Source:MGI Symbol;Acc:MGI:2441920]	1	192098656	192138010	-	-1.34726	7.83341e-07
Iqsec1	ENSMUSG00000034312	IQ motif and Sec7 domain 1 [Source:MGI Symbol;Acc:MGI:1196356]	6	90659598	90810123	-	-1.34653	0.000363551
Gpr35	ENSMUSG00000026271	G protein-coupled receptor 35 [Source:MGI Symbol;Acc:MGI:1929509]	1	92973119	92986391	+	-1.3442	0.0158958
Tbc1d2	ENSMUSG00000039813	TBC1 domain family, member 2 [Source:MGI Symbol;Acc:MGI:2652885]	4	46604390	46650209	-	-1.34348	0.00418345
Gab3	ENSMUSG00000032750	growth factor receptor bound protein 2-associated protein 3 [Source:MGI Symbol;Acc:MGI:2387324]	X	74966843	75085458	-	-1.3433	0.000328594	-0.770763	0.0192181
Mir17hg	ENSMUSG00000089726	MIR17 host gene 1 (non-protein coding) [Source:MGI Symbol;Acc:MGI:1923207]	14	115042879	115046727	+	-1.34327	4.41116e-05
Nlrp1b	ENSMUSG00000070390	NLR family, pyrin domain containing 1B [Source:MGI Symbol;Acc:MGI:3582959]	11	71153102	71230733	-	-1.34189	8.60093e-13	-0.781981	0.00171751
Ski	ENSMUSG00000029050	ski sarcoma viral oncogene homolog (avian) [Source:MGI Symbol;Acc:MGI:98310]	4	155154075	155222592	-	-1.33835	1.07668e-13
Cramp1l	ENSMUSG00000038002	Crm, cramped-like (Drosophila) [Source:MGI Symbol;Acc:MGI:1930190]	17	24961228	25015230	-	-1.33668	4.62462e-07
Fam131a	ENSMUSG00000050821	family with sequence similarity 131, member A [Source:MGI Symbol;Acc:MGI:1925658]	16	20693282	20703048	+	-1.33533	0.023522	-1.43945	0.00203563
Tcp11l2	ENSMUSG00000020034	t-complex 11 (mouse) like 2 [Source:MGI Symbol;Acc:MGI:2444679]	10	84576626	84614359	+	-1.33471	0.000204279	-1.1079	1.11768e-08
Fbxo5	ENSMUSG00000019773	F-box protein 5 [Source:MGI Symbol;Acc:MGI:1914391]	10	5799160	5805600	-	-1.33425	4.00729e-15	-1.28684	8.45266e-12
Recql4	ENSMUSG00000033762	RecQ protein-like 4 [Source:MGI Symbol;Acc:MGI:1931028]	15	76703553	76710559	-	-1.33193	3.22535e-07	-0.987592	0.0210396
Rasa1	ENSMUSG00000021549	RAS p21 protein activator 1 [Source:MGI Symbol;Acc:MGI:97860]	13	85214780	85289029	-	-1.33181	6.043e-20	-1.0155	9.98036e-07
Cxcr3	ENSMUSG00000050232	chemokine (C-X-C motif) receptor 3 [Source:MGI Symbol;Acc:MGI:1277207]	X	101731535	101734269	-	-1.33126	0.0331721
Arl4c	ENSMUSG00000049866	ADP-ribosylation factor-like 4C [Source:MGI Symbol;Acc:MGI:2445172]	1	88673125	88702221	-	-1.33073	5.68645e-17	-0.911379	4.32034e-09
Rbm44	ENSMUSG00000070732	RNA binding motif protein 44 [Source:MGI Symbol;Acc:MGI:2685663]	1	91145103	91170795	+	-1.33043	0.0285989	-2.15155	0.000310535
Dab2	ENSMUSG00000022150	disabled homolog 2 (Drosophila) [Source:MGI Symbol;Acc:MGI:109175]	15	6299788	6440712	+	-1.33023	4.95076e-12	0.537621	0.00303473
Mical3	ENSMUSG00000051586	microtubule associated monoxygenase, calponin and LIM domain containing 3 [Source:MGI Symbol;Acc:MGI:2442733]	6	121007241	121081609	-	-1.32629	0.000881954
Gm20696	ENSMUSG00000030068	predicted gene 20696 [Source:MGI Symbol;Acc:MGI:5313143]	6	99257484	99666797	-	-1.32533	1.39917e-05
AI467606	ENSMUSG00000045165	expressed sequence AI467606 [Source:MGI Symbol;Acc:MGI:2141979]	7	127091436	127094049	+	-1.32512	8.24813e-07
Olfml2b	ENSMUSG00000038463	olfactomedin-like 2B [Source:MGI Symbol;Acc:MGI:2443310]	1	170644532	170682789	+	-1.3242	0.0222441
A430107O13Rik	ENSMUSG00000062980	RIKEN cDNA A430107O13 gene [Source:MGI Symbol;Acc:MGI:2444814]	6	21985916	22256404	+	-1.32223	0.00259742	-2.73839	3.2201e-16
Ankrd13d	ENSMUSG00000005986	ankyrin repeat domain 13 family, member D [Source:MGI Symbol;Acc:MGI:1915673]	19	4270180	4283137	-	-1.3221	0.00071994
Terf1	ENSMUSG00000025925	telomeric repeat binding factor 1 [Source:MGI Symbol;Acc:MGI:109634]	1	15805658	15843428	+	-1.32197	1.03578e-05	-1.12865	0.0203245
Xylb	ENSMUSG00000035769	xylulokinase homolog (H. influenzae) [Source:MGI Symbol;Acc:MGI:2142985]	9	119357381	119393797	+	-1.32124	0.0146385
Zfp212	ENSMUSG00000052763	Zinc finger protein 212 [Source:MGI Symbol;Acc:MGI:2682609]	6	47920476	47932639	+	-1.31956	4.00539e-05
Zfp608	ENSMUSG00000052713	zinc finger protein 608 [Source:MGI Symbol;Acc:MGI:2442338]	18	54888045	54990180	-	-1.31878	1.62009e-05
Rrm2	ENSMUSG00000020649	ribonucleotide reductase M2 [Source:MGI Symbol;Acc:MGI:98181]	12	24708241	24714146	+	-1.3187	1.0624e-09	-0.921004	7.31426e-06
Cdk5r1	ENSMUSG00000048895	cyclin-dependent kinase 5, regulatory subunit 1 (p35) [Source:MGI Symbol;Acc:MGI:101764]	11	80477046	80481179	+	-1.31854	0.000105357	-1.31193	0.0064049
1110034A24Rik	ENSMUSG00000020973	RIKEN cDNA 1110034A24 gene [Source:MGI Symbol;Acc:MGI:1923566]	12	69189087	69198429	-	-1.31726	1.72945e-10
Usp1	ENSMUSG00000028560	ubiquitin specific peptidase 1 [Source:MGI Symbol;Acc:MGI:2385198]	4	98923810	98935543	+	-1.31685	3.99982e-10	-0.740594	0.0056392
Samd1	ENSMUSG00000079003	sterile alpha motif domain containing 1 [Source:MGI Symbol;Acc:MGI:2142433]	8	83997672	84000386	+	-1.31579	2.04023e-10	0.250286	0.0194261
Rreb1	ENSMUSG00000039087	ras responsive element binding protein 1 [Source:MGI Symbol;Acc:MGI:2443664]	13	37778400	37952002	+	-1.31381	0.000141616
Sipa1l2	ENSMUSG00000001995	signal-induced proliferation-associated 1 like 2 [Source:MGI Symbol;Acc:MGI:2676970]	8	125418063	125492710	-	-1.31195	6.26652e-14	0.36561	0.000279278
Cenpf	ENSMUSG00000026605	centromere protein F [Source:MGI Symbol;Acc:MGI:1313302]	1	189640599	189688086	-	-1.31151	2.18887e-06	-2.04458	5.71821e-25
Hirip3	ENSMUSG00000042606	HIRA interacting protein 3 [Source:MGI Symbol;Acc:MGI:2142364]	7	126861972	126865377	+	-1.31101	0.000152432
Nlrc3	ENSMUSG00000049871	NLR family, CARD domain containing 3 [Source:MGI Symbol;Acc:MGI:2444070]	16	3945007	3976632	-	-1.31096	0.000507079	-0.939662	0.0153125
Nasp	ENSMUSG00000028693	nuclear autoantigenic sperm protein (histone-binding) [Source:MGI Symbol;Acc:MGI:1355328]	4	116601052	116627941	-	-1.31054	3.30195e-14
Rassf7	ENSMUSG00000038618	Ras association (RalGDS/AF-6) domain family (N-terminal) member 7 [Source:MGI Symbol;Acc:MGI:1914235]	7	141215860	141218658	+	-1.30756	0.0174297
Adamts10	ENSMUSG00000024299	a disintegrin-like and metallopeptidase (reprolysin type) with thrombospondin type 1 motif, 10 [Source:MGI Symbol;Acc:MGI:2449112]	17	33524204	33553782	+	-1.30753	1.79878e-10	-0.960015	4.4086e-07
C230081A13Rik	ENSMUSG00000074305	RIKEN cDNA C230081A13 gene [Source:MGI Symbol;Acc:MGI:2442366]	9	56201131	56418050	-	-1.30561	1.02983e-06
Kif24	ENSMUSG00000028438	kinesin family member 24 [Source:MGI Symbol;Acc:MGI:1918345]	4	41390745	41464887	-	-1.30242	2.55217e-08
Atxn7l2	ENSMUSG00000048997	ataxin 7-like 2 [Source:MGI Symbol;Acc:MGI:1919772]	3	108202222	108210934	-	-1.30225	0.0478944
Gm5465	ENSMUSG00000075502	predicted gene 5465 [Source:MGI Symbol;Acc:MGI:3643058]	14	79451835	79454816	+	-1.30219	0.0123463
Zfp280b	ENSMUSG00000049764	zinc finger protein 280B [Source:MGI Symbol;Acc:MGI:1927865]	10	76032654	76043234	+	-1.29959	1.99221e-06
Bank1	ENSMUSG00000037922	B cell scaffold protein with ankyrin repeats 1 [Source:MGI Symbol;Acc:MGI:2442120]	3	136053363	136326046	-	-1.29836	0.00564945
Tfdp2	ENSMUSG00000032411	transcription factor Dp 2 [Source:MGI Symbol;Acc:MGI:107167]	9	96196275	96323646	+	-1.29566	1.07979e-10	-1.23887	1.19012e-10
Wwp1	ENSMUSG00000041058	WW domain containing E3 ubiquitin protein ligase 1 [Source:MGI Symbol;Acc:MGI:1861728]	4	19608303	19708993	-	-1.29533	3.10284e-16	-1.07935	1.44172e-08
Sh2d3c	ENSMUSG00000059013	SH2 domain containing 3C [Source:MGI Symbol;Acc:MGI:1351631]	2	32721055	32755512	+	-1.29508	0.014873	-1.63927	1.50862e-12
Mfsd6	ENSMUSG00000041439	major facilitator superfamily domain containing 6 [Source:MGI Symbol;Acc:MGI:1922925]	1	52656286	52727462	-	-1.295	3.66911e-15	-0.910404	2.86809e-06
N4bp2	ENSMUSG00000037795	NEDD4 binding protein 2 [Source:MGI Symbol;Acc:MGI:2684414]	5	65763521	65830108	+	-1.29427	1.96197e-07
Stag3	ENSMUSG00000036928	stromal antigen 3 [Source:MGI Symbol;Acc:MGI:1355311]	5	138280240	138312393	+	-1.2938	0.0281757	-1.89376	1.86299e-06
Zbtb34	ENSMUSG00000068966	zinc finger and BTB domain containing 34 [Source:MGI Symbol;Acc:MGI:2685195]	2	33406108	33431324	-	-1.29188	5.45111e-05
Lrr1	ENSMUSG00000034883	leucine rich repeat protein 1 [Source:MGI Symbol;Acc:MGI:1916956]	12	69168814	69179010	+	-1.29161	0.00231955
Zscan22	ENSMUSG00000054715	zinc finger and SCAN domain containing 22 [Source:MGI Symbol;Acc:MGI:2443312]	7	12897815	12909083	+	-1.29141	0.00264644
Chst3	ENSMUSG00000057337	carbohydrate (chondroitin 6/keratan) sulfotransferase 3 [Source:MGI Symbol;Acc:MGI:1858224]	10	60181532	60219260	-	-1.28934	6.47335e-09	-2.42377	1.73736e-12
Usp6nl	ENSMUSG00000039046	USP6 N-terminal like [Source:MGI Symbol;Acc:MGI:2138893]	2	6322667	6446390	+	-1.28837	5.04886e-09
Cdk20	ENSMUSG00000021483	cyclin-dependent kinase 20 [Source:MGI Symbol;Acc:MGI:2145349]	13	64432553	64439720	+	-1.28817	2.44019e-05	0.194544	0.0475803
Rhobtb1	ENSMUSG00000019944	Rho-related BTB domain containing 1 [Source:MGI Symbol;Acc:MGI:1916538]	10	69151434	69291791	+	-1.28679	0.000705801
Cep97	ENSMUSG00000022604	centrosomal protein 97 [Source:MGI Symbol;Acc:MGI:1921451]	16	55899888	55934855	-	-1.28643	6.99612e-06	-1.37194	8.51848e-07
Tbc1d4	ENSMUSG00000033083	TBC1 domain family, member 4 [Source:MGI Symbol;Acc:MGI:2429660]	14	101442360	101609191	-	-1.28615	3.77666e-06
Ints7	ENSMUSG00000037461	integrator complex subunit 7 [Source:MGI Symbol;Acc:MGI:1924315]	1	191575763	191622672	+	-1.28505	1.41511e-13
Acap1	ENSMUSG00000001588	ArfGAP with coiled-coil, ankyrin repeat and PH domains 1 [Source:MGI Symbol;Acc:MGI:2388270]	11	69881567	69895539	-	-1.28425	0.000705801	-1.74882	0.000266257
Rab40c	ENSMUSG00000025730	Rab40c, member RAS oncogene family [Source:MGI Symbol;Acc:MGI:2183454]	17	25882114	25919727	-	-1.28311	0.000135968	-0.908693	0.00728835
Adrb2	ENSMUSG00000045730	adrenergic receptor, beta 2 [Source:MGI Symbol;Acc:MGI:87938]	18	62177817	62179959	-	-1.28279	0.000133187	-1.2837	1.51284e-06
Gpr155	ENSMUSG00000041762	G protein-coupled receptor 155 [Source:MGI Symbol;Acc:MGI:1915776]	2	73341506	73386572	-	-1.28223	1.72237e-07	-1.42691	5.40312e-18
Cdca7l	ENSMUSG00000021175	cell division cycle associated 7 like [Source:MGI Symbol;Acc:MGI:2384982]	12	117804289	117878706	+	-1.28151	5.24021e-08
Fancm	ENSMUSG00000055884	Fanconi anemia, complementation group M [Source:MGI Symbol;Acc:MGI:2442306]	12	65075606	65132058	+	-1.28061	8.90427e-13	-0.675133	0.0471179
Fam105a	ENSMUSG00000056069	family with sequence similarity 105, member A [Source:MGI Symbol;Acc:MGI:2687281]	15	27655071	27681542	-	-1.2804	3.39537e-17	-0.67119	0.00395039
4930427A07Rik	ENSMUSG00000037466	RIKEN cDNA 4930427A07 gene [Source:MGI Symbol;Acc:MGI:2144738]	12	113156421	113165456	+	-1.28021	1.69719e-06	-0.840889	0.0366347
Adi1	ENSMUSG00000020629	acireductone dioxygenase 1 [Source:MGI Symbol;Acc:MGI:2144929]	12	28675231	28682175	+	-1.27959	8.81847e-05
Hhex	ENSMUSG00000024986	hematopoietically expressed homeobox [Source:MGI Symbol;Acc:MGI:96086]	19	37432887	37440728	+	-1.27944	2.97356e-06
Pmepa1	ENSMUSG00000038400	prostate transmembrane protein, androgen induced 1 [Source:MGI Symbol;Acc:MGI:1929600]	2	173224458	173276533	-	-1.27932	1.13718e-05
Hpgd	ENSMUSG00000031613	hydroxyprostaglandin dehydrogenase 15 (NAD) [Source:MGI Symbol;Acc:MGI:108085]	8	56294552	56321046	+	-1.27851	5.34526e-11	-3.61359	0
Mxi1	ENSMUSG00000025025	Max interacting protein 1 [Source:MGI Symbol;Acc:MGI:97245]	19	53310506	53375810	+	-1.27741	2.21949e-11	-0.905094	1.18696e-07
Fam171a1	ENSMUSG00000050530	family with sequence similarity 171, member A1 [Source:MGI Symbol;Acc:MGI:2442917]	2	3114224	3227806	+	-1.27714	0.0396794
Pdxk	ENSMUSG00000032788	pyridoxal (pyridoxine, vitamin B6) kinase [Source:MGI Symbol;Acc:MGI:1351869]	10	78436744	78464975	-	-1.27579	6.04116e-17
Zfp618	ENSMUSG00000028358	zinc fingerprotein 618 [Source:MGI Symbol;Acc:MGI:1919950]	4	62965573	63139708	+	-1.27552	8.27278e-07	-2.19652	0.00042942
Adcy9	ENSMUSG00000005580	adenylate cyclase 9 [Source:MGI Symbol;Acc:MGI:108450]	16	4287529	4420498	-	-1.27436	1.37418e-09	-1.00153	1.74567e-07
Txnrd2	ENSMUSG00000075704	thioredoxin reductase 2 [Source:MGI Symbol;Acc:MGI:1347023]	16	18426417	18479073	+	-1.274	0.00193062
Slbp	ENSMUSG00000004642	stem-loop binding protein [Source:MGI Symbol;Acc:MGI:108402]	5	33634952	33652574	-	-1.27358	2.02407e-15
Haus4	ENSMUSG00000022177	HAUS augmin-like complex, subunit 4 [Source:MGI Symbol;Acc:MGI:1261794]	14	54541785	54554361	-	-1.27265	1.52025e-09
Phlda3	ENSMUSG00000041801	pleckstrin homology-like domain, family A, member 3 [Source:MGI Symbol;Acc:MGI:1351485]	1	135766119	135769136	+	-1.27251	0.0132634
Usp28	ENSMUSG00000032267	ubiquitin specific peptidase 28 [Source:MGI Symbol;Acc:MGI:2442293]	9	48985385	49042517	+	-1.26883	0.000614443
Rnf5	ENSMUSG00000015478	ring finger protein 5 [Source:MGI Symbol;Acc:MGI:1860076]	17	34601091	34603690	-	-1.26849	0.00941325
Fam69a	ENSMUSG00000029270	family with sequence similarity 69, member A [Source:MGI Symbol;Acc:MGI:1914516]	5	107908053	107987085	-	-1.26627	1.40971e-07
Acpl2	ENSMUSG00000043587	acid phosphatase-like 2 [Source:MGI Symbol;Acc:MGI:2442444]	9	96823344	96892669	-	-1.26602	0.0144618
Poln	ENSMUSG00000045102	DNA polymerase N [Source:MGI Symbol;Acc:MGI:2675617]	5	34007198	34169448	-	-1.26557	0.0456813	-1.56026	0.00033837
Tnrc6b	ENSMUSG00000047888	trinucleotide repeat containing 6b [Source:MGI Symbol;Acc:MGI:2443730]	15	80711319	80941086	+	-1.26542	1.21529e-09
Appl2	ENSMUSG00000020263	adaptor protein, phosphotyrosine interaction, PH domain and leucine zipper containing 2 [Source:MGI Symbol;Acc:MGI:2384914]	10	83600033	83648738	-	-1.26527	4.06404e-08
Vgll4	ENSMUSG00000030315	vestigial like 4 (Drosophila) [Source:MGI Symbol;Acc:MGI:2652840]	6	114860628	114969994	-	-1.26379	6.01353e-09	-0.874058	0.00129417
Zfp775	ENSMUSG00000007216	zinc finger protein 775 [Source:MGI Symbol;Acc:MGI:2683557]	6	48613180	48623227	+	-1.26185	0.020151
Smc3	ENSMUSG00000024974	structural maintenance of chromosomes 3 [Source:MGI Symbol;Acc:MGI:1339795]	19	53600398	53645833	+	-1.26147	1.72807e-11	-0.603223	0.0242535
Rcbtb2	ENSMUSG00000022106	regulator of chromosome condensation (RCC1) and BTB (POZ) domain containing protein 2 [Source:MGI Symbol;Acc:MGI:1917200]	14	73123037	73207843	+	-1.26096	3.74729e-12	-1.74581	8.66962e-18
Sesn1	ENSMUSG00000038332	sestrin 1 [Source:MGI Symbol;Acc:MGI:2155278]	10	41810574	41908424	+	-1.26074	4.76572e-17	-0.78696	0.00020063
F8a	ENSMUSG00000078317	factor 8-associated gene A [Source:MGI Symbol;Acc:MGI:95474]	X	73228306	73230795	+	-1.26043	0.0147487
Zfp125	ENSMUSG00000069755	zinc finger protein 125 [Source:MGI Symbol;Acc:MGI:1336211]	12	20899822	20900867	-	-1.25984	0.0343513
Fut11	ENSMUSG00000039357	fucosyltransferase 11 [Source:MGI Symbol;Acc:MGI:1920318]	14	20694968	20700197	+	-1.25978	0.000228501
Phf12	ENSMUSG00000037791	PHD finger protein 12 [Source:MGI Symbol;Acc:MGI:1924057]	11	77982754	78030539	+	-1.25962	9.06432e-06
Msh3	ENSMUSG00000014850	mutS homolog 3 (E. coli) [Source:MGI Symbol;Acc:MGI:109519]	13	92211881	92355003	-	-1.25732	9.05009e-09
Anks6	ENSMUSG00000066191	ankyrin repeat and sterile alpha motif domain containing 6 [Source:MGI Symbol;Acc:MGI:1922941]	4	47015669	47057306	-	-1.25688	0.0134057	-1.17633	0.0200814
BC055324	ENSMUSG00000041406	cDNA sequence BC055324 [Source:MGI Symbol;Acc:MGI:3590554]	1	163945993	163994796	-	-1.25586	2.39541e-09	-1.26526	5.91031e-07
Stk35	ENSMUSG00000037885	serine/threonine kinase 35 [Source:MGI Symbol;Acc:MGI:1914583]	2	129800517	129832287	+	-1.2556	1.22278e-07
Paqr4	ENSMUSG00000023909	progestin and adipoQ receptor family member IV [Source:MGI Symbol;Acc:MGI:1923748]	17	23736186	23740330	-	-1.25526	6.63639e-10
Aph1c	ENSMUSG00000053040	anterior pharynx defective 1c homolog (C. elegans) [Source:MGI Symbol;Acc:MGI:1915568]	9	66814994	66834726	-	-1.25495	5.95903e-05	-1.18826	4.17293e-07
Snx33	ENSMUSG00000032733	sorting nexin 33 [Source:MGI Symbol;Acc:MGI:2443239]	9	56917200	56928371	-	-1.2548	5.94374e-08	-0.827158	9.84173e-05
Srsf4	ENSMUSG00000028911	serine/arginine-rich splicing factor 4 [Source:MGI Symbol;Acc:MGI:1890577]	4	131873617	131901706	+	-1.25317	2.44206e-05
Cdc42ep3	ENSMUSG00000036533	CDC42 effector protein (Rho GTPase binding) 3 [Source:MGI Symbol;Acc:MGI:2384718]	17	79334025	79355091	-	-1.25266	8.53184e-12	-1.08229	1.0668e-07
Tns1	ENSMUSG00000055322	tensin 1 [Source:MGI Symbol;Acc:MGI:104552]	1	73910231	74124447	-	-1.25081	0.0281757	-1.01818	0.0266943
Gpr183	ENSMUSG00000051212	G protein-coupled receptor 183 [Source:MGI Symbol;Acc:MGI:2442034]	14	121952331	121965193	-	-1.25023	2.71553e-10	-0.987801	0.00309081
8430427H17Rik	ENSMUSG00000061411	RIKEN cDNA 8430427H17 gene [Source:MGI Symbol;Acc:MGI:1918765]	2	153407462	153529971	-	-1.24711	0.000344552
Zfp652	ENSMUSG00000075595	zinc finger protein 652 [Source:MGI Symbol;Acc:MGI:2442221]	11	95712673	95835115	+	-1.24674	2.33836e-08
Ing2	ENSMUSG00000063049	inhibitor of growth family, member 2 [Source:MGI Symbol;Acc:MGI:1916510]	8	47667178	47675556	-	-1.2463	3.33871e-07
Rab27a	ENSMUSG00000032202	RAB27A, member RAS oncogene family [Source:MGI Symbol;Acc:MGI:1861441]	9	73044865	73097592	+	-1.24596	0.000390833	-1.58938	3.29145e-09
Tbl1xr1	ENSMUSG00000027630	transducin (beta)-like 1X-linked receptor 1 [Source:MGI Symbol;Acc:MGI:2441730]	3	22076652	22216594	+	-1.24477	5.39556e-15
Pias3	ENSMUSG00000028101	protein inhibitor of activated STAT 3 [Source:MGI Symbol;Acc:MGI:1913126]	3	96696384	96706070	+	-1.24443	1.31659e-05
Zfp273	ENSMUSG00000030446	zinc finger protein 273 [Source:MGI Symbol;Acc:MGI:3036278]	13	67813816	67827000	+	-1.24406	0.00930933
Siva1	ENSMUSG00000064326	SIVA1, apoptosis-inducing factor [Source:MGI Symbol;Acc:MGI:1353606]	12	112644828	112649152	+	-1.24404	5.62953e-10
R3hdm1	ENSMUSG00000056211	R3H domain 1 (binds single-stranded nucleic acids) [Source:MGI Symbol;Acc:MGI:2448514]	1	128103306	128237735	+	-1.24277	1.2602e-05
RP24-538B17.1	ENSMUSG00000095123	No description	10	4391587	4396424	+	-1.24234	0.00351036
Ezh2	ENSMUSG00000029687	enhancer of zeste homolog 2 (Drosophila) [Source:MGI Symbol;Acc:MGI:107940]	6	47530274	47595341	-	-1.2413	7.29058e-07	-0.844173	0.00131009
Ankrd9	ENSMUSG00000037904	ankyrin repeat domain 9 [Source:MGI Symbol;Acc:MGI:1921501]	12	110975353	110979040	-	-1.23984	0.0434792
Sgsm2	ENSMUSG00000038351	small G protein signaling modulator 2 [Source:MGI Symbol;Acc:MGI:2144695]	11	74849261	74897060	-	-1.23938	0.00545486
Lonrf1	ENSMUSG00000039633	LON peptidase N-terminal domain and ring finger 1 [Source:MGI Symbol;Acc:MGI:3609241]	8	36216064	36249516	-	-1.23933	0.0133863
Arhgef4	ENSMUSG00000037509	Rho guanine nucleotide exchange factor (GEF) 4 [Source:MGI Symbol;Acc:MGI:2442507]	1	34721924	34813309	+	-1.23792	0.0452327	-1.22442	0.000568215
Naa16	ENSMUSG00000022020	N(alpha)-acetyltransferase 16, NatA auxiliary subunit [Source:MGI Symbol;Acc:MGI:1914147]	14	79334204	79390778	-	-1.23655	1.22596e-07
Srgap3	ENSMUSG00000030257	SLIT-ROBO Rho GTPase activating protein 3 [Source:MGI Symbol;Acc:MGI:2152938]	6	112717971	112947266	-	-1.23444	3.35395e-05	-0.92185	0.00752153
Slc5a6	ENSMUSG00000006641	solute carrier family 5 (sodium-dependent vitamin transporter), member 6 [Source:MGI Symbol;Acc:MGI:2660847]	5	31036036	31048924	-	-1.23436	0.0253782
Fbxl20	ENSMUSG00000020883	F-box and leucine-rich repeat protein 20 [Source:MGI Symbol;Acc:MGI:1919444]	11	98082556	98150403	-	-1.23434	1.11207e-10	-0.639916	0.00928357
Iqce	ENSMUSG00000036555	IQ motif containing E [Source:MGI Symbol;Acc:MGI:1921489]	5	140661827	140702378	-	-1.23338	4.11514e-07
Rdh10	ENSMUSG00000025921	retinol dehydrogenase 10 (all-trans) [Source:MGI Symbol;Acc:MGI:1924238]	1	16105774	16133734	+	-1.2331	5.13568e-07	-1.74344	1.28643e-13
Gatsl2	ENSMUSG00000015944	GATS protein-like 2 [Source:MGI Symbol;Acc:MGI:1933384]	5	134099711	134144343	+	-1.23293	9.42395e-05
Tcf19	ENSMUSG00000050410	transcription factor 19 [Source:MGI Symbol;Acc:MGI:103180]	17	35512734	35516824	-	-1.23277	3.81928e-07
Ppip5k1	ENSMUSG00000033526	diphosphoinositol pentakisphosphate kinase 1 [Source:MGI Symbol;Acc:MGI:2443281]	2	121310561	121355396	-	-1.23248	8.52131e-06
Cep250	ENSMUSG00000038241	centrosomal protein 250 [Source:MGI Symbol;Acc:MGI:108084]	2	155956458	155998900	+	-1.23022	1.58258e-08
Psmc3ip	ENSMUSG00000019303	proteasome (prosome, macropain) 26S subunit, ATPase 3, interacting protein [Source:MGI Symbol;Acc:MGI:1098610]	11	101091823	101095436	-	-1.22907	2.69783e-07
Pip4k2a	ENSMUSG00000026737	phosphatidylinositol-5-phosphate 4-kinase, type II, alpha [Source:MGI Symbol;Acc:MGI:1298206]	2	18842255	18998126	-	-1.22877	6.44595e-11
Sec14l1	ENSMUSG00000020823	SEC14-like 1 (S. cerevisiae) [Source:MGI Symbol;Acc:MGI:1921386]	11	117115168	117159268	+	-1.22647	1.23688e-08
0610010K14Rik	ENSMUSG00000020831	RIKEN cDNA 0610010K14 gene [Source:MGI Symbol;Acc:MGI:1915609]	11	70235206	70237914	-	-1.22626	0.0439221
[truncated: 5,366 more rows]

## Sheet: J774 Live vs Uninfected
Gene symbol	Ensembl ID	Description	Chromosome	Start	End	Strand	Log2 FC 4 hpi	FDR 4 hpi	Log2 FC 24 hpi	FDR 24 hpi
[truncated: 3,196 more rows]

[truncated: 1 more sheets: J774 Dead vs Uninfected]
