# Supplementary material for: Primary macrophages and J774 cells respond differently to infection with Mycobacterium tuberculosis
Source: Sci Rep. 2017 Feb 8;7:42225. doi: 10.1038/srep42225 (PMC5296737; doi:10.1038/srep42225)
Supplement: Supplementary Dataset S3 [file srep42225-s4.xls]

## Sheet: Sheet1
Primary macrophages and J774 cells respond differently to infection with Mycobacterium tuberculosis
Nuria Andreu*, Jody Phelan, Paola F. de Sessions, Jacqueline M. Cliff, Taane G. Clark, and Martin L. Hibberd*
*Corresponding authors: Nuria Andreu and Martin L. Hibberd
Corresponding authors email addressess: nuria.andreum@gmail.com, Martin.Hibberd@lshtm.ac.uk
Supplementary Data S3. Core response and cell-specific DEGs in macrophages infected with live M. tuberculosis
List of common DEGs and genes differentially expressed exclusively in one type of macrophages infected with live M. tuberculosis compared to uninfected macrophages at 4 hpi and at 24 hpi (FDR<0.05, │Log2FC│>1).

## Sheet: Common 4 hpi
ID	Description	Log2FC BMDM	Log2FC J774
Irg1	immuneresponsive gene 1	9.75989	5.53562
Cxcl11	chemokine (C-X-C motif) ligand 11	9.71381	3.98204
Cd69	CD69 molecule	8.82639	4.50354
Cxcl10	C-X-C motif chemokine ligand 10	8.76547	4.70708
Rsad2	radical S-adenosyl methionine domain containing 2	8.00599	3.33243
Cmpk2	cytidine/uridine monophosphate kinase 2	7.36084	1.5298
Gm14446	predicted gene 14446	7.31097	2.45893
Iigp1	interferon inducible GTPase 1	7.21473	1.27767
I830012O16Rik	RIKEN cDNA I830012O16 gene	7.20939	2.50726
Mx1	MX dynamin-like GTPase 1	7.20173	3.64677
Ifit1	interferon induced protein with tetratricopeptide repeats 1B	7.14622	3.08722
Ifit3	interferon induced protein with tetratricopeptide repeats 3	6.95036	2.35302
Ifit2	interferon induced protein with tetratricopeptide repeats 2	6.75566	1.37876
Gbp2	guanylate binding protein 2	6.53829	1.82534
Gbp6	guanylate binding protein family member 6	6.39078	1.77246
Tnfsf15	tumor necrosis factor superfamily member 15	6.14028	1.84691
Mx2	myxovirus (influenza virus) resistance 2	6.03075	2.62552
Usp18	ubiquitin specific peptidase 18	6.02041	1.6447
Ccrl2	C-C motif chemokine receptor like 2	5.97401	3.59978
Oasl1	2'-5'-oligoadenylate synthetase like	5.91937	1.53107
Cd274	CD274 molecule	5.83653	2.19016
Gbp3	guanylate binding protein 4	5.63113	1.69352
Cd40	CD40 molecule	5.55553	2.71662
Csf1	colony stimulating factor 1	5.53768	2.08041
Ccl4	C-C motif chemokine ligand 4	5.27556	1.85827
Pyhin1	interferon gamma inducible protein 16	5.11181	1.76929
Isg15	ISG15 ubiquitin-like modifier	5.04827	1.45182
Bcl2a1a	BCL2 related protein A1	4.98552	3.26823
Cxcl2	C-X-C motif chemokine ligand 3	4.98366	3.86545
Il1b	interleukin 1 beta	4.93031	3.03109
Clec4e	C-type lectin domain family 4 member E	4.90375	1.64311
Niacr1	niacin receptor 1	4.80205	1.59547
Cp	ceruloplasmin (ferroxidase)	4.79616	1.30016
Ccl3	C-C motif chemokine ligand 3 like 3	4.73893	2.15943
Mnda	myeloid nuclear differentiation antigen like	4.65701	1.17214
2010002M12Rik	RIKEN cDNA 2010002M12 gene	4.65081	3.36557
Socs3	suppressor of cytokine signaling 3	4.49265	1.5694
Gadd45b	growth arrest and DNA damage inducible beta	4.35417	1.52652
Abtb2	ankyrin repeat and BTB domain containing 2	4.29651	1.37034
Casp4	caspase 4	4.21985	1.3394
Tnfaip3	TNF alpha induced protein 3	3.99939	3.58337
Traf1	TNF receptor associated factor 1	3.98435	3.37681
Bcl2a1d	B cell leukemia/lymphoma 2 related protein A1d	3.98252	1.67925
Ptgs2	prostaglandin-endoperoxide synthase 2	3.97245	1.25104
4930430E12Rik	RIKEN cDNA 4930430E12 gene	3.94421	2.02369
Irf7	interferon regulatory factor 7	3.9038	1.09193
Slfn5	schlafen family member 5	3.84948	1.17187
Fas	Fas cell surface death receptor	3.74527	2.67265
Akap2	A-kinase anchoring protein 2	3.66014	1.5132
Gm20459	predicted gene 20459	3.63544	1.51244
Slamf8	SLAM family member 8	3.61499	1.45611
Tnf	tumor necrosis factor	3.60916	1.87109
Il1rn	interleukin 1 receptor antagonist	3.55473	1.71613
Ralgds	ral guanine nucleotide dissociation stimulator	3.55436	1.86413
Icam1	intercellular adhesion molecule 1	3.52996	2.13524
Tnn	tenascin N	3.50156	1.97546
Nod2	nucleotide binding oligomerization domain containing 2	3.41139	1.5007
Arl5c	ADP ribosylation factor like GTPase 5C	3.34519	1.71531
Nfkbiz	NFKB inhibitor zeta	3.33275	1.94316
Stx11	syntaxin 11	3.33048	1.69744
Slfn2	schlafen 2	3.2355	1.7967
Tnfaip2	TNF alpha induced protein 2	3.15466	1.16094
Slamf7	SLAM family member 7	3.1501	2.27878
Tlr2	toll like receptor 2	3.07878	1.99829
Cd83	CD83 molecule	3.02582	3.70078
Ccl7	chemokine (C-C motif) ligand 7	2.96238	1.24558
Rtp4	receptor (chemosensory) transporter protein 4	2.95471	1.25141
Tor3a	torsin family 3 member A	2.95294	1.09239
Spic	Spi-C transcription factor	2.93415	3.66801
Cflar	CASP8 and FADD like apoptosis regulator	2.92772	1.06479
Cdc42ep2	CDC42 effector protein 2	2.89396	3.30297
Mtmr7	myotubularin related protein 7	2.74347	1.78668
Nfkbie	NFKB inhibitor epsilon	2.71614	2.20935
Pde4b	phosphodiesterase 4B	2.67491	1.56287
Marcksl1	MARCKS-like 1	2.66444	1.28449
Zc3h12c	zinc finger CCCH-type containing 12C	2.65089	2.18627
Rnf19b	ring finger protein 19B	2.59355	1.52229
Pim1	Pim-1 proto-oncogene, serine/threonine kinase	2.57238	1.2637
Nfkbia	NFKB inhibitor alpha	2.51336	1.92416
Src	SRC proto-oncogene, non-receptor tyrosine kinase	2.4878	2.77414
Rab20	RAB20, member RAS oncogene family	2.341	1.90134
Birc3	baculoviral IAP repeat containing 3	2.29633	1.73497
Sod2	superoxide dismutase 2, mitochondrial	2.24772	1.15692
Mcoln2	mucolipin 2	2.24273	1.23683
Sqstm1	sequestosome 1	2.23776	1.20336
Rasgef1b	RasGEF domain family member 1B	2.22944	1.06295
AI607873	expressed sequence AI607873	2.20364	1.10303
Slc31a2	solute carrier family 31 member 2	2.16579	1.95999
Gm6377	predicted gene 6377	2.16374	1.98355
Fam46c	family with sequence similarity 46 member C	2.15765	3.03723
Ptafr	platelet activating factor receptor	2.11019	1.21161
Csrnp1	cysteine and serine rich nuclear protein 1	2.08151	1.35865
Relb	RELB proto-oncogene, NF-kB subunit	2.04844	1.7045
Plk2	polo like kinase 2	1.99905	2.40669
Nfkb2	nuclear factor kappa B subunit 2	1.93124	1.43426
H2-Q7	major histocompatibility complex, class I, A	1.91241	1.07571
Prdm1	PR domain 1	1.89479	1.97545
Tank	TRAF family member associated NFKB activator	1.86773	1.19675
Bmp2	bone morphogenetic protein 2	1.86729	1.26809
Tnfrsf9	tumor necrosis factor receptor superfamily member 9	1.748	1.31285
Dram1	DNA damage regulated autophagy modulator 1	1.71222	1.03973
Atf3	activating transcription factor 3	1.64909	1.68737
Ppfibp2	PPFIA binding protein 2	1.63583	1.10378
Maff	v-maf avian musculoaponeurotic fibrosarcoma oncogene homolog F	1.58355	2.74437
3110043O21Rik	chromosome 9 open reading frame 72	1.56916	1.25719
Gm16098	predicted gene 16098	1.46585	2.52673
Bcl3	B-cell CLL/lymphoma 3	1.39611	1.61935
Cpeb4	cytoplasmic polyadenylation element binding protein 4	1.392	1.01727
Tnip1	TNFAIP3 interacting protein 1	1.38876	1.65258
Ppp1r15a	protein phosphatase 1 regulatory subunit 15A	1.36189	1.2506
Egr2	early growth response 2	1.33559	2.46749
Gpr132	G protein-coupled receptor 132	1.33475	1.10662
Pik3r5	phosphoinositide-3-kinase regulatory subunit 5	1.32081	1.29072
Agpat4	1-acylglycerol-3-phosphate O-acyltransferase 4	1.2409	1.03756
Gp49a	glycoprotein 49 A	1.20032	1.23981
Ifrd1	interferon related developmental regulator 1	1.17773	1.15477
Bhlhe40	basic helix-loop-helix family member e40	1.17507	1.16031
Ppp1r12b	protein phosphatase 1, regulatory (inhibitor) subunit 12B	1.14648	1.08499
9930022D16Rik	RIKEN cDNA 9930022D16 gene	1.11075	1.15634
Adra1a	adrenoceptor alpha 1A	1.06461	1.46925
Pnrc1	proline rich nuclear receptor coactivator 1	1.05577	1.29658
Fnip2	folliculin interacting protein 2	1.00913	1.10391
Orai1	ORAI calcium release-activated calcium modulator 1	-1.11042	-1.14447
Tifab	TIFA inhibitor	-1.11258	-1.37453
Klhl6	kelch like family member 6	-1.12266	-1.04833
Dmpk	dystrophia myotonica protein kinase	-1.22961	-1.25845
E2f1	E2F transcription factor 1	-1.2353	-1.07617
Rdh10	retinol dehydrogenase 10 (all-trans)	-1.29527	-1.19933
Id1	inhibitor of DNA binding 1, HLH protein	-1.33051	-1.69256
Tspan14	tetraspanin 14	-1.41495	-1.06432
X99384	cDNA sequence X99384	-1.44227	-1.18265
BC037034	chromosome 7 open reading frame 43	-1.44408	-1.43949
Rap2a	RAP2A, member of RAS oncogene family	-1.46602	-1.2906
Map3k9	mitogen-activated protein kinase kinase kinase 9	-1.54188	-1.02997
Maf	v-maf avian musculoaponeurotic fibrosarcoma oncogene homolog	-1.56781	-1.44194
Dusp6	dual specificity phosphatase 6	-1.58572	-1.43158
4632428N05Rik	RIKEN cDNA 4632428N05 gene	-1.58924	-1.36267
Gpr155	G protein-coupled receptor 155	-1.59108	-1.02184
Stk17b	serine/threonine kinase 17b	-1.61642	-1.0479
Dusp7	dual specificity phosphatase 7	-1.65832	-1.33375
Akna	AT-hook transcription factor	-1.68473	-1.10209
Rab39	RAB39A, member RAS oncogene family	-1.68842	-1.20038
Ggta1	glycoprotein galactosyltransferase alpha 1, 3	-1.80732	-1.00062
Abcd2	ATP binding cassette subfamily D member 2	-1.83648	-1.84438
Map2k6	mitogen-activated protein kinase kinase 6	-1.83936	-1.36174
Abi3	ABI family member 3	-2.00662	-1.08031
Pias3	protein inhibitor of activated STAT 3	-2.01879	-1.03464
Cbx8	chromobox 8	-2.01976	-1.20714
Nfatc2	nuclear factor of activated T-cells 2	-2.03396	-1.30343
Trim47	tripartite motif containing 47	-2.05578	-1.03202
Arrdc3	arrestin domain containing 3	-2.06283	-1.5794
Gcnt1	glucosaminyl (N-acetyl) transferase 1, core 2	-2.07916	-1.68404
Zcchc24	zinc finger CCHC-type containing 24	-2.09103	-1.45941
Lifr	leukemia inhibitory factor receptor alpha	-2.13318	-1.89832
Slco2b1	solute carrier organic anion transporter family member 2B1	-2.19518	-2.23981
Rnf150	ring finger protein 150	-2.2102	-1.26889
Vgll4	vestigial like family member 4	-2.27839	-1.01424
Gpr77	G protein-coupled receptor 77	-2.3694	-1.86723
Lpar6	lysophosphatidic acid receptor 6	-2.39558	-1.16399
A930038C07Rik	RIKEN cDNA A930038C07 gene	-2.39783	-1.82357
Nhsl2	NHS like 2	-2.41721	-1.0747
Sesn1	sestrin 1	-2.4491	-1.07476
2900026A02Rik	RIKEN cDNA 2900026A02 gene	-2.50901	-1.38333
Enc1	ectodermal-neural cortex 1	-2.53384	-1.10568
Midn	midnolin	-2.54617	-1.38061
Lbh	limb bud and heart development	-2.56251	-1.49399
C130050O18Rik	RIKEN cDNA C130050O18 gene	-2.59179	-1.23362
E2f2	E2F transcription factor 2	-2.66007	-1.04913
Abhd15	abhydrolase domain containing 15	-2.7538	-2.30146
Ssh2	slingshot protein phosphatase 2	-2.79819	-1.03663
9930012K11Rik	chromosome 8 open reading frame 58	-2.88884	-1.23516
Zfp791	zinc finger protein 791	-2.8932	-1.44481
Cnr2	cannabinoid receptor 2	-2.96492	-1.12906
Ipcef1	interaction protein for cytohesin exchange factors 1	-2.97597	-2.19996
Lyl1	lymphoblastic leukemia associated hematopoiesis regulator 1	-2.98101	-1.1171
Rab3il1	RAB3A interacting protein like 1	-3.04383	-1.24262
Thbd	thrombomodulin	-3.23465	-1.22945
Etl4	KIAA1217	-3.28824	-1.24738
Zfp395	zinc finger protein 395	-3.60526	-1.79206
Epha2	EPH receptor A2	-3.74272	-1.76346
Bmf	Bcl2 modifying factor	-3.83797	-1.90859
Rtn4rl1	reticulon 4 receptor like 1	-5.39395	-2.33167

## Sheet: Common 24 hpi
ID	Description	Log2FC BMDM	Log2FC J774
Saa3	serum amyloid A 3	9.77038	4.04757
Cfb	complement factor B	8.97872	4.46054
Ccl5	C-C motif chemokine ligand 5	8.78757	5.29167
Gm20547	predicted gene 20547	8.50093	5.55564
Irg1	Immuneresponsive gene 1	7.81009	8.49254
Slfn4	schlafen family member 12 like	7.61009	4.14586
Ifi205	interferon gamma inducible protein 16	7.60301	8.0388
Apol9b	apolipoprotein L 9b	7.12953	6.30046
Marco	macrophage receptor with collagenous structure	6.88369	1.74899
Ccl7	chemokine (C-C motif) ligand 7	6.61491	4.45505
Bcl2a1a	BCL2 related protein A1	6.58987	1.79863
Apol9a	apolipoprotein L 9b	6.57141	7.39603
Mmp9	matrix metallopeptidase 9	6.53595	1.94578
Tarm1	T cell-interacting, activating receptor on myeloid cells 1	6.44464	2.0295
BC094916	cDNA sequence BC094916	6.2304	7.02444
Ptges	prostaglandin E synthase	5.58599	2.23807
Ptgs2	prostaglandin-endoperoxide synthase 2	5.57628	2.03341
Inhba	inhibin beta A	5.53802	1.90784
Ms4a4c	membrane-spanning 4-domains, subfamily A, member 4B	5.4839	5.84763
Il1rn	interleukin 1 receptor antagonist	5.45195	2.50441
C3	complement component 3	5.43044	4.00551
Clec4e	C-type lectin domain family 4 member E	5.4226	1.68472
Ccl12	C-C motif chemokine ligand 2	5.3518	1.97787
Gpr55	G protein-coupled receptor 55	5.09998	3.89907
Ccl2	chemokine (C-C motif) ligand 2	5.01778	2.68465
Irf7	interferon regulatory factor 7	4.92355	4.49073
Isg15	ISG15 ubiquitin-like modifier	4.82792	6.22371
Gbp6	guanylate binding protein family member 6	4.74783	6.1115
H2-Q7	major histocompatibility complex, class I, A	4.72731	2.30609
Pydc3	pyrin domain containing 3	4.72624	6.71926
Isg20	interferon stimulated exonuclease gene 20kDa	4.70889	4.76656
Ifi44	interferon induced protein 44	4.67717	3.77908
Met	MET proto-oncogene, receptor tyrosine kinase	4.65824	3.31418
Oasl1	2'-5'-oligoadenylate synthetase like	4.58197	5.37192
Phf11	PHD finger protein 11 [Source:MGI Symbol;Acc:MGI:1918441]	4.47488	4.45477
I830012O16Rik	RIKEN cDNA I830012O16 gene [Source:MGI Symbol;Acc:MGI:3698419]	4.43403	7.99617
Iigp1	interferon inducible GTPase 1	4.41136	6.555
Slc7a11	solute carrier family 7 member 11	4.37294	3.33544
Serpinb9b	serine (or cysteine) peptidase inhibitor, clade B, member 9b	4.30504	4.18963
Cxcl10	C-X-C motif chemokine ligand 10	4.22516	8.39822
Klra2	killer cell lectin-like receptor, subfamily A, member 2	4.22016	2.37425
Gm14446	predicted gene 14446 [Source:MGI Symbol;Acc:MGI:3650685]	4.20651	6.91281
Tgtp2	T cell specific GTPase 1	4.18077	7.8626
Ass1	argininosuccinate synthase 1	4.13906	2.88819
H2-Q6	histocompatibility 2, Q region locus 6 [Source:MGI Symbol;Acc:MGI:95935]	4.11229	1.64936
Zbp1	Z-DNA binding protein 1	4.06175	6.18774
Ifit1	interferon induced protein with tetratricopeptide repeats 1B	4.05108	6.65229
Ifit3	interferon induced protein with tetratricopeptide repeats 3	4.04582	7.9957
Serinc2	serine incorporator 2	4.0181	1.73052
Treml2	triggering receptor expressed on myeloid cells like 2	3.9646	1.72417
Ifit2	interferon induced protein with tetratricopeptide repeats 2	3.96188	5.3812
Mnda	myeloid cell nuclear differentiation antigen [Source:MGI Symbol;Acc:MGI:3041120]	3.7419	4.30385
Usp18	ubiquitin specific peptidase 18	3.71384	5.08835
Gm4902	predicted gene 4902 [Source:MGI Symbol;Acc:MGI:3645789]	3.70384	4.28882
Gsta3	glutathione S-transferase alpha 3	3.68112	4.07267
Art3	ADP-ribosyltransferase 3	3.64989	2.33882
D14Ertd668e	DNA segment, Chr 14, ERATO Doi 668, expressed [Source:MGI Symbol;Acc:MGI:1277133]	3.63547	3.1413
Fbn1	fibrillin 1	3.61568	4.68444
Rgl1	ral guanine nucleotide dissociation stimulator like 1	3.59656	1.34019
Mx1	MX dynamin-like GTPase 1	3.59396	7.96574
Cxcl2	C-X-C motif chemokine ligand 3	3.57823	3.66408
Cd69	CD69 molecule	3.54024	5.28707
1700123I01Rik	chromosome 11 open reading frame 85	3.53775	4.50204
A530040E14Rik	RIKEN cDNA A530040E14 gene	3.5281	2.11032
A630012P03Rik	RIKEN cDNA A630012P03 gene	3.49709	6.48384
Socs3	suppressor of cytokine signaling 3	3.44008	1.59961
Gbp4	guanylate binding protein 4 [Source:MGI Symbol;Acc:MGI:97072]	3.42151	4.15518
Olfr56	olfactory receptor family 2 subfamily V member 1	3.40096	4.41258
Bst2	bone marrow stromal cell antigen 2	3.39803	3.66494
Rsad2	radical S-adenosyl methionine domain containing 2	3.39655	8.8972
Il18bp	interleukin 18 binding protein	3.38589	2.57611
Soat2	sterol O-acyltransferase 2	3.35309	1.80396
Slamf8	SLAM family member 8	3.2995	2.75758
AW112010	expressed sequence AW112010	3.29248	3.58325
Tnf	tumor necrosis factor	3.29229	1.42606
Procr	protein C receptor	3.22554	1.56308
Abtb2	ankyrin repeat and BTB domain containing 2	3.22069	2.96945
Kdr	kinase insert domain receptor	3.19317	3.55738
Aoah	acyloxyacyl hydrolase	3.17517	1.77555
Acsl1	acyl-CoA synthetase long-chain family member 1	3.16578	1.36886
Cmpk2	cytidine/uridine monophosphate kinase 2	3.14589	5.5847
Fcgr1	Fc fragment of IgG receptor Ia	3.14504	2.29532
Cd274	CD274 molecule	3.11971	4.71702
Pyhin1	pyrin and HIN domain family, member 1 [Source:MGI Symbol;Acc:MGI:2138243]	3.10401	6.14261
Ly75	lymphocyte antigen 75	3.08305	1.32064
Ppap2a	phosphatidic acid phosphatase type 2A [Source:MGI Symbol;Acc:MGI:108412]	3.0755	1.11957
Ifi47	interferon gamma inducible protein 47	3.06063	3.21739
Sod2	superoxide dismutase 2, mitochondrial	3.05871	2.18322
Gm4951	predicted gene 4951	3.05251	6.5783
Gbp5	guanylate binding protein 5	2.97936	8.27758
Gm11547	predicted gene 11547 [Source:MGI Symbol;Acc:MGI:3705104]	2.95971	2.06511
Traf1	TNF receptor associated factor 1	2.95962	3.57198
Gm5424	argininosuccinate synthase pseudogene	2.94581	3.19588
Siglec1	sialic acid binding Ig like lectin 1	2.94431	3.91693
Gm614	chromosome X open reading frame 65	2.94276	1.74611
Gbp2	guanylate binding protein 2	2.92878	5.23711
Nupr1	nuclear protein 1, transcriptional regulator	2.92764	1.70605
Chic1	cysteine rich hydrophobic domain 1	2.90202	1.18669
Glrx	glutaredoxin	2.86419	1.28557
Hdc	histidine decarboxylase	2.86288	4.24631
Marcksl1	MARCKS-like 1	2.85436	2.06707
Il2rg	interleukin 2 receptor subunit gamma	2.84081	1.87991
Gm20489	predicted gene 20489 [Source:MGI Symbol;Acc:MGI:5141954]	2.83325	1.87365
Cp	ceruloplasmin (ferroxidase)	2.83225	5.07721
Gstt1	glutathione S-transferase, theta 1	2.82653	1.92551
Serpinb9	serpin family B member 9	2.82096	1.96244
H2-T24	histocompatibility 2, T region locus 24	2.80606	3.22529
Xaf1	XIAP associated factor 1	2.75064	3.08359
Chac1	ChaC glutathione-specific gamma-glutamylcyclotransferase 1	2.74992	2.42032
BC147527	cDNA sequence BC147527	2.73854	1.93906
Oas1g	2'-5'-oligoadenylate synthetase 1	2.72325	2.71278
Ly6a	lymphocyte antigen 6 complex, locus A	2.71361	3.66043
Ehd1	EH domain containing 1	2.66526	1.45169
Ly6e	lymphocyte antigen 6 complex, locus E	2.64051	1.09266
Cd40	CD40 molecule	2.6314	4.38295
Gm6904	predicted gene 6904	2.63135	3.10274
Oasl2	2'-5' oligoadenylate synthetase-like 2	2.62329	4.03296
Oas3	2'-5'-oligoadenylate synthetase 3	2.59877	2.06258
Cox6a2	cytochrome c oxidase subunit 6A2	2.59648	2.06185
Batf2	basic leucine zipper ATF-like transcription factor 2	2.58301	3.07262
Kcnab1	potassium voltage-gated channel subfamily A member regulatory beta subunit 1	2.58243	2.24672
Ms4a6d	membrane spanning 4-domains A6A	2.58173	2.8204
Ddx60	DEXD/H-box helicase 60	2.56716	3.5534
Igtp	interferon gamma induced GTPase	2.56316	3.78016
C1rl	complement C1r subcomponent like	2.5595	1.30936
Cdc42ep2	CDC42 effector protein 2	2.55806	3.48014
Stat2	signal transducer and activator of transcription 2	2.55441	3.26968
A530064D06Rik	RIKEN cDNA A530064D06 gene	2.55376	4.46263
Antxr1	anthrax toxin receptor 1	2.52832	1.26994
Zfp462	zinc finger protein 462	2.52704	1.12595
Irgm1	immunity-related GTPase family M member 1	2.52513	2.79247
Gm15701	predicted gene 15701 [Source:MGI Symbol;Acc:MGI:3783141]	2.52295	2.55701
F830016B08Rik	RIKEN cDNA F830016B08 gene	2.52223	7.64313
Trim30c	tripartite motif-containing 30C	2.51526	3.91642
Rhou	ras homolog family member U	2.50709	3.87235
Src	SRC proto-oncogene, non-receptor tyrosine kinase	2.50452	2.51592
Nr1h3	nuclear receptor subfamily 1 group H member 3	2.50291	1.71214
Gm16094	predicted gene 16094 [Source:MGI Symbol;Acc:MGI:3801967]	2.47798	3.90228
Il1b	interleukin 1 beta	2.4692	4.13221
Mx2	myxovirus (influenza virus) resistance 2 [Source:MGI Symbol;Acc:MGI:97244]	2.46261	4.83128
Gm13822	predicted gene 13822	2.46011	2.00212
Lgals3bp	lectin, galactoside binding soluble 3 binding protein	2.45835	2.16577
Bst1	bone marrow stromal cell antigen 1	2.4445	1.16657
Slc6a9	solute carrier family 6 member 9	2.44405	2.97519
Enpp4	ectonucleotide pyrophosphatase/phosphodiesterase 4 (putative)	2.44275	2.59195
Dhx58	DEXH-box helicase 58	2.43558	2.49945
Flrt2	fibronectin leucine rich transmembrane protein 2	2.40786	1.28466
A430110N23Rik	RIKEN cDNA A430110N23 gene [Source:MGI Symbol;Acc:MGI:3606211]	2.4068	2.45929
C1s	complement component 1, s subcomponent [Source:MGI Symbol;Acc:MGI:1355312]	2.39657	5.70239
Lgals9	lectin, galactoside binding soluble 9B	2.38988	2.85229
Trim30d	tripartite motif-containing 30A	2.38186	6.65593
Stat1	signal transducer and activator of transcription 1	2.38085	2.84668
Hspa1b	heat shock protein 1B	2.37261	1.81797
Tnfsf10	tumor necrosis factor superfamily member 10	2.36145	4.259
Slfn5	schlafen family member 5	2.35455	5.10834
2010109I03Rik	RIKEN cDNA 2010109I03 gene	2.34407	1.79768
Slc1a4	solute carrier family 1 member 4	2.34381	2.0171
Tnfsf15	tumor necrosis factor superfamily member 15	2.31195	2.39003
Ifi204	interferon activated gene 204 [Source:MGI Symbol;Acc:MGI:96429]	2.30453	4.87222
H2-T22	histocompatibility 2, T region locus 22	2.2975	1.7442
Bcl2a1d	B cell leukemia/lymphoma 2 related protein A1d [Source:MGI Symbol;Acc:MGI:1278325]	2.29699	1.02146
Gm6377	predicted gene 6377	2.28018	1.21817
Trim30b	tripartite motif-containing 30B	2.27903	2.84978
Ube2l6	ubiquitin conjugating enzyme E2 L6	2.26825	2.68819
4930430E12Rik	RIKEN cDNA 4930430E12 gene	2.26275	2.07052
Nap1l2	nucleosome assembly protein 1 like 2	2.25947	1.75499
Ifi35	interferon induced protein 35	2.25885	2.12999
Tor3a	torsin family 3 member A	2.24659	2.53495
Rtp4	receptor (chemosensory) transporter protein 4	2.23979	2.24482
Herc6	HECT and RLD domain containing E3 ubiquitin protein ligase family member 6	2.21086	2.80938
Oas1a	2'-5' oligoadenylate synthetase 1A [Source:MGI Symbol;Acc:MGI:2180860]	2.20216	2.05514
Gbp7	guanylate binding protein 7	2.17048	4.82687
Mlkl	mixed lineage kinase domain-like	2.16637	1.63802
Csf1	colony stimulating factor 1	2.16434	3.70268
Ttn	titin	2.15644	5.02301
Slc31a2	solute carrier family 31 member 2	2.15319	2.36206
Parp11	poly(ADP-ribose) polymerase family member 11	2.14895	2.12485
Gm15821	predicted gene 15821	2.14086	1.90607
Mthfr	methylenetetrahydrofolate reductase (NAD(P)H)	2.13483	2.91094
Ddx58	DEXD/H-box helicase 58	2.12703	2.52007
Rtn2	reticulon 2	2.12443	1.46863
C2	complement component 2	2.116	3.448
Socs1	suppressor of cytokine signaling 1	2.11208	2.64927
Adora2b	adenosine A2b receptor	2.10101	1.74626
Psme2	proteasome activator subunit 2	2.0969	1.33904
Ms4a6b	membrane-spanning 4-domains, subfamily A, member 6B	2.09178	2.87035
2010002M12Rik	RIKEN cDNA 2010002M12 gene [Source:MGI Symbol;Acc:MGI:2148249]	2.08569	5.70917
Nfkbie	NFKB inhibitor epsilon	2.08096	2.08354
Ell2	elongation factor for RNA polymerase II 2	2.0465	1.71847
Ralgds	ral guanine nucleotide dissociation stimulator	2.04199	1.57696
Irgm2	immunity-related GTPase family, M	2.03406	3.75627
BC006779	cDNA sequence BC006779 [Source:MGI Symbol;Acc:MGI:2385169]	2.03336	2.65105
Slc28a2	solute carrier family 28 member 2	2.02181	1.27811
Asns	asparagine synthetase (glutamine-hydrolyzing)	2.01572	1.62838
A430084P05Rik	RIKEN cDNA A430084P05 gene [Source:MGI Symbol;Acc:MGI:3610314]	2.00403	1.10993
Gbp3	guanylate binding protein 4	1.99955	5.15611
Slc25a22	solute carrier family 25 member 22	1.99612	2.31368
Tapbp	TAP binding protein (tapasin)	1.98814	2.12782
Gch1	GTP cyclohydrolase 1	1.98768	1.78883
Nkain1	Na+/K+ transporting ATPase interacting 1	1.9695	1.51113
Ifih1	interferon induced with helicase C domain 1	1.96811	2.77944
Gm17017	predicted gene 17017 [Source:MGI Symbol;Acc:MGI:4820558]	1.96723	2.10483
Ccl4	C-C motif chemokine ligand 4	1.96283	2.4092
AW011738	expressed sequence AW011738	1.95762	5.19255
Ccdc86	coiled-coil domain containing 86	1.95438	1.18399
A530032D15Rik	RIKEN cDNA C130026I21 gene	1.95355	1.80383
Oas1b	2'-5' oligoadenylate synthetase 1B	1.94769	2.46182
Jag1	jagged 1	1.93553	1.44482
Trib3	tribbles pseudokinase 3	1.93327	2.31494
Sdc3	syndecan 3	1.93321	1.53846
Mthfd2	methylenetetrahydrofolate dehydrogenase (NADP+ dependent) 2, methenyltetrahydrofolate cyclohydrolase	1.92937	1.47159
Serpinb1c	serine (or cysteine) peptidase inhibitor, clade B, member 1c	1.92393	1.32558
Rnf213	ring finger protein 213	1.91971	2.65591
Gm16549	predicted gene 16549 [Source:MGI Symbol;Acc:MGI:4820558]	1.91038	1.3155
Trex1	three prime repair exonuclease 1	1.89313	2.5989
Gm17334	predicted gene 17334 [Source:MGI Symbol;Acc:MGI:4820558]	1.88677	3.44716
Naa25	N(alpha)-acetyltransferase 25, NatB auxiliary subunit	1.88364	1.49059
Znfx1	zinc finger NFX1-type containing 1	1.87951	2.42145
Ppp1r12b	protein phosphatase 1, regulatory (inhibitor) subunit 12B	1.87725	1.54566
Slfn8	schlafen family member 13	1.86987	2.71061
Mov10	Mov10 RISC complex RNA helicase	1.85878	1.69781
Spats2l	spermatogenesis associated serine rich 2 like	1.8568	3.45293
Pnp	purine nucleoside phosphorylase	1.8442	1.95416
Hmga1	high mobility group AT-hook 1	1.84176	1.18017
A730011C13Rik	RIKEN cDNA A730011C13 gene	1.8415	3.03456
Sepw1	selenoprotein W, 1	1.84027	1.90133
Pde7b	phosphodiesterase 7B	1.80257	1.94104
Hbegf	heparin binding EGF like growth factor	1.80256	1.16924
Parp3	poly(ADP-ribose) polymerase family member 3	1.7927	1.99183
Lrp11	LDL receptor related protein 11	1.78451	1.12024
Tnfaip3	TNF alpha induced protein 3	1.77472	2.31919
Il27	interleukin 27	1.77361	2.1754
Parp12	poly(ADP-ribose) polymerase family member 12	1.77315	2.4146
Nmi	N-myc and STAT interactor	1.76708	1.6089
AA960436	expressed sequence AA960436 [Source:MGI Symbol;Acc:MGI:2142454]	1.7667	1.41343
Epsti1	epithelial stromal interaction 1 (breast)	1.75509	2.68468
Gm5431	predicted gene 5431	1.75279	2.52485
Daxx	death-domain associated protein	1.7461	2.89835
Trim30a	tripartite motif-containing 30A [Source:MGI Symbol;Acc:MGI:98178]	1.72385	2.16979
Mitd1	microtubule interacting and trafficking domain containing 1	1.72009	1.25986
Ifi203	interferon activated gene 203 [Source:MGI Symbol;Acc:MGI:96428]	1.71335	2.70979
Mapk11	mitogen-activated protein kinase 11	1.70796	1.01999
Fcgr4	Fc fragment of IgG receptor IIIa	1.70186	1.89888
Gm1966	predicted gene 1966 [Source:MGI Symbol;Acc:MGI:4820558]	1.70169	2.16264
H2-T23	major histocompatibility complex, class I, E	1.70009	2.97693
Treml4	triggering receptor expressed on myeloid cells-like 4	1.67426	1.37494
Slc7a1	solute carrier family 7 member 1	1.65619	1.02374
Psmb8	proteasome subunit beta 8	1.64897	1.24953
Ccrl2	C-C motif chemokine receptor like 2	1.64584	3.59863
Ifitm6	interferon induced transmembrane protein 6	1.6442	1.23731
Ctsz	cathepsin Z	1.6435	1.01452
Ms4a6c	membrane-spanning 4-domains, subfamily A, member 6C	1.64104	4.03648
Gm4070	GTPase, very large interferon inducible 1	1.63611	2.55324
Psmb10	proteasome subunit beta 10	1.62934	1.57844
Mndal	myeloid nuclear differentiation antigen like [Source:MGI Symbol;Acc:MGI:3780953]	1.62561	2.28163
B430306N03Rik	RIKEN cDNA B430306N03 gene	1.62498	2.17079
C130026I21Rik	RIKEN cDNA C130026I21 gene [Source:MGI Symbol;Acc:MGI:3612702]	1.61915	1.41682
Sp110	SP110 nuclear body protein	1.61118	1.37321
Zc3h12c	zinc finger CCCH-type containing 12C	1.60864	1.83332
Tap1	transporter 1, ATP-binding cassette, sub-family B (MDR/TAP)	1.60475	2.76937
Tlr3	toll like receptor 3	1.60379	3.08812
Plk3	polo like kinase 3	1.59578	2.06948
Tapbpl	TAP binding protein like	1.59521	1.54939
Itga5	integrin subunit alpha 5	1.58925	1.50129
B2m	beta-2-microglobulin	1.58317	1.17448
C1ra	complement C1r subcomponent	1.58023	1.59092
Slfn2	schlafen 2	1.56789	2.59036
Atrip	ATR interacting protein	1.54557	1.86273
Aox1	aldehyde oxidase 1	1.54318	3.60626
H2-K1	histocompatibility 2, K1, K region [Source:MGI Symbol;Acc:MGI:95904]	1.54235	1.23214
Parp14	poly(ADP-ribose) polymerase family member 14	1.52523	2.81638
H2-Q4	histocompatibility 2, Q region locus 4 [Source:MGI Symbol;Acc:MGI:95933]	1.52406	1.2005
Ifrd1	interferon related developmental regulator 1	1.52207	1.01033
Psmd10	proteasome 26S subunit, non-ATPase 10	1.51274	1.12901
Rapgef2	Rap guanine nucleotide exchange factor 2	1.50214	1.16496
5730508B09Rik	chromosome 4 open reading frame 32	1.48997	1.61841
Agpat4	1-acylglycerol-3-phosphate O-acyltransferase 4	1.48379	1.01892
Slc39a4	solute carrier family 39 member 4	1.4792	1.03788
Pnp2	purine nucleoside phosphorylase	1.46282	2.11999
Dck	deoxycytidine kinase	1.46127	1.1667
Ccl3	C-C motif chemokine ligand 3 like 3	1.45903	2.93274
Car13	carbonic anhydrase 13	1.4511	1.29171
Rab20	RAB20, member RAS oncogene family	1.44709	1.87469
Akap2	A-kinase anchoring protein 2	1.44251	1.54888
Gbp9	guanylate-binding protein 9 [Source:MGI Symbol;Acc:MGI:3605620]	1.44178	3.09829
Icam1	intercellular adhesion molecule 1	1.44084	2.0742
Parp10	poly(ADP-ribose) polymerase family member 10	1.44071	1.94429
Sp100	nuclear antigen Sp100	1.4339	2.2323
Trim34a	TRIM6-TRIM34 readthrough	1.43202	1.69701
Clec4n	C-type lectin domain family 6 member A	1.42351	1.43309
Rhov	ras homolog family member V	1.42139	2.23337
Ikbke	inhibitor of kappa light polypeptide gene enhancer in B-cells, kinase epsilon	1.41464	1.93056
Dtx3l	deltex 3 like, E3 ubiquitin ligase	1.41333	2.59225
Gm20459	predicted gene 20459 [Source:MGI Symbol;Acc:MGI:4820558]	1.39906	1.54791
Nfkbia	NFKB inhibitor alpha	1.39598	1.18665
Plekhn1	pleckstrin homology domain containing N1	1.39339	2.34432
Agrn	agrin	1.39019	1.90227
Ccl9	chemokine (C-C motif) ligand 9	1.38873	1.08419
Cflar	CASP8 and FADD like apoptosis regulator	1.38728	1.35038
Prdx1	peroxiredoxin 1	1.38468	1.05703
Samhd1	SAM domain and HD domain 1	1.38315	2.29714
Tmem171	transmembrane protein 171	1.37768	1.2154
Sirpb1b	signal regulatory protein beta 1	1.37249	3.29179
Parp9	poly(ADP-ribose) polymerase family member 9	1.36248	1.7067
Chmp4b	charged multivesicular body protein 4B	1.36039	1.29309
Slc11a2	solute carrier family 11 member 2	1.35771	1.21771
Nod1	nucleotide binding oligomerization domain containing 1	1.35058	2.42914
Eif2ak2	eukaryotic translation initiation factor 2 alpha kinase 2	1.34862	1.60678
Zcchc2	zinc finger CCHC-type containing 2	1.34451	1.43293
Ddit3	DNA damage inducible transcript 3	1.33822	2.51595
Larp1	La ribonucleoprotein domain family member 1	1.3317	1.04987
Gca	grancalcin	1.32617	1.6831
Slc25a33	solute carrier family 25 member 33	1.31455	1.23889
St3gal1	ST3 beta-galactoside alpha-2,3-sialyltransferase 1	1.31442	1.09496
Ceacam19	carcinoembryonic antigen related cell adhesion molecule 19	1.31026	3.06828
Gm15283	predicted gene 15283	1.30959	1.39733
Adar	adenosine deaminase, RNA-specific	1.3086	1.51272
Papd7	PAP associated domain containing 7	1.29431	1.4063
Nod2	nucleotide binding oligomerization domain containing 2	1.29281	2.03543
Nlrc5	NLR family, CARD domain containing 5	1.29238	3.36175
Gpr162	G protein-coupled receptor 162	1.292	1.14381
Gm6907	predicted gene 6907 [Source:MGI Symbol;Acc:MGI:4820558]	1.28054	2.79524
Slamf7	SLAM family member 7	1.26932	5.79682
Slfn10-ps	schlafen 10, pseudogene	1.26753	1.68955
Fos	FBJ murine osteosarcoma viral oncogene homolog	1.26718	1.62795
Spp1	secreted phosphoprotein 1	1.26048	1.16628
Gm12185	predicted gene 12185	1.25175	3.03631
Uba7	ubiquitin like modifier activating enzyme 7	1.25097	1.97543
Cebpb	CCAAT/enhancer binding protein beta	1.24695	1.22269
Csrnp1	cysteine and serine rich nuclear protein 1	1.23883	2.24645
Oas2	2'-5'-oligoadenylate synthetase 2	1.23633	2.1668
Odc1	ornithine decarboxylase 1	1.23089	1.16606
Hmox1	heme oxygenase 1	1.21866	1.0494
Nfkbib	NFKB inhibitor beta	1.2184	1.62344
Jak2	Janus kinase 2	1.21757	1.28497
Gm20661	predicted gene 20661 [Source:MGI Symbol;Acc:MGI:4820558]	1.20806	2.05911
1300002K09Rik	RIKEN cDNA 1300002K09 gene [Source:MGI Symbol;Acc:MGI:2148249]	1.20496	3.96448
Hsph1	heat shock protein family H (Hsp110) member 1	1.20189	1.17976
Il15ra	interleukin 15 receptor subunit alpha	1.19333	2.13249
Slc7a2	solute carrier family 7 member 2	1.18924	1.05934
Ccnj	cyclin J	1.1882	1.03214
Esd	esterase D	1.18344	1.81309
Hck	HCK proto-oncogene, Src family tyrosine kinase	1.17825	2.25347
Clec2d	C-type lectin domain family 2, member d	1.17479	1.08048
Rgs1	regulator of G-protein signaling 1	1.17437	1.03224
Il21r	interleukin 21 receptor	1.16058	2.00991
Npc2	Niemann-Pick disease, type C2	1.15683	1.22626
Mvp	major vault protein	1.1551	1.08529
6330409N04Rik	RIKEN cDNA 6330409N04 gene [Source:MGI Symbol;Acc:MGI:2148249]	1.1516	1.07451
Nfkb2	nuclear factor kappa B subunit 2	1.15105	1.00573
4930599N23Rik	RIKEN cDNA 4930599N23 gene	1.14504	1.71764
N4bp1	NEDD4 binding protein 1	1.14224	1.23826
Zeb1	zinc finger E-box binding homeobox 1	1.14099	1.50109
Stk40	serine/threonine kinase 40	1.13709	1.1959
Ogfr	opioid growth factor receptor	1.1365	1.25084
Gm14636	predicted gene 14636	1.12754	1.20508
Ascc3	activating signal cointegrator 1 complex subunit 3	1.12452	1.45467
Gpr68	G protein-coupled receptor 68	1.12186	4.67402
Bcl3	B-cell CLL/lymphoma 3	1.11893	2.61328
Tnip1	TNFAIP3 interacting protein 1	1.11825	1.59363
Dusp5	dual specificity phosphatase 5	1.11776	1.79341
Anxa4	annexin A4	1.11744	1.67981
6330578E17Rik	RIKEN cDNA 6330578E17 gene [Source:MGI Symbol;Acc:MGI:2148249]	1.11202	1.14626
Srxn1	sulfiredoxin 1	1.11068	1.5206
Relb	RELB proto-oncogene, NF-kB subunit	1.11065	1.14924
Gsdmd	gasdermin D	1.10987	1.13641
Setdb2	SET domain bifurcated 2	1.10629	2.00099
Tdrd7	tudor domain containing 7	1.10579	1.72173
Hilpda	hypoxia inducible lipid droplet associated	1.09769	1.3671
Rnf19b	ring finger protein 19B	1.09425	1.79556
Fndc3a	fibronectin type III domain containing 3A	1.09253	1.88387
Ampd3	adenosine monophosphate deaminase 3	1.09199	1.26651
Pion	pigeon homolog (Drosophila) [Source:MGI Symbol;Acc:MGI:2442259]	1.09092	1.15962
Plxna1	plexin A1	1.08819	1.13135
Pcdh7	protocadherin 7	1.0844	1.05103
Fbxw17	F-box and WD-40 domain protein 17	1.07673	1.40387
Gcnt2	glucosaminyl (N-acetyl) transferase 2, I-branching enzyme (I blood group)	1.07515	2.56501
Il7	interleukin 7	1.07069	1.56278
Cct3	chaperonin containing TCP1 subunit 3	1.06936	1.01476
Mcoln2	mucolipin 2	1.06892	1.27879
Nfkbiz	NFKB inhibitor zeta	1.06527	1.86701
Casp4	caspase 4	1.05654	2.5279
Trim21	tripartite motif containing 21	1.05607	1.08469
Tmem184b	transmembrane protein 184B	1.04995	1.76211
Tmcc3	transmembrane and coiled-coil domain family 3	1.04818	1.36217
Lilrb4	leukocyte immunoglobulin-like receptor, subfamily B, member 4 [Source:MGI Symbol;Acc:MGI:102701]	1.04311	1.37171
Gm11131	predicted gene 11131	1.03679	1.34347
Nampt	nicotinamide phosphoribosyltransferase	1.03671	1.42085
Birc3	baculoviral IAP repeat containing 3	1.03539	1.24646
Dpy19l3	dpy-19 like 3 (C. elegans)	1.01951	1.07571
Coq10b	coenzyme Q10B	1.016	1.12388
Pim1	Pim-1 proto-oncogene, serine/threonine kinase	1.01599	1.81982
Pde10a	phosphodiesterase 10A	1.01589	1.60552
H2-D1	histocompatibility 2, D region locus 1 [Source:MGI Symbol;Acc:MGI:95896]	1.01567	1.22447
P2rx4	purinergic receptor P2X 4	1.01511	1.40841
Samd9l	sterile alpha motif domain containing 9 like	1.01337	2.07658
Pnpt1	polyribonucleotide nucleotidyltransferase 1	1.00894	1.32733
Plk2	polo like kinase 2	1.00343	1.90756
Cd47	CD47 molecule	1.00212	1.1016
Dnajc9	DnaJ heat shock protein family (Hsp40) member C9	-1.00308	-1.47817
Ahr	aryl hydrocarbon receptor	-1.00313	-1.15685
Snx25	sorting nexin 25	-1.00405	-2.3218
Mcm8	minichromosome maintenance 8 homologous recombination repair factor	-1.00426	-1.10401
Gm17296	TAR (HIV-1) RNA binding protein 1	-1.01589	-1.25678
Haus1	HAUS augmin like complex subunit 1	-1.01708	-1.27656
Pxmp4	peroxisomal membrane protein 4	-1.01807	-1.10038
Sgpp1	sphingosine-1-phosphate phosphatase 1	-1.01942	-1.36367
Nucks1	nuclear casein kinase and cyclin-dependent kinase substrate 1	-1.02311	-1.09849
Klhdc5	kelch domain containing 5 [Source:MGI Symbol;Acc:MGI:2444786]	-1.03846	-1.3395
Mms22l	MMS22 like, DNA repair protein	-1.04473	-1.45687
Tshz1	teashirt zinc finger homeobox 1	-1.04631	-1.36672
Fam105a	family with sequence similarity 105 member A	-1.04817	-1.12688
Pkmyt1	protein kinase, membrane associated tyrosine/threonine 1	-1.05022	-1.14384
Hdgfrp3	hepatoma-derived growth factor, related protein 3	-1.05225	-1.93163
Lrwd1	leucine-rich repeats and WD repeat domain containing 1	-1.05277	-1.0638
Cenpo	centromere protein O	-1.05309	-1.28252
Hmgn2	high mobility group nucleosomal binding domain 2	-1.05478	-1.08121
Arsb	arylsulfatase B	-1.05613	-1.29559
Arhgef6	Rac/Cdc42 guanine nucleotide exchange factor 6	-1.05915	-1.0005
Net1	neuroepithelial cell transforming 1	-1.06111	-1.4783
Tarsl2	threonyl-tRNA synthetase-like 2	-1.06539	-1.21599
Haus3	HAUS augmin like complex subunit 3	-1.07257	-1.40736
A030009H04Rik	RIKEN cDNA A030009H04 gene [Source:MGI Symbol;Acc:MGI:1915359]	-1.07284	-2.34567
Relt	RELT tumor necrosis factor receptor	-1.07452	-1.88988
Mfsd6	major facilitator superfamily domain containing 6	-1.07488	-1.12923
Mlf1ip	myeloid leukemia factor 1 interacting protein [Source:MGI Symbol;Acc:MGI:1919126]	-1.08186	-1.39024
Rad18	RAD18, E3 ubiquitin protein ligase	-1.08281	-1.12087
Dtl	denticleless E3 ubiquitin protein ligase homolog	-1.08905	-1.6811
Ezh2	enhancer of zeste 2 polycomb repressive complex 2 subunit	-1.09257	-1.2154
Dennd2c	DENN domain containing 2C	-1.09494	-1.75108
Cbx8	chromobox 8	-1.10921	-1.49763
Uck2	uridine-cytidine kinase 2	-1.10949	-1.37701
Fam199x	family with sequence similarity 199, X-linked	-1.11154	-1.06414
Atp13a3	ATPase 13A3	-1.11516	-1.34411
Atrnl1	attractin like 1	-1.1175	-1.97982
Blm	Bloom syndrome RecQ like helicase	-1.1184	-1.54087
Pole	polymerase (DNA) epsilon, catalytic subunit	-1.1184	-1.43426
Ctdspl	CTD small phosphatase like	-1.12649	-2.30999
Zfp367	zinc finger protein 367	-1.13152	-1.78293
Lsm11	LSM11, U7 small nuclear RNA associated	-1.13339	-1.54388
Cd109	CD109 molecule	-1.13463	-1.62267
Dna2	DNA replication helicase/nuclease 2	-1.13635	-1.22704
Tcf19	transcription factor 19	-1.13847	-2.03015
Nudt21	nudix hydrolase 21	-1.14044	-1.16681
Cdc45	cell division cycle 45	-1.1413	-1.6909
Hist2h2be	histone cluster 1, H2bj	-1.14133	-1.12678
2610002D18Rik	RIKEN cDNA 2610002D18 gene [Source:MGI Symbol;Acc:MGI:1915359]	-1.14201	-1.76388
Amigo1	adhesion molecule with Ig-like domain 1	-1.14897	-1.3322
Rfc4	replication factor C subunit 4	-1.15327	-1.48061
Magi3	membrane associated guanylate kinase, WW and PDZ domain containing 3	-1.1546	-1.3508
Tk1	thymidine kinase 1	-1.15547	-1.96779
Cdc7	cell division cycle 7	-1.1558	-1.78355
Sgsh	N-sulfoglucosamine sulfohydrolase	-1.15798	-1.03503
Cenpw	centromere protein W	-1.15819	-1.27344
Abi2	abl-interactor 2	-1.16368	-1.43827
Phactr2	phosphatase and actin regulator 2	-1.16752	-1.97667
Paip2b	poly(A) binding protein interacting protein 2B	-1.16794	-1.02389
5530601H04Rik	RIKEN cDNA 5530601H04 gene	-1.17492	-1.01086
Fancc	Fanconi anemia complementation group C	-1.17711	-1.41214
Fignl1	fidgetin like 1	-1.17886	-1.95717
Ttc39a	tetratricopeptide repeat domain 39A	-1.18416	-1.68855
Haus5	HAUS augmin like complex subunit 5	-1.1864	-1.59687
9430015G10Rik	chromosome 1 open reading frame 159	-1.18794	-1.04878
Rgs10	regulator of G-protein signaling 10	-1.19092	-1.29765
Fancm	Fanconi anemia complementation group M	-1.19099	-1.61212
Cks1b	CDC28 protein kinase regulatory subunit 1B	-1.19285	-1.33322
Tmtc4	transmembrane and tetratricopeptide repeat containing 4	-1.19368	-1.29635
Prim1	primase (DNA) subunit 1	-1.19567	-1.65076
Wdhd1	WD repeat and HMG-box DNA binding protein 1	-1.19601	-1.92314
Arhgap11a	Rho GTPase activating protein 11A	-1.19722	-1.05283
Pask	PAS domain containing serine/threonine kinase	-1.19901	-1.55711
2500004C02Rik	RIKEN cDNA 2500004C02 gene	-1.21027	-2.00611
Ccdc123	coiled-coil domain containing 123 [Source:MGI Symbol;Acc:MGI:1919390]	-1.21096	-1.0154
1810011H11Rik	chromosome 10 open reading frame 128	-1.2111	-1.84909
Tube1	tubulin epsilon 1	-1.21346	-1.78786
4831426I19Rik	RIKEN cDNA 4831426I19 gene [Source:MGI Symbol;Acc:MGI:1915359]	-1.21436	-1.30085
4930422G04Rik	RIKEN cDNA 4930422G04 gene [Source:MGI Symbol;Acc:MGI:1915359]	-1.21991	-1.38278
Gm5465	predicted gene 5465 [Source:MGI Symbol;Acc:MGI:3643058]	-1.22362	-1.472
Hist1h4i	histone cluster 4, H4	-1.22715	-2.27679
Map3k5	mitogen-activated protein kinase kinase kinase 5	-1.22723	-1.50604
Nrm	nurim (nuclear envelope membrane protein)	-1.2283	-1.60005
Xrcc2	X-ray repair complementing defective repair in Chinese hamster cells 2	-1.23472	-1.58307
Eme1	essential meiotic structure-specific endonuclease 1	-1.2406	-1.19706
Caprin2	caprin family member 2	-1.24082	-1.44176
Asf1b	anti-silencing function 1B histone chaperone	-1.24099	-1.47691
1500010J02Rik	RIKEN cDNA 1500010J02 gene [Source:MGI Symbol;Acc:MGI:1915359]	-1.2435	-1.14116
Pank1	pantothenate kinase 1	-1.24646	-1.21752
Gm20634	predicted gene 20634 [Source:MGI Symbol;Acc:MGI:3643058]	-1.2485	-1.45938
Gas2	growth arrest specific 2	-1.25025	-1.65125
Prkag2	protein kinase AMP-activated non-catalytic subunit gamma 2	-1.25082	-1.2392
Lmnb2	lamin B2	-1.25805	-1.24825
St14	suppression of tumorigenicity 14	-1.25834	-1.05029
E2f8	E2F transcription factor 8	-1.26003	-1.4234
Cbx2	chromobox 2	-1.26046	-1.35355
Mfng	MFNG O-fucosylpeptide 3-beta-N-acetylglucosaminyltransferase	-1.26261	-1.06101
Plk4	polo like kinase 4	-1.26291	-1.20073
2900026A02Rik	RIKEN cDNA 2900026A02 gene	-1.26481	-1.14292
Ddx11	DEAD/H-box helicase 11	-1.26493	-1.53515
4930427A07Rik	chromosome 14 open reading frame 80	-1.26748	-1.53634
Srd5a1	steroid 5 alpha-reductase 1	-1.27925	-2.40242
Fam171a1	family with sequence similarity 171 member A1	-1.27932	-1.36256
Atad5	ATPase family, AAA domain containing 5	-1.27938	-1.40687
Itga6	integrin subunit alpha 6	-1.28961	-1.19847
Cep57l1	centrosomal protein 57 like 1	-1.28962	-1.15633
Strbp	spermatid perinuclear RNA binding protein	-1.28978	-1.3649
Eri2	ERI1 exoribonuclease family member 2	-1.29093	-1.06894
Polr3g	polymerase (RNA) III subunit G	-1.29356	-1.3247
Lmnb1	lamin B1	-1.29429	-1.10064
Kpna2	karyopherin subunit alpha 2	-1.30098	-1.33514
9330182L06Rik	KIAA1324-like	-1.30403	-1.51767
Gins3	GINS complex subunit 3	-1.30405	-1.15656
9830001H06Rik	RIKEN cDNA 9830001H06 gene [Source:MGI Symbol;Acc:MGI:1915359]	-1.30422	-1.01532
Lpar6	lysophosphatidic acid receptor 6	-1.30447	-1.46258
Kif24	kinesin family member 24	-1.30876	-1.18018
Raph1	Ras association (RalGDS/AF-6) and pleckstrin homology domains 1	-1.30896	-1.10513
2810403D21Rik	RIKEN cDNA 2810403D21 gene	-1.31053	-1.10261
Rad51c	RAD51 paralog C	-1.31552	-1.30128
Tmem64	transmembrane protein 64	-1.31694	-1.96988
Tm6sf1	transmembrane 6 superfamily member 1	-1.31736	-2.16955
Enpp1	ectonucleotide pyrophosphatase/phosphodiesterase 1	-1.32207	-1.61091
Fsbp	fibrinogen silencer binding protein	-1.3233	-1.88773
Chml	choroideremia-like (Rab escort protein 2)	-1.32855	-1.02345
Tbc1d4	TBC1 domain family member 4	-1.33047	-1.1517
6720463M24Rik	RIKEN cDNA 6720463M24 gene [Source:MGI Symbol;Acc:MGI:1915359]	-1.33241	-1.34746
Chtf18	chromosome transmission fidelity factor 18	-1.33783	-1.54446
Wee1	WEE1 G2 checkpoint kinase	-1.33878	-1.62859
Suv420h2	lysine methyltransferase 5C	-1.33929	-1.03116
1700025G04Rik	chromosome 1 open reading frame 21	-1.34141	-1.10292
Gsg2	germ cell associated 2, haspin	-1.34405	-1.07878
Hist2h3c1	histone cluster 1, H3c	-1.34812	-1.45464
Rrm2	ribonucleotide reductase regulatory subunit M2	-1.35176	-1.92583
Gas6	growth arrest specific 6	-1.37228	-1.77852
Bard1	BRCA1 associated RING domain 1	-1.37305	-1.36722
BC088983	cDNA sequence BC088983 [Source:MGI Symbol;Acc:MGI:3525111]	-1.38703	-1.21814
Dbf4	DBF4 zinc finger	-1.38839	-1.11926
Itgb5	integrin subunit beta 5	-1.38871	-1.48875
Rrm1	ribonucleotide reductase catalytic subunit M1	-1.39314	-1.44936
H2afz	H2A histone family member Z	-1.39823	-1.33742
Wwp1	WW domain containing E3 ubiquitin protein ligase 1	-1.40008	-1.13233
E2f7	E2F transcription factor 7	-1.40575	-2.19424
Trim47	tripartite motif containing 47	-1.4063	-1.45336
Sesn1	sestrin 1	-1.40632	-1.96272
Apitd1	apoptosis-inducing, TAF9-like domain 1	-1.4083	-1.63367
Ankrd44	ankyrin repeat domain 44	-1.41296	-1.1248
Tacc3	transforming acidic coiled-coil containing protein 3	-1.41301	-1.34708
Sun2	Sad1 and UNC84 domain containing 2	-1.41805	-1.0802
Ptpla	protein tyrosine phosphatase-like (proline instead of catalytic arginine), member a [Source:MGI Symbol;Acc:MGI:1353592]	-1.42097	-2.06892
Dscc1	DNA replication and sister chromatid cohesion 1	-1.42182	-1.87035
Zdhhc2	zinc finger DHHC-type containing 2	-1.42736	-1.51996
Polq	polymerase (DNA) theta	-1.43878	-1.38031
Gm17233	predicted gene 17233 [Source:MGI Symbol;Acc:MGI:3643058]	-1.44008	-2.80268
Atad2	ATPase family, AAA domain containing 2	-1.44138	-1.17584
2610528B01Rik	RIKEN cDNA 2610528B01 gene [Source:MGI Symbol;Acc:MGI:1915359]	-1.44359	-1.74765
Polh	polymerase (DNA) eta	-1.44757	-1.81015
Alms1	ALMS1, centrosome and basal body associated protein	-1.45097	-1.57573
2810025M15Rik	RIKEN cDNA 2810025M15 gene	-1.45768	-1.30081
2810417H13Rik	KIAA0101	-1.45888	-2.10225
Cdca5	cell division cycle associated 5	-1.46079	-1.63509
Gm4924	predicted gene 4924	-1.4635	-1.50894
Smagp	small cell adhesion glycoprotein	-1.46592	-1.50578
2610039C10Rik	RIKEN cDNA 2610039C10 gene [Source:MGI Symbol;Acc:MGI:1915359]	-1.47145	-1.60419
Adcy9	adenylate cyclase 9	-1.47508	-1.25648
Diap3	diaphanous homolog 3 (Drosophila) [Source:MGI Symbol;Acc:MGI:1927222]	-1.4772	-1.14817
5730590G19Rik	RIKEN cDNA 5730590G19 gene [Source:MGI Symbol;Acc:MGI:1915359]	-1.47788	-1.68777
Hyls1	hydrolethalus syndrome 1	-1.48017	-1.43912
E2f2	E2F transcription factor 2	-1.48418	-1.56092
Zwilch	zwilch kinetochore protein	-1.4883	-1.47902
Brip1	BRCA1 interacting protein C-terminal helicase 1	-1.48958	-1.80806
Impa2	inositol monophosphatase 2	-1.49101	-1.01619
Anubl1	AN1, ubiquitin-like, homolog (Xenopus laevis) [Source:MGI Symbol;Acc:MGI:1914742]	-1.49326	-1.19361
Ctdsp2	CTD small phosphatase 2	-1.49831	-1.20562
Phf19	PHD finger protein 19	-1.49987	-1.27094
Clspn	claspin	-1.50055	-2.14254
Zfp541	zinc finger protein 541	-1.5016	-2.88115
Rnase4	ribonuclease A family member 4	-1.5025	-1.40298
Mad2l1	MAD2 mitotic arrest deficient-like 1 (yeast)	-1.5113	-1.79509
Arhgap19	Rho GTPase activating protein 19	-1.51132	-2.07745
Ccdc14	coiled-coil domain containing 14	-1.5114	-1.30967
Rad51	RAD51 recombinase	-1.51426	-1.01473
Nt5dc2	5'-nucleotidase domain containing 2	-1.51463	-1.52505
Ncapd3	non-SMC condensin II complex subunit D3	-1.52452	-1.51319
Rdh10	retinol dehydrogenase 10 (all-trans)	-1.52504	-2.75682
Ctla2a	cytotoxic T lymphocyte-associated protein 2 alpha	-1.52985	-1.41846
Hist1h1e	histone cluster 1, H1e	-1.53255	-1.62536
Gm16576	predicted gene 16576	-1.53326	-1.72108
Arap2	ArfGAP with RhoGAP domain, ankyrin repeat and PH domain 2	-1.53672	-1.62611
Zbtb16	zinc finger and BTB domain containing 16	-1.54274	-1.16779
Zbtb8a	zinc finger and BTB domain containing 8A	-1.54464	-1.30819
Csad	cysteine sulfinic acid decarboxylase	-1.54754	-1.31259
Hist1h4j	histone cluster 1, H4k	-1.54919	-2.25191
2700049A03Rik	KIAA0586	-1.55056	-1.19573
Tmem194b	nuclear envelope integral membrane protein 2	-1.55337	-1.95377
Hist1h2bg	histone cluster 1, H2bc	-1.55537	-2.26563
Fbxo48	F-box protein 48	-1.55573	-1.91047
Gramd1c	GRAM domain containing 1C	-1.55674	-2.62148
Smc2	structural maintenance of chromosomes 2	-1.56399	-1.36722
2610021K21Rik	RIKEN cDNA 2610021K21 gene [Source:MGI Symbol;Acc:MGI:1915359]	-1.56955	-1.28621
Hmgb2	high mobility group box 2	-1.5707	-1.31323
Gpr19	G protein-coupled receptor 19	-1.57283	-1.60911
Txndc16	thioredoxin domain containing 16	-1.57986	-1.34482
Tmem144	transmembrane protein 144	-1.58086	-1.03148
Recql4	RecQ like helicase 4	-1.58487	-1.32176
Lbr	lamin B receptor	-1.5916	-1.6803
Hist4h4	histone cluster 1, H4b	-1.59275	-1.81757
4930579G24Rik	chromosome 4 open reading frame 46	-1.59987	-2.00285
Cdca8	cell division cycle associated 8	-1.6021	-1.05512
Cenpi	centromere protein I	-1.60523	-1.55203
Cntrob	centrobin, centriole duplication and spindle assembly protein	-1.60774	-1.40598
Lifr	leukemia inhibitory factor receptor alpha	-1.61138	-2.44167
Mbnl3	muscleblind like splicing regulator 3	-1.61749	-2.00728
BC055324	chromosome 1 open reading frame 112	-1.62264	-1.61013
Traip	TRAF interacting protein	-1.62346	-1.21083
Fcgr3	Fc fragment of IgG receptor IIa	-1.62527	-1.31298
Ppfia4	protein tyrosine phosphatase, receptor type, f polypeptide (PTPRF), interacting protein (liprin), alpha 4	-1.62604	-1.37939
Tpx2	TPX2, microtubule nucleation factor	-1.62726	-1.32024
Arhgap18	Rho GTPase activating protein 18	-1.6294	-1.27748
Aurka	aurora kinase A	-1.6315	-1.21453
Zfp101	zinc finger protein 101	-1.63504	-1.64113
Mxd3	MAX dimerization protein 3	-1.63512	-2.05163
Rad51ap1	RAD51 associated protein 1	-1.63549	-1.52279
Rad54b	RAD54 homolog B (S. cerevisiae)	-1.63622	-1.71289
Gen1	GEN1, Holliday junction 5' flap endonuclease	-1.63667	-1.16871
Thbd	thrombomodulin	-1.64038	-1.04755
Zfp41	ZFP41 zinc finger protein	-1.64142	-1.16079
2700094K13Rik	chromosome 11 open reading frame 31	-1.64179	-1.18823
Hist1h1b	histone cluster 1, H1b	-1.6531	-2.26749
Hist1h1a	histone cluster 1, H1a	-1.65413	-2.13376
Ulbp1	UL16 binding protein 1	-1.65551	-1.25383
Brca1	breast cancer 1	-1.65757	-1.51669
Add3	adducin 3	-1.6593	-1.48965
Rnf150	ring finger protein 150	-1.66176	-1.58821
Fam40b	family with sequence similarity 40, member B [Source:MGI Symbol;Acc:MGI:2444363]	-1.66332	-2.4557
BC030867	chromosome 17 open reading frame 53	-1.67273	-1.15569
Spc24	SPC24, NDC80 kinetochore complex component	-1.6779	-1.46373
Hist1h3d	histone cluster 1, H3a	-1.68466	-1.71392
Rps6ka5	ribosomal protein S6 kinase A5	-1.6897	-1.71137
Mis18bp1	MIS18 binding protein 1	-1.69038	-1.51277
2010317E24Rik	RIKEN cDNA 2010317E24 gene [Source:MGI Symbol;Acc:MGI:1915359]	-1.70237	-1.94928
Hist1h4d	histone cluster 1, H4a	-1.70482	-2.06608
4632434I11Rik	RIKEN cDNA 4632434I11 gene [Source:MGI Symbol;Acc:MGI:1915359]	-1.70966	-1.09049
Cdk1	cyclin-dependent kinase 1	-1.71334	-1.53433
Dsn1	DSN1 homolog, MIS12 kinetochore complex component	-1.71785	-1.37541
Espl1	extra spindle pole bodies like 1, separase	-1.71836	-1.05718
Tmpo	thymopoietin	-1.72155	-1.4007
Cenph	centromere protein H	-1.72377	-1.58634
Mical1	microtubule associated monooxygenase, calponin and LIM domain containing 1	-1.73704	-1.17044
Foxm1	forkhead box M1	-1.74744	-1.38877
Cenpq	centromere protein Q	-1.74868	-1.84835
Fam107b	family with sequence similarity 107 member B	-1.75251	-1.91653
Prr11	proline rich 11	-1.75389	-1.18004
Stil	SCL/TAL1 interrupting locus	-1.754	-1.61105
Cenpp	centromere protein P	-1.75754	-1.7678
Pde3b	phosphodiesterase 3B	-1.75768	-1.30042
Bub1	BUB1 mitotic checkpoint serine/threonine kinase	-1.75857	-1.49254
Rgs12	regulator of G-protein signaling 12	-1.75951	-1.79122
Hist1h4b	histone cluster 2, H4a	-1.76037	-1.90582
Zfp395	zinc finger protein 395	-1.76517	-1.41725
Cenpm	centromere protein M	-1.77266	-1.78074
Ivns1abp	influenza virus NS1A binding protein	-1.77417	-1.27948
Cdk5r1	cyclin-dependent kinase 5, regulatory subunit 1 (p35)	-1.77539	-2.42844
Nsl1	NSL1, MIS12 kinetochore complex component	-1.77783	-1.59697
Fbxo5	F-box protein 5	-1.77812	-2.11337
Plk1	polo like kinase 1	-1.77844	-1.02339
Hist1h3g	histone cluster 1, H3j	-1.77888	-2.56044
Gpr155	G protein-coupled receptor 155	-1.77969	-1.30804
Melk	maternal embryonic leucine zipper kinase	-1.78598	-1.3814
Alox5	arachidonate 5-lipoxygenase	-1.79253	-2.55207
Wdr90	WD repeat domain 90	-1.79924	-1.76605
Rhod	ras homolog family member D	-1.80663	-1.09862
Ppp1r26	protein phosphatase 1 regulatory subunit 26	-1.81067	-1.35054
Ercc6l	excision repair cross-complementation group 6 like	-1.81085	-1.71984
Iqgap3	IQ motif containing GTPase activating protein 3	-1.81269	-1.26183
Rttn	rotatin	-1.81535	-1.23938
Pbk	PDZ binding kinase	-1.81903	-1.85095
Hist2h3c2	histone cluster 1, H3g	-1.82222	-3.0092
Fam117a	family with sequence similarity 117 member A	-1.82383	-1.59959
Hist1h3i	histone cluster 1, H3f	-1.82432	-2.26919
Fanci	Fanconi anemia complementation group I	-1.8254	-1.74237
Hist1h4n	histone cluster 1, H4l	-1.82796	-1.69395
Brca2	breast cancer 2	-1.83565	-1.47382
Kntc1	kinetochore associated 1	-1.83636	-1.58554
Hist2h2bb	histone cluster 2, H2bf	-1.84072	-1.65702
Hist2h2ac	histone cluster 2, H2ac	-1.84251	-1.59976
Tnni2	troponin I2, fast skeletal type	-1.84605	-1.08496
Arvcf	armadillo repeat gene deleted in velocardiofacial syndrome	-1.8528	-1.16679
Cytip	cytohesin 1 interacting protein	-1.86243	-2.53356
Csrp2	cysteine and glycine rich protein 2	-1.86355	-1.77337
Bmf	Bcl2 modifying factor	-1.86393	-1.97575
Cep97	centrosomal protein 97	-1.88355	-1.16126
Rcsd1	RCSD domain containing 1	-1.8891	-1.14935
Ube2t	ubiquitin conjugating enzyme E2 T	-1.8909	-1.53402
Gm20425	predicted gene 20425 [Source:MGI Symbol;Acc:MGI:3643058]	-1.89442	-1.38648
Deptor	DEP domain containing MTOR-interacting protein	-1.89582	-1.84428
Fam33a	family with sequence similarity 33, member A [Source:MGI Symbol;Acc:MGI:1913390]	-1.89736	-1.6432
Acpl2	acid phosphatase-like 2 [Source:MGI Symbol;Acc:MGI:2442444]	-1.89875	-2.03628
Hjurp	Holliday junction recognition protein	-1.90407	-1.30927
G2e3	G2/M-phase specific E3 ubiquitin protein ligase	-1.90575	-1.49167
Gtse1	G2 and S-phase expressed 1	-1.90994	-1.48028
Tfdp2	transcription factor Dp-2	-1.91446	-1.97541
Cenpe	centromere protein E	-1.91783	-1.12423
Ccnf	cyclin F	-1.92004	-1.72835
Rfx3	regulatory factor X3	-1.93038	-1.46718
Slc26a11	solute carrier family 26 member 11	-1.93309	-1.17113
Cit	citron rho-interacting serine/threonine kinase	-1.93604	-1.2103
Tbc1d30	TBC1 domain family member 30	-1.93672	-2.21146
Ncaph	non-SMC condensin I complex subunit H	-1.93925	-1.69277
Hist1h1c	histone cluster 1, H1c	-1.94112	-1.39918
Ets1	ETS proto-oncogene 1, transcription factor	-1.9425	-2.11559
Hist1h2be	histone cluster 1, H2bf	-1.94779	-1.25583
Cenpn	centromere protein N	-1.95058	-1.69745
Ttk	TTK protein kinase	-1.95774	-1.60523
Hist1h3f	histone cluster 2, H3a	-1.96939	-1.88668
Hist1h3h	histone cluster 1, H3e	-1.97093	-2.71537
Shcbp1	SHC binding and spindle associated 1	-1.97307	-1.61919
Birc5	baculoviral IAP repeat containing 5	-1.97708	-1.43475
Rad51l1	RAD51-like 1 (S. cerevisiae) [Source:MGI Symbol;Acc:MGI:1099436]	-1.99836	-1.74848
H2afx	H2A histone family member X	-2.00154	-1.55496
Kank2	KN motif and ankyrin repeat domains 2	-2.00439	-1.28789
Zfyve28	zinc finger FYVE-type containing 28	-2.01846	-1.43324
Hist1h2bf	histone cluster 1, H2bg	-2.01851	-2.19858
Mybl1	MYB proto-oncogene like 1	-2.029	-1.78768
Cep55	centrosomal protein 55	-2.03112	-1.50415
H2afv	H2A histone family member V	-2.03239	-2.01747
Hist1h3a	histone cluster 1, H3d	-2.04017	-2.00194
Aurkb	aurora kinase B	-2.04086	-1.72147
Nuf2	NUF2, NDC80 kinetochore complex component	-2.04308	-1.9196
Dlgap5	discs large homolog associated protein 5	-2.04436	-1.35578
Slc9a9	solute carrier family 9 member A9	-2.04582	-1.87848
Ccdc15	coiled-coil domain containing 15	-2.04957	-1.45224
Hist1h2ab	histone cluster 1, H2ad	-2.05742	-2.12889
Hist1h3e	histone cluster 1, H3i	-2.06045	-1.62184
Id3	inhibitor of DNA binding 3, HLH protein	-2.06096	-1.34213
Klhl6	kelch like family member 6	-2.06097	-1.46082
Kif22	kinesin family member 22	-2.06149	-1.47967
St6gal1	ST6 beta-galactoside alpha-2,6-sialyltransferase 1	-2.06821	-1.48545
Stmn1	stathmin 1	-2.07215	-1.68449
Sgol2	shugoshin-like 2 (S. pombe) [Source:MGI Symbol;Acc:MGI:1098767]	-2.07295	-1.55862
St8sia4	ST8 alpha-N-acetyl-neuraminide alpha-2,8-sialyltransferase 4	-2.07336	-1.45916
Hist1h2ae	histone cluster 1, H2al	-2.07568	-1.78505
Ncapg	non-SMC condensin I complex subunit G	-2.07821	-1.69306
Hist1h2bj	histone cluster 1, H2bl	-2.08504	-1.6113
2810442I21Rik	RIKEN cDNA A030009H04 gene [Source:MGI Symbol;Acc:MGI:1915359]	-2.08823	-2.13138
Hist1h2ak	histone cluster 1, H2aa	-2.09095	-1.8294
Cks2	CDC28 protein kinase regulatory subunit 2	-2.0936	-1.50267
Kifc5b	kinesin family member C1	-2.09712	-1.22546
Ndc80	NDC80 kinetochore complex component	-2.09899	-1.45428
Ect2	epithelial cell transforming 2	-2.10383	-1.59954
Ccnb1	cyclin B1	-2.11147	-1.635
Ska1	spindle and kinetochore associated complex subunit 1	-2.12609	-1.5223
Cdca3	cell division cycle associated 3	-2.13003	-1.39265
Ube2c	ubiquitin conjugating enzyme E2 C	-2.13639	-1.33782
Kif20b	kinesin family member 20B	-2.14237	-1.4956
Rcbtb2	RCC1 and BTB domain containing protein 2	-2.14659	-1.71842
Fancd2	Fanconi anemia complementation group D2	-2.15112	-1.50592
Trim59	tripartite motif containing 59	-2.15362	-1.64655
Ccna2	cyclin A2	-2.15715	-1.76954
Trf	transferrin	-2.15759	-1.57002
Reps2	RALBP1 associated Eps domain containing 2	-2.1597	-1.02892
Smtn	smoothelin	-2.16167	-1.53433
Troap	trophinin associated protein	-2.16548	-1.3547
Hist1h2bk	histone cluster 1, H2bk	-2.1702	-1.82648
Kif4	kinesin family member 4A	-2.17353	-1.63824
Hist1h4k	histone cluster 1, H4h	-2.17396	-2.47226
Kif15	kinesin family member 15	-2.17532	-1.85866
Nhsl2	NHS like 2	-2.179	-1.77884
F630043A04Rik	RIKEN cDNA A030009H04 gene [Source:MGI Symbol;Acc:MGI:1915359]	-2.18014	-1.99933
C330027C09Rik	KIAA1524	-2.18261	-1.36662
Mrc1	mannose receptor, C type 1	-2.18847	-1.62135
Neil3	nei like DNA glycosylase 3	-2.19096	-1.95456
Ncapd2	non-SMC condensin I complex subunit D2	-2.19352	-1.66875
Kif2c	kinesin family member 2C	-2.19754	-1.50416
Kif18b	kinesin family member 18B	-2.221	-1.38766
Racgap1	Rac GTPase activating protein 1	-2.22467	-1.68176
Spag5	sperm associated antigen 5	-2.23152	-1.54561
Thsd1	thrombospondin type 1 domain containing 1	-2.23172	-1.05416
Hist1h1d	histone cluster 1, H1d	-2.23184	-2.07679
Katnal2	katanin catalytic subunit A1 like 2	-2.23967	-1.36485
Hist1h2bl	histone cluster 1, H2be	-2.24423	-1.77222
Plekhg5	pleckstrin homology and RhoGEF domain containing G5	-2.24454	-2.39672
Stxbp6	syntaxin binding protein 6	-2.24505	-2.78967
Hist1h3b	histone cluster 1, H3h	-2.2524	-2.65468
Hist1h2ai	histone cluster 1, H2ae	-2.26732	-2.04466
Nek2	NIMA related kinase 2	-2.26854	-1.2148
3010026O09Rik	chromosome 5 open reading frame 45	-2.27113	-1.23333
Casc5	cancer susceptibility candidate 5	-2.27212	-1.6908
Cdkn2c	cyclin-dependent kinase inhibitor 2C	-2.2852	-2.64909
Kif14	kinesin family member 14	-2.28524	-1.52535
Rab27a	RAB27A, member RAS oncogene family	-2.28606	-1.61754
Hist1h4f	histone cluster 1, H4j	-2.28697	-2.01388
Hist2h3b	histone cluster 1, H3b	-2.29105	-1.58175
Cdc25c	cell division cycle 25C	-2.29126	-1.54472
Ankle1	ankyrin repeat and LEM domain containing 1	-2.29511	-2.23004
Esco2	establishment of sister chromatid cohesion N-acetyltransferase 2	-2.30301	-1.87955
Ckap2l	cytoskeleton associated protein 2 like	-2.30622	-1.46511
Hist1h2ac	histone cluster 1, H2ak	-2.30773	-2.07802
Cdkn3	cyclin-dependent kinase inhibitor 3	-2.31121	-1.52438
Zfp704	zinc finger protein 704	-2.31826	-1.08809
Igfbp4	insulin like growth factor binding protein 4	-2.31893	-1.62575
Anln	anillin actin binding protein	-2.31919	-1.50417
Top2a	topoisomerase (DNA) II alpha	-2.31933	-1.78826
Cep72	centrosomal protein 72	-2.32275	-1.4918
Pif1	PIF1 5'-to-3' DNA helicase	-2.32673	-1.44341
Bub1b	BUB1 mitotic checkpoint serine/threonine kinase B	-2.32878	-1.73482
Prc1	protein regulator of cytokinesis 1	-2.34745	-1.75227
Nanos1	nanos homolog 1 (Drosophila)	-2.36157	-2.98201
Il18rap	interleukin 18 receptor accessory protein	-2.36276	-1.36267
Atp2a3	ATPase sarcoplasmic/endoplasmic reticulum Ca2+ transporting 3	-2.36855	-1.06605
Cdca2	cell division cycle associated 2	-2.38433	-1.90449
Mex3b	mex-3 RNA binding family member B	-2.38555	-1.1165
Hist1h2bn	histone cluster 1, H2bm	-2.39724	-1.93221
Epha4	EPH receptor A4	-2.39875	-1.33538
E130306D19Rik	RIKEN cDNA A030009H04 gene [Source:MGI Symbol;Acc:MGI:1915359]	-2.39988	-2.15209
Kif18a	kinesin family member 18A	-2.40446	-2.09807
Hist1h2an	histone cluster 1, H2ag	-2.40784	-2.72928
Sgol1	shugoshin 1	-2.41728	-1.71612
Cbx6	chromobox 6	-2.41858	-1.10751
1300014I06Rik	RIKEN cDNA A030009H04 gene [Source:MGI Symbol;Acc:MGI:1915359]	-2.41953	-1.83013
Nusap1	nucleolar and spindle associated protein 1	-2.42506	-1.69326
Hist1h2ah	histone cluster 1, H2ah	-2.43018	-1.95602
Hist1h2bh	histone cluster 1, H2bh	-2.43244	-1.83659
Hist1h2bm	histone cluster 1, H2bn	-2.4508	-1.84274
Map2k6	mitogen-activated protein kinase kinase 6	-2.4599	-2.85432
Syne2	spectrin repeat containing nuclear envelope protein 2	-2.4614	-2.02002
Kif11	kinesin family member 11	-2.46277	-1.83091
Bcl7a	B-cell CLL/lymphoma 7A	-2.46722	-2.15142
Hist1h2ad	histone cluster 1, H2am	-2.47663	-2.25794
Abhd15	abhydrolase domain containing 15	-2.47815	-2.07026
Rasgrp3	RAS guanyl releasing protein 3	-2.49287	-1.87379
Asrgl1	asparaginase like 1	-2.49724	-1.04473
Fcrls	Fc receptor-like S, scavenger receptor	-2.50584	-4.21341
Kif20a	kinesin family member 20A	-2.50861	-1.6563
4930547N16Rik	RIKEN cDNA A030009H04 gene [Source:MGI Symbol;Acc:MGI:1915359]	-2.51278	-1.35857
Serinc5	serine incorporator 5	-2.51367	-1.59572
Gm15513	predicted gene 15513 [Source:MGI Symbol;Acc:MGI:3643058]	-2.5148	-1.99567
Cdc20	cell division cycle 20	-2.54165	-1.63398
Man2a2	mannosidase alpha class 2A member 2	-2.5445	-1.18476
Gm20667	predicted gene 20667 [Source:MGI Symbol;Acc:MGI:3643058]	-2.54503	-2.2299
Cenpa	centromere protein A	-2.56718	-1.71314
Hist1h4a	histone cluster 2, H4b	-2.57018	-2.06619
Hist1h2ag	histone cluster 1, H2ab	-2.57241	-2.2086
Fam83d	family with sequence similarity 83 member D	-2.57428	-2.52388
Abca9	ATP binding cassette subfamily A member 9	-2.60468	-2.45207
Hmmr	hyaluronan mediated motility receptor	-2.61382	-1.63968
Hist1h4h	histone cluster 1, H4i	-2.61682	-2.14058
Hist1h2af	histone cluster 1, H2aj	-2.63058	-2.19157
Kif23	kinesin family member 23	-2.65594	-1.89711
Ptgs1	prostaglandin-endoperoxide synthase 1	-2.67621	-1.83325
Sepp1	selenoprotein P, plasma, 1	-2.67834	-1.99692
Npcd	neuronal pentraxin chromo domain	-2.67949	-1.10435
Mki67	marker of proliferation Ki-67	-2.6815	-1.67602
Rdm1	RAD52 motif containing 1	-2.6842	-1.71657
Hist1h3c	histone cluster 2, H3d	-2.68455	-2.61124
D2Ertd750e	DNA segment, Chr 2, ERATO Doi 750, expressed [Source:MGI Symbol;Acc:MGI:1289298]	-2.70891	-1.60954
Depdc1a	DEP domain containing 1	-2.74352	-2.21806
Ccnb2	cyclin B2	-2.75286	-1.876
Il1rl1	interleukin 1 receptor like 1	-2.76313	-2.69346
Icos	inducible T-cell co-stimulator	-2.76794	-2.09699
Cenpf	centromere protein F	-2.76834	-1.5086
2810055F11Rik	RIKEN cDNA A030009H04 gene [Source:MGI Symbol;Acc:MGI:1915359]	-2.76845	-2.20927
A930038C07Rik	RIKEN cDNA A030009H04 gene [Source:MGI Symbol;Acc:MGI:1915359]	-2.79474	-3.98927
Ncrna00086	RIKEN cDNA A030009H04 gene [Source:MGI Symbol;Acc:MGI:1915359]	-2.81048	-3.40458
Angptl4	angiopoietin like 4	-2.82858	-2.43184
Depdc1b	DEP domain containing 1B	-2.82906	-2.25082
Hist2h2ab	histone cluster 2, H2ab	-2.83643	-2.61288
Slc9a2	solute carrier family 9 member A2	-2.84568	-2.99705
Rtn4rl1	reticulon 4 receptor like 1	-2.87624	-3.26843
Ccl24	C-C motif chemokine ligand 24	-2.8879	-3.83614
Ifi27l1	interferon, alpha-inducible protein 27 like 1 [Source:MGI Symbol;Acc:MGI:1277180]	-2.891	-2.31529
Ckap2	cytoskeleton associated protein 2	-2.89822	-1.68793
Slc4a8	solute carrier family 4 member 8	-2.90974	-1.56676
Gm12522	predicted gene 12522	-2.94637	-2.52852
Per3	period circadian clock 3	-2.95759	-1.76829
Cfh	complement factor H	-3.01322	-2.88875
Atg9b	autophagy related 9B	-3.02401	-1.45917
Serpinf1	serpin family F member 1	-3.03836	-2.02836
Apbb1	amyloid beta precursor protein binding family B member 1	-3.06349	-1.96678
Psrc1	proline and serine rich coiled-coil 1	-3.09125	-1.80071
Fam64a	family with sequence similarity 64 member A	-3.09883	-2.09814
Kcnj10	potassium voltage-gated channel subfamily J member 10	-3.16197	-1.10187
Aspm	abnormal spindle microtubule assembly	-3.17291	-1.87814
Cables1	Cdk5 and Abl enzyme substrate 1	-3.18619	-3.94141
Gm10384	predicted gene 10384	-3.21558	-3.30365
Itgb3	integrin subunit beta 3	-3.23135	-2.93357
Myadml2	myeloid-associated differentiation marker-like 2	-3.23275	-2.59699
Tppp	tubulin polymerization promoting protein	-3.23895	-1.66778
Srpk3	SRSF protein kinase 3	-3.26554	-3.16386
Dgkg	diacylglycerol kinase gamma	-3.32219	-1.39173
D7Ertd443e	chromosome 10 open reading frame 90	-3.35583	-3.49758
Zfp473	zinc finger protein 473	-3.36006	-1.54413
Gm9920	predicted gene 9920	-3.37818	-2.10231
Cd28	CD28 molecule	-3.42392	-1.38297
Abcd2	ATP binding cassette subfamily D member 2	-3.42833	-3.16966
Epas1	endothelial PAS domain protein 1	-3.50237	-1.22944
Lphn1	latrophilin 1 [Source:MGI Symbol;Acc:MGI:1929461]	-3.52611	-2.05785
Plekha7	pleckstrin homology domain containing A7	-3.59239	-2.28113
Rtkn2	rhotekin 2	-3.60716	-2.79761
9630013D21Rik	RIKEN cDNA 9630013D21 gene	-3.69889	-2.93079
Mcam	melanoma cell adhesion molecule	-4.08717	-1.53749
Xkr5	XK related 5	-4.1228	-1.67943
Abca6	ATP binding cassette subfamily A member 6	-4.47275	-3.55002
Slc14a1	solute carrier family 14 member 1 (Kidd blood group)	-4.596	-1.44609
Slco2b1	solute carrier organic anion transporter family member 2B1	-4.77283	-5.40659
Gpr34	G protein-coupled receptor 34	-4.7733	-3.97841
F13a1	coagulation factor XIII A chain	-5.9977	-4.78881

## Sheet: BMDM only 4 hpi
ID	Description	Log2FC	FDR
Adhfe1	alcohol dehydrogenase, iron containing, 1	1.89678	0.00195143
Mybl1	myeloblastosis oncogene-like 1	-1.24797	0.00141963
Vcpip1	valosin containing protein (p97)/p47 complex interacting protein 1	1.49743	1.92389e-38
6030422M02Rik	RIKEN cDNA 6030422M02 gene	1.09177	0.0295603
Terf1	telomeric repeat binding factor 1	-1.49874	1.79661e-08
Mcm3	minichromosome maintenance deficient 3 (S. cerevisiae)	-1.09079	6.80786e-09
Gsta3	glutathione S-transferase, alpha 3	2.23656	0.000604388
Col19a1	collagen, type XIX, alpha 1	2.61093	1.37036e-06
Rab23	RAB23, member RAS oncogene family	-1.67436	0.000386181
Bag2	BCL2-associated athanogene 2	-1.4684	0.000845735
Bend6	BEN domain containing 6	1.20629	0.000270152
Arhgef4	Rho guanine nucleotide exchange factor (GEF) 4	-1.7854	0.00454273
Arid5a	AT rich interactive domain 5A (MRF1-like)	1.76675	2.26085e-36
Lman2l	lectin, mannose-binding 2-like	-1.04602	0.00421879
Cnnm4	cyclin M4	-1.06692	1.24684e-05
Cnnm3	cyclin M3	-1.24644	1.60457e-05
Ankrd23	ankyrin repeat domain 23	-2.06559	0.0391322
Inpp4a	inositol polyphosphate-4-phosphatase, type I	-1.0821	0.0030087
Mitd1	MIT, microtubule interacting and transport, domain containing 1	2.35543	0
Il1rl1	interleukin 1 receptor-like 1	-1.64815	0.000483534
Tgfbrap1	transforming growth factor, beta receptor associated protein 1	-1.03278	0.000143483
Ercc5	excision repair cross-complementing rodent repair deficiency, complementation group 5	-1.07032	0.000139836
Stat1	signal transducer and activator of transcription 1	2.58734	0
Tmem194b	transmembrane protein 194B	-1.46316	2.42109e-05
Mfsd6	major facilitator superfamily domain containing 6	-1.19802	1.11137e-07
Pms1	postmeiotic segregation increased 1 (S. cerevisiae)	-1.04858	0.00020382
Ankrd44	ankyrin repeat domain 44	-1.1464	3.17371e-08
Mars2	methionine-tRNA synthetase 2 (mitochondrial)	-1.74213	1.08814e-06
1700066M21Rik	RIKEN cDNA 1700066M21 gene	-1.23352	0.000222302
Sgol2	shugoshin-like 2 (S. pombe)	-1.40151	1.70422e-06
Fam117b	family with sequence similarity 117, member B	-1.91265	3.85283e-17
Carf	calcium response factor	-1.2286	0.012614
Fzd5	frizzled homolog 5 (Drosophila)	1.20476	1.12362e-13
Tns1	tensin 1	-1.24704	0.0117355
Usp37	ubiquitin specific peptidase 37	-1.41602	1.74807e-12
Zfp142	zinc finger protein 142	-1.37162	0.000162552
Ttll4	tubulin tyrosine ligase-like family, member 4	-1.06845	6.65696e-05
Epha4	Eph receptor A4	2.73223	0.000120214
Acsl3	acyl-CoA synthetase long-chain family member 3	-1.55252	5.56024e-15
Utp14b	UTP14, U3 small nucleolar ribonucleoprotein, homolog B (yeast)	-2.11266	3.36335e-21
C130026I21Rik	RIKEN cDNA C130026I21 gene	2.71889	1.9643e-24
A530032D15Rik	RIKEN cDNA A530032D15Rik gene	4.14922	6.457e-42
A530040E14Rik	RIKEN cDNA A530040E14 gene	6.01548	2.11001e-32
AC147806.1	No description	2.50735	2.76933e-05
Sp110	Sp110 nuclear body protein	2.47013	0
Gm16094	predicted gene 16094	4.07042	1.66305e-09
Sp140	Sp140 nuclear body protein	3.24735	0
Gm17017	predicted gene 17017	3.58691	1.38575e-11
Sp100	nuclear antigen Sp100	1.83176	0
Armc9	armadillo repeat containing 9	-1.12333	0.00912807
Inpp5d	inositol polyphosphate-5-phosphatase D	-1.07533	1.36409e-08
Hjurp	Holliday junction recognition protein	-1.39528	7.9916e-11
Arl4c	ADP-ribosylation factor-like 4C	-1.15804	3.33684e-11
Per2	period homolog 2 (Drosophila)	-1.82675	0.000494855
Traf3ip1	TRAF3 interacting protein 1	-1.1586	0.00276991
Dusp28	dual specificity phosphatase 28	1.12005	0.00105519
Gpr35	G protein-coupled receptor 35	-2.30728	5.6438e-06
Pask	PAS domain containing serine/threonine kinase	-1.43127	9.07669e-06
Farp2	FERM, RhoGEF and pleckstrin domain protein 2	-1.12248	0.00308365
Ing5	inhibitor of growth family, member 5	-1.10544	2.76367e-07
Zcchc2	zinc finger, CCHC domain containing 2	1.33515	6.47502e-31
Bcl2	B cell leukemia/lymphoma 2	-1.52523	6.31834e-10
Serpinb2	serine (or cysteine) peptidase inhibitor, clade B, member 2	3.07175	1.45708e-05
Tmem37	transmembrane protein 37	-1.06281	0.0167255
Marco	macrophage receptor with collagenous structure	2.70209	2.19267e-11
R3hdm1	R3H domain 1 (binds single-stranded nucleic acids)	-1.70257	1.04143e-14
Pfkfb2	No description	-1.04522	0.000136257
Il10	interleukin 10	3.54484	0
Mapkapk2	MAP kinase-activated protein kinase 2	1.40147	1.65247e-33
Ikbke	inhibitor of kappaB kinase epsilon	1.87036	3.46874e-37
Fam72a	family with sequence similarity 72, member A	1.43322	4.42103e-11
Cdk18	cyclin-dependent kinase 18	-1.93783	1.77276e-13
Tmcc2	transmembrane and coiled-coil domains 2	-1.42719	3.1768e-05
Dstyk	dual serine/threonine and tyrosine protein kinase	-1.17944	8.6247e-08
Tmem81	transmembrane protein 81	-1.17846	0.045202
Btg2	B cell translocation gene 2, anti-proliferative	-2.01059	5.106e-30
Ppfia4	protein tyrosine phosphatase, receptor type, f polypeptide (PTPRF), interacting protein (liprin), alpha 4	-1.39883	0.000417682
Kdm5b	lysine (K)-specific demethylase 5B	-1.38737	1.52868e-06
Ube2t	ubiquitin-conjugating enzyme E2T (putative)	-1.38611	0.000107233
Ptpn7	protein tyrosine phosphatase, non-receptor type 7	-1.66919	1.92952e-25
Nav1	neuron navigator 1	-1.40261	5.79241e-08
Kif21b	kinesin family member 21B	-2.32082	5.97157e-29
Camsap2	calmodulin regulated spectrin-associated protein family, member 2	-1.08191	3.51828e-07
Kif14	kinesin family member 14	-1.01959	0.017053
Aspm	asp (abnormal spindle)-like, microcephaly associated (Drosophila)	-1.3392	1.38841e-07
Ivns1abp	influenza virus NS1A binding protein	-1.28853	5.26641e-08
1700025G04Rik	RIKEN cDNA 1700025G04 gene	-1.33174	1.65945e-08
Glt25d2	glycosyltransferase 25 domain containing 2	3.12416	0.0414476
Rgl1	ral guanine nucleotide dissociation stimulator,-like 1	3.92509	0
Rgs16	regulator of G-protein signaling 16	3.06986	5.38338e-25
Mr1	major histocompatibility complex, class I-related	-1.21495	0.00153506
Tor1aip1	torsin A interacting protein 1	1.18304	2.86042e-26
Tor1aip2	torsin A interacting protein 2	1.67201	3.9007e-41
Ralgps2	Ral GEF with PH domain and SH3 binding motif 2	-1.64203	3.82566e-07
Cenpl	centromere protein L	-1.29904	0.000157706
Tnfsf4	tumor necrosis factor (ligand) superfamily, member 4	6.08527	3.27388e-24
Tnfsf18	tumor necrosis factor (ligand) superfamily, member 18	3.44801	5.73141e-06
Mettl13	methyltransferase like 13	-1.06204	0.0123144
BC055324	cDNA sequence BC055324	-1.17946	0.0010808
2810422O20Rik	RIKEN cDNA 2810422O20 gene	-1.11674	0.0163512
Slc19a2	solute carrier family 19 (thiamine transporter), member 2	-1.59158	1.34673e-07
Rcsd1	RCSD domain containing 1	-1.52455	8.63179e-12
Gm16565	predicted gene 16565	1.80263	0.0288714
Cd247	CD247 antigen	1.45823	0.0191931
Pou2f1	POU domain, class 2, transcription factor 1	-1.08179	1.85579e-06
Aldh9a1	aldehyde dehydrogenase 9, subfamily A1	-1.10245	0.000374404
Sh2d1b1	SH2 domain protein 1B1	-1.83002	4.68439e-10
Gm7694	predicted gene 7694	-2.2527	0.0216581
Nos1ap	nitric oxide synthase 1 (neuronal) adaptor protein	-3.32429	0.00450443
Olfml2b	olfactomedin-like 2B	-1.70398	0.0223157
Fcgr2b	Fc receptor, IgG, low affinity IIb	2.06836	2.46442e-38
Fcgr4	Fc receptor, IgG, low affinity IV	1.86963	8.4e-41
Adamts4	a disintegrin-like and metallopeptidase (reprolysin type) with thrombospondin type 1 motif, 4	4.29595	4.9872e-08
Pvrl4	poliovirus receptor-related 4	1.96769	2.17186e-37
Gm10521	predicted gene 10521	-1.21656	0.00261995
Aim2	absent in melanoma 2	2.08046	0
Gm4955	predicted gene 4955	5.67394	0
BC094916	cDNA sequence BC094916	6.94417	1.01031e-38
Pydc4	pyrin domain containing 4	5.66493	0
Pydc3	pyrin domain containing 3	6.98042	0
Ifi204	interferon activated gene 204	3.53823	0
Mndal	myeloid nuclear differentiation antigen like	3.49886	0
Ifi203	interferon activated gene 203	4.63671	0
Ifi205	interferon activated gene 205	9.49973	0
Olfr433	olfactory receptor 433	2.51743	0.00230311
Spna1	spectrin alpha 1	4.27168	2.09181e-31
Kmo	kynurenine 3-monooxygenase (kynurenine 3-hydroxylase)	4.58373	1.2044e-13
Exo1	exonuclease 1	-2.06852	4.25813e-19
Gm16586	predicted gene 16586	-1.48825	7.02107e-08
Hnrnpu	heterogeneous nuclear ribonucleoprotein U	-1.14114	1.27037e-07
Cnst	consortin, connexin sorting protein	-1.19401	2.87403e-06
Disp1	dispatched homolog 1 (Drosophila)	-1.07639	0.000544473
Cenpf	centromere protein F	-1.55497	5.62616e-08
Vash2	vasohibin 2	-2.44429	0.00529547
Nsl1	NSL1, MIND kinetochore complex component, homolog (S. cerevisiae)	-1.33005	0.000159316
Fam71a	family with sequence similarity 71, member A	2.73318	3.55334e-05
Tmem206	transmembrane protein 206	-1.04791	1.45156e-05
Dtl	denticleless homolog (Drosophila)	-2.97035	0
Ints7	integrator complex subunit 7	-1.22122	6.58207e-10
Lpgat1	lysophosphatidylglycerol acyltransferase 1	-0.99712	3.48e-05
Slc30a1	solute carrier family 30 (zinc transporter), member 1	1.64487	6.899e-34
Rcor3	REST corepressor 3	-1.92072	3.4264e-12
Traf3ip3	TRAF3 interacting protein 3	-1.2459	3.21431e-07
Nmt2	N-myristoyltransferase 2	-0.998483	2.35471e-05
Dclre1c	DNA cross-link repair 1C, PSO2 homolog (S. cerevisiae)	1.03388	2.0968e-19
Suv39h2	suppressor of variegation 3-9 homolog 2 (Drosophila)	-1.24689	0.000268206
Bend7	BEN domain containing 7	1.8556	0.00356118
Usp6nl	USP6 N-terminal like	-1.29046	2.05616e-09
Il15ra	interleukin 15 receptor, alpha chain	3.91893	0
Cacnb2	calcium channel, voltage-dependent, beta 2 subunit	2.3574	0.0324017
Pip4k2a	phosphatidylinositol-5-phosphate 4-kinase, type II, alpha	-1.18781	7.20864e-11
Otud1	OTU domain containing 1	1.53844	2.75229e-22
Arhgap21	Rho GTPase activating protein 21	-1.18808	1.28968e-08
Apbb1ip	amyloid beta (A4) precursor protein-binding, family B, member 1 interacting protein	-1.56662	1.40273e-10
Il1f9	interleukin 1 family, member 9	5.61717	4.96059e-13
Zmynd19	zinc finger, MYND domain containing 19	-1.81471	3.39474e-11
A830007P12Rik	RIKEN cDNA A830007P12 gene	-1.62598	1.60042e-14
Tprn	taperin	-1.60568	6.99022e-05
2010317E24Rik	RIKEN cDNA 2010317E24 gene	-2.52391	1.09158e-08
Bmyc	brain expressed myelocytomatosis oncogene	-1.45864	0.0149992
Camsap1	calmodulin regulated spectrin-associated protein 1	-1.08523	1.7059e-05
Nacc2	nucleus accumbens associated 2, BEN and BTB (POZ) domain containing	-1.07478	8.52261e-05
Gpsm1	G-protein signalling modulator 1 (AGS3-like, C. elegans)	-1.21958	0.000938727
Notch1	Notch gene homolog 1 (Drosophila)	-0.983503	0.00443192
Med22	mediator complex subunit 22	-1.05672	6.15695e-06
Slc2a6	solute carrier family 2 (facilitated glucose transporter), member 6	3.06058	0
Brd3	bromodomain containing 3	-2.20662	2.62889e-23
Rxra	retinoid X receptor alpha	-1.78713	1.00868e-14
Gtf3c4	general transcription factor IIIC, polypeptide 4	-1.17999	3.01461e-06
Setx	senataxin	-1.17897	7.64965e-08
Dolpp1	dolichyl pyrophosphate phosphatase 1	-1.18602	8.53931e-05
Ier5l	immediate early response 5-like	-3.45738	5.27266e-08
Ptges	prostaglandin E synthase	5.19462	0
Fnbp1	formin binding protein 1	-1.58426	4.47993e-09
Ass1	argininosuccinate synthetase 1	2.16041	6.14519e-26
Abl1	c-abl oncogene 1, non-receptor tyrosine kinase	-1.56228	2.72108e-14
Fam78a	family with sequence similarity 78, member A	-3.27645	2.74045e-20
Prrc2b	proline-rich coiled-coil 2B	-1.13751	3.07252e-05
St6galnac4	ST6 euraminyl-2,3-beta-galactosyl-1,3)-N-acetylgalactosaminide alpha-2,6-sialyltransferase 4	1.21997	9.06765e-18
Zbtb34	zinc finger and BTB domain containing 34	-2.26342	1.77451e-16
Fam125b	family with sequence similarity 125, member B	-1.16433	1.37722e-05
Phf19	PHD finger protein 19	-1.07886	0.000268374
Lhx2	LIM homeobox protein 2	3.63186	1.64593e-09
Nek6	NIMA (never in mitosis gene a)-related expressed kinase 6	-1.43639	4.14e-13
Kynu	kynureninase (L-kynurenine hydrolase)	2.75924	0.00151563
Kif5c	kinesin family member 5C	1.61087	5.91527e-17
Rbm43	RNA binding motif protein 43	1.37019	1.98684e-27
Nmi	N-myc (and STAT) interactor	2.20983	0
Rif1	Rap1 interacting factor 1 homolog (yeast)	-1.11471	1.12747e-06
Nr4a2	nuclear receptor subfamily 4, group A, member 2	-1.37153	0.0102816
Cytip	cytohesin 1 interacting protein	-2.42552	2.39826e-27
Pla2r1	phospholipase A2 receptor 1	1.63154	1.85032e-08
Fap	fibroblast activation protein	3.37088	1.25367e-10
Ifih1	interferon induced with helicase C domain 1	3.72603	0
Gca	grancalcin	3.15214	0
Kcnh7	potassium voltage-gated channel, subfamily H (eag-related), member 7	1.06804	0.0132358
Lass6	LAG1 homolog, ceramide synthase 6	1.30422	2.08562e-33
4930578N16Rik	RIKEN cDNA 4930578N16 gene	1.08885	0.000324338
Klhl23	kelch-like 23 (Drosophila)	-1.6482	0.00208494
Itga6	integrin alpha 6	-1.14656	3.68897e-07
Cdca7	cell division cycle associated 7	-3.41816	1.4e-45
Cir1	corepressor interacting with RBPJ, 1	-1.0778	0.00474269
Scrn3	secernin 3	-1.28706	6.0327e-07
Ttc30a1	tetratricopeptide repeat domain 30A1	-1.90393	0.0132952
Itga4	integrin alpha 4	1.24598	4.28111e-23
Ube2l6	ubiquitin-conjugating enzyme E2L 6	2.39418	0
Mybpc3	myosin binding protein C, cardiac	1.65126	1.76544e-05
Madd	MAP-kinase activating death domain	-1.03865	1.85106e-06
Nr1h3	nuclear receptor subfamily 1, group H, member 3	1.18649	2.33698e-13
Dgkz	diacylglycerol kinase zeta	-1.08219	1.81113e-08
Cry2	cryptochrome 2 (photolyase-like)	-0.97817	0.0384643
Slc35c1	solute carrier family 35, member C1	-1.10846	0.00435433
Trp53i11	transformation related protein 53 inducible protein 11	3.34105	0.000966211
Cd82	CD82 antigen	1.29922	5.72001e-12
Accs	1-aminocyclopropane-1-carboxylate synthase homolog (Arabidopsis)(non-functional)	-1.07989	0.00192998
Prr5l	proline rich 5 like	1.42247	4.18485e-17
Depdc7	DEP domain containing 7	-1.05765	0.00135209
Qser1	glutamine and serine rich 1	-1.13849	9.3174e-07
Prrg4	proline rich Gla (G-carboxyglutamic acid) 4 (transmembrane)	1.62813	7.95031e-19
Rcn1	reticulocalbin 1	1.25146	6.76785e-15
Kif18a	kinesin family member 18A	-1.81517	3.70128e-13
Lpcat4	lysophosphatidylcholine acyltransferase 4	-1.16325	0.0173304
Zfp770	zinc finger protein 770	-1.29329	1.89084e-05
BC052040	cDNA sequence BC052040	-1.05874	0.00810088
Rasgrp1	RAS guanyl releasing protein 1	6.6595	3.72333e-24
Thbs1	thrombospondin 1	-1.93268	7.28154e-14
Bub1b	budding uninhibited by benzimidazoles 1 homolog, beta (S. cerevisiae)	-1.03489	0.000405805
5430417L22Rik	RIKEN cDNA 5430417L22 gene	-1.33786	5.16685e-06
Bahd1	bromo adjacent homology domain containing 1	-1.43963	3.39396e-08
Rpusd2	RNA pseudouridylate synthase domain containing 2	-1.28391	0.00233788
Rad51	RAD51 homolog (S. cerevisiae)	-1.15133	0.00101761
1700020I14Rik	RIKEN cDNA 1700020I14 gene	-1.22569	1.08971e-09
Stard9	START domain containing 9	-1.96295	1.7141e-25
Cdan1	congenital dyserythropoietic anemia, type I (human)	-1.05504	1.24705e-05
Lcmt2	leucine carboxyl methyltransferase 2	-1.11626	0.00552185
Trp53bp1	transformation related protein 53 binding protein 1	-1.03192	2.09386e-06
Mtap1a	microtubule-associated protein 1 A	-2.65647	1.69174e-08
Ppip5k1	diphosphoinositol pentakisphosphate kinase 1	-1.48725	1.32195e-07
Wdr76	WD repeat domain 76	-2.10244	1.32485e-28
Casc4	cancer susceptibility candidate 4	2.16671	0.0318505
Slc28a2	solute carrier family 28 (sodium-coupled nucleoside transporter), member 2	2.51501	0
AA467197	expressed sequence AA467197	3.99336	0
Sema6d	sema domain, transmembrane domain (TM), and cytoplasmic domain, (semaphorin) 6D	-2.83404	2.31507e-07
Fbn1	fibrillin 1	5.56231	4.76445e-39
Cep152	centrosomal protein 152	-0.991748	0.000170436
Hdc	histidine decarboxylase	7.73261	2.82837e-33
Itpripl1	inositol 1,4,5-triphosphate receptor interacting protein-like 1	-2.05857	5.8635e-16
Dusp2	dual specificity phosphatase 2	1.87641	8.08872e-13
Zfp661	zinc finger protein 661	-1.4703	0.00677775
Gm14005	predicted gene 14005	1.69094	1.04702e-17
Zc3h8	zinc finger CCCH type containing 8	-1.70466	3.35242e-06
Slc20a1	solute carrier family 20, member 1	-1.02337	1.6711e-07
Il1a	interleukin 1 alpha	5.09098	0
Stk35	serine/threonine kinase 35	-1.34917	3.33777e-07
Prosapip1	ProSAPiP1 protein	-1.55256	0.000127644
A730017L22Rik	RIKEN cDNA A730017L22 gene	-1.03609	0.0131021
Cdc25b	cell division cycle 25 homolog B (S. pombe)	-1.43449	1.98812e-05
Rnf24	ring finger protein 24	1.11945	4.63553e-09
Prnp	prion protein	1.29758	8.17471e-32
Prnd	prion protein dublet	1.85057	1.32567e-05
Rassf2	Ras association (RalGDS/AF-6) domain family member 2	-2.40457	0
Jag1	jagged 1	1.06175	5.91973e-19
Btbd3	BTB (POZ) domain containing 3	-1.59826	1.82211e-05
Flrt3	fibronectin leucine rich transmembrane protein 3	3.66592	8.4e-45
8430406I07Rik	RIKEN cDNA 8430406I07 gene	-1.02636	8.33363e-05
Rin2	Ras and Rab interactor 2	1.26298	2.81769e-27
Zfp120	zinc finger protein 120	-1.21299	6.8235e-07
Zfp442	zinc finger protein 442	-1.4269	0.000458065
Cst7	cystatin F (leukocystatin)	2.64295	0.000377357
Acss1	acyl-CoA synthetase short-chain family member 1	-1.25558	0.00869146
Zcchc3	zinc finger, CCHC domain containing 3	-1.28506	0.030611
Hck	hemopoietic cell kinase	1.55138	2.58792e-38
Asxl1	additional sex combs like 1 (Drosophila)	-1.57901	3.45151e-13
8430427H17Rik	RIKEN cDNA 8430427H17 gene	-2.04666	1.14782e-17
Dnmt3b	DNA methyltransferase 3B	-1.80402	0.0285444
Cbfa2t2	core-binding factor, runt domain, alpha subunit 2, translocated to, 2 (human)	-1.10844	8.79055e-06
Necab3	N-terminal EF-hand calcium binding protein 3	-3.11588	0.00865667
Trp53inp2	transformation related protein 53 inducible nuclear protein 2	-1.17044	0.00211473
Ncoa6	nuclear receptor coactivator 6	-1.48637	2.61462e-08
Procr	protein C receptor, endothelial	2.21576	1.77334e-31
Cep250	centrosomal protein 250	-1.37349	1.05448e-12
5430405H02Rik	RIKEN cDNA 5430405H02 gene	1.14212	0.047044
Sla2	Src-like-adaptor 2	1.42801	7.74415e-06
9830001H06Rik	RIKEN cDNA 9830001H06 gene	-2.07461	2.59434e-18
Samhd1	SAM domain and HD domain, 1	2.1513	0
9430008C03Rik	RIKEN cDNA 9430008C03 gene	-1.00753	0.00320303
Fam83d	family with sequence similarity 83, member D	-1.63336	0.000155271
Mafb	v-maf musculoaponeurotic fibrosarcoma oncogene family, protein B (avian)	-2.54803	7.6e-44
Top1	topoisomerase (DNA) I	-0.989218	3.22786e-08
Plcg1	phospholipase C, gamma 1	-1.28002	1.48377e-07
Mybl2	myeloblastosis oncogene-like 2	-1.3844	3.48996e-07
Sdc4	syndecan 4	2.16414	0
Zswim3	zinc finger, SWIM domain containing 3	-1.31136	0.0231876
Zswim1	zinc finger, SWIM domain containing 1	-1.44386	0.00511583
Neurl2	neuralized-like 2 (Drosophila)	-1.5266	0.0336523
Ocstamp	osteoclast stimulatory transmembrane protein	1.14898	0.0161828
Slc13a3	solute carrier family 13 (sodium-dependent dicarboxylate transporter), member 3	1.53079	0.00506812
Zmynd8	zinc finger, MYND-type containing 8	-1.50589	4.8195e-16
Ncoa3	nuclear receptor coactivator 3	-0.996178	1.57544e-06
Gm17096	predicted gene 17096	-2.68714	0.00992073
Znfx1	zinc finger, NFX1-type containing 1	2.43093	0
1500012F01Rik	RIKEN cDNA 1500012F01 gene	1.53548	6.31719e-18
Rnf114	ring finger protein 114	1.56425	7.19318e-37
Cebpb	CCAAT/enhancer binding protein (C/EBP), beta	1.23844	7.83334e-15
Adnp	activity-dependent neuroprotective protein	-1.16852	5.89299e-08
Aurka	aurora kinase A	-1.24486	7.91708e-10
Cass4	Cas scaffolding protein family member 4	-1.89002	1.40478e-07
Rbm38	RNA binding motif protein 38	-1.34142	0.0220041
Zbp1	Z-DNA binding protein 1	4.71862	0
Gm14295	predicted gene 14295	-1.06913	0.0125802
Gm14420	predicted gene 14420	-1.28128	0.0362983
Gm14403	predicted gene 14403	-1.31053	0.00912989
Etohi1	ethanol induced 1	-1.14892	0.000323066
Sycp2	synaptonemal complex protein 2	-2.09975	0.0416882
Ppp1r3d	protein phosphatase 1, regulatory subunit 3D	-1.29638	0.0293748
9030418K01Rik	RIKEN cDNA 9030418K01 gene	-2.38655	1.74465e-13
Taf4a	TAF4A RNA polymerase II, TATA box binding protein (TBP)-associated factor	-1.46817	3.28339e-08
Ss18l1	synovial sarcoma translocation gene on chromosome 18-like 1	-1.13117	0.009054
Slco4a1	solute carrier organic anion transporter family, member 4a1	-1.26286	5.90485e-05
Ogfr	opioid growth factor receptor	1.72918	0
Col9a3	collagen, type IX, alpha 3	2.20177	0.0151536
Slc17a9	solute carrier family 17, member 9	-1.32178	0.0318658
BC006779	cDNA sequence BC006779	2.78564	0
Znf512b	zinc finger protein 512B	-1.54276	1.14192e-08
Il7	interleukin 7	1.03741	0.000709511
Zfp704	zinc finger protein 704	-1.96224	4.36019e-14
Fabp4	fatty acid binding protein 4, adipocyte	1.91308	4.02646e-24
Car13	carbonic anhydrase 13	2.4691	0
Car2	carbonic anhydrase 2	3.73544	6.31155e-06
Gm5150	predicted gene 5150	-1.16668	0.0314915
Tbl1xr1	transducin (beta)-like 1X-linked receptor 1	-1.28323	9.74098e-12
Tnfsf10	tumor necrosis factor (ligand) superfamily, member 10	7.86846	0
Zmat3	zinc finger matrin type 3	-1.27409	0.00025951
Gnb4	guanine nucleotide binding protein (G protein), beta 4	1.89003	1.13658e-39
Ccdc39	coiled-coil domain containing 39	1.48819	0.000105071
Mccc1	methylcrotonoyl-Coenzyme A carboxylase 1 (alpha)	-1.14695	0.0252912
Bbs12	Bardet-Biedl syndrome 12 (human)	-2.70888	2.75169e-12
Spry1	sprouty homolog 1 (Drosophila)	2.98763	0.00631011
Gm9845	predicted pseudogene 9845	3.08558	0.000186419
D3Ertd751e	DNA segment, Chr 3, ERATO Doi 751, expressed	-1.3743	8.48997e-06
Pcdh18	protocadherin 18	1.52918	0.0298525
Slc7a11	solute carrier family 7 (cationic amino acid transporter, y+ system), member 11	4.01531	0
4930577N17Rik	RIKEN cDNA 4930577N17 gene	-2.10096	0.0128165
Setd7	SET domain containing (lysine methyltransferase) 7	-1.27187	2.80087e-09
Maml3	mastermind like 3 (Drosophila)	-0.972064	0.000565812
Foxo1	forkhead box O1	-2.14462	8.47774e-08
2810046L04Rik	RIKEN cDNA 2810046L04 gene	-1.12806	0.0138133
AC100927.2	Protein FAM48A [Source:UniProtKB/Swiss-Prot;Acc:Q7TT00]	-1.01013	0.00252861
Rfxap	regulatory factor X-associated protein	-1.00196	0.00599993
Tm4sf1	transmembrane 4 superfamily member 1	2.20774	0.00690403
Med12l	mediator of RNA polymerase II transcription, subunit 12 homolog (yeast)-like	3.95608	5.51612e-13
P2ry14	purinergic receptor P2Y, G-protein coupled, 14	2.60929	1.48369e-33
P2ry1	purinergic receptor P2Y, G-protein coupled 1	-1.38899	0.000675403
Kcnab1	potassium voltage-gated channel, shaker-related subfamily, beta member 1	4.78338	7.91907e-17
Tiparp	TCDD-inducible poly(ADP-ribose) polymerase	2.06925	0
Schip1	schwannomin interacting protein 1	2.62401	1.97862e-15
1110032F04Rik	RIKEN cDNA 1110032F04 gene	1.8592	0.0195399
Ift80	intraflagellar transport 80 homolog (Chlamydomonas)	-0.984883	0.000417682
Trim59	tripartite motif-containing 59	-1.69923	2.23704e-08
B3galnt1	UDP-GalNAc:betaGlcNAc beta 1,3-galactosaminyltransferase, polypeptide 1	-1.45105	1.42406e-07
Rapgef2	Rap guanine nucleotide exchange factor (GEF) 2	2.7339	0
4930579G24Rik	RIKEN cDNA 4930579G24 gene	-1.27711	0.000105953
Mtap9	microtubule-associated protein 9	-1.66268	0.0310805
Tmem154	transmembrane protein 154	-1.11208	0.0034881
Etv3	ets variant gene 3	1.69797	0
Mef2d	myocyte enhancer factor 2D	-2.03553	1.66646e-12
Syt11	synaptotagmin XI	-1.26634	5.43892e-07
Zbtb7b	zinc finger and BTB domain containing 7B	-1.03541	8.28433e-07
Adar	adenosine deaminase, RNA-specific	1.86385	0
Il6ra	interleukin 6 receptor, alpha	-1.31038	2.74233e-08
Gatad2b	GATA zinc finger domain containing 2B	-1.6166	2.78871e-07
Pogz	pogo transposable element with ZNF domain	-1.28481	6.59317e-06
Rfx5	regulatory factor X, 5 (influences HLA class II expression)	1.4405	8.71821e-24
B230398E01Rik	RIKEN cDNA B230398E01 gene	1.1291	0.0118404
A730011C13Rik	RIKEN cDNA A730011C13 gene	2.55836	8.795e-12
Prune	prune homolog (Drosophila)	-1.21619	9.0779e-05
Setdb1	SET domain, bifurcated 1	-1.0465	3.63827e-07
Mcl1	myeloid cell leukemia sequence 1	1.44526	2.5314e-40
Ecm1	extracellular matrix protein 1	-1.72755	0.00193111
Rprd2	regulation of nuclear pre-mRNA domain containing 2	-1.22133	4.44543e-07
Prpf3	PRP3 pre-mRNA processing factor 3 homolog (yeast)	-1.14108	0.000262734
C920021L13Rik	RIKEN cDNA C920021L13 gene	2.60557	0.0016528
Gm15444	predicted gene 15444	-3.07812	0.00809677
Hist2h2be	histone cluster 2, H2be	-1.54975	3.39176e-06
Hist2h3c2	histone cluster 2, H3c2	-2.84356	0.00097934
Gm20632	predicted gene 20632	-2.71944	4.56938e-05
Gm20634	predicted gene 20634	-1.92106	1.885e-07
Hist2h3c1	histone cluster 2, H3c1	-2.02799	7.66344e-07
Fcgr1	Fc receptor, IgG, high affinity I	1.91284	3.08e-43
Zfp697	zinc finger protein 697	1.25486	0.00160964
Dennd2c	DENN/MADD domain containing 2C	-2.69099	6.72628e-36
Mov10	Moloney leukemia virus 10	2.04213	1.57318e-28
Cttnbp2nl	CTTNBP2 N-terminal like	-1.50378	3.39587e-22
6530418L21Rik	RIKEN cDNA 6530418L21 gene	-1.66109	0.0218404
I830077J02Rik	RIKEN cDNA I830077J02 gene	1.12901	2.85521e-07
Rbm15	RNA binding motif protein 15	-1.11716	1.15922e-06
Amigo1	adhesion molecule with Ig like domain 1	-2.01306	1.39876e-07
Psrc1	proline/serine-rich coiled-coil 1	-1.00596	0.0213523
Wdr47	WD repeat domain 47	-1.03989	0.000197004
Gpsm2	G-protein signalling modulator 2 (AGS3-like, C. elegans)	1.31642	1.58722e-20
Fndc7	fibronectin type III domain containing 7	1.93246	7.40056e-05
S1pr1	sphingosine-1-phosphate receptor 1	-2.63286	3.4224e-41
Vcam1	vascular cell adhesion molecule 1	1.35168	1.6597e-19
F3	coagulation factor III	3.19449	9.52623e-08
Bcar3	breast cancer anti-estrogen resistance 3	1.04028	2.65458e-14
4930422G04Rik	RIKEN cDNA 4930422G04 gene	-1.92354	6.58833e-16
Tifa	TRAF-interacting protein with forkhead-associated domain	1.86783	0
5730508B09Rik	RIKEN cDNA 5730508B09 gene	3.00687	0
Elovl6	ELOVL family member 6, elongation of long chain fatty acids (yeast)	-1.16626	3.35689e-05
Gar1	GAR1 ribonucleoprotein homolog (yeast)	-1.59364	0.00210435
Tet2	tet methylcytosine dioxygenase 2	1.12537	2.00658e-29
Nfkb1	nuclear factor of kappa light polypeptide gene enhancer in B cells 1, p105	1.34175	1.82096e-40
Gbp5	guanylate binding protein 5	8.19984	0
Gbp7	guanylate binding protein 7	5.23298	0
Ifi44	interferon-induced protein 44	4.8602	0
AI606473	expressed sequence AI606473	-2.39985	0.00236488
Plekhf2	pleckstrin homology domain containing, family F (with FYVE domain) member 2	1.28958	1.16151e-23
Trp53inp1	transformation related protein 53 inducible nuclear protein 1	-0.974733	0.00177607
Ccne2	cyclin E2	-1.60863	1.08046e-10
Fsbp	fibrinogen silencer binding protein	-1.08177	0.000559417
Gem	GTP binding protein (gene overexpressed in skeletal muscle)	4.13767	4.07447e-36
Tmem67	transmembrane protein 67	2.5672	0
Tmem64	transmembrane protein 64	-1.19153	2.34095e-05
Ripk2	receptor (TNFRSF)-interacting serine-threonine kinase 2	2.36898	0
Wwp1	WW domain containing E3 ubiquitin protein ligase 1	-1.20318	5.8988e-10
Sfrs18	serine/arginine-rich splicing factor 18	-0.980585	3.54696e-07
Mms22l	MMS22-like, DNA repair protein	-1.3428	1.99489e-08
BC024582	cDNA sequence BC024582	-1.50054	0.0356458
Casp8ap2	caspase 8 associated protein 2	-1.57816	2.10511e-14
Ddx58	DEAD (Asp-Glu-Ala-Asp) box polypeptide 58	3.57971	0
Ubap2	ubiquitin-associated protein 2	-1.23583	0.000265774
Kif24	kinesin family member 24	-1.66055	1.77471e-10
E130306D19Rik	RIKEN cDNA E130306D19 gene	-1.68337	3.88195e-10
Gba2	glucosidase beta 2	-1.76231	3.62255e-05
Rgp1	RGP1 retrograde golgi transport homolog (S. cerevisiae)	-1.24052	9.7067e-06
Glipr2	GLI pathogenesis-related 2	1.56366	2.44853e-11
Rnf38	ring finger protein 38	-0.987216	8.03021e-06
Zbtb5	zinc finger and BTB domain containing 5	1.57256	1.64495e-23
Fbxo10	F-box protein 10	-1.27291	0.0343946
Shb	src homology 2 domain-containing transforming protein B	-1.16206	0.0290399
Aldh1b1	aldehyde dehydrogenase 1 family, member B1	2.71036	0
Tdrd7	tudor domain containing 7	1.69792	1.969e-34
Anp32b	acidic (leucine-rich) nuclear phosphoprotein 32 family, member B	-1.83137	0.0146487
Trim14	tripartite motif-containing 14	1.69486	2.39499e-36
Tbc1d2	TBC1 domain family, member 2	-1.18199	0.0395046
Anks6	ankyrin repeat and sterile alpha motif domain containing 6	-1.82107	0.00111515
Tgfbr1	transforming growth factor, beta receptor I	-1.02548	2.99774e-08
Alg2	asparagine-linked glycosylation 2 homolog (yeast, alpha-1,3-mannosyltransferase)	-1.32366	3.01726e-05
Nr4a3	nuclear receptor subfamily 4, group A, member 3	2.21657	0.00354958
5730528L13Rik	RIKEN cDNA 5730528L13 gene	2.13388	7.999e-22
Tmem246	transmembrane protein 246	-1.51174	0.0133136
1700060J05Rik	RIKEN cDNA 1700060J05 gene	1.66895	0.0233109
Tal2	T cell acute lymphocytic leukemia 2	1.36225	0.0150299
Tmem245	transmembrane 245	-0.985231	0.000222133
Lpar1	lysophosphatidic acid receptor 1	2.88269	1.4e-45
E130308A19Rik	RIKEN cDNA E130308A19 gene	-1.50555	0.00167033
1110054O05Rik	RIKEN cDNA 1110054O05 gene	-1.13745	9.00676e-09
Snx30	sorting nexin family member 30	-1.21178	6.80675e-08
Rnf183	ring finger protein 183	1.25381	0.0217189
4933430I17Rik	RIKEN cDNA 4933430I17 gene	2.81168	1.88473e-05
Rgs3	regulator of G-protein signaling 3	-1.74498	0.000334862
Zfp618	zinc fingerprotein 618	-1.92633	6.24085e-12
Col27a1	collagen, type XXVII, alpha 1	1.52019	0.000687579
Tnfsf8	tumor necrosis factor (ligand) superfamily, member 8	2.86314	8.50875e-21
8030451A03Rik	RIKEN cDNA 8030451A03 gene	2.65092	0.00211313
Trim32	tripartite motif-containing 32	-1.13045	0.000310716
Haus6	HAUS augmin-like complex, subunit 6	-1.17162	8.38406e-06
Acer2	alkaline ceramidase 2	1.46222	0.00801873
Jun	Jun oncogene	-1.53286	2.85978e-18
Nfia	nuclear factor I/A	-1.30132	0.01835
Usp1	ubiquitin specific peptidase 1	-1.09143	7.7035e-06
E130102H24Rik	RIKEN cDNA E130102H24 gene	4.00047	2.7895e-20
0610043K17Rik	RIKEN cDNA 0610043K17 gene	2.26812	0.0196474
Ak4	adenylate kinase 4	2.60025	0.00044468
Ppap2b	phosphatidic acid phosphatase type 2B	2.29139	8.27548e-19
Pars2	prolyl-tRNA synthetase (mitochondrial)(putative)	-1.77081	6.88877e-05
Acot11	acyl-CoA thioesterase 11	-1.03741	3.95072e-05
Ssbp3	single-stranded DNA binding protein 3	-1.09328	0.00100592
4933424M12Rik	RIKEN cDNA 4933424M12 gene	-2.79191	0.0221248
Lrp8	low density lipoprotein receptor-related protein 8, apolipoprotein e receptor	-1.04572	0.000120214
2010305A19Rik	RIKEN cDNA 2010305A19 gene	-1.4256	3.37258e-05
Prpf38a	PRP38 pre-mRNA processing factor 38 (yeast) domain containing A	1.30905	6.42887e-27
Orc1	origin recognition complex, subunit 1	-1.08134	0.00558515
9630013D21Rik	RIKEN cDNA 9630013D21 gene	-1.98729	0.00277125
Skint3	selection and upkeep of intraepithelial T cells 3	-2.19623	0.00204243
Foxd2	forkhead box D2	-2.95407	0.0157524
9130206I24Rik	RIKEN cDNA 9130206I24 gene	-1.21337	0.0137556
Stil	Scl/Tal1 interrupting locus	-1.74006	2.1979e-09
Tal1	T cell acute lymphocytic leukemia 1	-1.57205	9.72032e-10
Ipp	IAP promoted placental gene	-1.59661	2.51201e-06
Prdx1	peroxiredoxin 1	1.03979	5.4676e-15
Tesk2	testis-specific kinase 2	-1.35002	0.000184106
Btbd19	BTB (POZ) domain containing 19	-1.21709	0.00137177
Plk3	polo-like kinase 3 (Drosophila)	-1.82473	3.8525e-11
Kif2c	kinesin family member 2C	-1.06545	0.00015347
Dph2	DPH2 homolog (S. cerevisiae)	-1.15839	0.017235
Szt2	seizure threshold 2	-0.986017	0.00611431
Cdc20	cell division cycle 20 homolog (S. cerevisiae)	-1.23924	3.80092e-07
Ccdc23	coiled-coil domain containing 23	1.06496	1.0813e-09
Foxj3	forkhead box J3	-1.20238	2.47811e-07
Scmh1	sex comb on midleg homolog 1	-1.30313	0.000279265
Dem1	defects in morphology 1 homolog (S. cerevisiae)	-1.45247	3.59778e-05
Zfp69	zinc finger protein 69	-2.63091	0.000118437
Mycl1	v-myc myelocytomatosis viral oncogene homolog 1, lung carcinoma derived (avian)	4.96693	3.22724e-12
Pou3f1	POU domain, class 3, transcription factor 1	5.27942	4.00844e-18
Fhl3	four and a half LIM domains 3	-1.02774	0.000726466
9930104L06Rik	RIKEN cDNA 9930104L06 gene	-1.00608	0.0035366
Meaf6	MYST/Esa1-associated factor 6	-1.05074	0.000112481
Eif2c4	eukaryotic translation initiation factor 2C, 4	-1.81069	1.41689e-13
Clspn	claspin homolog (Xenopus laevis)	-1.7144	1.38268e-15
Gm12940	predicted gene 12940	-1.01787	0.000472427
Zmym1	zinc finger, MYM domain containing 1	-1.72946	1.4445e-10
Zmym6	zinc finger, MYM-type 6	-1.03361	1.57068e-05
Zfp362	zinc finger protein 362	-2.46302	3.94274e-07
Trim62	tripartite motif-containing 62	-1.37727	0.00819476
S100pbp	S100P binding protein	-1.43733	3.1304e-11
Lck	lymphocyte protein tyrosine kinase	1.44711	0.00866581
Ccdc28b	coiled coil domain containing 28B	-1.33144	9.14492e-06
Fabp3	fatty acid binding protein 3, muscle and heart	2.16524	6.41233e-13
Srsf4	serine/arginine-rich splicing factor 4	-1.17774	2.47058e-06
Epb4.1	erythrocyte protein band 4.1	-1.35448	3.1681e-12
Phactr4	phosphatase and actin regulator 4	-1.28613	0.000171169
Med18	mediator of RNA polymerase II transcription, subunit 18 homolog (yeast)	-1.84189	6.79769e-06
Sesn2	sestrin 2	-0.978307	0.0120897
Xkr8	X Kell blood group precursor related family member 8 homolog	1.0992	9.40675e-11
Rpa2	replication protein A2	-1.05083	9.52702e-07
BC013712	cDNA sequence BC013712	2.43223	0
Ahdc1	AT hook, DNA binding motif, containing 1	-3.37002	8.19555e-06
Wasf2	WAS protein family, member 2	-1.3256	1.09854e-08
Arid1a	AT rich interactive domain 1A (SWI-like)	-1.57247	5.42809e-10
Rps6ka1	ribosomal protein S6 kinase polypeptide 1	-1.05058	2.92277e-07
Pdik1l	PDLIM1 interacting kinase 1 like	-1.43176	3.79296e-11
Paqr7	progestin and adipoQ receptor family member VII	-1.64656	2.38994e-14
2610002D18Rik	RIKEN cDNA 2610002D18 gene	-1.93608	7.55588e-11
Sepn1	selenoprotein N, 1	-1.04271	0.00413644
Ldlrap1	low density lipoprotein receptor adaptor protein 1	-1.62475	4.88736e-18
Tmem57	transmembrane protein 57	-1.06087	9.08001e-07
Runx3	runt related transcription factor 3	-3.95563	2.30741e-05
Srrm1	serine/arginine repetitive matrix 1	-1.13443	6.06706e-05
Rcan3	regulator of calcineurin 3	-1.40319	4.23673e-10
Gm13008	predicted gene 13008	1.63444	0.0265147
Id3	inhibitor of DNA binding 3	-1.24382	2.35838e-07
2610528B01Rik	RIKEN cDNA 2610528B01 gene	-3.18252	0.0010867
9130020K20Rik	RIKEN cDNA 9130020K20 gene	-2.56296	0.0338563
Usp48	ubiquitin specific peptidase 48	-1.06346	5.94572e-09
Arhgef10l	Rho guanine nucleotide exchange factor (GEF) 10-like	-1.11993	2.01888e-05
Crocc	ciliary rootlet coiled-coil, rootletin	-1.224	0.000666197
Fblim1	filamin binding LIM protein 1	-1.31521	1.00289e-06
Ddi2	DNA-damage inducible protein 2	-1.48536	6.73493e-16
Rsc1a1	regulatory solute carrier protein, family 1, member 1	-1.40253	1.87638e-12
Casp9	caspase 9	-1.18763	2.41096e-05
Pdpn	podoplanin	1.08033	2.42575e-08
Tnfrsf1b	tumor necrosis factor receptor superfamily, member 1b	1.84402	0
Tnfrsf8	tumor necrosis factor receptor superfamily, member 8	2.97382	5.35142e-08
Fv1	Friend virus susceptibility 1	-1.84492	0.00261047
Mthfr	5,10-methylenetetrahydrofolate reductase	2.9158	0
Casz1	castor homolog 1, zinc finger (Drosophila)	1.30277	0.0038321
Apitd1	apoptosis-inducing, TAF9-like domain 1	-1.3481	0.00256368
Tmem201	transmembrane protein 201	-0.964599	0.0460427
Errfi1	ERBB receptor feedback inhibitor 1	-0.988087	0.000115298
Camta1	calmodulin binding transcription activator 1	-1.18687	0.0245045
Per3	period homolog 3 (Drosophila)	-1.93163	4.44543e-07
Thap3	THAP domain containing, apoptosis associated protein 3	-1.36751	0.0300024
Phf13	PHD finger protein 13	-2.92147	3.54652e-24
Klhl21	kelch-like 21 (Drosophila)	-1.22178	0.00011141
Zbtb48	zinc finger and BTB domain containing 48	-1.45431	0.0140994
Plekhg5	pleckstrin homology domain containing, family G (with RhoGef domain) member 5	-2.4378	8.33363e-05
Tnfrsf14	tumor necrosis factor receptor superfamily, member 14 (herpesvirus entry mediator)	1.34427	8.87298e-11
Ski	ski sarcoma viral oncogene homolog (avian)	-1.98716	6.37567e-30
B930041F14Rik	RIKEN cDNA B930041F14 gene	-2.58782	0.0199517
Tas1r3	taste receptor, type 1, member 3	-2.44142	0.0295603
Acap3	ArfGAP with coiled-coil, ankyrin repeat and PH domains 3	-1.34736	1.19601e-06
AW011738	expressed sequence AW011738	1.97797	0.0108877
2310042D19Rik	RIKEN cDNA 2310042D19 gene	1.38318	0.0231605
Plekhn1	pleckstrin homology domain containing, family N member 1	1.43737	2.32865e-12
Fzd1	frizzled homolog 1 (Drosophila)	1.62066	1.28698e-10
Abcb1a	ATP-binding cassette, sub-family B (MDR/TAP), member 1A	1.47961	8.11296e-11
Hgf	hepatocyte growth factor	-1.20184	3.38478e-05
Pion	pigeon homolog (Drosophila)	1.58965	1.73638e-32
Ccdc146	coiled-coil domain containing 146	#DIV/0!	7.39588e-06
Fgl2	fibrinogen-like protein 2	3.53463	3.26925e-19
Lrrc17	leucine rich repeat containing 17	-1.5609	0.040861
Napepld	N-acyl phosphatidylethanolamine phospholipase D	-1.3808	4.0938e-05
Orc5	origin recognition complex, subunit 5	-1.13502	1.60946e-05
Mll5	myeloid/lymphoid or mixed-lineage leukemia 5	-1.24238	2.8954e-09
Fam126a	family with sequence similarity 126, member A	-1.15428	5.73679e-07
Agap3	ArfGAP with GTPase domain, ankyrin repeat and PH domain 3	-1.24166	1.01564e-10
Nub1	negative regulator of ubiquitin-like proteins 1	1.2681	6.87883e-38
Prkag2	protein kinase, AMP-activated, gamma 2 non-catalytic subunit	-1.69929	5.61083e-08
2900005J15Rik	RIKEN cDNA 2900005J15 gene	-2.91475	0.00073648
Mll3	myeloid/lymphoid or mixed-lineage leukemia 3	-1.22253	3.55378e-11
Xrcc2	X-ray repair complementing defective repair in Chinese hamster cells 2	-1.99347	9.94595e-14
Paxip1	PAX interacting (with transcription-activation domain) protein 1	-1.0095	3.14257e-05
Il6	interleukin 6	8.44341	0
Emilin1	elastin microfibril interfacer 1	-1.60545	3.6119e-09
Preb	prolactin regulatory element binding	-1.35112	1.13375e-05
Slc5a6	solute carrier family 5 (sodium-dependent vitamin transporter), member 6	-1.24419	0.0268291
Fosl2	fos-like antigen 2	-1.64608	2.07391e-15
C330019G07Rik	RIKEN cDNA C330019G07 gene	-1.16897	3.37777e-10
Depdc5	DEP domain containing 5	-1.18719	1.69319e-07
Ywhah	tyrosine 3-monooxygenase/tryptophan 5-monooxygenase activation protein, eta polypeptide	-1.067	6.71309e-09
4933407H18Rik	RIKEN cDNA 4933407H18 gene	-1.04604	0.000102551
Slbp	stem-loop binding protein	-1.34337	8.46153e-12
Tmem129	transmembrane protein 129	-1.16785	2.21833e-06
Whsc1	Wolf-Hirschhorn syndrome candidate 1 (human)	-1.57967	5.57216e-25
Whsc2	Wolf-Hirschhorn syndrome candidate 2 (human)	-0.976094	0.000688214
Nat8l	N-acetyltransferase 8-like	-3.2573	0.0178578
Haus3	HAUS augmin-like complex, subunit 3	-1.06432	6.60735e-05
Mxd4	Max dimerization protein 4	-1.70042	2.62571e-15
Zfyve28	zinc finger, FYVE domain containing 28	-2.37397	3.90785e-16
Gm15513	predicted gene 15513	-3.63642	1.28652e-09
Grk4	G protein-coupled receptor kinase 4	-1.53594	0.0499098
Rgs12	regulator of G-protein signaling 12	-1.37674	6.26752e-06
Ablim2	actin-binding LIM protein 2	1.44181	0.00221159
Tada2b	transcriptional adaptor 2B	-1.47642	9.57562e-08
Tbc1d14	TBC1 domain family, member 14	-1.07182	0.00129945
Zfp518b	zinc finger protein 518B	-1.02939	0.000620104
Cpeb2	cytoplasmic polyadenylation element binding protein 2	-2.57794	0
Cd38	CD38 antigen	1.63758	0.0361504
Ncapg	non-SMC condensin I complex, subunit G	-0.978864	0.00221159
Rell1	RELT-like 1	-1.12316	0.00137313
Tlr1	toll-like receptor 1	1.3232	1.09909e-28
Tlr6	toll-like receptor 6	1.05992	4.34506e-11
N4bp2	NEDD4 binding protein 2	-1.43476	3.80259e-12
9130230L23Rik	RIKEN cDNA 9130230L23 gene	1.46616	0.00900025
Bend4	BEN domain containing 4	-1.96128	1.50189e-17
Shisa3	shisa homolog 3 (Xenopus laevis)	2.2743	0.0233806
Yipf7	Yip1 domain family, member 7	1.99284	0.0197879
Atp10d	ATPase, class V, type 10D	-1.37953	0.000129859
Nfxl1	nuclear transcription factor, X-box binding-like 1	2.07151	0
Nipal1	NIPA-like domain containing 1	2.25112	0.000582362
Txk	TXK tyrosine kinase	2.00938	0.000187885
Dcun1d4	DCN1, defective in cullin neddylation 1, domain containing 4 (S. cerevisiae)	-1.12843	0.00252762
Kdr	kinase insert domain protein receptor	1.76087	5.35948e-27
Ppat	phosphoribosyl pyrophosphate amidotransferase	-1.16149	4.43329e-08
Cxcl3	chemokine (C-X-C motif) ligand 3	6.27613	0
Cxcl1	chemokine (C-X-C motif) ligand 1	6.84488	0
Cxcl9	chemokine (C-X-C motif) ligand 9	9.45296	0
Art3	ADP-ribosyltransferase 3	9.13043	0
Stbd1	starch binding domain 1	-1.71214	0.000985193
Ccng2	cyclin G2	1.04367	7.8069e-14
Bmp2k	BMP2 inducible kinase	-1.29018	6.86603e-10
Hnrnpd	heterogeneous nuclear ribonucleoprotein D	-1.1032	0.000161128
Wdfy3	WD repeat and FYVE domain containing 3	-1.3065	7.88501e-10
BC005561	cDNA sequence BC005561	-1.13632	0.000122215
Gbp8	guanylate-binding protein 8	1.62991	2.80426e-06
Gbp9	guanylate-binding protein 9	3.12903	0
Gbp4	guanylate binding protein 4	6.85308	0
Zfp326	zinc finger protein 326	-1.09291	7.35859e-05
Cdc7	cell division cycle 7 (S. cerevisiae)	-1.94988	2.40254e-11
Ccdc18	coiled-coil domain containing 18	-1.01669	0.00331024
Mfsd7a	major facilitator superfamily domain containing 7A	1.67048	6.28387e-11
4930522L14Rik	RIKEN cDNA 4930522L14 gene	-1.04081	0.0396446
Gm15787	predicted gene 15787	1.57928	0.0231146
Golga3	golgi autoantigen, golgin subfamily a, 3	1.204	9.67965e-24
Ulk1	Unc-51 like kinase 1 (C. elegans)	-1.10985	0.0324071
Ttc28	tetratricopeptide repeat domain 28	-1.56529	0.0264023
Adrbk2	adrenergic receptor kinase, beta 2	1.17435	1.2016e-16
Ssh1	slingshot homolog 1 (Drosophila)	-1.49847	1.18137e-08
Ung	uracil DNA glycosylase	-2.37401	2.13636e-13
Mmab	methylmalonic aciduria (cobalamin deficiency) type B homolog (human)	-0.969425	0.00989915
Tchp	trichoplein, keratin filament binding	-1.26221	0.000694826
Git2	G protein-coupled receptor kinase-interactor 2	-1.0722	2.16617e-07
Oasl2	2'-5' oligoadenylate synthetase-like 2	2.66907	0
Gm13822	predicted gene 13822	4.47761	7.38222e-09
Gatc	glutamyl-tRNA(Gln) amidotransferase, subunit C homolog (bacterial)	-1.19028	0.000420833
Cit	citron	-1.24788	9.09336e-05
Prkab1	protein kinase, AMP-activated, beta 1 non-catalytic subunit	-1.1839	1.68897e-05
Fbxo21	F-box protein 21	-1.43295	9.58313e-10
Gm9754	predicted gene 9754	1.35714	0.0219923
Tpcn1	two pore channel 1	-1.71255	8.04038e-12
Oas2	2'-5' oligoadenylate synthetase 2	2.17233	4.487e-42
Oas3	2'-5' oligoadenylate synthetase 3	2.30311	0
Oas1c	2'-5' oligoadenylate synthetase 1C	1.6087	6.41646e-15
Oas1b	2'-5' oligoadenylate synthetase 1B	3.52466	8.61658e-32
Oas1g	2'-5' oligoadenylate synthetase 1G	2.66391	0
Oas1a	2'-5' oligoadenylate synthetase 1A	2.03716	0
Gm15800	predicted gene 15800	-1.06326	7.17085e-05
Trafd1	TRAF type zinc finger domain containing 1	2.89361	0
Naa25	N(alpha)-acetyltransferase 25, NatB auxiliary subunit	1.61941	0
Atxn2	ataxin 2	-1.27047	0.000456515
Sh2b3	SH2B adaptor protein 3	-1.25463	9.66654e-10
Hvcn1	hydrogen voltage-gated channel 1	1.25173	5.90826e-18
Rnf34	ring finger protein 34	2.08134	0
Kdm2b	lysine (K)-specific demethylase 2B	-2.01197	2.13889e-26
A930024E05Rik	RIKEN cDNA A930024E05 gene	-2.84432	0.0142485
AI480526	expressed sequence AI480526	-1.18039	0.0142823
Setd1b	SET domain containing 1B	-1.24212	0.0024726
Bcl7a	B cell CLL/lymphoma 7A	-2.66976	1.32192e-19
Mphosph9	M-phase phosphoprotein 9	-1.13334	0.00150924
Rilpl2	Rab interacting lysosomal protein-like 2	1.43302	2.75185e-19
Ccdc92	coiled-coil domain containing 92	-2.59758	0.00622417
Zfp664	zinc finger protein 664	-1.1301	5.66921e-06
Ncor2	nuclear receptor co-repressor 2	-1.83652	0.00306152
Tpst1	protein-tyrosine sulfotransferase 1	2.31821	0
Kctd7	potassium channel tetramerisation domain containing 7	-1.09137	0.00158744
Gatsl2	GATS protein-like 2	-1.33512	3.33869e-06
Gtf2i	general transcription factor II I	-1.20269	7.90342e-06
Gtf2ird1	general transcription factor II I repeat domain-containing 1	-1.45189	0.000279265
Limk1	LIM-domain containing, protein kinase	-0.991402	0.00289567
Tbl2	transducin (beta)-like 2	-1.85465	3.06593e-21
Baz1b	bromodomain adjacent to zinc finger domain, 1B	-1.09834	8.8577e-09
Pom121	nuclear pore membrane protein 121	-1.48741	8.09184e-06
Hip1	huntingtin interacting protein 1	-1.42339	3.08465e-15
Rasa4	RAS p21 protein activator 4	1.1932	4.91606e-22
Gm15701	predicted gene 15701	1.89634	0.00480264
A430110C17Rik	RIKEN cDNA A430110C17 gene	-1.82376	0.000129105
Gigyf1	GRB10 interacting GYF protein 1	-1.51152	3.93874e-06
Lrch4	leucine-rich repeats and calponin homology (CH) domain containing 4	-1.06403	8.59313e-06
Gm20605	predicted gene 20605	-1.10582	2.84762e-06
Sap25	sin3 associated polypeptide	-1.46158	0.000331622
Agfg2	ArfGAP with FG repeats 2	-1.87302	3.58038e-11
Tsc22d4	TSC22 domain family, member 4	-1.1529	7.51428e-05
Mepce	methylphosphate capping enzyme	-1.64755	1.24448e-08
Zfp113	zinc finger protein 113	-1.29097	0.00556515
Mcm7	minichromosome maintenance deficient 7 (S. cerevisiae)	-1.02589	1.52869e-06
Ap4m1	adaptor-related protein complex AP-4, mu 1	-1.51043	4.90323e-07
BC055004	cDNA sequence BC055004	-1.49017	0.000478821
6330418K02Rik	RIKEN cDNA 6330418K02 gene	-1.36721	0.0140614
Zfp157	zinc finger protein 157	-0.974521	0.00146809
A430033K04Rik	RIKEN cDNA A430033K04 gene	-1.50383	3.65484e-06
Fam20c	family with sequence similarity 20, member C	1.17483	9.47847e-19
6330403L08Rik	RIKEN cDNA 6330403L08 gene	-1.5697	0.000314239
Gpr146	G protein-coupled receptor 146	-2.43372	3.43517e-18
Mafk	v-maf musculoaponeurotic fibrosarcoma oncogene family, protein K (avian)	2.38386	0
Ftsj2	FtsJ homolog 2 (E. coli)	-1.54723	0.00474469
Snx8	sorting nexin 8	-1.0293	4.59962e-06
Chst12	carbohydrate sulfotransferase 12	-1.83546	1.51174e-06
Lfng	LFNG O-fucosylpeptide 3-beta-N-acetylglucosaminyltransferase	-1.49008	9.69494e-12
Ttyh3	tweety homolog 3 (Drosophila)	-1.74345	8.11482e-06
Iqce	IQ motif containing E	-1.49783	2.37909e-08
Baat1	BRCA1-associated ATM activator 1	-1.05807	0.0153621
Amz1	archaelysin family metallopeptidase 1	-1.23186	0.0010808
Foxk1	forkhead box K1	-1.34152	1.53793e-06
Tnrc18	trinucleotide repeat containing 18	-1.98765	5.05339e-11
Rbak	RB-associated KRAB repressor	-1.05497	0.0272048
Zfp12	zinc finger protein 12	-1.01585	0.004519
Zfp316	zinc finger protein 316	-1.86628	6.36285e-07
Pms2	postmeiotic segregation increased 2 (S. cerevisiae)	-1.43805	7.02874e-09
2900089D17Rik	RIKEN cDNA 2900089D17 gene	2.34226	0.00129945
Usp12	ubiquitin specific peptidase 12	1.15668	3.5476e-22
Lnx2	ligand of numb-protein X 2	-1.11574	0.000543794
Slc46a3	solute carrier family 46, member 3	-1.86663	6.41343e-08
Uspl1	ubiquitin specific peptidase like 1	-1.19111	4.16129e-08
Brca2	breast cancer 2	-1.59603	1.47122e-11
Pds5b	PDS5, regulator of cohesion maintenance, homolog B (S. cerevisiae)	-0.985818	4.83171e-05
Samd9l	sterile alpha motif domain containing 9-like	2.71945	0
Tfec	transcription factor EC	2.78522	0
Cav1	caveolin 1, caveolae protein	1.8111	2.03818e-17
Met	met proto-oncogene	2.01289	2.60557e-31
St7	suppression of tumorigenicity 7	1.1926	3.79194e-16
6530409C15Rik	RIKEN cDNA 6530409C15 gene	2.42993	0.0117105
Zfp800	zinc finger protein 800	1.91892	1.16034e-35
Lrrc4	leucine rich repeat containing 4	1.99656	0.000120837
Agbl3	ATP/GTP binding protein-like 3	-1.40524	0.0109644
Tmem140	transmembrane protein 140	2.11242	0
Creb3l2	cAMP responsive element binding protein 3-like 2	-1.07043	0.00145628
Trim24	tripartite motif-containing 24	-1.15828	2.66086e-07
Zc3hav1l	zinc finger CCCH-type, antiviral 1-like	-2.31268	0.00699843
Zc3hav1	zinc finger CCCH type, antiviral 1	1.54949	3.17204e-33
Klrg2	killer cell lectin-like receptor subfamily G, member 2	2.95825	0.0144156
Parp12	poly (ADP-ribose) polymerase family, member 12	2.76668	0
4930599N23Rik	RIKEN cDNA 4930599N23 gene	2.29796	4.01479e-15
Slc37a3	solute carrier family 37 (glycerol-3-phosphate transporter), member 3	-1.01366	0.00812009
Clec5a	C-type lectin domain family 5, member a	1.2339	5.83697e-17
Ephb6	Eph receptor B6	-1.75627	0.0249607
Clcn1	chloride channel 1	3.04718	0.000956204
Ezh2	enhancer of zeste homolog 2 (Drosophila)	-1.04079	4.20991e-05
Zfp398	zinc finger protein 398	-2.19075	8.391e-12
Zfp282	zinc finger protein 282	-1.4344	8.45215e-10
Zfp212	Zinc finger protein 212	-1.15398	0.00153579
Zfp467	zinc finger protein 467	-1.33636	0.0283867
Dfna5	deafness, autosomal dominant 5 (human)	-1.6886	1.03213e-12
Snx10	sorting nexin 10	1.65686	5.06372e-36
Hoxa1	homeobox A1	-2.17494	0.000447829
Nod1	nucleotide-binding oligomerization domain containing 1	4.40171	0
Ggct	gamma-glutamyl cyclotransferase	1.90494	3.88137e-23
Nt5c3	5'-nucleotidase, cytosolic III	4.02236	0
Ppm1k	protein phosphatase 1K (PP2C domain containing)	3.09857	0
Herc6	hect domain and RLD 6	3.28355	0
Tnip3	TNFAIP3 interacting protein 3	1.03127	6.05111e-11
E230016M11Rik	RIKEN cDNA E230016M11 gene	-1.69118	0.026268
Eif2ak3	eukaryotic translation initiation factor 2 alpha kinase 3	-1.54042	5.73054e-16
Rmnd5a	required for meiotic nuclear division 5 homolog A (S. cerevisiae)	-1.07486	8.30988e-07
St3gal5	ST3 beta-galactoside alpha-2,3-sialyltransferase 5	-1.01336	2.31983e-07
Sh2d6	SH2 domain containing 6	2.76677	7.08502e-09
Gm17034	predicted gene 17034	2.19289	0.012731
Tet3	tet methylcytosine dioxygenase 3	-1.50855	8.10199e-09
Rab11fip5	RAB11 family interacting protein 5 (class I)	-1.37199	1.21665e-11
Alms1	Alstrom syndrome 1 homolog (human)	-2.08667	3.27202e-21
Mxd1	MAX dimerization protein 1	3.38241	0
Mcm2	minichromosome maintenance deficient 2 mitotin (S. cerevisiae)	-1.27907	1.47086e-10
Iqsec1	IQ motif and Sec7 domain 1	-1.66009	2.6478e-07
Xpc	xeroderma pigmentosum, complementation group C	-1.24602	6.87727e-09
Nr2c2	nuclear receptor subfamily 2, group C, member 2	-1.27574	6.39671e-08
Kbtbd8	kelch repeat and BTB (POZ) domain containing 8	-1.13506	0.00519623
Gm20705	predicted gene 20705	-2.38771	0.0222978
Rybp	RING1 and YY1 binding protein	-1.28825	0.000177058
Srgap3	SLIT-ROBO Rho GTPase activating protein 3	-1.4459	6.64448e-08
Mtmr14	myotubularin related protein 14	2.25368	0
Irak2	interleukin-1 receptor-associated kinase 2	1.7001	0
D830050J10Rik	RIKEN cDNA D830050J10 gene	1.13409	0.00157015
Mbd4	methyl-CpG binding domain protein 4	-1.72471	2.91852e-10
Gm20404	predicted gene 20404	#DIV/0!	0.0389449
Anubl1	AN1, ubiquitin-like, homolog (Xenopus laevis)	-1.71977	5.81311e-08
Alox5	arachidonate 5-lipoxygenase	-1.04886	0.00577781
Zfp422	zinc finger protein 422	-1.02521	0.00235115
Zfp248	zinc finger protein 248	-1.58995	0.00289567
Ankrd26	ankyrin repeat domain 26	-1.12189	1.21088e-05
Wnk1	WNK lysine deficient protein kinase 1	-1.14974	2.17033e-10
Mical3	microtubule associated monoxygenase, calponin and LIM domain containing 3	-1.69996	3.39546e-06
Foxj2	forkhead box J2	-1.46824	3.87346e-09
Clec4d	C-type lectin domain family 4, member d	1.04949	6.36152e-23
Cd163	CD163 antigen	-1.69006	0.000175946
Spsb2	splA/ryanodine receptor domain and SOCS box containing 2	-1.0179	0.00274194
Acrbp	proacrosin binding protein	-2.52279	0.0423812
Lpar5	lysophosphatidic acid receptor 5	-2.04417	0.00586793
Iffo1	intermediate filament family orphan 1	-1.41074	2.92653e-06
Ncapd2	non-SMC condensin I complex, subunit D2	-0.99194	0.00227277
Tapbpl	TAP binding protein-like	1.52043	7.90769e-12
Parp11	poly (ADP-ribose) polymerase family, member 11	2.03937	1.5e-44
Foxm1	forkhead box M1	-1.17234	0.000188031
Klrb1a	killer cell lectin-like receptor subfamily B member 1A	-1.51343	0.0357498
Clec2d	C-type lectin domain family 2, member d	3.48395	0
Clec1a	C-type lectin domain family 1, member a	-2.29743	0.0264789
Olr1	oxidized low density lipoprotein (lectin-like) receptor 1	4.30704	0
Magohb	mago-nashi homolog B (Drosophila)	1.07378	9.57432e-14
Lrp6	low density lipoprotein receptor-related protein 6	-1.11661	1.56309e-09
Crebl2	cAMP responsive element binding protein-like 2	-1.15424	9.54547e-05
Cdkn1b	cyclin-dependent kinase inhibitor 1B	-1.69653	7.32622e-19
8430419L09Rik	RIKEN cDNA 8430419L09 gene	-1.5155	0.0001462
Atf7ip	activating transcription factor 7 interacting protein	-1.1491	0.00073495
Wbp11	WW domain binding protein 11	-0.995611	0.000177617
Ptpro	protein tyrosine phosphatase, receptor type, O	1.11737	3.21954e-20
Etnk1	ethanolamine kinase 1	1.91789	1.4e-45
Kras	v-Ki-ras2 Kirsten rat sarcoma viral oncogene homolog	-1.84645	1.7384e-16
2010013B24Rik	RIKEN cDNA 2010013B24 gene	-2.84745	0.0164839
Klhdc5	kelch domain containing 5	-2.11714	7.05721e-14
Caprin2	caprin family member 2	-1.55966	3.51394e-05
Dennd5b	DENN/MADD domain containing 5B	-1.71401	0.000458765
2810474O19Rik	RIKEN cDNA 2810474O19 gene	1.50483	1.15982e-28
Cacng8	calcium channel, voltage-dependent, gamma subunit 8	1.80422	9.38533e-05
Tarm1	T cell-interacting, activating receptor on myeloid cells 1	3.61473	2.3319e-27
Cnot3	CCR4-NOT transcription complex, subunit 3	-1.52016	2.78772e-06
Tmem150b	transmembrane protein 150B	-1.20371	0.0100757
Suv420h2	suppressor of variegation 4-20 homolog 2 (Drosophila)	-1.54375	1.26202e-08
Zfp524	zinc finger protein 524	-1.42105	0.023229
Zfp667	zinc finger protein 667	-1.4409	0.00146809
Zik1	zinc finger protein interacting with K protein 1	-2.52313	4.13326e-08
Zfp329	zinc finger protein 329	-1.35647	7.51613e-07
Zscan22	zinc finger and SCAN domain containing 22	-2.21301	7.91849e-06
Zfp324	zinc finger protein 324	-0.999851	0.0166343
Zfp446	zinc finger protein 446	-1.59252	0.00659423
Zbtb45	zinc finger and BTB domain containing 45	-1.15926	0.00249853
6330408A02Rik	RIKEN cDNA 6330408A02 gene	-1.30554	0.00103574
Lig1	ligase I, DNA, ATP-dependent	-1.15435	4.3659e-06
Sepw1	selenoprotein W, muscle 1	1.88732	5.15898e-11
Gltscr1	glioma tumor suppressor candidate region gene 1	-1.66413	0.00846098
C5ar1	complement component 5a receptor 1	-1.00698	4.0149e-06
Grlf1	glucocorticoid receptor DNA binding factor 1	-1.32216	1.46707e-09
Prkd2	protein kinase D2	-1.41575	0.00198493
Irf2bp1	interferon regulatory factor 2 binding protein 1	-1.22425	0.000251869
Dmwd	dystrophia myotonica-containing WD repeat motif	-2.45142	1.85312e-14
Vasp	vasodilator-stimulated phosphoprotein	1.36997	1.02367e-21
Rtn2	reticulon 2 (Z-band associated protein)	2.65092	0.00883813
Cd3eap	CD3E antigen, epsilon polypeptide associated protein	-1.46522	7.61589e-09
Ppp1r13l	protein phosphatase 1, regulatory (inhibitor) subunit 13 like	-3.32441	0.00314273
Clasrp	CLK4-associating serine/arginine rich protein	-0.992532	0.0139365
Pvrl2	poliovirus receptor-related 2	1.12288	4.56236e-08
Zfp111	zinc finger protein 111	-1.32568	2.66693e-10
Zfp109	zinc finger protein 109	-1.62925	0.0337972
Zfp93	zinc finger protein 93	-2.7405	0.0156656
Zfp61	zinc finger protein 61	-1.60567	4.97166e-06
Arhgef1	Rho guanine nucleotide exchange factor (GEF) 1	-1.03938	0.000993333
Atp1a3	ATPase, Na+/K+ transporting, alpha 3 polypeptide	-1.16342	0.0010595
Zfp574	zinc finger protein 574	-1.64134	0.000113892
Zfp526	zinc finger protein 526	-1.50462	0.0001579
9130221H12Rik	RIKEN cDNA 9130221H12 gene	-0.998411	0.0205802
Erf	Ets2 repressor factor	-2.39532	2.4136e-20
Cic	capicua homolog (Drosophila)	-1.37762	1.96602e-06
B3gnt8	UDP-GlcNAc:betaGal beta-1,3-N-acetylglucosaminyltransferase 8	-1.68726	1.88944e-05
BC024978	cDNA sequence BC024978	-1.27264	0.0467855
Sertad3	SERTA domain containing 3	1.13022	6.50742e-11
Sertad1	SERTA domain containing 1	1.1339	3.98892e-15
Zfp60	zinc finger protein 60	-1.66235	1.22095e-07
1700049G17Rik	RIKEN cDNA 1700049G17 gene	-1.37732	0.000834098
Zfp780b	zinc finger protein 780B	-1.28643	0.015892
Plekhg2	pleckstrin homology domain containing, family G (with RhoGef domain) member 2	-1.80186	0.000120405
Nfkbib	nuclear factor of kappa light polypeptide gene enhancer in B cells inhibitor, beta	1.7927	1.36571e-25
Spred3	sprouty-related, EVH1 domain containing 3	-1.37874	0.00801002
Kcnk6	potassium inwardly-rectifying channel, subfamily K, member 6	-1.15331	3.16797e-06
Spint2	serine protease inhibitor, Kunitz type 2	2.88009	0.00505529
Zfp790	zinc finger protein 790	-1.20177	3.55274e-06
Zfp420	zinc finger protein 420	-1.60277	0.0116029
Zfp27	zinc finger protein 27	-1.15845	0.000175946
Zfp74	zinc finger protein 74	-1.41892	3.33323e-07
Zfp568	zinc finger protein 568	-1.02316	6.99022e-05
Zfp82	zinc finger protein 82	-2.68916	9.78084e-06
Zfp566	zinc finger protein 566	-2.43386	0.0158725
Zfp146	zinc finger protein 146	-1.22454	2.08408e-08
Wdr62	WD repeat domain 62	-1.66982	6.38689e-08
Arhgap33	Rho GTPase activating protein 33	-4.30757	6.25197e-06
BC053749	cDNA sequence BC053749	-2.55109	0.0191709
Hspb6	heat shock protein, alpha-crystallin-related, B6	-1.49613	0.0452551
Wbp7	WW domain binding protein 7	-1.1957	0.000295451
Zbtb32	zinc finger and BTB domain containing 32	2.73342	7.10818e-05
Gm12764	predicted gene 12764	2.91229	1.38016e-12
Cebpa	CCAAT/enhancer binding protein (C/EBP), alpha	-1.77873	4.36902e-16
Ccne1	cyclin E1	-1.32795	7.13755e-11
1600014C10Rik	RIKEN cDNA 1600014C10 gene	1.6912	4.35784e-22
Zfp939	zinc finger protein 939	-1.17898	0.029324
AW146154	expressed sequence AW146154	-1.06011	0.00623143
Zfp788	zinc finger protein 788	-1.04922	0.00548983
Gm5595	predicted gene 5595	-1.46274	0.00105401
Zfp715	zinc finger protein 715	-1.06508	6.30008e-06
Cd33	CD33 antigen	-1.0984	0.0115383
2410002F23Rik	RIKEN cDNA 2410002F23 gene	-1.61584	8.9809e-13
Pold1	polymerase (DNA directed), delta 1, catalytic subunit	-1.12458	4.08153e-06
Zfp473	zinc finger protein 473	-2.55716	0.0131619
Nup62	nucleoporin 62	-1.06262	1.97537e-06
Scaf1	SR-related CTD-associated factor 1	-0.976966	0.00629103
Prr12	proline rich 12	-2.95977	7.50094e-10
Plekha4	pleckstrin homology domain containing, family A (phosphoinositide binding specific) member 4	3.28746	6.26099e-06
Dbp	D site albumin promoter binding protein	-1.7095	0.00157063
Saa3	serum amyloid A 3	7.09396	3.21094e-39
Tmem86a	transmembrane protein 86A	-1.40815	0.0007454
E2f8	E2F transcription factor 8	-2.47518	1.92195e-25
Nav2	neuron navigator 2	-1.4085	1.65269e-05
Fancf	Fanconi anemia, complementation group F	-1.94086	0.000743942
Atp10a	ATPase, class V, type 10A	1.42779	1.63511e-18
Klf13	Kruppel-like factor 13	-1.05557	5.16398e-06
Fan1	FANCD2/FANCI-associated nuclease 1	-1.25964	0.00184128
Chsy1	chondroitin sulfate synthase 1	-1.01792	2.01702e-05
Lrrk1	leucine-rich repeat kinase 1	-1.20571	1.53162e-07
Mef2a	myocyte enhancer factor 2A	-1.6562	2.43057e-25
Arrdc4	arrestin domain containing 4	1.29126	6.51693e-18
Slco3a1	solute carrier organic anion transporter family, member 3a1	2.47977	8.4e-41
Isg20	interferon-stimulated protein	5.66998	0
5730590G19Rik	RIKEN cDNA 5730590G19 gene	-2.00091	1.38993e-13
Kif7	kinesin family member 7	-1.38939	0.00183154
Man2a2	mannosidase 2, alpha 2	-1.1534	1.36138e-05
Blm	Bloom syndrome, RecQ helicase-like	-1.05037	0.000125677
Crtc3	CREB regulated transcription coactivator 3	-1.1117	0.0022732
Zfp592	zinc finger protein 592	-0.977325	0.000162458
Whamm	WAS protein homolog associated with actin, golgi membranes and microtubules	1.75845	1.70606e-28
Mex3b	mex3 homolog B (C. elegans)	-2.90842	4.90441e-15
Stard5	StAR-related lipid transfer (START) domain containing 5	1.15025	2.1322e-21
Il16	interleukin 16	-2.10856	3.87127e-11
Arnt2	aryl hydrocarbon receptor nuclear translocator 2	1.47761	0.0402851
Ctsc	cathepsin C	1.13447	3.39717e-25
Fzd4	frizzled homolog 4 (Drosophila)	-2.84443	0.00731792
Eed	embryonic ectoderm development	-1.09606	1.05435e-07
Crebzf	CREB/ATF bZIP transcription factor	-1.00579	5.1347e-06
Tmem126b	transmembrane protein 126B	-1.01356	0.000601542
Kctd21	potassium channel tetramerisation domain containing 21	-1.10667	0.0269847
Rsf1	remodeling and spacing factor 1	-1.39269	5.2116e-12
Myo7a	myosin VIIA	-1.22244	1.40597e-09
Tsku	tsukushi	-1.62808	0.0331869
2210018M11Rik	RIKEN cDNA 2210018M11 gene	-1.4222	1.75162e-08
Gdpd5	glycerophosphodiester phosphodiesterase domain containing 5	-1.06653	0.00214208
Arrb1	arrestin, beta 1	-1.12534	2.88603e-09
Rnf169	ring finger protein 169	-1.23036	3.55706e-09
Lipt2	lipoyl(octanoyl) transferase 2 (putative)	-1.78574	0.00279573
Kcne3	potassium voltage-gated channel, Isk-related subfamily, gene 3	-2.03393	0.0021504
Pgm2l1	phosphoglucomutase 2-like 1	-0.977972	7.13676e-05
C2cd3	C2 calcium-dependent domain containing 3	-0.987205	0.000671033
Fam168a	family with sequence similarity 168, member A	-1.1644	1.04031e-05
Relt	RELT tumor necrosis factor receptor	-2.98389	0.000208508
Il18bp	interleukin 18 binding protein	2.74996	5.89007e-30
Trpc2	transient receptor potential cation channel, subfamily C, member 2	-1.80528	6.72925e-12
Trim21	tripartite motif-containing 21	2.9803	0
Trim34a	tripartite motif-containing 34A	2.47246	0
Gm15135	predicted gene 15135	2.43142	3.67479e-09
Trim12a	tripartite motif-containing 12A	1.95938	0
Trim34b	tripartite motif-containing 34B	2.70503	1.2733e-05
Gm15133	predicted gene 15133	2.68631	1.0628e-08
Trim12c	tripartite motif-containing 12C	1.44254	1.89486e-28
Trim30b	tripartite motif-containing 30B	3.40304	0
Trim30c	tripartite motif-containing 30C	5.95163	1.42248e-36
Trim30a	tripartite motif-containing 30A	2.66032	0
Trim30d	tripartite motif-containing 30D	3.32653	0
Fam160a2	family with sequence similarity 160, member A2	-1.00043	0.00259929
Dchs1	dachsous 1 (Drosophila)	-1.83759	0.00183028
Gm4070	predicted gene 4070	3.43524	0
Gvin1	GTPase, very large interferon inducible 1	3.48063	0
Gm1966	predicted gene 1966	3.49197	3.23868e-37
Wee1	WEE 1 homolog 1 (S. pombe)	-2.36314	1.99495e-22
Mrvi1	MRV integration site 1	-3.00883	0.00439004
Mical2	microtubule associated monoxygenase, calponin and LIM domain containing 2	-1.45901	2.02004e-11
Micalcl	MICAL C-terminal like	-2.2195	0.0292089
Pde3b	phosphodiesterase 3B, cGMP-inhibited	-1.66579	8.59511e-18
Xylt1	xylosyltransferase 1	-1.03455	0.00124411
6330503K22Rik	RIKEN cDNA 6330503K22 gene	-1.3756	2.56408e-06
Eri2	exoribonuclease 2	-1.18843	0.000336383
2610020H08Rik	RIKEN cDNA 2610020H08 gene	-1.11512	0.000824885
Eef2k	eukaryotic elongation factor-2 kinase	-1.77521	2.91287e-08
Cdr2	cerebellar degeneration-related 2	-1.06369	0.000122426
Igsf6	immunoglobulin superfamily, member 6	2.03362	1.316e-42
Palb2	partner and localizer of BRCA2	-1.70737	1.37471e-09
Plk1	polo-like kinase 1 (Drosophila)	-1.10131	0.000326945
Tnrc6a	trinucleotide repeat containing 6a	-1.24831	9.86611e-13
Sbk1	SH3-binding kinase 1	-2.36705	2.42096e-10
Sh2b1	SH2B adaptor protein 1	-1.2567	0.000284235
Atxn2l	ataxin 2-like	-1.31215	9.69553e-07
Il27	interleukin 27	5.52997	0
Nupr1	nuclear protein 1	1.6693	8.55957e-24
Slx1b	SLX1 structure-specific endonuclease subunit homolog B (S. cerevisiae)	-1.49104	0.001514
Ypel3	yippee-like 3 (Drosophila)	-1.3519	1.98813e-07
Hirip3	HIRA interacting protein 3	-1.34936	3.10188e-08
Maz	MYC-associated zinc finger protein (purine-binding transcription factor)	-1.01204	0.000208263
Kif22	kinesin family member 22	-1.10237	0.000275772
AI467606	expressed sequence AI467606	-1.89767	2.51474e-10
Zfp553	zinc finger protein 553	-1.49705	1.81009e-06
Zfp768	zinc finger protein 768	-1.11868	0.0370232
9130019O22Rik	RIKEN cDNA 9130019O22 gene	-1.2297	0.00145065
E430018J23Rik	RIKEN cDNA E430018J23 gene	-1.72644	0.00777668
Srcap	Snf2-related CREBBP activator protein	-1.06971	0.000153665
Setd1a	SET domain containing 1A	-1.53594	1.37077e-07
Zfp668	zinc finger protein 668	-1.22918	0.0135116
Fus	fusion, derived from t(12;16) malignant liposarcoma (human)	-1.7234	9.26025e-12
B230325K18Rik	RIKEN cDNA B230325K18 gene	-2.49612	2.01179e-05
Bag3	BCL2-associated athanogene 3	-1.14948	0.000267957
Tacc2	transforming, acidic coiled-coil containing protein 2	-1.42195	0.00517028
2310057M21Rik	RIKEN cDNA 2310057M21 gene	-1.15531	0.0011061
Chst15	carbohydrate (N-acetylgalactosamine 4-sulfate 6-O) sulfotransferase 15	2.78664	1.11955e-05
Mapk1ip1	mitogen-activated protein kinase 1 interacting protein 1	-1.27694	0.00811348
Pwwp2b	PWWP domain containing 2B	-2.2944	1.63511e-18
Inpp5a	inositol polyphosphate-5-phosphatase A	-1.19475	0.00160674
Mtg1	mitochondrial GTPase 1 homolog (S. cerevisiae)	-1.05276	0.0455745
Ifitm3	interferon induced transmembrane protein 3	1.43504	5.95484e-23
Ifitm6	interferon induced transmembrane protein 6	1.15334	1.9912e-06
Ptdss2	phosphatidylserine synthase 2	-1.60018	0.000199929
Rassf7	Ras association (RalGDS/AF-6) domain family (N-terminal) member 7	-2.30057	0.000191136
Deaf1	deformed epidermal autoregulatory factor 1 (Drosophila)	-1.03305	0.0372902
Slc25a22	solute carrier family 25 (mitochondrial carrier, glutamate), member 22	1.85316	1.26064e-25
Lrdd	leucine-rich and death domain containing	-1.94977	2.10084e-09
Efcab4a	EF-hand calcium binding domain 4A	-1.53146	1.45558e-05
Tssc4	tumor-suppressing subchromosomal transferable fragment 4	-1.19675	0.000498333
Tnfrsf22	tumor necrosis factor receptor superfamily, member 22	-1.35949	0.0263204
Tnfrsf23	tumor necrosis factor receptor superfamily, member 23	-1.087	0.0102333
Mrgpre	MAS-related GPR, member E	-2.73198	0.00384412
Dhcr7	7-dehydrocholesterol reductase	-1.39422	0.000952954
Camsap3	calmodulin regulated spectrin-associated protein family, member 3	-1.50563	0.00188113
1810033B17Rik	RIKEN cDNA 1810033B17 gene	2.51611	1.98168e-05
Zfp958	zinc finger protein 958	-1.29342	1.61181e-05
Ing1	inhibitor of growth family, member 1	-1.43312	1.24716e-09
Ankrd10	ankyrin repeat domain 10	-1.3519	1.07484e-06
Arhgef7	Rho guanine nucleotide exchange factor (GEF7)	-0.9724	4.13019e-05
F10	coagulation factor X	2.50544	2.4613e-12
Rasa3	RAS p21 protein activator 3	-1.06972	9.76295e-06
Thsd1	thrombospondin, type I, domain 1	-1.74378	0.0101495
Plat	plasminogen activator, tissue	2.63075	0.00673963
Gm16933	predicted gene, 16933	1.30704	1.54681e-08
Bag4	BCL2-associated athanogene 4	-1.07894	2.20653e-05
Zfp703	zinc finger protein 703	-2.0739	0.00110223
Rab11fip1	RAB11 family interacting protein 1 (class I)	1.63115	1.148e-42
Purg	purine-rich element binding protein G	-2.04498	0.0106992
Rbpms	RNA binding protein gene with multiple splicing	1.85261	0.0315054
Ppp1r3b	protein phosphatase 1, regulatory (inhibitor) subunit 3B	-1.46981	1.25622e-06
Cldn23	claudin 23	1.91177	0.0283238
Lonrf1	LON peptidase N-terminal domain and ring finger 1	-1.92102	1.65011e-05
Slc7a2	solute carrier family 7 (cationic amino acid transporter, y+ system), member 2	2.03964	0
Pdgfrl	platelet-derived growth factor receptor-like	2.06342	0.00533548
Tlr3	toll-like receptor 3	2.94684	0
Acsl1	acyl-CoA synthetase long-chain family member 1	2.08292	0
Ccdc111	coiled-coil domain containing 111	-1.03587	0.000105071
Ing2	inhibitor of growth family, member 2	-1.46445	1.27871e-08
Cdkn2aip	CDKN2A interacting protein	-1.41103	9.11031e-08
Wwc2	WW, C2 and coiled-coil domain containing 2	-1.32204	1.37179e-05
Dctd	dCMP deaminase	-1.17117	0.00215358
Vegfc	vascular endothelial growth factor C	1.92031	1.05659e-09
Hpgd	hydroxyprostaglandin dehydrogenase 15 (NAD)	-1.29486	5.9983e-10
Sap30	sin3 associated polypeptide	2.48641	0
Palld	palladin, cytoskeletal associated protein	-1.86348	0.00133783
Ddx60	DEAD (Asp-Glu-Ala-Asp) box polypeptide 60	4.34248	0
1810029B16Rik	RIKEN cDNA 1810029B16 gene	1.22586	3.66185e-18
Zfp930	zinc finger protein 930	-1.13426	0.00548098
Zfp866	zinc finger protein 866	-1.13513	1.58101e-05
Nr2c2ap	nuclear receptor 2C2-associated protein	-1.72151	7.46887e-05
Crtc1	CREB regulated transcription coactivator 1	-2.0113	1.79581e-05
Ell	elongation factor RNA polymerase II	-1.37262	0.000283053
Gdf15	growth differentiation factor 15	1.62555	0.0177469
Rab3a	RAB3A, member RAS oncogene family	-2.99997	1.88473e-05
Mast3	microtubule associated serine/threonine kinase 3	-2.22753	1.08035e-14
Arrdc2	arrestin domain containing 2	-1.14175	0.0220913
Mtap1s	microtubule-associated protein 1S	-1.20473	0.000966218
Ankle1	ankyrin repeat and LEM domain containing 1	-2.48934	4.79274e-16
Bst2	bone marrow stromal cell antigen 2	1.61823	3.62785e-28
Zfp882	zinc finger protein 882	-3.03769	9.98456e-07
Zfp961	zinc finger protein 961	-1.52752	1.58101e-05
Klf2	Kruppel-like factor 2 (lung)	-2.12513	3.70128e-13
Cherp	calcium homeostasis endoplasmic reticulum protein	-1.39367	0.000181838
Med26	mediator complex subunit 26	-1.18728	0.0027179
Rasd2	RASD family, member 2	3.05775	0.00138224
Gab1	growth factor receptor bound protein 2-associated protein 1	-1.30241	0.018918
Il15	interleukin 15	3.76459	0
Gm10644	predicted gene 10644	-2.85693	0.00883377
Samd1	sterile alpha motif domain containing 1	-1.29467	8.03336e-09
Rfx1	regulatory factor X, 1 (influences HLA class II expression)	-1.22381	0.00987932
Cacna1a	calcium channel, voltage-dependent, P/Q type, alpha 1A subunit	-0.999743	0.00044862
Ier2	immediate early response 2	-2.48299	2.76818e-19
Orc6	origin recognition complex, subunit 6	-1.06558	2.39369e-06
Dnaja2	DnaJ (Hsp40) homolog, subfamily A, member 2	1.19105	3.35058e-26
N4bp1	NEDD4 binding protein 1	1.77875	0
Snx20	sorting nexin 20	1.50964	4.82223e-31
Chd9	chromodomain helicase DNA binding protein 9	-1.05723	2.8239e-08
Nlrc5	NLR family, CARD domain containing 5	3.34014	0
Ccl22	chemokine (C-C motif) ligand 22	3.58613	4.89865e-12
Kifc3	kinesin family member C3	-1.58292	1.16707e-10
AA960436	expressed sequence AA960436	2.68985	0
Gins3	GINS complex subunit 3 (Psf3 homolog)	-1.19267	5.1148e-06
Cmtm4	CKLF-like MARVEL transmembrane domain containing 4	-1.22661	2.75772e-05
Fbxl8	F-box and leucine-rich repeat protein 8	-1.5683	0.0110896
Fhod1	formin homology 2 domain containing 1	-1.69241	1.21682e-10
Slc9a5	solute carrier family 9 (sodium/hydrogen exchanger), member 5	-1.55984	2.39905e-05
Fam65a	family with sequence similarity 65, member A	-1.98459	0.000105776
Ctcf	CCCTC-binding factor	-1.07261	3.66904e-06
E130303B06Rik	RIKEN cDNA E130303B06 gene	-1.08103	0.0236401
Psmb10	proteasome (prosome, macropain) subunit, beta type 10	2.37644	0
Nfatc3	nuclear factor of activated T cells, cytoplasmic, calcineurin dependent 3	-1.16999	2.34662e-07
Smpd3	sphingomyelin phosphodiesterase 3, neutral	-1.92097	0.00117852
Terf2	telomeric repeat binding factor 2	-1.25179	4.59392e-06
Nob1	NIN1/RPN12 binding protein 1 homolog (S. cerevisiae)	-1.20865	0.00025921
Zfhx3	zinc finger homeobox 3	-1.92393	1.25805e-08
Ftsjd1	FtsJ methyltransferase domain containing 1	-1.06391	0.000329637
Ddx19a	DEAD (Asp-Glu-Ala-Asp) box polypeptide 19a	-1.01234	0.00680327
Mlkl	mixed lineage kinase domain-like	2.10295	0
Zfp1	zinc finger protein 1	-1.38307	0.000509005
Nudt7	nudix (nucleoside diphosphate linked moiety X)-type motif 7	-1.01438	0.009054
Atmin	ATM interactor	-1.43912	9.64859e-11
Gan	giant axonal neuropathy	-1.54576	1.6711e-07
4933407C03Rik	RIKEN cDNA 4933407C03 gene	-1.02107	0.000649461
Osgin1	oxidative stress induced growth inhibitor 1	-1.4328	0.00804075
Klhl36	kelch-like 36 (Drosophila)	-1.13649	0.00687582
6430548M08Rik	RIKEN cDNA 6430548M08 gene	-2.37067	5.84434e-40
Gse1	genetic suppressor element 1	-1.45569	4.33243e-05
Fbxo31	F-box protein 31	-0.974609	0.0114488
Zcchc14	zinc finger, CCHC domain containing 14	-2.02847	4.8167e-08
Banp	BTG3 associated nuclear protein	-1.1293	3.2691e-06
Zfpm1	zinc finger protein, multitype 1	-1.58649	0.000606569
Cdt1	chromatin licensing and DNA replication factor 1	-1.16386	9.50309e-06
Ankrd11	ankyrin repeat domain 11	-1.04583	2.07124e-08
1300018I17Rik	RIKEN cDNA 1300018I17 gene	-1.09551	0.00294098
2810455O05Rik	RIKEN cDNA 2810455O05 gene	-3.64734	4.73094e-07
1700054N08Rik	RIKEN cDNA 1700054N08 gene	-2.69559	1.37644e-27
2310022B05Rik	RIKEN cDNA 2310022B05 gene	-1.28585	0.0237423
Exoc8	exocyst complex component 8	-1.25074	8.42151e-10
Egln1	EGL nine homolog 1 (C. elegans)	-1.04693	0.000114466
Sipa1l2	signal-induced proliferation-associated 1 like 2	-1.98191	2.67286e-25
Gm17296	predicted gene, 17296	-1.25863	0.00357752
Irf2bp2	interferon regulatory factor 2 binding protein 2	-1.25165	1.51819e-13
AC121866.1	No description	2.51549	7.72611e-06
AC239880.1	No description	1.02139	0.0338927
Kbtbd3	kelch repeat and BTB (POZ) domain containing 3	-1.10848	0.0256002
Casp1	caspase 1	1.84975	0
Casp12	caspase 12	3.03258	0.00166542
Mmp13	matrix metallopeptidase 13	2.54334	0
Birc2	baculoviral IAP repeat-containing 2	1.13717	2.93139e-16
Ccdc82	coiled-coil domain containing 82	-1.01947	0.000225146
Phxr4	per-hexamer repeat gene 4	1.99063	0.0108382
Cep57	centrosomal protein 57	-1.10999	3.46922e-06
Piwil4	piwi-like homolog 4 (Drosophila)	4.05585	3.94909e-08
5830418K08Rik	RIKEN cDNA 5830418K08 gene	-1.16846	5.33926e-08
Zfp558	zinc finger protein 558	1.24026	0.0184109
Zfp426	zinc finger protein 426	-1.05551	0.00010273
Zfp266	zinc finger protein 266	-1.21179	4.86535e-07
Zfp846	zinc finger protein 846	-1.62559	3.20533e-05
A230050P20Rik	RIKEN cDNA A230050P20 gene	1.07632	3.8393e-09
Ppan	peter pan homolog (Drosophila)	-1.02023	0.00266627
Dnmt1	DNA methyltransferase (cytosine-5) 1	-0.994473	5.5701e-06
Pde4a	phosphodiesterase 4A, cAMP specific	-0.986055	0.0285568
Kank2	KN motif and ankyrin repeat domains 2	-1.62752	4.72904e-08
Zfp809	zinc finger protein 809	-1.57513	4.13453e-05
Zfp810	zinc finger protein 810	-1.36183	2.08273e-06
Anln	anillin, actin binding protein	-1.14148	0.000282318
Ncapd3	non-SMC condensin II complex, subunit D3	-1.10287	2.26973e-05
Zbtb44	zinc finger and BTB domain containing 44	-1.03125	6.43061e-07
Prdm10	PR domain containing 10	-1.52145	2.41674e-05
Arhgap32	Rho GTPase activating protein 32	-1.53871	0.0360669
Fli1	Friend leukemia integration 1	-1.45111	6.47716e-19
Ets1	E26 avian leukemia oncogene 1, 5' domain	-2.17635	2.12325e-25
Pus3	pseudouridine synthase 3	-0.979781	0.00302533
Hyls1	hydrolethalus syndrome 1	-2.10597	1.91299e-13
Chek1	checkpoint kinase 1	-1.382	3.61739e-07
Ccdc15	coiled-coil domain containing 15	-1.45588	3.35174e-05
Tbrg1	transforming growth factor beta regulated gene 1	1.09949	1.11292e-21
Oaf	OAF homolog (Drosophila)	2.08898	3.10398e-06
Pvrl1	poliovirus receptor-related 1	-2.74557	3.33156e-06
Rnf26	ring finger protein 26	-0.989642	0.0197665
Usp2	ubiquitin specific peptidase 2	-1.40382	0.000159587
Nlrx1	NLR family member X1	-0.989899	0.00274275
C2cd2l	C2 calcium-dependent domain containing 2-like	-1.19485	0.00122373
Bcl9l	B cell CLL/lymphoma 9-like	-1.97249	0.00109603
Phldb1	pleckstrin homology-like domain, family B, member 1	1.43461	6.65987e-24
Mll1	myeloid/lymphoid or mixed-lineage leukemia 1	-1.35025	3.21132e-07
Il10ra	interleukin 10 receptor, alpha	1.16107	1.5813e-21
Zbtb16	zinc finger and BTB domain containing 16	-4.82087	8.67053e-22
Usp28	ubiquitin specific peptidase 28	-1.62966	4.53619e-07
Bco2	beta-carotene oxygenase 2	1.86806	7.85785e-14
Il18	interleukin 18	2.27409	4.71115e-36
Sik2	salt inducible kinase 2	-1.26519	2.34234e-05
Layn	layilin	1.32249	5.1024e-09
Npat	nuclear protein in the AT region	-1.5371	1.51128e-08
Tnfaip8l3	tumor necrosis factor, alpha-induced protein 8-like 3	5.02485	5.85577e-19
Agphd1	aminoglycoside phosphotransferase domain containing 1	-2.67171	0.0363954
Nrg4	neuregulin 4	3.41155	0.00267808
C230081A13Rik	RIKEN cDNA C230081A13 gene	-1.55933	8.57263e-19
Snx33	sorting nexin 33	-1.50316	2.30578e-07
Sin3a	transcriptional regulator, SIN3A (yeast)	-1.60655	2.92607e-17
1700017B05Rik	RIKEN cDNA 1700017B05 gene	-1.91382	1.20358e-10
Ppcdc	phosphopantothenoylcysteine decarboxylase	-1.08674	0.000157116
2310046O06Rik	RIKEN cDNA 2310046O06 gene	-1.4693	1.16242e-11
Ulk3	unc-51-like kinase 3 (C. elegans)	-1.38898	0.0111697
Pml	promyelocytic leukemia	1.77933	4.04898e-26
Stoml1	stomatin-like 1	1.2842	3.16182e-12
Kif23	kinesin family member 23	-1.03794	7.37974e-05
Smad3	MAD homolog 3 (Drosophila)	-1.57199	1.02746e-08
Tipin	timeless interacting protein	-0.998322	1.02715e-06
Dennd4a	DENN/MADD domain containing 4A	-1.00011	3.77737e-05
Pif1	PIF1 5'-to-3' DNA helicase homolog (S. cerevisiae)	-1.16892	0.00359369
Zfp609	zinc finger protein 609	-1.86745	1.76253e-05
Snx22	sorting nexin 22	1.12059	0.000173439
Aph1b	anterior pharynx defective 1b homolog (C. elegans)	-1.02285	0.000506995
Vps13c	vacuolar protein sorting 13C (yeast)	-1.02553	5.76367e-06
Rora	RAR-related orphan receptor alpha	-1.11072	1.77002e-05
Adam10	a disintegrin and metallopeptidase domain 10	-1.20015	6.23742e-07
Lipc	lipase, hepatic	-3.17509	0.0069782
Zfp280d	zinc finger protein 280D	-1.07658	1.8773e-06
Tex9	testis expressed gene 9	-1.74377	5.42306e-06
Rfx7	regulatory factor X, 7	-1.27107	1.21121e-06
Gm20510	predicted gene 20510	-1.03329	0.000399172
Ccpg1	cell cycle progression 1	-1.02285	0.000468195
Pigb	phosphatidylinositol glycan anchor biosynthesis, class B	-1.11537	0.0404574
BC031353	cDNA sequence BC031353	-2.17852	4.96314e-17
Ick	intestinal cell kinase	-1.07961	0.00823066
Ttk	Ttk protein kinase	-1.16714	7.87609e-05
Fam46a	family with sequence similarity 46, member A	1.76705	2.8e-45
Tpbg	trophoblast glycoprotein	5.68083	3.37998e-15
Bcl2a1b	B cell leukemia/lymphoma 2 related protein A1b	2.80295	0
Mthfs	5, 10-methenyltetrahydrofolate synthetase	2.47056	0
1700065D16Rik	RIKEN cDNA 1700065D16 gene	2.05695	0.00238556
Tfdp2	transcription factor Dp 2	-1.13159	5.04963e-05
Rasa2	RAS p21 protein activator 2	-1.1097	3.12662e-07
Zbtb38	zinc finger and BTB domain containing 38	-1.20864	7.25697e-08
Slc25a36	solute carrier family 25, member 36	-1.02682	2.26606e-05
Rab6b	RAB6B, member RAS oncogene family	-1.6059	0.00131218
Nphp3	nephronophthisis 3 (adolescent)	-1.11474	0.0102394
Parp3	poly (ADP-ribose) polymerase family, member 3	1.23333	4.64588e-23
Rbm15b	RNA binding motif protein 15B	-1.06569	6.55024e-05
Cish	cytokine inducible SH2-containing protein	3.0566	0.000929936
Uba7	ubiquitin-like modifier activating enzyme 7	2.42262	0
Gm20661	predicted gene 20661	2.20079	4.03724e-16
Cdhr4	cadherin-related family member 4	2.42401	1.01452e-10
Bsn	bassoon	-2.20252	3.08598e-06
Dag1	dystroglycan 1	-1.02297	4.85713e-05
Prkar2a	protein kinase, cAMP dependent regulatory, type II alpha	-1.12277	3.10188e-07
Nckipsd	NCK interacting protein with SH3 domain	-1.04511	0.0120813
Trex1	three prime repair exonuclease 1	3.18422	0
Atrip	ATR interacting protein	2.42815	0
Cdc25a	cell division cycle 25 homolog A (S. pombe)	-1.81747	2.99131e-20
Smarcc1	SWI/SNF related, matrix associated, actin dependent regulator of chromatin, subfamily c, member 1	-1.13995	2.58681e-06
Nbeal2	neurobeachin-like 2	-2.12917	6.7016e-17
Epm2aip1	EPM2A (laforin) interacting protein 1	-1.53249	2.64455e-09
Azi2	5-azacytidine induced gene 2	1.61322	1.5026e-34
Ctdspl	CTD (carboxy-terminal domain, RNA polymerase II, polypeptide A) small phosphatase-like	-1.59897	1.0263e-05
Myd88	myeloid differentiation primary response gene 88	1.69839	0
Exog	endo/exonuclease (5'-3'), endonuclease G-like	-1.3123	0.00421879
Gorasp1	golgi reassembly stacking protein 1	-1.47828	0.000171612
Vipr1	vasoactive intestinal peptide receptor 1	-2.14597	0.0281286
Sec22c	SEC22 vesicle trafficking protein homolog C (S. cerevisiae)	-1.28139	0.00428844
Zfp167	zinc finger protein 167	-1.41706	0.026397
Lztfl1	leucine zipper transcription factor-like 1	1.46385	1.32584e-29
Xcr1	chemokine (C motif) receptor 1	3.20495	1.47218e-07
Ccr1	chemokine (C-C motif) receptor 1	-1.24171	9.88757e-07
Akap12	A kinase (PRKA) anchor protein (gravin) 12	1.31493	0.0473671
Zbtb2	zinc finger and BTB domain containing 2	-0.993509	0.00104217
RP24-538B17.1	No description	-1.02385	0.0374352
Fbxo5	F-box protein 5	-1.69555	2.82922e-16
Katna1	katanin p60 (ATPase-containing) subunit A1	1.13826	4.54422e-21
Gm20470	predicted gene 20470	3.12006	0.0121468
Zc3h12d	zinc finger CCCH type containing 12D	-1.02699	4.1412e-06
Cited2	Cbp/p300-interacting transactivator, with Glu/Asp-rich carboxy-terminal domain, 2	1.44351	3.82336e-26
Txlnb	taxilin beta	1.53812	3.93446e-15
Pde7b	phosphodiesterase 7B	1.85437	4.67137e-27
Sgk1	serum/glucocorticoid regulated kinase 1	1.12682	2.10431e-22
Vnn3	vanin 3	1.87829	0.0010419
Arhgap18	Rho GTPase activating protein 18	-0.972436	8.2581e-06
Ncoa7	nuclear receptor coactivator 7	1.96011	0
Zufsp	zinc finger with UFM1-specific peptidase domain	2.98606	0
Fam26f	family with sequence similarity 26, member F	6.16498	0
Tspyl4	TSPY-like 4	-1.78814	0.000581478
Rev3l	REV3-like, catalytic subunit of DNA polymerase zeta RAD54 like (S. cerevisiae)	-1.43945	1.51034e-08
Cdk19	cyclin-dependent kinase 19	-0.986244	7.83951e-05
Mical1	microtubule associated monoxygenase, calponin and LIM domain containing 1	-1.20195	1.09902e-08
Foxo3	forkhead box O3	-1.84616	2.49652e-18
Bend3	BEN domain containing 3	-1.47487	5.51548e-05
Lilrb4	leukocyte immunoglobulin-like receptor, subfamily B, member 4	1.19014	2.77498e-26
Chst3	carbohydrate (chondroitin 6/keratan) sulfotransferase 3	-1.63392	7.9176e-13
Eif4ebp2	eukaryotic translation initiation factor 4E binding protein 2	-2.13095	7.88764e-05
Ppa1	pyrophosphatase (inorganic) 1	1.18585	1.72088e-22
Gm5424	predicted gene 5424	2.57411	0.00554005
Dna2	DNA replication helicase 2 homolog (yeast)	-2.06413	4.28111e-23
Zfp365	zinc finger protein 365	1.44013	0.0244236
Rtkn2	rhotekin 2	-2.89293	0.00125604
Arid5b	AT rich interactive domain 5B (MRF1-like)	1.46035	1.60599e-18
Tmem26	transmembrane protein 26	1.89593	9.41789e-14
Rhobtb1	Rho-related BTB domain containing 1	-1.41182	0.0021965
Gstt1	glutathione S-transferase, theta 1	2.20871	0.000937791
Zfp280b	zinc finger protein 280B	-1.52779	1.74594e-07
Dnmt3l	DNA (cytosine-5-)-methyltransferase 3-like	1.34849	0.0100082
Icosl	icos ligand	1.09609	4.07847e-18
Pdxk	pyridoxal (pyridoxine, vitamin B6) kinase	-1.03451	3.52251e-07
2610008E11Rik	RIKEN cDNA 2610008E11 gene	-1.85151	3.68062e-08
Gzmm	granzyme M (lymphocyte met-ase 1)	-2.29844	0.0110896
9130017N09Rik	RIKEN cDNA 9130017N09 gene	4.524	8.28959e-21
Arid3a	AT rich interactive domain 3A (BRIGHT-like)	-1.97228	1.19598e-15
Hmha1	histocompatibility (minor) HA-1	-1.28935	8.7682e-12
Mum1	melanoma associated antigen (mutated) 1	-1.37849	3.33652e-11
Mex3d	mex3 homolog D (C. elegans)	-1.61115	1.45159e-05
Klf16	Kruppel-like factor 16	-1.86652	5.94089e-07
Mob3a	MOB kinase activator 3A	-1.04424	3.48e-05
Zbtb7a	zinc finger and BTB domain containing 7a	-1.23998	1.30692e-05
Tjp3	tight junction protein 3	-1.10797	0.0289299
Nfic	nuclear factor I/C	-1.87441	6.56262e-08
Gna15	guanine nucleotide binding protein, alpha 15	1.16706	9.30229e-19
Gna11	guanine nucleotide binding protein, alpha 11	-1.49176	1.51481e-06
Tle2	transducin-like enhancer of split 2, homolog of Drosophila E(spl)	-2.02577	0.00798191
Zfp873	zinc finger protein 873	-1.72045	0.000396768
D10Wsu102e	DNA segment, Chr 10, Wayne State University 102, expressed	-1.36117	3.64978e-12
Appl2	adaptor protein, phosphotyrosine interaction, PH domain and leucine zipper containing 2	-1.43817	8.59133e-10
Nuak1	NUAK family, SNF1-like kinase, 1	-2.47587	6.95091e-15
AI597468	expressed sequence AI597468	-1.12182	6.2949e-05
Slc17a8	solute carrier family 17 (sodium-dependent inorganic phosphate cotransporter), member 8	2.15856	0.0252095
Socs2	suppressor of cytokine signaling 2	2.36279	0.00275035
Poc1b	POC1 centriolar protein homolog B (Chlamydomonas)	-1.23284	0.0042934
E2f7	E2F transcription factor 7	-2.25072	2.7176e-20
Zfc3h1	zinc finger, C3H1-type containing	-1.02847	8.31522e-07
Cpm	carboxypeptidase M	2.77574	0.00640844
Mdm2	transformed mouse 3T3 cell double minute 2	1.09371	1.51841e-26
Mdm1	transformed mouse 3T3 cell double minute 1	-1.03326	0.000225937
Helb	helicase (DNA) B	-1.63784	2.57681e-15
Tbc1d30	TBC1 domain family, member 30	-2.09236	0.000303416
Rassf3	Ras association (RalGDS/AF-6) domain family member 3	-2.20034	1.36262e-21
Lrig3	leucine-rich repeats and immunoglobulin-like domains 3	-3.09628	0.00139922
Ctdsp2	CTD (carboxy-terminal domain, RNA polymerase II, polypeptide A) small phosphatase 2	-1.72413	1.32817e-13
Agap2	ArfGAP with GTPase domain, ankyrin repeat and PH domain 2	-0.996158	0.0231876
Kif5a	kinesin family member 5A	-1.6438	0.00509396
Mbd6	methyl-CpG binding domain protein 6	-1.36534	0.00221515
R3hdm2	R3H domain containing 2	-1.05079	0.000458184
Lrp1	low density lipoprotein receptor-related protein 1	-1.37985	1.81702e-07
Nab2	Ngfi-A binding protein 2	-1.49734	2.94254e-12
Gm16230	predicted gene 16230	2.13026	0.0138576
Stat2	signal transducer and activator of transcription 2	2.83931	0
Ankrd52	ankyrin repeat domain 52	-1.22586	4.36184e-06
Suox	sulfite oxidase	-1.03282	0.0267071
Cdk2	cyclin-dependent kinase 2	-1.08994	6.90533e-07
Patz1	POZ (BTB) and AT hook containing zinc finger 1	-1.85317	2.6859e-15
Smtn	smoothelin	-2.27039	6.17058e-08
Lif	leukemia inhibitory factor	2.70428	0.00977313
Ccdc117	coiled-coil domain containing 117	-1.26067	1.33832e-08
Zmiz2	zinc finger, MIZ-type containing 2	-1.06212	0.0155978
Upp1	uridine phosphorylase 1	4.40311	8.91799e-26
Fignl1	fidgetin-like 1	-1.1417	1.09514e-05
2810442I21Rik	RIKEN cDNA 2810442I21 gene	-1.10807	0.0197893
Fbxo48	F-box protein 48	-2.15381	6.33541e-11
Plek	pleckstrin	2.12185	0
Cnrip1	cannabinoid receptor interacting protein 1	-1.10496	0.0113737
Etaa1	Ewing's tumor-associated antigen 1	-2.28939	5.42497e-28
Meis1	Meis homeobox 1	-1.57171	2.34139e-05
Spred2	sprouty-related, EVH1 domain containing 2	-2.36991	1.2752e-15
Cep68	centrosomal protein 68	-1.22003	1.33635e-08
Aftph	aftiphilin	1.21158	2.48083e-28
Peli1	pellino 1	2.137	0
B3gnt2	UDP-GlcNAc:betaGal beta-1,3-N-acetylglucosaminyltransferase 2	1.09275	5.15337e-17
Fam161a	family with sequence similarity 161, member A	-1.9645	4.06302e-06
Gm20645	predicted gene 20645	2.06229	4.38049e-09
Rel	reticuloendotheliosis oncogene	1.43652	3.06701e-27
Pnpt1	polyribonucleotide nucleotidyltransferase 1	1.73552	3.92565e-40
Stk10	serine/threonine kinase 10	-1.04441	1.00449e-08
Lcp2	lymphocyte cytosolic protein 2	1.03093	3.40411e-22
Pttg1	pituitary tumor-transforming gene 1	2.02904	6.424e-42
Pwwp2a	PWWP domain containing 2A	-1.52029	2.30232e-09
Il12b	interleukin 12b	7.40173	1.13757e-32
Lsm11	U7 snRNP-specific Sm-like protein LSM11	-1.09836	0.00416119
Timd4	T cell immunoglobulin and mucin domain containing 4	2.69213	0.00659696
Irgm1	immunity-related GTPase family M member 1	4.20653	0
Gm5431	predicted gene 5431	3.57612	0
Gm12185	predicted gene 12185	4.06477	8.4517e-41
Psme2b-ps	protease (prosome, macropain) 28 subunit beta B, pseudogene	2.18672	5.92009e-23
9930111J21Rik1	RIKEN cDNA 9930111J21 gene 1	2.37603	0
Olfr56	olfactory receptor 56	5.66348	0
Tgtp1	T cell specific GTPase 1	5.26321	1.25246e-28
9930111J21Rik2	RIKEN cDNA 9930111J21 gene 2	2.00908	1.65247e-33
Tgtp2	T cell specific GTPase 2	6.05817	0
Ifi47	interferon gamma inducible protein 47	4.95942	0
Flt4	FMS-like tyrosine kinase 4	2.44828	0.0141293
3010026O09Rik	RIKEN cDNA 3010026O09 gene	-1.40656	0.0199047
Maml1	mastermind like 1 (Drosophila)	-1.16084	0.00453483
Rmnd5b	required for meiotic nuclear division 5 homolog B (S. cerevisiae)	-1.12659	0.00125279
N4bp3	NEDD4 binding protein 3	-1.82487	0.000584442
Phf15	PHD finger protein 15	-1.4853	7.72401e-10
Gm12207	predicted gene 12207	-2.9256	0.0177872
Irf1	interferon regulatory factor 1	4.25748	0
Gm17334	predicted gene, 17334	4.94938	2.64306e-17
Gm12216	predicted gene 12216	2.33145	0.0110026
Ccdc69	coiled-coil domain containing 69	-2.14518	3.46354e-09
Slc36a1	solute carrier family 36 (proton/amino acid symporter), member 1	-1.54118	6.22297e-09
Igtp	interferon gamma induced GTPase	4.51949	0
Irgm2	immunity-related GTPase family M member 2	3.85104	0
Gm12258	predicted gene 12258	-1.65017	0.0428099
Hist3h2a	histone cluster 3, H2a	1.45553	4.91912e-30
Trim17	tripartite motif-containing 17	1.51663	6.4873e-30
2610507I01Rik	RIKEN cDNA 2610507I01 gene	-2.01295	0.000123036
2310033P09Rik	RIKEN cDNA 2310033P09 gene	-1.63733	1.3944e-05
4933439C10Rik	RIKEN cDNA 4933439C10 gene	-1.49726	0.00036253
Nlrp3	NLR family, pyrin domain containing 3	1.69186	0
Rai1	retinoic acid induced 1	-1.64014	2.91605e-06
Gm16515	predicted gene, Gm16515	-1.30326	0.00249853
Mapk7	mitogen-activated protein kinase 7	-1.72239	1.20235e-06
Epn2	epsin 2	-2.2392	0.00297363
Grap	GRB2-related adaptor protein	1.0952	8.71902e-06
A530017D24Rik	RIKEN cDNA A530017D24 gene	-1.28189	1.31178e-07
Akap10	A kinase (PRKA) anchor protein 10	-1.02254	5.43892e-07
Adora2b	adenosine A2b receptor	2.201	2.1322e-21
4930443B20Rik	RIKEN cDNA 4930443B20 gene	-1.88048	0.0408026
Mmgt2	membrane magnesium transporter 2	-1.06534	0.000289434
1500010J02Rik	RIKEN cDNA 1500010J02 gene	-1.17638	0.000127588
Vamp2	vesicle-associated membrane protein 2	-1.56344	0.00221687
Per1	period homolog 1 (Drosophila)	-2.02324	3.79351e-09
Cntrob	centrobin, centrosomal BRCA2 interacting protein	-0.994178	0.00686641
A030009H04Rik	RIKEN cDNA A030009H04 gene	-2.20258	3.97308e-06
Zbtb4	zinc finger and BTB domain containing 4	-1.68454	2.91738e-17
Fgf11	fibroblast growth factor 11	-1.33286	0.000426803
Kctd11	potassium channel tetramerisation domain containing 11	-1.17088	0.0158183
Acap1	ArfGAP with coiled-coil, ankyrin repeat and PH domains 1	-1.0421	0.046591
2810408A11Rik	RIKEN cDNA 2810408A11 gene	-2.68618	0.0411137
Phf23	PHD finger protein 23	-1.3815	2.10183e-07
Dlg4	discs, large homolog 4 (Drosophila)	-1.33385	0.00104041
Cxcl16	chemokine (C-X-C motif) ligand 16	1.14153	7.25802e-20
Zmynd15	zinc finger, MYND-type containing 15	1.07067	4.27646e-10
Zfp3	zinc finger protein 3	-1.36427	0.0288087
A430084P05Rik	RIKEN cDNA A430084P05 gene	3.12794	4.60499e-10
Nlrp1b	NLR family, pyrin domain containing 1B	-1.64336	7.92746e-17
Fam64a	family with sequence similarity 64, member A	-1.24594	0.000117381
4933427D14Rik	RIKEN cDNA 4933427D14 gene	-0.983565	0.00145017
Xaf1	XIAP associated factor 1	3.37583	0
Atp2a3	ATPase, Ca++ transporting, ubiquitous	-0.979032	0.00414623
Gsg2	germ cell-specific gene 2	-1.24533	2.84159e-05
Shpk	sedoheptulokinase	-1.43644	0.0418852
Mnt	max binding protein	-2.85365	1.38993e-13
Sgsm2	small G protein signaling modulator 2	-1.58298	0.00049484
Tsr1	TSR1, 20S rRNA accumulation, homolog (yeast)	-1.05197	1.65384e-06
Smyd4	SET and MYND domain containing 4	-1.17835	2.44718e-05
Slc43a2	solute carrier family 43, member 2	-1.23078	2.04612e-07
Gemin4	gem (nuclear organelle) associated protein 4	-1.02653	0.00856288
Slc6a4	solute carrier family 6 (neurotransmitter transporter, serotonin), member 4	2.17907	0.00202508
Ankrd13b	ankyrin repeat domain 13b	-1.53451	0.00473015
Git1	G protein-coupled receptor kinase-interactor 1	-1.16392	1.76253e-05
Gm10392	predicted gene 10392	-1.92225	0.0267447
Phf12	PHD finger protein 12	-2.01381	3.55272e-15
Dhrs13	dehydrogenase/reductase (SDR family) member 13	-1.40261	0.000338749
BC017647	cDNA sequence BC017647	-1.07641	0.0127138
Unc119	unc-119 homolog (C. elegans)	-1.14968	0.00429668
Tnfaip1	tumor necrosis factor, alpha-induced protein 1 (endothelial)	-1.05576	3.10061e-06
1810012P15Rik	RIKEN cDNA 1810012P15 gene	-1.22102	0.000363919
Lgals9	lectin, galactose binding, soluble 9	1.72071	9.9611e-23
Ksr1	kinase suppressor of ras 1	-2.77759	5.84568e-05
Rab11fip4	RAB11 family interacting protein 4 (class II)	2.09669	3.2931e-18
Atad5	ATPase family, AAA domain containing 5	-1.56129	2.25815e-14
Gm11206	predicted gene 11206	1.49574	0.0109869
Rnf135	ring finger protein 135	1.68339	5.53018e-28
Cdk5r1	cyclin-dependent kinase 5, regulatory subunit 1 (p35)	-1.17862	0.0128165
Ccl2	chemokine (C-C motif) ligand 2	2.15853	0
Ccl12	chemokine (C-C motif) ligand 12	4.89863	0
1700003F17Rik	RIKEN cDNA 1700003F17 gene	4.69394	2.71529e-13
Slfn9	schlafen 9	1.04529	6.30309e-13
Slfn8	schlafen 8	3.81944	0
Slfn1	schlafen 1	5.85603	7.1646e-38
Slfn4	schlafen 4	4.84176	0
Slfn3	schlafen 3	2.11581	0
Ccl5	chemokine (C-C motif) ligand 5	6.96909	0
Ccl9	chemokine (C-C motif) ligand 9	1.94013	5.18e-43
Tada2a	transcriptional adaptor 2A	-1.15708	6.02756e-05
Mrm1	mitochondrial rRNA methyltransferase 1 homolog (S. cerevisiae)	-1.41318	0.00112897
Ppm1d	protein phosphatase 1D magnesium-dependent, delta isoform	-1.79207	5.71927e-11
Gdpd1	glycerophosphodiester phosphodiesterase domain containing 1	1.24021	1.29699e-15
Prr11	proline rich 11	-1.33116	1.66482e-05
Fam33a	family with sequence similarity 33, member A	-1.256	5.14441e-08
Rad51c	RAD51 homolog c (S. cerevisiae)	-1.31461	0.000139836
Mtmr4	myotubularin related protein 4	-1.2958	2.43755e-08
Dynll2	dynein light chain LC8-type 2	-1.53585	0.00656103
Cuedc1	CUE domain containing 1	-1.17919	0.0171645
Trim25	tripartite motif-containing 25	1.5121	2.59921e-24
Stxbp4	syntaxin binding protein 4	-0.990236	0.0282866
Tob1	transducer of ErbB-2.1	-1.77904	0.000107711
Acsf2	acyl-CoA synthetase family member 2	-1.86479	0.0189222
Pdk2	pyruvate dehydrogenase kinase, isoenzyme 2	-2.17941	0.0117056
Fam117a	family with sequence similarity 117, member A	-1.48169	0.0226521
Zfp652	zinc finger protein 652	-1.68171	2.27442e-20
D030028A08Rik	RIKEN cDNA D030028A08 gene	-1.09861	0.0231498
Osbpl7	oxysterol binding protein-like 7	-1.40507	0.000280528
Tbkbp1	TBK1 binding protein 1	-1.70861	2.8801e-06
Socs7	suppressor of cytokine signaling 7	1.13477	3.72576e-16
Pip4k2b	phosphatidylinositol-5-phosphate 4-kinase, type II, beta	-1.0181	2.036e-07
Plxdc1	plexin domain containing 1	-1.96981	9.11803e-08
Fbxl20	F-box and leucine-rich repeat protein 20	-1.50864	8.93181e-14
Gm11632	predicted gene 11632	-1.52886	0.00936269
Stard3	START domain containing 3	1.35154	1.18468e-28
Thra	thyroid hormone receptor alpha	-1.29899	0.00294379
Msl1	male-specific lethal 1 homolog (Drosophila)	-1.1805	5.19717e-10
Casc3	cancer susceptibility candidate 3	-1.12759	0.000172508
Wipf2	WAS/WASL interacting protein family, member 2	-1.12736	0.00122046
Cdc6	cell division cycle 6 homolog (S. cerevisiae)	-2.64134	5.6e-45
Tns4	tensin 4	-1.65517	0.0415771
Hap1	huntingtin-associated protein 1	2.20244	2.4224e-13
Dhx58	DEXH (Asp-Glu-X-His) box polypeptide 58	2.92613	0
Psmc3ip	proteasome (prosome, macropain) 26S subunit, ATPase 3, interacting protein	-1.26064	1.73424e-05
Plekhh3	pleckstrin homology domain containing, family H (with MyTH4 domain) member 3	-1.94734	0.000251869
Cntnap1	contactin associated protein-like 1	-1.7491	0.031858
Rundc1	RUN domain containing 1	-1.19596	0.000266993
Ifi35	interferon-induced protein 35	2.72443	0
Gm11626	predicted gene 11626	2.53115	4.25324e-06
Brca1	breast cancer 1	-1.40667	2.83614e-09
Hdac5	histone deacetylase 5	-1.84009	4.46725e-22
BC030867	cDNA sequence BC030867	-1.74216	0.000538838
Ubtf	upstream binding transcription factor, RNA polymerase I	-1.06289	3.39355e-09
Kif18b	kinesin family member 18B	-1.43218	2.65053e-07
Dcakd	dephospho-CoA kinase domain containing	-1.38552	0.000100575
Hexim1	hexamethylene bis-acetamide inducible 1	-1.0016	0.000231269
Fmnl1	formin-like 1	-2.0468	1.62027e-15
Map3k14	mitogen-activated protein kinase kinase kinase 14	-2.21068	1.08738e-19
1700028N14Rik	RIKEN cDNA 1700028N14 gene	-2.78659	0.0163119
Arhgap27	Rho GTPase activating protein 27	-1.67411	4.11736e-12
Kansl1	KAT8 regulatory NSL complex subunit 1	-1.04205	8.09184e-06
Itgb3	integrin beta 3	-1.58678	8.46302e-05
Tlk2	tousled-like kinase 2 (Arabidopsis)	1.5164	1.12024e-29
Pitpnc1	phosphatidylinositol transfer protein, cytoplasmic 1	-1.32499	9.99704e-06
Helz	helicase with zinc finger domain	-1.08689	4.91176e-06
Gna13	guanine nucleotide binding protein, alpha 13	1.1931	4.01323e-28
Slc16a6	solute carrier family 16 (monocarboxylic acid transporters), member 6	-2.18967	1.5191e-18
Wipi1	WD repeat domain, phosphoinositide interacting 1	-1.69707	1.5945e-09
Abca9	ATP-binding cassette, sub-family A (ABC1), member 9	-1.07348	9.01434e-06
Abca6	ATP-binding cassette, sub-family A (ABC1), member 6	-2.11818	0.00221204
Cdc42ep4	CDC42 effector protein (Rho GTPase binding) 4	1.04929	1.49601e-16
Gprc5c	G protein-coupled receptor, family C, group 5, member C	-1.57341	0.00136327
Cd300lb	CD300 antigen like family member B	-1.48189	1.29699e-15
Tmem104	transmembrane protein 104	-1.68594	9.00118e-09
Fads6	fatty acid desaturase domain family, member 6	-1.6095	0.0370351
Armc7	armadillo repeat containing 7	-1.23075	1.97704e-05
2310067B10Rik	RIKEN cDNA 2310067B10 gene	-1.0217	0.00557
Caskin2	CASK-interacting protein 2	-1.01274	0.0163512
Trim65	tripartite motif-containing 65	-2.5831	4.0342e-26
Rhbdf2	rhomboid 5 homolog 2 (Drosophila)	1.81884	1.44288e-37
1810032O08Rik	RIKEN cDNA 1810032O08 gene	-1.70012	0.000701364
Mfsd11	major facilitator superfamily domain containing 11	-1.08035	3.2073e-05
Sec14l1	SEC14-like 1 (S. cerevisiae)	-1.45083	1.57635e-10
Tnrc6c	trinucleotide repeat containing 6C	-1.02632	0.000109028
Tmc8	transmembrane channel-like gene family 8	-1.94771	0.00138892
Usp36	ubiquitin specific peptidase 36	-1.43727	3.63827e-07
Lgals3bp	lectin, galactoside-binding, soluble, 3 binding protein	1.03428	3.37337e-22
Engase	endo-beta-N-acetylglucosaminidase	-2.32048	4.3807e-10
Cbx2	chromobox homolog 2 (Drosophila Pc class)	-4.26218	6.97458e-11
Cbx4	chromobox homolog 4 (Drosophila Pc class)	-1.1234	0.00046468
Tbc1d16	TBC1 domain family, member 16	-1.26212	0.00130528
Sgsh	N-sulfoglucosamine sulfohydrolase (sulfamidase)	-1.48981	2.447e-08
Slc26a11	solute carrier family 26, member 11	-2.25935	1.00154e-09
Rnf213	ring finger protein 213	2.95891	0
Aatk	apoptosis-associated tyrosine kinase	-1.84681	7.37727e-05
Azi1	5-azacytidine induced gene 1	-1.49091	6.1594e-07
2900052L18Rik	RIKEN cDNA 2900052L18 gene	-2.9763	0.0152987
Gm11772	predicted gene 11772	2.01429	0.000765284
2310003H01Rik	RIKEN cDNA 2310003H01 gene	-1.15934	0.0035237
1810049H13Rik	RIKEN cDNA 1810049H13 gene	-1.44461	0.0232467
Ccdc137	coiled-coil domain containing 137	-1.06853	0.00221687
Rfng	RFNG O-fucosylpeptide 3-beta-N-acetylglucosaminyltransferase	-1.17194	0.0377082
Fasn	fatty acid synthase	-1.14365	1.4093e-07
Sectm1a	secreted and transmembrane 1A	4.99732	8.43233e-13
Narf	nuclear prelamin A recognition factor	-1.43277	4.46538e-09
B3gntl1	UDP-GlcNAc:betaGal beta-1,3-N-acetylglucosaminyltransferase-like 1	-1.55824	7.22712e-06
1110002L01Rik	RIKEN cDNA 1110002L01 gene	-1.19473	0.00168553
Asxl2	additional sex combs like 2 (Drosophila)	-0.998653	3.87155e-07
Efr3b	EFR3 homolog B (S. cerevisiae)	-1.02634	5.84957e-05
BC068281	cDNA sequence BC068281	-1.50517	0.00046468
Hs1bp3	HCLS1 binding protein 3	-1.25526	0.00138546
Rhob	ras homolog gene family, member B	-1.52667	7.95192e-19
Gen1	Gen homolog 1, endonuclease (Drosophila)	-1.32877	3.5289e-05
Smc6	structural maintenance of chromosomes 6	-0.990539	0.000566918
Fam49a	family with sequence similarity 49, member A	1.26635	2.43855e-23
Trib2	tribbles homolog 2 (Drosophila)	-3.62206	0.000285468
Lpin1	lipin 1	-2.13486	2.03818e-17
E2f6	E2F transcription factor 6	-0.974739	0.000352463
Zfp125	zinc finger protein 125	-1.6671	0.0208659
Adam17	a disintegrin and metallopeptidase domain 17	1.03721	6.85843e-20
Klf11	Kruppel-like factor 11	-1.72751	7.27446e-09
Rrm2	ribonucleotide reductase M2	-1.12913	7.0626e-06
Adi1	acireductone dioxygenase 1	-1.24452	0.00673963
Cbll1	Casitas B-lineage lymphoma-like 1	-1.25068	4.26028e-05
Nampt	nicotinamide phosphoribosyltransferase	2.62438	0
Ahr	aryl-hydrocarbon receptor	1.62171	3.41025e-15
Ankmy2	ankyrin repeat and MYND domain containing 2	-1.16394	1.39331e-07
Etv1	ets variant gene 1	-1.68242	5.16112e-05
Gm7008	predicted gene 7008	1.67456	0.000949367
G2e3	G2/M-phase specific E3 ubiquitin ligase	-1.40355	1.10554e-08
Pnn	pinin	-1.35632	2.54651e-08
Fancm	Fanconi anemia, complementation group M	-1.38764	9.00849e-08
Mis18bp1	MIS18 binding protein 1	-1.22119	1.20075e-07
Lrr1	leucine rich repeat protein 1	-1.3504	0.00112846
1110034A24Rik	RIKEN cDNA 1110034A24 gene	-1.62708	3.77263e-11
Pole2	polymerase (DNA directed), epsilon 2 (p59 subunit)	-1.40596	3.19866e-10
L2hgdh	L-2-hydroxyglutarate dehydrogenase	-0.987214	0.00640796
Sav1	salvador homolog 1 (Drosophila)	1.42485	3.13422e-29
Rtn1	reticulon 1	1.32262	0.0326766
Gm15283	predicted gene 15283	1.21864	0.00350713
Zbtb25	zinc finger and BTB domain containing 25	-1.92892	1.21022e-05
Zbtb1	zinc finger and BTB domain containing 1	-2.78115	0
Plekhg3	pleckstrin homology domain containing, family G (with RhoGef domain) member 3	-2.1803	5.33786e-27
Max	Max protein	1.10422	7.00217e-21
Plek2	pleckstrin 2	2.83671	5.07825e-08
Tmem229b	transmembrane protein 229B	1.54932	3.23978e-34
Arg2	arginase type II	3.0694	1.09761e-07
Zfp36l1	zinc finger protein 36, C3H type-like 1	-2.89306	2.45e-43
Dcaf5	DDB1 and CUL4 associated factor 5	-1.28142	1.687e-10
Slc39a9	solute carrier family 39 (zinc transporter), member 9	-1.00708	0.00358913
2410016O06Rik	RIKEN cDNA 2410016O06 gene	-1.18369	0.0012085
Acot2	acyl-CoA thioesterase 2	-1.32577	9.86122e-05
Acot1	acyl-CoA thioesterase 1	-2.79882	0.0145866
C130039O16Rik	RIKEN cDNA C130039O16 gene	-1.88601	6.59334e-22
2900006K08Rik	RIKEN cDNA 2900006K08 gene	-3.18346	0.00565694
Gm17139	predicted gene 17139	1.82014	0.00917506
1110018G07Rik	RIKEN cDNA 1110018G07 gene	1.24893	7.1063e-22
Ylpm1	YLP motif containing 1	-1.03818	3.56505e-06
Pgf	placental growth factor	3.62825	3.44868e-07
Jdp2	Jun dimerization protein 2	2.21776	1.28376e-29
Ttll5	tubulin tyrosine ligase-like family, member 5	-1.09296	3.97864e-05
Tgfb3	transforming growth factor, beta 3	-1.3752	0.00584952
6430527G18Rik	RIKEN cDNA 6430527G18 gene	-1.37205	9.58766e-11
Dio2	deiodinase, iodothyronine, type II	1.21566	4.49889e-05
Ston2	stonin 2	-1.75212	0.0036197
Flrt2	fibronectin leucine rich transmembrane protein 2	2.2343	5.6e-45
Galc	galactosylceramidase	-1.31188	2.29366e-05
Ptpn21	protein tyrosine phosphatase, non-receptor type 21	-1.10015	0.0345411
Gm20682	predicted gene 20682	-1.68663	0.0392725
Tdp1	tyrosyl-DNA phosphodiesterase 1	-0.998041	0.00943505
Rps6ka5	ribosomal protein S6 kinase, polypeptide 5	-1.43653	1.91561e-08
Gpr68	G protein-coupled receptor 68	1.56077	1.05847e-06
Rin3	Ras and Rab interactor 3	-1.87613	6.48072e-11
Serpina3g	serine (or cysteine) peptidase inhibitor, clade A, member 3G	6.41232	4.1004e-30
4831426I19Rik	RIKEN cDNA 4831426I19 gene	-1.65302	7.41248e-10
Degs2	degenerative spermatocyte homolog 2 (Drosophila), lipid desaturase	2.07697	0.00123897
Zfp839	zinc finger protein 839	-1.04448	0.00471954
Ankrd9	ankyrin repeat domain 9	-1.87376	0.0032269
1200009I06Rik	RIKEN cDNA 1200009I06 gene	3.35217	3.89976e-10
Bag5	BCL2-associated athanogene 5	-1.04619	6.56372e-05
Xrcc3	X-ray repair complementing defective repair in Chinese hamster cells 3	-2.00862	6.33898e-07
Zfyve21	zinc finger, FYVE domain containing 21	-1.48621	0.00387865
Ppp1r13b	protein phosphatase 1, regulatory (inhibitor) subunit 13B	-1.02404	2.30332e-05
Inf2	inverted formin, FH2 and WH2 domain containing	-1.36116	0.00011701
Adssl1	adenylosuccinate synthetase like 1	-1.03797	0.00411937
AW555464	expressed sequence AW555464	-1.10191	0.00203164
Jag2	jagged 2	-1.77593	0.00320134
Btbd6	BTB (POZ) domain containing 6	-1.39703	0.000712967
Mta1	metastasis associated 1	-0.992421	0.00414389
4930427A07Rik	RIKEN cDNA 4930427A07 gene	-1.46315	7.85606e-06
Itgb8	integrin beta 8	5.97739	4.25584e-18
BC016423	cDNA sequence BC016423	1.56519	5.72325e-40
Asb13	ankyrin repeat and SOCS box-containing 13	1.48009	3.54832e-14
Lgals8	lectin, galactose binding, soluble 8	1.47028	1.01401e-36
Inhba	inhibin beta-A	2.29323	0.0100601
Aoah	acyloxyacyl hydrolase	1.967	1.36744e-28
Trim27	tripartite motif-containing 27	-1.17465	7.14062e-11
Zfp187	zinc finger protein 187	-1.00179	2.31244e-05
Zfp192	zinc finger protein 192	-1.36895	2.69465e-08
Zfp184	zinc finger protein 184 (Kruppel-like)	-2.49241	0.0124224
Cmah	cytidine monophospho-N-acetylneuraminic acid hydroxylase	-2.38095	9.81142e-11
Gmnn	geminin	-1.27865	8.07671e-13
Tdp2	tyrosyl-DNA phosphodiesterase 2	-1.22278	1.43369e-07
Sox4	SRY-box containing gene 4	-4.19271	3.16438e-19
Irf4	interferon regulatory factor 4	1.73619	1.26119e-05
Serpinb6b	serine (or cysteine) peptidase inhibitor, clade B, member 6b	1.99145	0
Serpinb9	serine (or cysteine) peptidase inhibitor, clade B, member 9	1.5128	3.35878e-31
Serpinb9b	serine (or cysteine) peptidase inhibitor, clade B, member 9b	1.14136	2.13649e-05
Serpinb1b	serine (or cysteine) peptidase inhibitor, clade B, member 1b	1.29407	0.00212149
Cdyl	chromodomain protein, Y chromosome-like	-1.33332	5.54021e-09
Rreb1	ras responsive element binding protein 1	-2.12475	1.05115e-13
Gcnt2	glucosaminyl (N-acetyl) transferase 2, I-branching enzyme	1.95453	2.4056e-22
Nedd9	neural precursor cell expressed, developmentally down-regulated gene 9	-1.38392	1.07024e-05
Edn1	endothelin 1	3.94743	2.80597e-13
Phactr1	phosphatase and actin regulator 1	1.74578	0.0142263
Zfp169	zinc finger protein 169	-1.66255	2.28163e-06
Phf2	PHD finger protein 2	-1.19351	2.50932e-06
Ninj1	ninjurin 1	1.47579	2.33073e-20
Susd3	sushi domain containing 3	-1.76956	9.45575e-15
Fgd3	FYVE, RhoGEF and PH domain containing 3	-1.12052	6.64942e-06
Fbxw17	F-box and WD-40 domain protein 17	1.79101	2.02108e-39
Gadd45g	growth arrest and DNA-damage-inducible 45 gamma	1.20064	2.77522e-13
Diras2	DIRAS family, GTP-binding RAS-like 2	2.34805	0.00393232
Hrh2	histamine receptor H2	3.3942	6.32548e-10
4732471D19Rik	RIKEN cDNA 4732471D19 gene	-1.35657	6.92366e-06
Rnf44	ring finger protein 44	-1.04902	0.00291388
Zfp346	zinc finger protein 346	-0.978806	0.0258567
Nsd1	nuclear receptor-binding SET-domain protein 1	-0.970954	3.68754e-07
Mxd3	Max dimerization protein 3	-1.71433	7.87601e-06
Fam193b	family with sequence similarity 193, member B	-1.23922	5.31587e-05
Klhl3	kelch-like 3 (Drosophila)	-2.37337	5.02315e-12
Rmi1	RMI1, RecQ mediated genome instability 1, homolog (S. cerevisiae)	-1.61753	1.57796e-10
Etohd2	ethanol decreased 2	1.06762	0.00423448
Zfp808	zinc finger protein 80	-1.90131	0.00207927
CT573034.1	uncharacterized protein LOC100041979 [Source:RefSeq peptide;Acc:NP_001156382]	-1.38714	0.00571188
Gm3604	predicted gene 3604	-1.60961	0.00023629
Ptch1	patched homolog 1	-1.73014	0.0283617
Slc35d2	solute carrier family 35, member D2	-1.06522	0.00173331
Zfp367	zinc finger protein 367	-2.07848	3.97618e-28
Cdk20	cyclin-dependent kinase 20	-1.5966	1.1638e-06
Zfp369	zinc finger protein 369	-1.23899	5.32814e-08
Zfp759	zinc finger protein 759	-1.40744	0.000585944
Zfp953	zinc finger protein 953	-1.04317	0.00189903
Zfp493	zinc finger protein 493	-2.50407	0.00753831
Zfp273	zinc finger protein 273	-1.67451	0.00100016
Papd7	PAP associated domain containing 7	1.95623	0
Lpcat1	lysophosphatidylcholine acyltransferase 1	-1.08757	1.47252e-07
Cep72	centrosomal protein 72	-1.04675	0.0219831
Zfp72	zinc finger protein 72	-1.79259	0.00378208
1700023H06Rik	RIKEN cDNA 1700023H06 gene	-3.00993	0.0154945
Polr3g	polymerase (RNA) III (DNA directed) polypeptide G	-0.995015	0.000425493
Mblac2	metallo-beta-lactamase domain containing 2	-1.29081	6.34994e-05
Mef2c	myocyte enhancer factor 2C	-1.23393	1.87845e-07
Rasa1	RAS p21 protein activator 1	-1.55613	6.05306e-22
Vcan	versican	2.64455	3.4096e-41
Gm4117	predicted gene 4117	1.78245	1.89296e-07
Jmy	junction-mediating and regulatory protein	-1.74502	6.2829e-16
Zbed3	zinc finger, BED domain containing 3	-2.36578	0.00308474
Polk	polymerase (DNA directed), kappa	-1.32708	9.96328e-06
Fam169a	family with sequence similarity 169, member A	2.58492	0.0130662
Tmem171	transmembrane protein 171	2.01344	4.55155e-39
Smn1	survival motor neuron 1	-1.21788	0.000609335
Ccdc125	coiled-coil domain containing 125	-1.72992	2.00785e-06
Adamts6	a disintegrin-like and metallopeptidase (reprolysin type) with thrombospondin type 1 motif, 6	1.89172	7.21085e-15
Rgs7bp	regulator of G-protein signalling 7 binding protein	-2.757	0.00057644
Zswim6	zinc finger, SWIM domain containing 6	-1.87992	5.46577e-31
Depdc1b	DEP domain containing 1B	-1.78468	4.87565e-08
Map3k1	mitogen-activated protein kinase kinase kinase 1	-1.37707	1.05388e-14
Ddx4	DEAD (Asp-Glu-Ala-Asp) box polypeptide 4	3.81523	0.000747619
Parp8	poly (ADP-ribose) polymerase family, member 8	1.33586	3.58652e-22
E130304F04Rik	RIKEN cDNA E130304F04 gene	-1.46712	0.0252653
AC238811.5	Putative uncharacterized protein [Source:UniProtKB/TrEMBL;Acc:Q3T9V6]	2.05011	5.12295e-07
BC147527	cDNA sequence BC147527	4.04449	7.90422e-27
Slc4a7	solute carrier family 4, sodium bicarbonate cotransporter, member 7	1.24302	3.04481e-15
Fut11	fucosyltransferase 11	-1.56395	5.37637e-07
Camk2g	calcium/calmodulin-dependent protein kinase II gamma	-1.41457	4.31974e-09
Myst4	MYST histone acetyltransferase monocytic leukemia 4	-1.3435	7.87616e-05
Zmiz1	zinc finger, MIZ-type containing 1	-1.17937	0.000503011
Arhgef3	Rho guanine nucleotide exchange factor (GEF) 3	2.47734	0
Cacna1d	calcium channel, voltage-dependent, L type, alpha 1D subunit	-1.03488	0.00250517
Sfmbt1	Scm-like with four mbt domains 1	-1.16235	2.4622e-05
Nisch	nischarin	-1.20717	3.94899e-07
Sh3bp5	SH3-domain binding protein 5 (BTK-associated)	-1.05805	6.033e-05
1810011H11Rik	RIKEN cDNA 1810011H11 gene	-1.32833	8.09382e-11
Arhgap22	Rho GTPase activating protein 22	-1.35075	2.52267e-09
Fam35a	family with sequence similarity 35, member A	-1.00178	0.00672953
Gch1	GTP cyclohydrolase 1	2.71505	0
Wdhd1	WD repeat and HMG-box DNA binding protein 1	-1.66566	1.73661e-12
Peli2	pellino 2	-1.82061	5.1505e-08
Tlr11	toll-like receptor 11	3.07343	2.97307e-05
Pnp	purine-nucleoside phosphorylase	2.68084	0
Pnp2	purine-nucleoside phosphorylase 2	3.62314	0
Arhgef40	Rho guanine nucleotide exchange factor (GEF) 40	-1.02221	0.00368066
Mrpl52	mitochondrial ribosomal protein L52	1.23216	1.014e-09
Mmp14	matrix metallopeptidase 14 (membrane-inserted)	4.7514	0
Jub	ajuba	-2.00989	0.0469546
Homez	homeodomain leucine zipper-encoding gene	-1.58891	2.4622e-05
Ppp1r3e	protein phosphatase 1, regulatory (inhibitor) subunit 3E	-1.3677	0.0444568
Gm20521	predicted gene 20521	-1.02431	0.00095314
Pabpn1	poly(A) binding protein, nuclear 1	-1.05534	0.000456799
Thtpa	thiamine triphosphatase	-0.988748	0.00294379
Psme1	proteasome (prosome, macropain) 28 subunit, alpha	1.11719	7.05388e-14
Psme2	proteasome (prosome, macropain) 28 subunit, beta	1.66804	2.89512e-40
Rnf31	ring finger protein 31	1.13333	5.13798e-15
Irf9	interferon regulatory factor 9	1.35259	5.28974e-28
Mphosph8	M-phase phosphoprotein 8	-1.01373	1.4056e-05
C030013D06Rik	RIKEN cDNA C030013D06 gene	-2.58091	0.00380159
Zmym5	zinc finger, MYM-type 5	-1.32292	5.95654e-10
Zmym2	zinc finger, MYM-type 2	-1.14115	1.02388e-09
Lats2	large tumor suppressor 2	-1.1715	9.55581e-09
F630043A04Rik	RIKEN cDNA F630043A04 gene	-1.03477	0.00045046
Gm6904	predicted gene 6904	4.04543	1.15247e-21
Phf11	PHD finger protein 11	5.14026	0
Gm4902	predicted gene 4902	4.30963	0
D14Ertd668e	DNA segment, Chr 14, ERATO Doi 668, expressed	4.23566	0
Gm6907	predicted gene 6907	2.87397	9.2e-44
Setdb2	SET domain, bifurcated 2	3.04136	0
Cdadc1	cytidine and dCMP deaminase domain containing 1	-1.32084	0.00239721
Spata13	spermatogenesis associated 13	1.56584	5.35112e-39
Sacs	sacsin	-1.37447	9.88675e-10
Arl11	ADP-ribosylation factor-like 11	-1.0235	0.000449683
6330409N04Rik	RIKEN cDNA 6330409N04 gene	2.52553	0
Trim13	tripartite motif-containing 13	1.70015	9.36919e-22
Kif13b	kinesin family member 13B	-1.16098	5.71334e-08
Extl3	exostoses (multiple)-like 3	-1.03986	2.73292e-09
Esco2	establishment of cohesion 1 homolog 2 (S. cerevisiae)	-1.58392	1.20408e-11
Ccdc25	coiled-coil domain containing 25	1.6141	2.87631e-31
Gm20667	predicted gene 20667	-1.62948	0.00124354
Cdca2	cell division cycle associated 2	-1.68566	1.73259e-13
Dock5	dedicator of cytokinesis 5	-1.03253	1.91889e-07
Slc25a37	solute carrier family 25, member 37	1.10579	1.12129e-16
Rhobtb2	Rho-related BTB domain containing 2	-1.29841	0.000152927
Egr3	early growth response 3	-3.75683	4.65444e-08
Nudt18	nudix (nucleoside diphosphate linked moiety X)-type motif 18	-1.35902	0.00843873
Fam160b2	family with sequence similarity 160, member B2	-1.31882	0.000545253
Xpo7	exportin 7	-1.13948	5.73863e-08
Fndc3a	fibronectin type III domain containing 3A	2.46285	0
Gm16549	predicted gene 16549	3.47455	3.49571e-15
Cysltr2	cysteinyl leukotriene receptor 2	1.79642	0.000260503
Rcbtb2	regulator of chromosome condensation (RCC1) and BTB (POZ) domain containing protein 2	-1.19548	3.21151e-09
Rb1	retinoblastoma 1	-1.16205	1.9591e-07
Htr2a	5-hydroxytryptamine (serotonin) receptor 2A	1.64129	1.0151e-10
5031414D18Rik	RIKEN cDNA 5031414D18 gene	2.22473	8.89925e-33
Lrrc63	leucine rich repeat containing 63	2.35979	0.000174931
Slc25a30	solute carrier family 25, member 30	-1.13412	1.75758e-05
9030625A04Rik	RIKEN cDNA 9030625A04 gene	1.92013	0
Ccdc122	coiled-coil domain containing 122	1.21368	3.89087e-07
Epsti1	epithelial stromal interaction 1 (breast)	2.30057	0
1190002H23Rik	RIKEN cDNA 1190002H23 gene	2.77433	1.04141e-09
Naa16	N(alpha)-acetyltransferase 16, NatA auxiliary subunit	-1.60611	8.12527e-14
Gm5465	predicted gene 5465	-1.80775	0.00497482
6720463M24Rik	RIKEN cDNA 6720463M24 gene	-1.48757	2.37792e-07
Tbc1d4	TBC1 domain family, member 4	-1.10985	0.000934332
Cln5	ceroid-lipofuscinosis, neuronal 5	1.36303	3.05844e-38
Ednrb	endothelin receptor type B	5.67493	5.09119e-10
Rnf219	ring finger protein 219	-1.66969	1.13292e-11
Mir17hg	MIR17 host gene 1 (non-protein coding)	-2.00695	2.06598e-14
Stk24	serine/threonine kinase 24 (STE20 homolog, yeast)	-1.00503	1.16163e-06
Gpr18	G protein-coupled receptor 18	3.52729	3.11081e-06
Gpr183	G protein-coupled receptor 183	-2.48334	3.40548e-29
Card6	caspase recruitment domain family, member 6	-1.4766	0.0391098
Dab2	disabled homolog 2 (Drosophila)	-1.58733	2.41757e-24
2410089E03Rik	RIKEN cDNA 2410089E03 gene	-1.05809	0.000228781
1110020G09Rik	RIKEN cDNA 1110020G09 gene	-1.1494	8.68452e-05
Skp2	S-phase kinase-associated protein 2 (p45)	-1.94338	3.20043e-20
Fam134b	family with sequence similarity 134, member B	-0.974953	6.00183e-06
Fam105a	family with sequence similarity 105, member A	-1.5263	2.37865e-21
Ankrd33b	ankyrin repeat domain 33B	1.7832	7.91907e-17
Angpt1	angiopoietin 1	3.38245	2.90457e-05
Dscc1	defective in sister chromatid cohesion 1 homolog (S. cerevisiae)	-1.4438	1.86943e-08
Deptor	DEP domain containing MTOR-interacting protein	-2.11289	3.38439e-14
Wdr67	WD repeat domain 67	-1.18999	3.49884e-05
Atad2	ATPase family, AAA domain containing 2	-1.31674	3.98034e-06
Gm20712	predicted gene 20712	-2.72103	0.0261895
Mtss1	metastasis suppressor 1	-1.45784	7.28154e-14
Trib1	tribbles homolog 1 (Drosophila)	-1.65002	3.93098e-16
Myc	myelocytomatosis oncogene	-2.03311	6.73951e-17
Eif2c2	eukaryotic translation initiation factor 2C, 2	-1.06758	1.42855e-05
Slc45a4	solute carrier family 45, member 4	-1.91074	2.48319e-11
Arc	activity regulated cytoskeletal-associated protein	-1.58232	0.0170592
Zfp41	zinc finger protein 41	-1.4595	0.00029476
Gsdmd	gasdermin D	1.0558	3.67784e-22
Zfp623	zinc finger protein 623	-1.35728	4.01444e-05
Fam83h	family with sequence similarity 83, member H	-1.66382	0.0378593
Parp10	poly (ADP-ribose) polymerase family, member 10	2.82889	0
Fam203a	family with sequence similarity 203, member A	-1.62125	0.0116388
Slc39a4	solute carrier family 39 (zinc transporter), member 4	1.20252	0.00151856
Tonsl	tonsoku-like, DNA repair protein	-1.70715	6.16548e-11
Kifc2	kinesin family member C2	-2.06204	0.0147764
Recql4	RecQ protein-like 4	-1.44656	5.7192e-07
Arhgap39	Rho GTPase activating protein 39	-1.78231	4.14602e-11
Zfp251	zinc finger protein 251	-1.35951	9.57358e-05
Zfp7	zinc finger protein 7	-1.12585	0.0447975
Zfp647	zinc finger protein 647	-1.94106	0.0437392
Apol9b	apolipoprotein L 9b	4.18606	4.76231e-16
Apol9a	apolipoprotein L 9a	6.10193	1.1287e-35
Foxred2	FAD-dependent oxidoreductase domain containing 2	-1.0117	0.0231559
Pdxp	pyridoxal (pyridoxine, vitamin B6) phosphatase	-3.43686	0.00427939
Triobp	TRIO and F-actin binding protein	1.11936	5.16953e-20
Ankrd54	ankyrin repeat domain 54	-1.20383	0.000478299
Cbx6	chromobox homolog 6	-1.3534	2.56186e-07
Apobec3	apolipoprotein B mRNA editing enzyme, catalytic polypeptide 3	2.17499	0
Cbx7	chromobox homolog 7	-1.49189	0.0107183
Enthd1	ENTH domain containing 1	1.60994	0.0227673
Tnrc6b	trinucleotide repeat containing 6b	-1.26126	6.12514e-11
Mkl1	MKL (megakaryoblastic leukemia)/myocardin-like 1	-1.25333	4.64208e-05
Ep300	E1A binding protein p300	-1.08931	1.00121e-05
Tef	thyrotroph embryonic factor	-1.46134	5.67384e-13
Pppde2	PPPDE peptidase domain containing 2	-1.04623	0.00787948
Ccdc134	coiled-coil domain containing 134	-1.39504	0.00016668
Nfam1	Nfat activating molecule with ITAM motif 1	-1.17356	9.49025e-11
Tspo	translocator protein	1.23812	1.43486e-12
Parvb	parvin, beta	-0.995409	0.021374
Smc1b	structural maintenance of chromosomes 1B	1.84929	0.0292022
Gramd4	GRAM domain containing 4	-1.61761	2.755e-07
Cerk	ceramide kinase	-1.33307	1.00788e-11
Brd1	bromodomain containing 1	-1.38185	2.91283e-15
Zbed4	zinc finger, BED domain containing 4	-1.35015	0.000320142
Tubgcp6	tubulin, gamma complex associated protein 6	-1.19256	8.84014e-07
Gxylt1	glucoside xylosyltransferase 1	-1.06606	1.6537e-06
Slc38a1	solute carrier family 38, member 1	-1.06535	3.68123e-06
Slc38a2	solute carrier family 38, member 2	-0.994128	3.0606e-06
Hdac7	histone deacetylase 7	-2.05192	0.000198888
Mll2	myeloid/lymphoid or mixed-lineage leukemia 2	-1.09628	0.00058568
Rhebl1	Ras homolog enriched in brain like 1	-1.34791	0.0117913
Troap	trophinin associated protein	-1.21956	8.95196e-05
Fmnl3	formin-like 3	-1.39933	1.58883e-15
Nckap5l	NCK-associated protein 5-like	-2.49287	0.00713704
Slc11a2	solute carrier family 11 (proton-coupled divalent metal ion transporters), member 2	1.75866	1.25404e-40
Csrnp2	cysteine-serine-rich nuclear protein 2	-1.05059	0.0245325
Pou6f1	POU domain, class 6, transcription factor 1	-1.01486	0.0305773
Smagp	small cell adhesion glycoprotein	-1.14416	0.0227794
Cela1	chymotrypsin-like elastase family, member 1	-1.48092	0.0435313
Acvr1b	activin A receptor, type 1B	-1.13398	1.31894e-06
Nr4a1	nuclear receptor subfamily 4, group A, member 1	-3.33792	2.42287e-29
Tenc1	tensin like C1 domain-containing phosphatase	-3.26378	0.000513771
Zfp740	zinc finger protein 740	-1.34731	7.6106e-12
Espl1	extra spindle poles-like 1 (S. cerevisiae)	-1.0606	0.00153339
Sp1	trans-acting transcription factor 1	-1.00646	4.17566e-07
Map3k12	mitogen-activated protein kinase kinase kinase 12	-1.47202	1.19236e-06
Cbx5	chromobox homolog 5 (Drosophila HP1a)	-1.00472	0.00112486
Gpr84	G protein-coupled receptor 84	3.57953	0
Mefv	Mediterranean fever	2.85671	5.48339e-30
Zfp174	zinc finger protein 174	-2.6165	0.000554927
Zfp597	zinc finger protein 597	-1.05643	8.10601e-05
Nlrc3	NLR family, CARD domain containing 3	-1.12992	0.0017228
Slx4	SLX4 structure-specific endonuclease subunit homolog (S. cerevisiae)	-1.66622	9.29205e-14
Adcy9	adenylate cyclase 9	-1.76456	6.39798e-13
Srl	sarcalumenin	-2.71923	5.8643e-05
Tfap4	transcription factor AP4	-3.47399	1.09605e-13
Vasn	vasorin	2.10422	0.0119022
Fam100a	family with sequence similarity 100, member A	-2.21937	1.93401e-11
Ubn1	ubinuclein 1	-0.982999	2.50839e-05
Gm15983	predicted gene 15983	-2.23809	0.0228796
Tmem186	transmembrane protein 186	-1.45063	5.07082e-08
Ciita	class II transactivator	1.29668	7.38524e-06
Socs1	suppressor of cytokine signaling 1	4.69813	6.34626e-40
A630055G03Rik	RIKEN cDNA A630055G03 gene	-2.47846	0.00993037
Zc3h7a	zinc finger CCCH type containing 7 A	1.05616	1.67723e-25
Snx29	sorting nexin 29	-1.20982	0.00267883
Ercc4	excision repair cross-complementing rodent repair deficiency, complementation group 4	-0.973825	0.000222113
Mkl2	MKL/myocardin-like 2	-1.54523	4.92382e-11
Mcm4	minichromosome maintenance deficient 4 homolog (S. cerevisiae)	-1.20264	1.76896e-08
Fgd4	FYVE, RhoGEF and PH domain containing 4	-1.24679	1.70323e-06
Hic2	hypermethylated in cancer 2	-1.46079	0.000398877
Zdhhc8	zinc finger, DHHC domain containing 8	-1.26865	0.00258828
Trmt2a	TRM2 tRNA methyltransferase 2 homolog A (S. cerevisiae)	-1.08855	1.31685e-06
Hira	histone cell cycle regulation defective homolog A (S. cerevisiae)	-1.2983	1.68934e-07
Klhl24	kelch-like 24 (Drosophila)	-1.07612	1.45184e-06
Yeats2	YEATS domain containing 2	-1.23247	2.37984e-07
Dvl3	dishevelled 3, dsh homolog (Drosophila)	-1.34494	0.0201256
2510009E07Rik	RIKEN cDNA 2510009E07 gene	-1.00797	6.0836e-07
Tmem41a	transmembrane protein 41a	-1.12334	0.00996372
Igf2bp2	insulin-like growth factor 2 mRNA binding protein 2	1.19774	3.34352e-18
Etv5	ets variant gene 5	-2.08503	7.17604e-26
Dgkg	diacylglycerol kinase, gamma	-1.07863	0.00380319
St6gal1	beta galactoside alpha 2,6 sialyltransferase 1	-1.54071	1.21859e-10
Hes1	hairy and enhancer of split 1 (Drosophila)	-5.34607	1.09937e-16
1500031L02Rik	RIKEN cDNA 1500031L02 gene	-0.980813	0.00265793
Bex6	brain expressed gene 6	-2.08297	0.0135526
Fbxo45	F-box protein 45	-1.06458	3.27319e-05
Rnf168	ring finger protein 168	-1.17033	1.2984e-08
Tnk2	tyrosine kinase, non-receptor, 2	-1.86224	0.0103881
Lmln	leishmanolysin-like (metallopeptidase M8 family)	-2.05343	4.38049e-09
Osbpl11	oxysterol binding protein-like 11	-1.16161	4.78929e-08
Kalrn	kalirin, RhoGEF kinase	3.15907	0.000868729
Ccdc14	coiled-coil domain containing 14	-1.38037	2.49001e-07
Dirc2	disrupted in renal carcinoma 2 (human)	1.24089	5.74861e-11
Parp14	poly (ADP-ribose) polymerase family, member 14	3.57045	0
Dtx3l	deltex 3-like (Drosophila)	2.8313	0
Parp9	poly (ADP-ribose) polymerase family, member 9	3.14178	0
Wdr5b	WD repeat domain 5B	-1.18217	0.00158233
Fbxo40	F-box protein 40	1.23334	0.0407099
Lrrc58	leucine rich repeat containing 58	-1.04943	2.55977e-06
Spice1	spindle and centriole associated protein 1	-1.17405	1.2866e-06
Cd200r4	CD200 receptor 4	1.30954	5.16014e-15
Cd200	CD200 antigen	2.44981	2.55154e-12
Gm7204	predicted pseudogene 7204	1.67294	0.00297363
Myh15	myosin, heavy chain 15	-2.25062	0.0296212
Cd47	CD47 antigen (Rh-related antigen, integrin-associated signal transducer)	1.22605	1.40526e-31
Fam55c	family with sequence similarity 55, member C	1.07919	0.0272255
Cep97	centrosomal protein 97	-1.73578	2.7482e-08
Gpr128	G protein-coupled receptor 128	3.0566	0.000728897
Dcbld2	discoidin, CUB and LCCL domain containing 2	1.63317	1.12498e-31
Usp25	ubiquitin specific peptidase 25	1.11809	2.22225e-20
Mrpl39	mitochondrial ribosomal protein L39	1.29139	1.01446e-31
Jam2	junction adhesion molecule 2	2.28861	0.00153362
Adamts1	a disintegrin-like and metallopeptidase (reprolysin type) with thrombospondin type 1 motif, 1	1.25458	0.0256002
Bach1	BTB and CNC homology 1	1.07337	6.16201e-23
Scaf4	SR-related CTD-associated factor 4	-1.29203	6.20789e-05
Dnajc28	DnaJ (Hsp40) homolog, subfamily C, member 28	-2.03612	1.2598e-06
Itsn1	intersectin 1 (SH3 domain protein 1A)	-1.29248	1.15873e-07
Slc5a3	solute carrier family 5 (inositol transporters), member 3	-1.64142	1.13232e-16
Rcan1	regulator of calcineurin 1	1.07108	1.09402e-16
Chaf1b	chromatin assembly factor 1, subunit B (p60)	-0.97668	5.47116e-05
Hlcs	holocarboxylase synthetase (biotin- [propriony-Coenzyme A-carboxylase (ATP-hydrolysing)] ligase)	-1.0104	0.00222319
B3galt5	UDP-Gal:betaGlcNAc beta 1,3-galactosyltransferase, polypeptide 5	-2.86259	4.67901e-05
Fam3b	family with sequence similarity 3, member B	1.5777	0.000674171
Prdm15	PR domain containing 15	-1.13737	0.000541044
B230307C23Rik	RIKEN cDNA B230307C23 gene	1.09573	3.01704e-12
Tiam2	T cell lymphoma invasion and metastasis 2	-1.99324	0.0238765
Zdhhc14	zinc finger, DHHC domain containing 14	-1.61427	5.65978e-11
Synj2	synaptojanin 2	-1.52981	2.29884e-18
Ezr	ezrin	1.27547	5.03736e-31
Tagap1	T cell activation GTPase activating protein 1	-1.22933	0.00403805
D030054H15Rik	RIKEN cDNA D030054H15 gene	2.37524	0.0159327
[truncated: 301 more rows]

## Sheet: BMDM only 24 hpi
Probe	Description	Log2FC	FDR
Rrs1	RRS1 ribosome biogenesis regulator homolog (S. cerevisiae)	1.0745	4.49965e-09
Terf1	telomeric repeat binding factor 1	-1.01811	0.00219866
Paqr8	progestin and adipoQ receptor family member VIII	-1.09082	0.0116927
Col19a1	collagen, type XIX, alpha 1	3.0948	8.42399e-09
Bend6	BEN domain containing 6	1.07391	0.0320831
Dst	dystonin	1.38125	7.2179e-23
Arhgef4	Rho guanine nucleotide exchange factor (GEF) 4	-1.59797	2.75998e-07
Gm15832	predicted gene 15832	1.13808	5.76054e-10
Rnf149	ring finger protein 149	1.12038	4.95102e-18
Slc40a1	solute carrier family 40 (iron-regulated transporter), member 1	-3.53592	0
Myo1b	myosin IB	2.94778	6.43355e-14
Ccdc150	coiled-coil domain containing 150	-2.62745	0.00782796
Pgap1	post-GPI attachment to proteins 1	-1.46168	2.1988e-15
Plcl1	phospholipase C-like 1	-3.53857	3.38924e-08
Clk1	CDC-like kinase 1	-1.19481	1.95089e-13
Pard3b	par-3 partitioning defective 3 homolog B (C. elegans)	-4.11414	2.5747e-07
Klf7	Kruppel-like factor 7 (ubiquitous)	1.58128	2.38836e-13
D630023F18Rik	RIKEN cDNA D630023F18 gene	-2.1099	4.32425e-07
Idh1	isocitrate dehydrogenase 1 (NADP+), soluble	-1.15699	1.23438e-10
Mtap2	microtubule-associated protein 2	1.4545	9.16266e-09
Ikzf2	IKAROS family zinc finger 2	-1.69855	1.72687e-08
Tns1	tensin 1	-1.87677	9.45105e-09
Slc11a1	solute carrier family 11 (proton-coupled divalent metal ion transporters), member 1	1.25817	1.21902e-18
Cyp27a1	cytochrome P450, family 27, subfamily a, polypeptide 1	-2.41344	3.85001e-40
Ptprn	protein tyrosine phosphatase, receptor type, N	3.49997	7.16415e-09
Dner	delta/notch-like EGF-related receptor	2.21699	6.53498e-08
AC147806.1	No description	2.51691	0.00035701
B3gnt7	UDP-GlcNAc:betaGal beta-1,3-N-acetylglucosaminyltransferase 7	-1.7088	0.046324
Arl4c	ADP-ribosylation factor-like 4C	-1.60173	2.21244e-30
Mlph	melanophilin	-4.05042	1.67037e-06
Rbm44	RNA binding motif protein 44	-2.0696	2.33575e-06
Ramp1	receptor (calcitonin) activity modifying protein 1	-5.07548	0
Per2	period homolog 2 (Drosophila)	-1.26963	0.00991443
Gpc1	glypican 1	2.43228	3.75248e-28
Tnfrsf11a	tumor necrosis factor receptor superfamily, member 11a	1.10962	1.34641e-16
Bcl2	B cell leukemia/lymphoma 2	1.39743	1.00763e-08
Serpinb12	serine (or cysteine) peptidase inhibitor, clade B (ovalbumin), member 12	1.37604	0.01457
Serpinb2	serine (or cysteine) peptidase inhibitor, clade B, member 2	7.81631	9.77442e-32
Serpinb8	serine (or cysteine) peptidase inhibitor, clade B, member 8	1.18295	4.07742e-16
Tmem37	transmembrane protein 37	-2.02268	6.24651e-11
Gm15675	predicted gene 15675	3.49684	8.16838e-11
Cd55	CD55 antigen	3.93671	0
Dyrk3	dual-specificity tyrosine-(Y)-phosphorylation regulated kinase 3	-1.27696	0.00812002
Fam72a	family with sequence similarity 72, member A	1.61974	4.91163e-14
Ctse	cathepsin E	-1.43282	0.002435
Atp2b4	ATPase, Ca++ transporting, plasma membrane 4	-2.70853	8.28972e-24
Btg2	B cell translocation gene 2, anti-proliferative	-0.979356	6.19115e-10
Timm17a	translocase of inner mitochondrial membrane 17a	1.06596	1.2112e-10
Lad1	ladinin	2.06927	0.0041671
Fam129a	family with sequence similarity 129, member A	-1.73971	8.81264e-22
Npl	N-acetylneuraminate pyruvate lyase	-1.6801	1.09733e-05
4930523C07Rik	RIKEN cDNA 4930523C07 gene	-1.9778	7.07616e-13
Rabgap1l	RAB GTPase activating protein 1-like	-1.2641	3.85086e-13
Serpinc1	serine (or cysteine) peptidase inhibitor, clade C (antithrombin), member 1	-2.81794	0.0359413
Cenpl	centromere protein L	-1.48763	1.09103e-05
Tnfsf4	tumor necrosis factor (ligand) superfamily, member 4	1.32167	1.24433e-05
Mettl13	methyltransferase like 13	-1.59153	1.50861e-12
F5	coagulation factor V	-3.96306	9.56551e-05
Sft2d2	SFT2 domain containing 2	-1.05278	3.24094e-11
Mpzl1	myelin protein zero-like 1	-1.39584	0.030026
Hsd17b7	hydroxysteroid (17-beta) dehydrogenase 7	1.32295	3.13019e-12
Sh2d1b1	SH2 domain protein 1B1	-1.5157	1.48953e-10
Fcrla	Fc receptor-like A	-2.91814	0.0202565
Nr1i3	nuclear receptor subfamily 1, group I, member 3	1.1493	0.0225238
Fcer1g	Fc receptor, IgE, high affinity I, gamma polypeptide	1.14684	4.51826e-13
Slamf6	SLAM family member 6	2.22575	5.00741e-08
Kcnj9	potassium inwardly-rectifying channel, subfamily J, member 9	-4.71528	1.05157e-08
Slamf9	SLAM family member 9	3.39365	0
Igsf9	immunoglobulin superfamily, member 9	2.22225	0.000325927
Gm4955	predicted gene 4955	4.64669	0
Pydc4	pyrin domain containing 4	4.25005	0
Spna1	spectrin alpha 1	1.80413	0.0145691
Lin9	lin-9 homolog (C. elegans)	-1.00888	1.05051e-07
Gm16067	predicted gene 16067	-1.28075	0.0291974
Ephx1	epoxide hydrolase 1, microsomal	-3.35957	0
1700056E22Rik	RIKEN cDNA 1700056E22 gene	-3.45011	0.00590873
1700034H15Rik	RIKEN cDNA 1700034H15 gene	3.25132	0.00726339
Cd34	CD34 antigen	-3.90431	0
Cd46	CD46 antigen, complement regulatory protein	-1.78222	0.030043
Cdnf	cerebral dopamine neurotrophic factor	-1.74473	0.00329639
Mcm10	minichromosome maintenance deficient 10 (S. cerevisiae)	-1.06523	5.13181e-08
Gm13391	predicted gene 13391	-1.45214	0.00858504
Pfkfb3	No description	1.51053	1.70657e-12
Slc39a12	solute carrier family 39 (zinc transporter), member 12	-2.03086	0.0341909
Plxdc2	plexin domain containing 2	-3.63052	0
Etl4	enhancer trap locus 4	-1.81462	5.36466e-09
Mastl	microtubule associated serine/threonine kinase-like	-2.13252	2.31321e-18
Npdc1	neural proliferation, differentiation and control gene 1	-3.12473	0.00424679
Fut7	fucosyltransferase 7	-1.32164	3.01426e-09
Abca2	ATP-binding cassette, sub-family A (ABC1), member 2	-1.05621	1.01544e-06
Bmyc	brain expressed myelocytomatosis oncogene	-1.91881	0.00024364
Gpsm1	G-protein signalling modulator 1 (AGS3-like, C. elegans)	-1.09857	0.000169226
Gm711	predicted gene 711	-1.67457	0.00689729
Sardh	sarcosine dehydrogenase	-3.373	1.81526e-06
Gm13421	predicted gene 13421	-2.96164	0.00143652
Rxra	retinoid X receptor alpha	-1.21855	2.32718e-12
Gbgt1	globoside alpha-1,3-N-acetylgalactosaminyltransferase 1	2.6456	5.90005e-20
Gm10134	predicted gene 10134	3.16259	1.56489e-05
Cercam	cerebral endothelial cell adhesion molecule	-1.59108	1.36841e-05
Pkn3	protein kinase N3	-1.96188	9.63162e-15
Zer1	zer-1 homolog (C. elegans)	-1.1129	2.10516e-06
Ier5l	immediate early response 5-like	-3.22904	1.00832e-08
Ak1	adenylate kinase 1	-2.41138	7.40784e-12
Sh2d3c	SH2 domain containing 3C	-1.24353	1.18737e-06
Ptrh1	peptidyl-tRNA hydrolase 1 homolog (S. cerevisiae)	1.45099	0.00051663
Scai	suppressor of cancer cell invasion	-1.48948	2.16083e-09
Arhgap15	Rho GTPase activating protein 15	-1.59833	1.77518e-21
Neb	nebulin	2.66876	0.000275984
A430018G15Rik	RIKEN cDNA A430018G15 gene	-2.53369	0.029863
Gpd2	glycerol phosphate dehydrogenase 2, mitochondrial	1.48406	1.26276e-30
Gm13571	predicted gene 13571	3.88023	8.5603e-05
Pla2r1	phospholipase A2 receptor 1	2.28652	1.32513e-15
Tank	TRAF family member-associated Nf-kappa B activator	1.36681	1.94325e-26
Galnt3	No description	-1.2765	0.00025241
Spc25	SPC25, NDC80 kinetochore complex component, homolog (S. cerevisiae)	-1.89357	6.40607e-32
Klhl23	kelch-like 23 (Drosophila)	-3.41167	6.64118e-09
Ttc30b	tetratricopeptide repeat domain 30B	-1.07417	9.61063e-05
Fkbp7	FK506 binding protein 7	-1.22091	0.00139561
4930440I19Rik	RIKEN cDNA 4930440I19 gene	4.55318	2.65615e-10
Gm14461	predicted gene 14461	-1.13002	2.6388e-06
Nckap1	NCK-associated protein 1	1.41047	3.84153e-07
Fam171b	family with sequence similarity 171, member B	-3.03245	0.00879024
Gm13710	predicted gene 13710	-1.09134	0.0106362
Olfr1033	olfactory receptor 1033	-2.67557	0.00452164
Rapsn	receptor-associated protein of the synapse	-1.58534	0.0068357
Acp2	acid phosphatase 2, lysosomal	1.57292	1.04558e-39
Ckap5	cytoskeleton associated protein 5	-1.01201	3.80688e-07
Creb3l1	cAMP responsive element binding protein 3-like 1	1.19007	0.00717755
Accs	1-aminocyclopropane-1-carboxylate synthase homolog (Arabidopsis)(non-functional)	-1.06656	1.58274e-05
Hsd17b12	hydroxysteroid (17-beta) dehydrogenase 12	1.20988	4.35851e-16
Qser1	glutamine and serine rich 1	-1.18127	1.12983e-10
Ccdc34	coiled-coil domain containing 34	-1.01671	5.61052e-09
D330050G23Rik	RIKEN cDNA D330050G23 gene	2.21162	4.66077e-05
Rasgrp1	RAS guanyl releasing protein 1	6.93482	0
Fsip1	fibrous sheath-interacting protein 1	-2.88308	0.0129366
Spint1	serine protease inhibitor, Kunitz type 1	2.0601	9.24542e-07
Exd1	exonuclease 3'-5' domain containing 1	-1.37722	0.0127588
Oip5	Opa interacting protein 5	-1.37237	8.84328e-10
Ganc	glucosidase, alpha; neutral C	-1.19581	3.42802e-13
Capn3	calpain 3	-1.45584	0.00304088
Cdan1	congenital dyserythropoietic anemia, type I (human)	-1.10472	3.96433e-10
Pdia3	protein disulfide isomerase associated 3	1.27032	4.69415e-08
Ell3	elongation factor RNA polymerase II-like 3	-2.63582	0.00287681
Sord	sorbitol dehydrogenase	-1.74039	3.45116e-32
AA467197	expressed sequence AA467197	1.8264	1.18328e-14
Sema6d	sema domain, transmembrane domain (TM), and cytoplasmic domain, (semaphorin) 6D	-3.53292	3.01667e-21
Dusp2	dual specificity phosphatase 2	1.71387	0.00184713
Gm14005	predicted gene 14005	2.14441	9.16909e-15
Mertk	c-mer proto-oncogene tyrosine kinase	-1.017	9.20796e-13
Il1a	interleukin 1 alpha	4.3672	8.381e-42
Gm14040	predicted gene 14040	1.30061	0.00873349
Prosapip1	ProSAPiP1 protein	-1.10491	0.00591086
Gfra4	glial cell line derived neurotrophic factor family receptor alpha 4	-2.07128	0.014992
Cdc25b	cell division cycle 25 homolog B (S. pombe)	-2.32285	0
Flrt3	fibronectin leucine rich transmembrane protein 3	4.85052	0
Plk1s1	polo-like kinase 1 substrate 1	-1.16566	2.4878e-11
Cst7	cystatin F (leukocystatin)	4.69984	2.52468e-34
Bcl2l1	BCL2-like 1	1.45069	1.00408e-08
Dnmt3b	DNA methyltransferase 3B	-2.51295	2.8341e-06
Map1lc3a	microtubule-associated protein 1 light chain 3 alpha	-1.18006	0.00254991
Acss2	acyl-CoA synthetase short-chain family member 2	1.23209	3.85077e-07
Sla2	Src-like-adaptor 2	1.16943	0.00238543
Plcg1	phospholipase C, gamma 1	-1.05336	1.10273e-07
Serinc3	serine incorporator 3	-1.05016	4.12203e-14
Slpi	secretory leukocyte peptidase inhibitor	6.03828	1.02256e-25
Ocstamp	osteoclast stimulatory transmembrane protein	3.44458	7.18218e-06
Slc13a3	solute carrier family 13 (sodium-dependent dicarboxylate transporter), member 3	5.03557	0
Sulf2	sulfatase 2	-1.98009	1.12817e-23
5031425F14Rik	RIKEN cDNA 5031425F14 gene	-2.29291	0.00177766
1500012F01Rik	RIKEN cDNA 1500012F01 gene	1.4895	2.82964e-23
Ppp1r3d	protein phosphatase 1, regulatory subunit 3D	-1.11841	0.0278113
Ppdpf	pancreatic progenitor cell differentiation and proliferation factor homolog (zebrafish)RIKEN cDNA 2700038C09 gene	1.25489	9.32715e-08
Tcea2	transcription elongation factor A (SII), 2	-1.40514	0.000372954
Pcmtd2	protein-L-isoaspartate (D-aspartate) O-methyltransferase domain containing 2	-1.13616	3.84109e-09
Hey1	hairy/enhancer-of-split related with YRPW motif 1	-2.91863	0.000322929
Mrps28	mitochondrial ribosomal protein S28	1.87701	1.54537e-11
Zbtb10	zinc finger and BTB domain containing 10	-1.82305	1.33479e-07
Car2	carbonic anhydrase 2	3.06058	0.000120455
Sirpb1a	signal-regulatory protein beta 1A	2.34316	1.21308e-23
Sirpb1c	signal-regulatory protein beta 1C	1.99369	7.12821e-24
Gm5150	predicted gene 5150	2.39637	3.9915e-32
Gpr160	G protein-coupled receptor 160	-2.01425	6.3152e-12
Gm9845	predicted pseudogene 9845	1.45007	0.0191006
3110057O12Rik	RIKEN cDNA 3110057O12 gene	-1.15566	0.000239839
D3Ertd751e	DNA segment, Chr 3, ERATO Doi 751, expressed	-1.33105	2.00801e-10
Pcdh18	protocadherin 18	1.95493	0.0105353
Setd7	SET domain containing (lysine methyltransferase) 7	-1.51423	1.9735e-16
Mgst2	microsomal glutathione S-transferase 2	-1.09887	0.00690275
Maml3	mastermind like 3 (Drosophila)	-0.99601	0.000800165
Tm4sf1	transmembrane 4 superfamily member 1	2.42058	0.00596957
P2ry14	purinergic receptor P2Y, G-protein coupled, 14	1.27923	2.70617e-18
P2ry1	purinergic receptor P2Y, G-protein coupled 1	-2.16457	7.66738e-18
Ift80	intraflagellar transport 80 homolog (Chlamydomonas)	-1.44523	2.14825e-14
Smc4	structural maintenance of chromosomes 4	-1.58929	8.52118e-20
Serpini1	serine (or cysteine) peptidase inhibitor, clade I, member 1	-1.27269	0.00153961
Tmem154	transmembrane protein 154	-2.41272	2.54856e-26
Fcrl5	Fc receptor-like 5	3.47114	2.29609e-12
Nes	nestin	-1.74624	7.5174e-08
Gpatch4	G patch domain containing 4	1.2848	5.59367e-06
Thbs3	thrombospondin 3	-2.22623	0.0206709
S100a8	S100 calcium binding protein A8 (calgranulin A)	3.19769	2.23737e-08
Tchh	trichohyalin	-1.69854	0.0429844
S100a11	S100 calcium binding protein A11 (calgizzarin)	1.166	0.0141773
Selenbp1	selenium binding protein 1	-2.17488	9.21574e-19
Tmod4	tropomodulin 4	-2.28973	0.0286396
Sema6c	sema domain, transmembrane domain (TM), and cytoplasmic domain, (semaphorin) 6C	-3.50458	0.000988035
Anp32e	acidic (leucine-rich) nuclear phosphoprotein 32 family, member E	-1.09215	0.000198298
Sv2a	synaptic vesicle glycoprotein 2 a	-2.12497	0.00297109
Gm20633	predicted gene 20633	-1.00698	0.011489
Hist2h4	histone cluster 2, H4	-1.05234	0.000215472
Gm20628	predicted gene 20628	-1.23215	0.000428614
Ankrd34a	ankyrin repeat domain 34A	-2.88263	0.0275787
Fmo5	flavin containing monooxygenase 5	-2.13174	6.8817e-18
Prkab2	protein kinase, AMP-activated, beta 2 non-catalytic subunit	-1.07684	7.52263e-05
Cd101	CD101 antigen	-1.19625	0.00219003
Ptgfrn	prostaglandin F2 receptor negative regulator	-1.00837	0.00368511
Cd2	CD2 antigen	-2.30994	0.00770733
Slc22a15	solute carrier family 22 (organic anion/cation transporter), member 15	-1.12103	0.00294775
Tspan2	tetraspanin 2	-3.20495	0.00018783
Fam19a3	family with sequence similarity 19, member A3	-1.99892	0.00798423
Ppm1j	protein phosphatase 1J	-1.453	0.0217746
6530418L21Rik	RIKEN cDNA 6530418L21 gene	-2.15811	1.25226e-11
Ovgp1	oviductal glycoprotein 1	-2.68764	0.0140322
Gstm2	glutathione S-transferase, mu 2	2.0069	2.2252e-05
Sort1	sortilin 1	-3.83893	0
S1pr1	sphingosine-1-phosphate receptor 1	-1.30396	2.89553e-17
Vcam1	vascular cell adhesion molecule 1	-1.24727	1.14163e-08
Lrrc39	leucine rich repeat containing 39	-1.09078	0.0168016
Fnbp1l	formin binding protein 1-like	1.30366	4.64882e-14
Pde5a	phosphodiesterase 5A, cGMP-specific	-1.19965	0.000618217
Ank2	ankyrin 2, brain	-1.7375	0.0182168
Dkk2	dickkopf homolog 2 (Xenopus laevis)	-5.22993	6.7e-44
Bdh2	3-hydroxybutyrate dehydrogenase, type 2	2.16467	9.74895e-07
Nhedc2	Na+/H+ exchanger domain containing 2	1.3992	7.56214e-11
Dnajb14	DnaJ (Hsp40) homolog, subfamily B, member 14	-1.19693	2.92535e-12
Eif4e	eukaryotic translation initiation factor 4E	1.41997	2.87003e-25
Lmo4	LIM domain only 4	1.61386	2.56687e-31
Wdr63	WD repeat domain 63	-2.24185	0.00260192
Mcoln3	mucolipin 3	-1.0556	1.52872e-07
Spata1	spermatogenesis associated 1	-1.05669	0.0128238
Fam73a	family with sequence similarity 73, member A	-1.07861	0.00124228
AI606473	expressed sequence AI606473	1.74008	0.0108566
Ptger3	prostaglandin E receptor 3 (subtype EP3)	-4.85728	1.12213e-12
Plag1	pleiomorphic adenoma gene 1	-1.3668	4.57649e-06
Trp53inp1	transformation related protein 53 inducible nuclear protein 1	-1.84918	1.53942e-14
Dpy19l4	dpy-19-like 4 (C. elegans)	-1.08447	5.03014e-07
Gem	GTP binding protein (gene overexpressed in skeletal muscle)	2.77668	1.19802e-11
Fam92a	family with sequence similarity 92, member A	-1.94213	1.45248e-10
Gm11818	predicted gene 11818	-1.76154	0.00840175
Bach2	BTB and CNC homology 2	-2.95925	4.36634e-05
Dnaja1	DnaJ (Hsp40) homolog, subfamily A, member 1	1.17915	2.38776e-20
Dnaic1	dynein, axonemal, intermediate chain 1	-1.82887	0.00841092
Ccl27a	chemokine (C-C motif) ligand 27A	-1.44028	0.0187299
1700022I11Rik	RIKEN cDNA 1700022I11 gene	1.06307	0.0425853
Cd72	CD72 antigen	1.77146	1.42228e-29
Gabbr2	gamma-aminobutyric acid (GABA) B receptor, 2	-4.27574	5.00083e-08
Anks6	ankyrin repeat and sterile alpha motif domain containing 6	-1.19003	0.0183882
Galnt12	No description	-1.08006	1.41549e-08
Tgfbr1	transforming growth factor, beta receptor I	-1.0761	2.36196e-06
5730528L13Rik	RIKEN cDNA 5730528L13 gene	2.66058	1.27971e-13
Tmeff1	transmembrane protein with EGF-like and two follistatin-like domains 1	1.11746	0.00256843
Txn1	thioredoxin 1	1.02987	1.61205e-12
Lpar1	lysophosphatidic acid receptor 1	2.59765	3.64756e-25
Susd1	sushi domain containing 1	-1.00641	2.9914e-05
Slc31a1	solute carrier family 31, member 1	1.1177	5.23807e-09
Bspry	B-box and SPRY domain containing	-3.00366	5.49412e-05
4933430I17Rik	RIKEN cDNA 4933430I17 gene	4.50748	2.04108e-25
Zfp618	zinc fingerprotein 618	-1.29506	0.0155087
Orm1	orosomucoid 1	4.61452	9.00011e-11
8030451A03Rik	RIKEN cDNA 8030451A03 gene	1.85766	0.0156213
Tle1	transducin-like enhancer of split 1, homolog of Drosophila E(spl)	-1.06368	1.94923e-09
C630043F03Rik	RIKEN cDNA C630043F03 gene	-1.89074	0.00776769
Haus6	HAUS augmin-like complex, subunit 6	-1.05322	9.41507e-07
Ptplad2	protein tyrosine phosphatase-like A domain containing 2	-1.18149	4.72064e-13
Ifnb1	interferon beta 1, fibroblast	3.49285	2.66282e-05
Cyp2j9	cytochrome P450, family 2, subfamily j, polypeptide 9	-2.58917	0.013936
Nfia	nuclear factor I/A	-1.7579	1.22309e-08
Inadl	InaD-like (Drosophila)	-2.68628	1.10886e-06
Itgb3bp	integrin beta 3 binding protein (beta3-endonexin)	-1.28751	0.000968129
Ak4	adenylate kinase 4	3.15926	2.10575e-08
Ppap2b	phosphatidic acid phosphatase type 2B	2.81481	3.63564e-21
Skint3	selection and upkeep of intraepithelial T cells 3	-2.8976	1.1523e-21
Pdzk1ip1	PDZK1 interacting protein 1	-1.41604	0.00914394
Tesk2	testis-specific kinase 2	-1.0087	2.28768e-05
Mutyh	mutY homolog (E. coli)	-1.60425	0.013541
Slc2a1	solute carrier family 2 (facilitated glucose transporter), member 1	1.46405	9.91929e-18
Ctps	cytidine 5'-triphosphate synthase	1.14136	1.30886e-07
Mycl1	v-myc myelocytomatosis viral oncogene homolog 1, lung carcinoma derived (avian)	3.02661	4.18506e-08
Pou3f1	POU domain, class 3, transcription factor 1	4.5283	3.12447e-24
Gm12932	predicted gene 12932	-2.79414	0.0463979
Oscp1	organic solute carrier partner 1	-1.12325	0.00706409
Eif2c4	eukaryotic translation initiation factor 2C, 4	-1.64563	2.49136e-20
Fabp3	fatty acid binding protein 3, muscle and heart	1.95751	1.24076e-13
Matn1	matrilin 1, cartilage matrix protein	-2.33269	0.000829592
Mecr	mitochondrial trans-2-enoyl-CoA reductase	1.04211	5.5084e-05
Smpdl3b	sphingomyelin phosphodiesterase, acid-like 3B	1.55751	1.23862e-16
Fgr	Gardner-Rasheed feline sarcoma viral (Fgr) oncogene homolog	2.29092	1.56499e-30
Cd52	CD52 antigen	1.6577	2.39699e-24
Ubxn11	UBX domain protein 11	1.36665	2.08615e-06
Nipal3	NIPA-like domain containing 3	-1.20924	1.57334e-12
Cnr2	cannabinoid receptor 2 (macrophage)	-1.03075	6.586e-07
Asap3	ArfGAP with SH3 domain, ankyrin repeat and PH domain 3	-1.70018	0.0101237
Pink1	PTEN induced putative kinase 1	-1.89906	1.10181e-16
Pla2g5	phospholipase A2, group V	3.54787	1.33516e-05
Padi4	peptidyl arginine deiminase, type IV	1.19774	0.00480203
Padi2	peptidyl arginine deiminase, type II	-1.58383	4.91693e-13
Ddi2	DNA-damage inducible protein 2	-1.03083	6.9357e-10
Pdpn	podoplanin	6.25659	0
2610305D13Rik	RIKEN cDNA 2610305D13 gene	1.74394	0.00544987
Miip	migration and invasion inhibitory protein	-1.59479	8.56022e-12
Fv1	Friend virus susceptibility 1	-1.39197	0.00967358
Fbxo44	F-box protein 44	-1.34474	0.00367021
Angptl7	angiopoietin-like 7	-3.968	1.95034e-05
Srm	spermidine synthase	1.94373	2.00694e-05
Clstn1	calsyntenin 1	-1.81117	5.74401e-06
Eno1	enolase 1, alpha non-neuron	1.31229	1.13212e-15
Tnfrsf9	tumor necrosis factor receptor superfamily, member 9	4.97007	5.67506e-14
Klhl21	kelch-like 21 (Drosophila)	-1.10647	4.20809e-08
Acot7	acyl-CoA thioesterase 7	1.04084	4.23472e-06
Chd5	chromodomain helicase DNA binding protein 5	-3.16108	2.61284e-06
Tas1r3	taste receptor, type 1, member 3	-2.18237	0.00453776
Tnfrsf18	tumor necrosis factor receptor superfamily, member 18	-3.09762	0.000349128
2310042D19Rik	RIKEN cDNA 2310042D19 gene	1.62567	0.0137049
Adam22	a disintegrin and metallopeptidase domain 22	-4.38111	1.1e-44
Abcb1b	ATP-binding cassette, sub-family B (MDR/TAP), member 1B	-1.42771	2.21921e-18
Abcb4	ATP-binding cassette, sub-family B (MDR/TAP), member 4	-1.31613	1.94434e-18
Hgf	hepatocyte growth factor	-1.69479	3.63238e-14
Fgl2	fibrinogen-like protein 2	2.77326	0
Lrrc17	leucine rich repeat containing 17	-2.84242	0.000318256
Smarcd3	SWI/SNF related, matrix associated, actin dependent regulator of chromatin, subfamily d, member 3	1.6967	0.00626199
Il6	interleukin 6	5.66406	6.41531e-12
Khk	ketohexokinase	-1.13045	4.76683e-06
Ift172	intraflagellar transport 172 homolog (Chlamydomonas)	-0.987453	1.34137e-05
Yes1	Yamaguchi sarcoma viral (v-yes) oncogene homolog 1	-2.68694	0.0412613
Gm1673	predicted gene 1673	-2.67647	1.12747e-05
Nat8l	N-acetyltransferase 8-like	-4.16799	4.61962e-21
Poln	DNA polymerase N	-1.79496	3.29681e-06
Mxd4	Max dimerization protein 4	-1.90069	2.1628e-41
Grk4	G protein-coupled receptor kinase 4	-1.25982	0.00238118
Dok7	docking protein 7	1.64704	0.0225647
Cd38	CD38 antigen	3.34467	9.30715e-20
Gpr125	G protein-coupled receptor 125	-1.33477	0.0049773
Rbpj	recombination signal binding protein for immunoglobulin kappa J region	1.4726	2.0725e-21
0610040J01Rik	RIKEN cDNA 0610040J01 gene	-3.32609	0.00508389
Rell1	RELT-like 1	-1.29229	1.0208e-07
Tlr1	toll-like receptor 1	1.51258	2.33411e-25
9130230L23Rik	RIKEN cDNA 9130230L23 gene	2.74898	0.000125855
Uchl1	ubiquitin carboxy-terminal hydrolase L1	1.59948	1.41737e-15
Shisa3	shisa homolog 3 (Xenopus laevis)	2.48708	0.0209775
Txk	TXK tyrosine kinase	2.29874	0.00171618
Igfbp7	insulin-like growth factor binding protein 7	2.05745	0.017669
Cox18	COX18 cytochrome c oxidase assembly homolog (S. cerevisiae)	1.82613	1.35367e-10
Afp	alpha fetoprotein	2.10528	2.97558e-11
Cxcl3	chemokine (C-X-C motif) ligand 3	7.59235	0
Cxcl1	chemokine (C-X-C motif) ligand 1	4.22714	8.4e-45
Cxcl9	chemokine (C-X-C motif) ligand 9	7.60422	0
Stbd1	starch binding domain 1	-1.79929	4.76279e-05
Ccng2	cyclin G2	-1.7897	2.86167e-31
Anxa3	annexin A3	-0.994547	2.57524e-10
A930011G23Rik	RIKEN cDNA A930011G23 gene	3.07505	0.0166635
Agpat9	1-acylglycerol-3-phosphate O-acyltransferase 9	1.08691	0.0383949
Abcg3	ATP-binding cassette, sub-family G (WHITE), member 3	-1.06049	0.000435085
Tgfbr3	transforming growth factor, beta receptor III	-2.20161	0.0140237
Fam69a	family with sequence similarity 69, member A	-1.06985	1.53151e-10
Ccdc18	coiled-coil domain containing 18	-2.7406	1.1e-44
Fgfrl1	fibroblast growth factor receptor-like 1	-2.3195	3.20656e-05
Galnt9	No description	-1.67526	0.000567625
Ulk1	Unc-51 like kinase 1 (C. elegans)	-1.06435	0.000308637
Ttc28	tetratricopeptide repeat domain 28	-2.19992	0.00022935
Cmklr1	chemokine-like receptor 1	2.25437	9.58782e-18
Gm17122	predicted gene 17122	1.37571	0.0302795
Trpv4	transient receptor potential cation channel, subfamily V, member 4	-1.80358	1.00858e-06
Vsig10	V-set and immunoglobulin domain containing 10	-2.95558	3.1182e-08
Tpcn1	two pore channel 1	-1.32797	2.65375e-07
Rasal1	RAS protein activator like 1 (GAP1 like)	-1.87585	0.0192162
Ift81	intraflagellar transport 81 homolog (Chlamydomonas)	-1.37137	4.7515e-07
Rnf34	ring finger protein 34	1.19935	7.23765e-16
Kdm2b	lysine (K)-specific demethylase 2B	-1.0481	9.68401e-09
A930024E05Rik	RIKEN cDNA A930024E05 gene	-1.16953	0.0122323
Niacr1	niacin receptor 1	3.07583	2.54063e-19
Denr	density-regulated protein	1.33807	1.91019e-16
Mphosph9	M-phase phosphoprotein 9	-1.12655	1.16273e-05
Tpst1	protein-tyrosine sulfotransferase 1	1.10035	1.5934e-12
Kctd7	potassium channel tetramerisation domain containing 7	-1.03401	0.000201019
Wbscr27	Williams Beuren syndrome chromosome region 27 (human)	-2.61757	6.15271e-36
Por	P450 (cytochrome) oxidoreductase	1.13611	2.35771e-10
Mdh2	malate dehydrogenase 2, NAD (mitochondrial)	1.2139	2.1668e-07
Rabl5	RAB, member of RAS oncogene family-like 5	1.47323	1.97922e-14
6430598A04Rik	RIKEN cDNA 6430598A04 gene	-2.13752	0.00069622
Zcwpw1	zinc finger, CW type with PWWP domain 1	-1.17754	2.76369e-07
Pilra	paired immunoglobin-like type 2 receptor alpha	2.33637	5.45e-43
Pilrb1	paired immunoglobin-like type 2 receptor beta 1	2.30083	8.91462e-26
Pilrb2	paired immunoglobin-like type 2 receptor beta 2	1.32596	4.95294e-12
Zfp113	zinc finger protein 113	-1.82449	2.09017e-14
Stag3	stromal antigen 3	-1.67224	1.3454e-07
Zfp157	zinc finger protein 157	-1.26228	3.6188e-11
Amz1	archaelysin family metallopeptidase 1	-1.82661	2.37662e-17
Sdk1	sidekick homolog 1 (chicken)	-4.56295	2.27889e-06
Actb	actin, beta	1.31192	3.76868e-31
Daglb	diacylglycerol lipase, beta	-1.13184	1.06671e-12
Tecpr1	tectonin beta-propeller repeat containing 1	-1.18209	1.34688e-15
Zkscan5	zinc finger with KRAB and SCAN domains 5	-1.00173	5.61622e-06
Flt1	FMS-like tyrosine kinase 1	1.55232	4.7912e-11
Slc46a3	solute carrier family 46, member 3	-2.89541	0
1810059H22Rik	RIKEN cDNA 1810059H22 gene	2.73995	0.000798926
N4bp2l1	NEDD4 binding protein 2-like 1	-1.37773	3.29181e-17
Hepacam2	HEPACAM family member 2	-4.72808	1.00397e-06
Gng11	guanine nucleotide binding protein (G protein), gamma 11	1.29075	1.12702e-05
Ppp1r9a	protein phosphatase 1, regulatory (inhibitor) subunit 9A	-3.25111	3.2093e-20
Asb4	ankyrin repeat and SOCS box-containing 4	-1.99452	2.85216e-05
Slc25a13	solute carrier family 25 (mitochondrial carrier, adenine nucleotide translocator), member 13	-1.05495	2.90884e-09
A430035B10Rik	RIKEN cDNA A430035B10 gene	-1.37108	0.0232798
Glcci1	glucocorticoid induced transcript 1	-1.20104	2.28311e-08
Ica1	islet cell autoantigen 1	-1.61781	0.000373557
Gpr85	G protein-coupled receptor 85	1.30337	3.96997e-13
Cav1	caveolin 1, caveolae protein	2.77846	8.11944e-36
A430107O13Rik	RIKEN cDNA A430107O13 gene	-1.46325	4.51711e-05
Lrrc4	leucine rich repeat containing 4	3.80082	8.14655e-13
1700023L04Rik	RIKEN cDNA 1700023L04 gene	-2.2188	0.0411721
Ube2h	ubiquitin-conjugating enzyme E2H	-1.27136	8.14404e-07
E330009J07Rik	RIKEN cDNA E330009J07 gene	-1.41637	2.07508e-09
Clec5a	C-type lectin domain family 5, member a	1.11211	6.29702e-17
Ephb6	Eph receptor B6	-3.59146	8.4012e-11
Zyx	zyxin	-0.980627	0.000299187
Fam115a	family with sequence similarity 115, member A	-1.36065	1.37122e-06
Rbpsuh-rs3	recombining binding protein suppressor of hairless (Drosophila), related sequence 3	1.46379	0.000200628
Zfp398	zinc finger protein 398	-1.27752	1.9639e-06
Krba1	KRAB-A domain containing 1	-1.25234	0.0110431
Igf2bp3	insulin-like growth factor 2 mRNA binding protein 3	-1.42415	0.00818428
Npy	neuropeptide Y	3.27617	1.4e-45
Cycs	cytochrome c, somatic	1.80202	2.7404e-19
Chn2	chimerin (chimaerin) 2	-2.37337	3.59048e-31
9130019P16Rik	RIKEN cDNA 9130019P16 gene	-2.42005	0.0318786
2410066E13Rik	RIKEN cDNA 2410066E13 gene	-1.45456	9.35065e-06
Ggct	gamma-glutamyl cyclotransferase	1.37485	1.6297e-10
Fam188b	family with sequence similarity 188, member B	-1.25882	0.000884499
Pde1c	phosphodiesterase 1C	-2.28813	1.28755e-10
Fkbp9	FK506 binding protein 9	-1.94141	3.49198e-20
Nt5c3	5'-nucleotidase, cytosolic III	1.75879	1.12187e-35
Abcg2	ATP-binding cassette, sub-family G (WHITE), member 2	-1.47355	2.75576e-16
Tnip3	TNFAIP3 interacting protein 3	1.35285	1.91463e-22
Il12rb2	interleukin 12 receptor, beta 2	-1.22687	3.51742e-06
Rtkn	rhotekin	-1.80304	0.0386673
Bola3	bolA-like 3 (E. coli)	1.08924	3.14751e-06
Cd207	CD207 antigen	-1.76039	2.20578e-13
Sfxn5	sideroflexin 5	1.28332	4.5622e-12
Smyd5	SET and MYND domain containing 5	1.07018	8.44409e-08
Pcyox1	prenylcysteine oxidase 1	-1.14684	2.63751e-16
Prokr1	prokineticin receptor 1	1.07639	0.000103929
Mgll	monoglyceride lipase	-1.5437	0.000626606
Abtb1	ankyrin repeat and BTB (POZ) domain containing 1	-1.67466	2.53417e-13
Hdac11	histone deacetylase 11	-2.86017	0.00191864
Gm20705	predicted gene 20705	-2.23862	0.0167692
Srgap3	SLIT-ROBO Rho GTPase activating protein 3	-1.44296	7.60619e-08
Hrh1	histamine receptor H1	-1.54433	0.011489
Vgll4	vestigial like 4 (Drosophila)	-1.72947	6.20542e-24
Cand2	cullin-associated and neddylation-dissociated 2 (putative)	-2.84526	0.026522
Mbd4	methyl-CpG binding domain protein 4	-1.32251	3.17722e-11
Rasgef1a	RasGEF domain family, member 1A	-1.90477	1.00119e-13
Cacna2d4	calcium channel, voltage-dependent, alpha 2/delta subunit 4	-3.51376	2.97497e-05
Ccdc77	coiled-coil domain containing 77	-1.06244	1.43946e-07
Mical3	microtubule associated monoxygenase, calponin and LIM domain containing 3	-1.01786	0.0212753
Slc6a13	solute carrier family 6 (neurotransmitter transporter, GABA), member 13	1.35003	0.0048159
Phc1	polyhomeotic-like 1 (Drosophila)	-1.13704	0.000649671
Clec4a1	C-type lectin domain family 4, member a1	1.69948	1.93916e-39
Clec4b1	C-type lectin domain family 4, member b1	-1.53271	6.4957e-09
Cd163	CD163 antigen	-2.7016	4.02754e-13
Gm20531	predicted gene 20531	1.42752	0.00628925
Acrbp	proacrosin binding protein	-1.13486	0.000339089
Lpar5	lysophosphatidic acid receptor 5	-1.08449	0.00513772
Gapdh	glyceraldehyde-3-phosphate dehydrogenase	1.33083	9.92585e-17
Vwf	Von Willebrand factor homolog	-1.21415	4.23427e-07
9630033F20Rik	RIKEN cDNA 9630033F20 gene	1.07418	8.13418e-09
Ccnd2	cyclin D2	3.96577	1.69848e-29
Klrb1c	killer cell lectin-like receptor subfamily B member 1C	-2.75247	0.00912894
BC035044	cDNA sequence BC035044	-3.34814	2.30511e-08
Clec2i	C-type lectin domain family 2, member i	-3.01641	1.23595e-18
Gm15987	predicted gene 15987	2.11147	0.00367649
Clec1a	C-type lectin domain family 1, member a	-4.85239	1.90446e-24
Clec7a	C-type lectin domain family 7, member a	-1.57704	3.51951e-24
Olr1	oxidized low density lipoprotein (lectin-like) receptor 1	6.07112	1.0491e-14
Magohb	mago-nashi homolog B (Drosophila)	1.49792	2.20031e-12
Csda	cold shock domain protein A	1.33214	2.58702e-14
Lrp6	low density lipoprotein receptor-related protein 6	-1.00467	2.6852e-06
Mansc1	MANSC domain containing 1	-1.87187	0.000892462
Crebl2	cAMP responsive element binding protein-like 2	-0.99432	1.27825e-06
Cdkn1b	cyclin-dependent kinase inhibitor 1B	-1.34249	1.31066e-16
Apold1	apolipoprotein L domain containing 1	-2.82401	8.1785e-05
Plekha5	pleckstrin homology domain containing, family A member 5	-1.10947	0.00171693
Ldhb	lactate dehydrogenase B	-1.67033	1.43598e-06
5730419I09Rik	RIKEN cDNA 5730419I09 gene	-1.2275	4.54645e-07
Dennd5b	DENN/MADD domain containing 5B	-3.28603	8.84897e-10
4833442J19Rik	RIKEN cDNA 4833442J19 gene	-1.34567	2.91443e-05
Bicd1	bicaudal D homolog 1 (Drosophila)	-2.28142	5.17103e-12
Prkcg	protein kinase C, gamma	-3.11393	0.00999578
Gm15448	predicted gene 15448	1.37437	1.05901e-10
Pira2	paired-Ig-like receptor A2	1.40097	9.44912e-21
Gm14548	predicted gene 14548	1.40258	8.27826e-11
Lilra5	leukocyte immunoglobulin-like receptor, subfamily A (with TM domain), member 5	-1.98185	0.00343979
Eps8l1	EPS8-like 1	-1.6998	6.99264e-12
Tmem150b	transmembrane protein 150B	-1.02444	2.85699e-06
Cox6b2	cytochrome c oxidase subunit VIb polypeptide 2	-2.78144	0.013936
Tmem238	transmembrane protein 238	1.43781	0.0243641
Zfp667	zinc finger protein 667	-1.02961	0.01281
Zscan18	zinc finger and SCAN domain containing 18	-1.54674	0.00642034
Zfp128	zinc finger protein 128	-1.26299	1.29684e-05
Prr24	proline rich 24	-1.17381	0.00030136
Bbc3	BCL2 binding component 3	-1.18456	1.16016e-07
Prkd2	protein kinase D2	-0.987945	0.0114684
Ptgir	prostaglandin I receptor (IP)	1.28978	6.94636e-08
Mill2	MHC I like leukocyte 2	1.63534	2.67182e-06
Dmwd	dystrophia myotonica-containing WD repeat motif	1.42359	0.00210837
Vasp	vasodilator-stimulated phosphoprotein	1.59978	2.36263e-23
1700058P15Rik	RIKEN cDNA 1700058P15 gene	2.31665	0.0347214
Ppm1n	protein phosphatase, Mg2+/Mn2+ dependent, 1N (putative)	3.8805	8.54253e-06
Apoc2	apolipoprotein C-II	-1.95566	2.93921e-19
Apoc1	apolipoprotein C-I	-4.72818	4.27659e-09
Apoe	apolipoprotein E	-1.85331	1.20671e-18
Pvr	poliovirus receptor	1.24418	6.21793e-10
Zfp114	zinc finger protein 114	-2.43968	0.0446825
Kcnn4	potassium intermediate/small conductance calcium-activated channel, subfamily N, member 4	1.5066	9.16209e-23
Ethe1	ethylmalonic encephalopathy 1	-0.992242	0.0333917
Ceacam10	carcinoembryonic antigen-related cell adhesion molecule 10	2.20787	0.00488778
Megf8	multiple EGF-like-domains 8	-1.1749	4.86777e-09
B3gnt8	UDP-GlcNAc:betaGal beta-1,3-N-acetylglucosaminyltransferase 8	-1.10841	2.40894e-06
Cyp2s1	cytochrome P450, family 2, subfamily s, polypeptide 1	2.87431	0.000370847
Numbl	numb-like	-1.12227	0.0022541
Prx	periaxin	-1.48762	0.0205531
1700049G17Rik	RIKEN cDNA 1700049G17 gene	-0.991924	0.000361595
Fbl	fibrillarin	1.59288	2.95983e-08
Dyrk1b	dual-specificity tyrosine-(Y)-phosphorylation regulated kinase 1b	-1.1635	0.00101334
Map4k1	mitogen-activated protein kinase kinase kinase kinase 1	-1.03534	4.72421e-05
Zfp30	zinc finger protein 30	-2.02863	2.77094e-05
Zfp940	zinc finger protein 940	-1.44935	4.40454e-05
Cox7a1	cytochrome c oxidase, subunit VIIa 1	-2.02068	0.031669
Wdr62	WD repeat domain 62	-0.993452	0.00128932
Arhgap33	Rho GTPase activating protein 33	-4.59958	3.71834e-06
BC053749	cDNA sequence BC053749	-2.23993	9.48196e-06
Hspb6	heat shock protein, alpha-crystallin-related, B6	-1.32301	0.0161128
Ffar2	free fatty acid receptor 2	-2.76717	0.0155256
Mag	myelin-associated glycoprotein	1.02684	0.00818924
Lsr	lipolysis stimulated lipoprotein receptor	-1.79799	1.81273e-16
Fam187b	family with sequence similarity 187, member B	-1.75822	0.0246547
Cebpa	CCAAT/enhancer binding protein (C/EBP), alpha	-1.83385	1.14804e-27
Plekhf1	pleckstrin homology domain containing, family F (with FYVE domain) member 1	-1.41836	0.000417038
Siglec5	sialic acid binding Ig-like lectin 5	-1.84636	3.88375e-11
Vsig10l	ZV-set and immunoglobulin domain containing 10 like	-1.13666	0.019994
Siglece	sialic acid binding Ig-like lectin E	3.64825	0
Cpt1c	carnitine palmitoyltransferase 1c	-3.02293	6.26952e-10
Fcgrt	Fc receptor, IgG, alpha chain transporter	-2.43295	6.37514e-36
Lin7b	lin-7 homolog B (C. elegans)	-1.74668	0.025626
Car11	carbonic anhydrase 11	-2.69246	0.0234912
Dbp	D site albumin promoter binding protein	-2.6075	9.2413e-38
Ldha	lactate dehydrogenase A	1.26723	4.84662e-14
Uevld	UEV and lactate/malate dehyrogenase domains	-1.22382	1.49972e-06
Svip	small VCP/p97-interacting protein	-2.57451	5.65103e-13
Cyfip1	cytoplasmic FMR1 interacting protein 1	1.1115	8.78096e-20
Atp10a	ATPase, class V, type 10A	1.18707	5.53204e-10
Igf1r	insulin-like growth factor I receptor	-1.95477	6.04895e-10
Slco3a1	solute carrier organic anion transporter family, member 3a1	2.88067	4.1e-44
Kif7	kinesin family member 7	-3.08123	4.81091e-16
Anpep	alanyl (membrane) aminopeptidase	1.14187	2.93236e-05
Zscan2	zinc finger and SCAN domain containing 2	-1.2642	0.00742004
Cpeb1	cytoplasmic polyadenylation element binding protein 1	-1.06894	0.0031911
Il16	interleukin 16	-2.82145	0
Ctsc	cathepsin C	1.14944	3.9801e-19
Fzd4	frizzled homolog 4 (Drosophila)	-2.20909	0.0169523
1810020D17Rik	RIKEN cDNA 1810020D17 gene	-0.995583	0.00112152
Mtap6	microtubule-associated protein 6	1.45644	0.0357851
Kcne3	potassium voltage-gated channel, Isk-related subfamily, gene 3	-1.26231	0.0449545
Arhgef17	Rho guanine nucleotide exchange factor (GEF) 17	-3.56394	0.00473043
P2ry2	purinergic receptor P2Y, G-protein coupled 2	1.33088	2.08835e-06
Atg16l2	autophagy related 16 like 2 (S. cerevisiae)	-1.26637	2.28087e-07
Folr1	folate receptor 1 (adult)	-1.02094	0.0263209
Numa1	nuclear mitotic apparatus protein 1	-0.991933	6.67005e-11
Pgap2	post-GPI attachment to proteins 2	1.40468	3.5933e-25
Trim68	tripartite motif-containing 68	-1.04345	0.000104285
Gm15135	predicted gene 15135	1.49596	2.85739e-06
Fam160a2	family with sequence similarity 160, member A2	-1.05616	7.80486e-07
Dchs1	dachsous 1 (Drosophila)	-1.35532	0.00144071
Gvin1	GTPase, very large interferon inducible 1	1.87729	9.23037e-23
Nlrp10	NLR family, pyrin domain containing 10	-1.28249	4.13556e-07
Rras2	related RAS viral (r-ras) oncogene homolog 2	-1.35968	0.0149414
Xylt1	xylosyltransferase 1	-1.00493	0.000106935
2610020H08Rik	RIKEN cDNA 2610020H08 gene	-1.29874	4.25559e-08
Eef2k	eukaryotic elongation factor-2 kinase	-2.3771	1.48318e-24
Ears2	glutamyl-tRNA synthetase 2 (mitochondrial)(putative)	1.04647	0.000952719
2010110P09Rik	RIKEN cDNA 2010110P09 gene	-2.21087	0.00532395
Sult1a1	sulfotransferase family 1A, phenol-preferring, member 1	-4.72191	0
Ypel3	yippee-like 3 (Drosophila)	-1.49012	1.81061e-15
Tbx6	T-box 6	-4.14363	4.33135e-06
Hirip3	HIRA interacting protein 3	-1.0433	0.000512575
Tmem219	transmembrane protein 219	1.1255	2.93761e-10
Prrt2	proline-rich transmembrane protein 2	-1.05442	0.047136
Spn	sialophorin	-1.69062	4.93181e-27
Zfp629	zinc finger protein 629	-1.19092	1.08337e-10
Itgad	integrin, alpha D	-2.79897	0.0195509
Gm15503	predicted gene 15503	-3.32609	1.23748e-09
Lrrc27	leucine rich repeat containing 27	-1.16649	4.40617e-11
Adam8	a disintegrin and metallopeptidase domain 8	1.13829	2.21514e-16
1190003J15Rik	RIKEN cDNA 1190003J15 gene	2.82525	0.00964718
Ifitm3	interferon induced transmembrane protein 3	2.59019	0
Sigirr	single immunoglobulin and toll-interleukin 1 receptor (TIR) domain	-3.79581	1.02633e-06
Efcab4a	EF-hand calcium binding domain 4A	-2.29198	2.2756e-25
Lsp1	lymphocyte specific 1	-2.40918	2.69575e-37
Tnnt3	troponin T3, skeletal, fast	-4.35198	3.86888e-06
Tspan32	tetraspanin 32	-1.88167	4.24249e-06
R74862	expressed sequence R74862	-1.63199	0.0318786
Cd81	CD81 antigen	-1.19144	4.49965e-09
Cdkn1c	cyclin-dependent kinase inhibitor 1C (P57)	1.52841	4.03216e-10
Cars	cysteinyl-tRNA synthetase	1.12731	1.26525e-12
Tnfrsf23	tumor necrosis factor receptor superfamily, member 23	1.47528	2.06363e-09
Cttn	cortactin	1.38764	2.32285e-07
Ccnd1	cyclin D1	2.09313	4.14166e-29
Arhgef18	rho/rac guanine nucleotide exchange factor (GEF) 18	-1.05973	4.2556e-05
1810033B17Rik	RIKEN cDNA 1810033B17 gene	1.94397	7.84486e-08
Lass4	LAG1 homolog, ceramide synthase 4	-1.5145	2.49524e-07
Col4a1	collagen, type IV, alpha 1	-1.62687	1.36335e-08
F10	coagulation factor X	2.3415	5.95155e-34
Grtp1	GH regulated TBC protein 1	-2.14808	0.0109773
Gm7676	predicted gene 7676	3.20416	0.00628396
Angpt2	angiopoietin 2	1.78534	3.58035e-15
Tacc1	transforming, acidic coiled-coil containing protein 1	-1.01728	2.6373e-11
Fut10	fucosyltransferase 10	-1.44883	5.66586e-08
Nrg1	neuregulin 1	2.85085	0.0331642
Dusp4	dual specificity phosphatase 4	2.65102	0
D8Ertd82e	DNA segment, Chr 8, ERATO Doi 82, expressed	1.26361	0.00388239
Msr1	macrophage scavenger receptor 1	2.1104	1.1812e-41
B430010I23Rik	RIKEN cDNA B430010I23 gene	-1.56563	0.0326556
Gm6180	predicted pseudogene 6180	1.8381	0.0198504
AA386476	expressed sequence AA386476	-1.45382	0.0289675
Vegfc	vascular endothelial growth factor C	3.46821	3.23853e-23
Hpgd	hydroxyprostaglandin dehydrogenase 15 (NAD)	-5.22371	0
Sc4mol	sterol-C4-methyl oxidase-like	1.04741	1.3498e-12
1810029B16Rik	RIKEN cDNA 1810029B16 gene	2.79649	0
Pbx4	pre B cell leukemia homeobox 4	-3.24914	1.09244e-09
Zfp882	zinc finger protein 882	-1.00741	0.00813293
Cyp4f18	cytochrome P450, family 4, subfamily f, polypeptide 18	-1.89016	8.33803e-06
Hsh2d	hematopoietic SH2 domain containing	1.98208	0.0087224
Tmem184c	transmembrane protein 184C	-1.2108	2.80998e-13
Gab1	growth factor receptor bound protein 2-associated protein 1	-1.47231	2.19551e-06
Cd97	CD97 antigen	-1.84148	4.8852e-41
4930432K21Rik	RIKEN cDNA 4930432K21 gene	-1.54067	0.0040932
Lyl1	lymphoblastomic leukemia 1	-1.21415	1.1338e-07
Calr	calreticulin	1.54195	2.49581e-24
Man2b1	mannosidase 2, alpha B1	-1.01429	1.16402e-12
Bbs2	Bardet-Biedl syndrome 2 (human)	-1.46942	7.63738e-12
Mt2	metallothionein 2	-2.66814	1.20638e-14
Mt1	metallothionein 1	-2.08908	2.93921e-19
Cpne2	copine II	1.08919	2.9815e-14
Dok4	docking protein 4	-1.35528	1.21128e-05
Ndrg4	N-myc downstream regulated gene 4	1.7697	9.96742e-06
Cdh5	cadherin 5	1.61163	0.043288
4931428F04Rik	RIKEN cDNA 4931428F04 gene	1.91166	0.00941909
Slc9a5	solute carrier family 9 (sodium/hydrogen exchanger), member 5	-1.04548	0.0214826
Fam65a	family with sequence similarity 65, member A	-1.31833	0.000188237
Gm16156	predicted gene 16156	2.08768	0.0303875
Psmd7	proteasome (prosome, macropain) 26S subunit, non-ATPase, 7	1.1655	3.64454e-06
Zfhx3	zinc finger homeobox 3	-1.37018	2.68415e-07
Hp	haptoglobin	4.94873	1.27709e-23
Pkd1l3	polycystic kidney disease 1 like 3	1.7582	0.000757633
Aars	alanyl-tRNA synthetase	1.40283	3.19017e-30
Gm15655	predicted gene 15655	1.40053	0.0367477
Fbxo31	F-box protein 31	-1.34559	1.5712e-07
Slc7a5	solute carrier family 7 (cationic amino acid transporter, y+ system), member 5	2.46975	0.00137437
2810455O05Rik	RIKEN cDNA 2810455O05 gene	-2.05235	0.000543803
Disc1	disrupted in schizophrenia 1	-1.42862	4.64241e-05
AC239880.1	No description	1.64099	0.00244507
Dync2h1	dynein cytoplasmic 2 heavy chain 1	-1.24631	4.56297e-07
Mmp13	matrix metallopeptidase 13	1.28743	4.4313e-11
Phxr4	per-hexamer repeat gene 4	-2.4891	0.0245045
Maml2	mastermind like 2 (Drosophila)	-1.08339	5.7047e-05
Sesn3	sestrin 3	-1.91018	5.29939e-10
Piwil4	piwi-like homolog 4 (Drosophila)	2.76636	0.000104129
Fat3	FAT tumor suppressor homolog 3 (Drosophila)	-0.980204	0.00829812
Cdkn2d	cyclin-dependent kinase inhibitor 2D (p19, inhibits CDK4)	-1.19122	5.02821e-08
Ldlr	low density lipoprotein receptor	1.9922	0
Dock6	dedicator of cytokinesis 6	-1.03892	0.00262793
Rgl3	ral guanine nucleotide dissociation stimulator-like 3	-1.65868	0.00508299
Acp5	acid phosphatase 5, tartrate resistant	1.83722	4.06267e-13
9530077C05Rik	RIKEN cDNA 9530077C05 gene	-2.30018	0.015701
Bbs9	Bardet-Biedl syndrome 9 (human)	-1.42529	2.36923e-11
Eepd1	endonuclease/exonuclease/phosphatase family domain containing 1	-1.01704	1.15055e-06
Glb1l2	galactosidase, beta 1-like 2	-2.07049	0.00712721
Arhgap32	Rho GTPase activating protein 32	-2.18844	0.0153732
St3gal4	ST3 beta-galactoside alpha-2,3-sialyltransferase 4	-1.21015	9.23848e-11
Scn3b	sodium channel, voltage-gated, type III, beta	-1.72504	0.000130751
9030425E11Rik	RIKEN cDNA 9030425E11 gene	1.59621	1.93373e-10
Trim29	tripartite motif-containing 29	2.05659	0.0326533
Hyou1	hypoxia up-regulated 1	1.50529	7.21354e-29
Bcl9l	B cell CLL/lymphoma 9-like	-1.27078	0.027959
Ift46	intraflagellar transport 46 homolog (Chlamydomonas)	-1.09561	4.2953e-08
Fxyd2	FXYD domain-containing ion transport regulator 2	-1.53462	0.000532163
Cadm1	cell adhesion molecule 1	-1.20859	2.29822e-15
Rexo2	REX2, RNA exonuclease 2 homolog (S. cerevisiae)	1.11291	1.62394e-11
Bco2	beta-carotene oxygenase 2	-1.52404	2.71704e-09
Layn	layilin	1.46953	1.27339e-10
4930550C14Rik	RIKEN cDNA 4930550C14 gene	-2.18005	0.0166635
Tnfaip8l3	tumor necrosis factor, alpha-induced protein 8-like 3	3.4267	0.000219277
Cib2	calcium and integrin binding family member 2	-1.07999	0.0431552
Idh3a	isocitrate dehydrogenase 3 (NAD+) alpha	1.28073	4.36013e-09
Cox5a	cytochrome c oxidase, subunit Va	1.11712	9.16052e-11
Pkm	pyruvate kinase, muscle	1.05713	2.0918e-08
Ankdd1a	ankyrin repeat and death domain containing 1A	1.96145	0.00706409
Snx22	sorting nexin 22	1.81362	1.98844e-05
Aph1c	anterior pharynx defective 1c homolog (C. elegans)	-1.09557	8.09144e-10
Rora	RAR-related orphan receptor alpha	-1.59981	1.752e-14
Gm10642	predicted gene 10642	-1.67918	0.00905458
Mns1	meiosis-specific nuclear structural protein 1	-1.96312	4.829e-20
Nedd4	neural precursor cell expressed, developmentally down-regulated 4	-2.90788	0.00451992
Dyx1c1	dyslexia susceptibility 1 candidate 1 homolog (human)	-2.23186	0.0113117
Gm20510	predicted gene 20510	-1.40004	5.32919e-13
Ccpg1	cell cycle progression 1	-1.37773	6.30351e-13
BC031353	cDNA sequence BC031353	-2.79923	0
Myo5c	myosin VC	-3.37163	9.19182e-05
Gnb5	guanine nucleotide binding protein (G protein), beta 5	-1.19147	0.00324292
Lrrc1	leucine rich repeat containing 1	-1.26392	0.0048452
Me1	malic enzyme 1, NADP(+)-dependent, cytosolic	1.21369	9.7265e-11
Plscr4	phospholipid scramblase 4	-1.29061	3.27073e-09
Mras	muscle and microspikes RAS	-0.999751	0.00382772
Rab6b	RAB6B, member RAS oncogene family	-1.72494	3.28603e-07
Acpp	acid phosphatase, prostate	1.19561	0.000373357
Alas1	aminolevulinic acid synthase 1	1.86453	2.486e-42
Poc1a	POC1 centriolar protein homolog A (Chlamydomonas)	-1.13539	6.99535e-05
Rrp9	RRP9, small subunit (SSU) processome component, homolog (yeast)	1.03994	2.9914e-05
Manf	mesencephalic astrocyte-derived neurotrophic factor	1.28396	3.4541e-15
Zmynd10	zinc finger, MYND domain containing 10	-2.79187	0.0140032
Hyal1	hyaluronoglucosaminidase 1	1.14808	8.73307e-09
Gmppb	GDP-mannose pyrophosphorylase B	1.08578	9.06887e-09
Amt	aminomethyltransferase	-2.13834	0.000168541
Lamb2	laminin, beta 2	-3.39659	3.14953e-11
Wdr6	WD repeat domain 6	-1.33142	2.66209e-10
Prss46	protease, serine, 46	2.00818	0.0133474
Als2cl	ALS2 C-terminal like	-1.09828	3.59499e-06
Clasp2	CLIP associating protein 2	-1.20799	7.19197e-10
Osbpl10	oxysterol binding protein-like 10	-1.77642	0.0138791
Myd88	myeloid differentiation primary response gene 88	1.06349	6.74444e-12
Vipr1	vasoactive intestinal peptide receptor 1	-2.72614	9.23042e-09
Tmem42	transmembrane protein 42	1.35469	0.001318
Tmem158	transmembrane protein 158	1.47815	0.000182759
Lars2	leucyl-tRNA synthetase, mitochondrial	-2.26822	0.0492453
Ccr1	chemokine (C-C motif) receptor 1	1.09907	9.23042e-09
Ccr3	chemokine (C-C motif) receptor 3	1.95083	3.15406e-28
Ccr2	chemokine (C-C motif) receptor 2	-2.03437	1.86914e-16
Cnksr3	Cnksr family member 3	-1.65445	3.30026e-07
Ust	uronyl-2-sulfotransferase	1.52554	3.81554e-20
Ltv1	LTV1 homolog (S. cerevisiae)	1.04868	1.08581e-11
Txlnb	taxilin beta	1.99412	9.55938e-16
Hebp2	heme binding protein 2	-2.01221	0.0176499
Mtap7	microtubule-associated protein 7	-2.18556	0.0168784
Fam54a	family with sequence similarity 54, member A	-1.51803	7.42868e-05
Vnn3	vanin 3	1.02627	0.0207804
Arg1	arginase, liver	3.01768	0.00192829
Tspyl4	TSPY-like 4	-1.49555	5.81539e-09
Rpf2	ribosome production factor 2 homolog (S. cerevisiae)	1.29793	2.16563e-16
Gtf3c6	general transcription factor IIIC, polypeptide 6, alpha	1.11832	5.53383e-12
Armc2	armadillo repeat containing 2	-2.46551	5.8881e-13
Foxo3	forkhead box O3	-1.36265	5.38281e-16
Cd24a	CD24a antigen	-1.60612	9.07987e-09
Chst3	carbohydrate (chondroitin 6/keratan) sulfotransferase 3	-1.02252	0.000287379
4632428N05Rik	RIKEN cDNA 4632428N05 gene	-1.22018	2.44858e-15
D830039M14Rik	RIKEN cDNA D830039M14 gene	-3.12172	0.01457
Ppa1	pyrophosphatase (inorganic) 1	1.91179	4.66915e-28
Ddx21	DEAD (Asp-Glu-Ala-Asp) box polypeptide 21	1.08679	2.38448e-15
Zfp365	zinc finger protein 365	-1.7104	0.00781241
Tmem26	transmembrane protein 26	2.35396	1.2951e-20
Ggt5	gamma-glutamyltransferase 5	-1.77488	0.0263665
Susd2	sushi domain containing 2	2.88163	5.10385e-08
Gstt3	glutathione S-transferase, theta 3	-1.2539	3.6288e-07
Gstt2	glutathione S-transferase, theta 2	-1.10834	0.00724881
Mif	macrophage migration inhibitory factor	1.71294	7.0768e-17
Mmp11	matrix metallopeptidase 11	-3.21037	0.0138596
Chchd10	coiled-coil-helix-coiled-coil-helix domain containing 10	1.82738	9.41287e-08
Pcnt	pericentrin (kendrin)	-1.17381	1.42592e-10
Adarb1	adenosine deaminase, RNA-specific, B1	-1.13568	0.0345313
Dnmt3l	DNA (cytosine-5-)-methyltransferase 3-like	2.01947	0.0200492
Cstb	cystatin B	1.24561	3.57424e-14
Cdc34	cell division cycle 34 homolog (S. cerevisiae)	1.07059	8.6114e-09
Fstl3	follistatin-like 3	-3.16108	0.000409576
9130017N09Rik	RIKEN cDNA 9130017N09 gene	3.41083	4.31293e-16
Cnn2	calponin 2	-0.986777	7.31645e-06
Hmha1	histocompatibility (minor) HA-1	-0.998325	3.43633e-10
Izumo4	IZUMO family member 4	-1.34881	0.00860782
Gng7	guanine nucleotide binding protein (G protein), gamma 7	-1.51385	0.020576
Matk	megakaryocyte-associated tyrosine kinase	-1.91007	3.29499e-20
Tjp3	tight junction protein 3	-1.41422	4.1395e-05
Gm16315	predicted gene 16315	2.64389	0.00808434
Tle2	transducin-like enhancer of split 2, homolog of Drosophila E(spl)	-1.37136	0.000766997
Sirt6	sirtuin 6 (silent mating type information regulation 2, homolog) 6 (S. cerevisiae)	1.17362	0.0161779
Tcp11l2	t-complex 11 (mouse) like 2	-1.90232	4.36006e-27
Mterfd3	MTERF domain containing 3	-1.9543	0.0019183
Btbd11	BTB (POZ) domain containing 11	1.55538	6.42394e-12
Stab2	stabilin 2	-2.47395	9.22901e-05
Ccdc38	coiled-coil domain containing 38	1.43802	0.0306043
Plxnc1	plexin C1	-1.81048	8.67e-42
Dcn	decorin	4.69198	1.19863e-13
Bbs10	Bardet-Biedl syndrome 10 (human)	-1.17614	1.61558e-06
Mdm1	transformed mouse 3T3 cell double minute 1	-1.28849	9.71693e-09
Irak3	interleukin-1 receptor-associated kinase 3	1.59938	5.23033e-28
Rassf3	Ras association (RalGDS/AF-6) domain family member 3	-1.25436	1.53151e-10
BC048403	cDNA sequence BC048403	1.3719	0.00842648
Lrig3	leucine-rich repeats and immunoglobulin-like domains 3	-2.39546	1.83257e-05
Mettl1	methyltransferase like 1	2.15613	8.59846e-09
Agap2	ArfGAP with GTPase domain, ankyrin repeat and PH domain 2	-2.14633	6.39627e-14
Dtx3	deltex 3 homolog (Drosophila)	-1.40206	1.15692e-10
Tmem194	transmembrane protein 194	-1.05562	4.27294e-07
Suox	sulfite oxidase	-1.54816	1.49845e-09
Dgka	diacylglycerol kinase, alpha	-2.32582	1.48737e-30
Pik3ip1	phosphoinositide-3-kinase interacting protein 1	-2.79795	8.52145e-20
Tcn2	transcobalamin 2	-1.07063	3.73324e-11
Dbnl	drebrin-like	1.07983	1.55133e-10
Upp1	uridine phosphorylase 1	1.55399	0.02455
Egfr	epidermal growth factor receptor	-1.48729	0.00479152
Cnrip1	cannabinoid receptor interacting protein 1	-1.3844	7.35865e-07
Pno1	partner of NOB1 homolog (S. cerevisiae)	1.23231	1.74352e-17
Spred2	sprouty-related, EVH1 domain containing 2	1.53571	4.6969e-07
Actr2	ARP2 actin-related protein 2 homolog (yeast)	1.04067	2.00781e-06
Wdpcp	WD repeat containing planar cell polarity effector	-1.05667	1.98006e-06
Fam161a	family with sequence similarity 161, member A	-1.38579	5.61622e-06
Rhbdf1	rhomboid family 1 (Drosophila)	-3.14185	2.61772e-07
Wwc1	WW, C2 and coiled-coil domain containing 1	2.25832	0.0233255
Pttg1	pituitary tumor-transforming gene 1	1.253	1.15319e-13
Adam19	a disintegrin and metallopeptidase domain 19 (meltrin beta)	-1.25065	6.44969e-05
Tgtp1	T cell specific GTPase 1	5.20495	2.7157e-16
Ltc4s	leukotriene C4 synthase	-1.45644	0.0122568
Zfp354c	zinc finger protein 354C	-2.25375	1.83897e-05
N4bp3	NEDD4 binding protein 3	-1.25577	9.19182e-05
A430108G06Rik	RIKEN cDNA A430108G06 gene	-2.06031	0.000268468
Kif3a	kinesin family member 3A	-1.4686	2.90655e-16
Gm12216	predicted gene 12216	2.86028	0.00201143
Gpx3	glutathione peroxidase 3	-3.4854	1.02066e-06
Slc36a2	solute carrier family 36 (proton/amino acid symporter), member 2	-3.54553	1.34246e-13
Gm12258	predicted gene 12258	-1.66037	0.00305953
Hist3h2ba	histone cluster 3, H2ba	-2.03717	0.0322686
Hist3h2a	histone cluster 3, H2a	-1.27629	9.43465e-11
Trim17	tripartite motif-containing 17	-1.43972	4.52911e-12
Zkscan17	zinc finger with KRAB and SCAN domains 17	-1.28046	1.95174e-09
4933439C10Rik	RIKEN cDNA 4933439C10 gene	-1.42193	6.88167e-09
Pemt	phosphatidylethanolamine N-methyltransferase	1.77704	0.00940023
Gm16515	predicted gene, Gm16515	-1.13426	1.27019e-05
Pigl	phosphatidylinositol glycan anchor biosynthesis, class L	1.4633	0.00225621
2410006H16Rik	RIKEN cDNA 2410006H16 gene	-1.24785	1.05447e-07
Trim16	tripartite motif-containing 16	-1.43517	5.21449e-15
Fbxw10	F-box and WD-40 domain protein 10	-1.52654	0.000101264
Slc25a35	solute carrier family 25, member 35	1.05432	0.0144583
9330160F10Rik	RIKEN cDNA 9330160F10 gene	-1.7113	4.90367e-05
Acap1	ArfGAP with coiled-coil, ankyrin repeat and PH domains 1	-2.4878	7.18023e-07
2810408A11Rik	RIKEN cDNA 2810408A11 gene	-2.78804	0.0146367
Eif5a	eukaryotic translation initiation factor 5A	1.42563	5.0661e-23
Mgl2	macrophage galactose N-acetyl-galactosamine specific lectin 2	-2.74113	0.0446825
Clec10a	C-type lectin domain family 10, member A	-1.62152	2.04749e-06
Cxcl16	chemokine (C-X-C motif) ligand 16	1.10907	6.04271e-18
Rnf167	ring finger protein 167	-1.28336	7.7652e-11
Pfn1	profilin 1	1.18125	9.32297e-17
Nlrp1b	NLR family, pyrin domain containing 1B	-1.03424	3.76207e-07
P2rx5	purinergic receptor P2X, ligand-gated ion channel, 5	2.61809	3.10243e-05
Sgsm2	small G protein signaling modulator 2	-1.33519	0.000297034
Smg6	Smg-6 homolog, nonsense mediated mRNA decay factor (C. elegans)	-1.00258	2.86846e-09
Scarf1	scavenger receptor class F, member 1	1.05194	1.43239e-08
Rnmtl1	RNA methyltransferase like 1	1.09499	2.53476e-06
Cpd	carboxypeptidase D	1.09875	2.58487e-12
Slc6a4	solute carrier family 6 (neurotransmitter transporter, serotonin), member 4	4.47025	2.65433e-11
Gm10392	predicted gene 10392	-1.95918	0.0247374
Nek8	NIMA (never in mitosis gene a)-related expressed kinase 8	-1.29805	0.000161912
Sarm1	sterile alpha and HEAT/Armadillo motif containing 1	-1.91769	0.032025
Ksr1	kinase suppressor of ras 1	-2.19969	3.22177e-11
Psmd11	proteasome (prosome, macropain) 26S subunit, non-ATPase, 11	1.28714	1.36488e-10
1700003F17Rik	RIKEN cDNA 1700003F17 gene	3.51283	5.27115e-07
Slfn1	schlafen 1	6.12108	0
Slfn3	schlafen 3	2.09492	0
Ppm1d	protein phosphatase 1D magnesium-dependent, delta isoform	-1.01309	8.63976e-07
Vmp1	vacuole membrane protein 1	1.2288	5.77073e-23
Ypel2	yippee-like 2 (Drosophila)	-1.84016	2.85691e-25
Mks1	Meckel syndrome, type 1	-1.12863	9.2418e-05
2210416O15Rik	RIKEN cDNA 2210416O15 gene	-1.28216	0.0341139
Gm11496	predicted gene 11496	1.79217	0.0216343
Mbtd1	mbt domain containing 1	-1.12228	7.86754e-06
Nme1	NME/NM23 nucleoside diphosphate kinase 1	1.12453	4.64053e-09
Lrrc59	leucine rich repeat containing 59	1.43635	1.79021e-25
Xylt2	xylosyltransferase II	1.66227	3.60016e-26
Gm11542	predicted gene 11542	1.8209	0.0321593
Gm11541	predicted gene 11541	2.06488	0.0380654
Pdk2	pyruvate dehydrogenase kinase, isoenzyme 2	-1.21985	0.017895
Slc35b1	solute carrier family 35, member B1	1.32647	2.79164e-23
Zfp652	zinc finger protein 652	-1.07688	1.73987e-07
Copz2	coatomer protein complex, subunit zeta 2	-1.71688	6.15159e-06
Scrn2	secernin 2	-1.63756	0.0431043
Psmb3	proteasome (prosome, macropain) subunit, beta type 3	1.10071	4.86242e-08
Fbxl20	F-box and leucine-rich repeat protein 20	-1.44027	5.88489e-19
Gm11632	predicted gene 11632	-1.98821	6.41259e-13
Thra	thyroid hormone receptor alpha	-1.21216	1.33436e-05
Nr1d1	nuclear receptor subfamily 1, group D, member 1	-2.90714	6.60239e-05
Jup	junction plakoglobin	-1.95894	2.22891e-05
Ptrf	polymerase I and transcript release factor	-1.33158	0.0325487
Cntd1	cyclin N-terminal domain containing 1	-1.42082	0.000181018
Gm11626	predicted gene 11626	3.18235	9.90048e-08
Cd300lg	CD300 antigen like family member G	-4.27142	4.93139e-14
Psmc5	protease (prosome, macropain) 26S subunit, ATPase 5	1.47107	1.0783e-18
Polg2	polymerase (DNA directed), gamma 2, accessory subunit	-1.61206	2.70895e-07
Gm11707	predicted gene 11707	2.71575	0.015414
Ccdc46	coiled-coil domain containing 46	-1.71758	2.00694e-05
Rgs9	regulator of G-protein signaling 9	-2.58586	7.42557e-06
9930022D16Rik	RIKEN cDNA 9930022D16 gene	-1.13434	0.00883304
Arsg	arylsulfatase G	-2.00923	2.14853e-06
Abca5	ATP-binding cassette, sub-family A (ABC1), member 5	-2.41947	4.40845e-22
Kcnj16	potassium inwardly-rectifying channel, subfamily J, member 16	-2.9969	0.00344532
2610035D17Rik	RIKEN cDNA 2610035D17 gene	-2.40804	1.3227e-09
Kif19a	kinesin family member 19A	-1.07452	0.00535199
Btbd17	BTB (POZ) domain containing 17	-3.16414	0.00823895
Gprc5c	G protein-coupled receptor, family C, group 5, member C	-3.8507	0
Cd300a	CD300A antigen	-1.41861	1.11757e-19
Gm11710	predicted gene 11710	3.83605	0.000650475
Cd300e	CD300e antigen	2.83226	0
Tmc8	transmembrane channel-like gene family 8	-2.45593	4.82634e-07
Afmid	arylformamidase	-1.39298	3.92929e-07
Engase	endo-beta-N-acetylglucosaminidase	-2.44188	1.2578e-41
Tbc1d16	TBC1 domain family, member 16	-1.26259	3.31459e-05
Aatk	apoptosis-associated tyrosine kinase	-0.995522	4.13751e-05
2900052L18Rik	RIKEN cDNA 2900052L18 gene	-1.35143	0.0183403
Slc16a3	solute carrier family 16 (monocarboxylic acid transporters), member 3	1.13518	6.23941e-07
Sectm1a	secreted and transmembrane 1A	1.54993	0.0348148
Fn3k	fructosamine 3 kinase	-4.01533	2.48451e-06
Lpin1	lipin 1	-2.38118	0
Pdia6	protein disulfide isomerase associated 6	1.19626	1.55061e-20
Klf11	Kruppel-like factor 11	-2.01266	1.07049e-16
Rnf144a	ring finger protein 144A	-3.20561	4.49408e-05
Sh3yl1	Sh3 domain YSC-like 1	-2.41091	0.0036366
F730043M19Rik	RIKEN cDNA F730043M19 gene	1.26868	0.000435798
Tspan13	tetraspanin 13	-1.82362	2.23546e-23
Agmo	alkylglycerol monooxygenase	-2.65536	4.96403e-25
Scin	scinderin	1.73805	0.0195352
Psma6	proteasome (prosome, macropain) subunit, alpha type 6	1.14434	7.54784e-19
Gm527	predicted gene 527	-1.60846	9.01589e-05
Atl1	atlastin GTPase 1	-1.4856	0.000281579
Pygl	liver glycogen phosphorylase	-1.1376	2.71293e-11
Frmd6	FERM domain containing 6	-1.51916	5.84976e-10
Psma3	proteasome (prosome, macropain) subunit, alpha type 3	1.1031	2.28286e-17
Hif1a	hypoxia inducible factor 1, alpha subunit	1.11229	4.44218e-17
Rhoj	ras homolog gene family, member J	-1.35095	1.17852e-05
Rdh12	retinol dehydrogenase 12	-3.20581	4.68999e-06
Acot1	acyl-CoA thioesterase 1	-3.68778	1.03248e-09
Prox2	prospero homeobox 2	-1.54957	0.0109319
Pgf	placental growth factor	2.00789	0.000463566
Batf	basic leucine zipper transcription factor, ATF-like	1.90294	6.39205e-11
Tgfb3	transforming growth factor, beta 3	-1.6604	0.000666645
Ahsa1	AHA1, activator of heat shock protein ATPase homolog 1 (yeast)	1.4641	1.76701e-22
Dio2	deiodinase, iodothyronine, type II	2.54861	8.28255e-24
4930534B04Rik	RIKEN cDNA 4930534B04 gene	-0.990601	0.000138177
Ston2	stonin 2	-1.11666	0.0286424
Calm1	calmodulin 1	1.06165	1.51276e-14
Rin3	Ras and Rab interactor 3	-1.80468	2.65131e-10
Ifi27l2a	interferon, alpha-inducible protein 27 like 2A	1.18123	1.21619e-07
Serpina3g	serine (or cysteine) peptidase inhibitor, clade A, member 3G	4.30726	5.82682e-09
Degs2	degenerative spermatocyte homolog 2 (Drosophila), lipid desaturase	1.40009	0.00779429
Trmt61a	tRNA methyltransferase 61 homolog A (S. cerevisiae)	1.71319	1.68351e-06
Jag2	jagged 2	-3.75439	8.28299e-08
Btbd6	BTB (POZ) domain containing 6	-0.986693	0.00168579
Crip1	cysteine-rich protein 1 (intestinal)	-1.1818	0.000125206
Gm20658	predicted gene 20658	2.29396	7.92027e-07
Itgb8	integrin beta 8	6.19835	2.39796e-26
Macc1	metastasis associated in colon cancer 1	3.05067	0.0189699
Gpr141	G protein-coupled receptor 141	-1.02947	3.02646e-06
Zkscan4	zinc finger with KRAB and SCAN domains 4	-1.40315	0.000546781
Hist1h2bp	histone cluster 1, H2bp	-2.58996	6.47197e-06
Zfp184	zinc finger protein 184 (Kruppel-like)	-3.53266	7.82409e-05
Gm11335	predicted gene 11335	-2.56241	0.000306115
Hist1h4c	histone cluster 1, H4c	-2.40089	0.00980958
Hfe	hemochromatosis	-1.10826	3.92378e-10
Hist1h2bb	histone cluster 1, H2bb	-1.73729	2.48419e-15
Cmah	cytidine monophospho-N-acetylneuraminic acid hydroxylase	-3.06663	2.52802e-22
Aldh5a1	aldhehyde dehydrogenase family 5, subfamily A1	-1.96253	0.0122323
Sox4	SRY-box containing gene 4	-2.93496	6.26918e-18
Irf4	interferon regulatory factor 4	-2.66994	9.3372e-17
Serpinb1b	serine (or cysteine) peptidase inhibitor, clade B, member 1b	2.74661	5.34936e-14
Bphl	biphenyl hydrolase-like (serine hydrolase, breast epithelial mucin-associated antigen)	-1.04882	1.95203e-05
Rpp40	ribonuclease P 40 subunit (human)	1.1492	0.000277964
Cage1	cancer antigen 1	-1.89971	0.000129492
Eef1e1	eukaryotic translation elongation factor 1 epsilon 1	1.5089	2.39483e-17
Gcm2	glial cells missing homolog 2 (Drosophila)	-1.81942	0.00683015
Nedd9	neural precursor cell expressed, developmentally down-regulated gene 9	-1.56098	1.26012e-15
Mylip	myosin regulatory light chain interacting protein	-1.20646	3.3191e-13
Gmpr	guanosine monophosphate reductase	-1.52439	0.000266509
Atxn1	ataxin 1	-1.07924	1.46701e-08
Rnf144b	ring finger protein 144B	-1.26419	2.40917e-09
Ptpdc1	protein tyrosine phosphatase domain containing 1	-0.977498	0.00681903
Susd3	sushi domain containing 3	-1.24327	8.06649e-08
Hrh2	histamine receptor H2	3.59685	2.37053e-07
Hk3	hexokinase 3	1.11925	2.76713e-20
Gm5665	predicted gene 5665	-1.38338	0.00893457
1110018J18Rik	RIKEN cDNA 1110018J18 gene	-1.21306	3.78772e-11
Gm10767	predicted gene 10767	-1.31449	0.00717746
Zfp748	zinc finger protein 748	-1.03106	0.00749917
Slc12a7	solute carrier family 12, member 7	1.23645	2.4025e-06
Lrrc14b	leucine rich repeat containing 14B	-2.06059	7.22516e-12
Erap1	endoplasmic reticulum aminopeptidase 1	1.12131	8.57146e-13
Arrdc3	arrestin domain containing 3	-1.97278	1.08426e-24
Ssbp2	single-stranded DNA binding protein 2	-2.05143	1.23076e-05
Jmy	junction-mediating and regulatory protein	-1.31863	5.45265e-09
Zbed3	zinc finger, BED domain containing 3	-1.61999	0.0193134
Enc1	ectodermal-neural cortex 1	-1.68681	3.1233e-14
Naip1	NLR family, apoptosis inhibitory protein 1	1.23583	0.00864161
Cd180	CD180 antigen	1.10667	7.78769e-14
Elovl7	ELOVL family member 7, elongation of long chain fatty acids (yeast)	-1.56509	0.0105938
Pde4d	phosphodiesterase 4D, cAMP specific	-1.3365	0.000253531
Ankrd55	ankyrin repeat domain 55	-1.08119	0.0254809
Ddx4	DEAD (Asp-Glu-Ala-Asp) box polypeptide 4	2.32274	8.98422e-08
Itga1	integrin alpha 1	-1.83677	0.000135423
Emb	embigin	-1.44515	4.66842e-18
Nnt	nicotinamide nucleotide transhydrogenase	-1.03299	6.04103e-11
4833420G17Rik	RIKEN cDNA 4833420G17 gene	-1.08124	3.53938e-11
E130304F04Rik	RIKEN cDNA E130304F04 gene	-2.12974	3.60599e-10
Abhd6	abhydrolase domain containing 6	-1.72702	0.0144311
Pxk	PX domain containing serine/threonine kinase	1.03133	5.38863e-13
Fhit	fragile histidine triad gene	-1.89701	0.0270686
Cadps	Ca2+-dependent secretion activator	3.66593	7.9173e-13
Nr1d2	nuclear receptor subfamily 1, group D, member 2	-1.55891	5.31091e-18
Ube2e2	ubiquitin-conjugating enzyme E2E 2 (UBC4/5 homolog, yeast)	1.21047	5.34551e-08
Plau	plasminogen activator, urokinase	1.02521	2.76857e-13
Comtd1	catechol-O-methyltransferase domain containing 1	1.32036	7.3767e-07
A430057M04Rik	RIKEN cDNA A430057M04 gene	1.53599	0.0230291
Stab1	stabilin 1	-1.0192	3.64581e-08
Hacl1	2-hydroxyacyl-CoA lyase 1	-1.13994	6.30685e-07
Ncoa4	nuclear receptor coactivator 4	-1.15382	1.90368e-11
Arhgap22	Rho GTPase activating protein 22	-1.04895	4.83766e-08
CT009495.1	uncharacterized protein LOC70045 precursor [Source:RefSeq peptide;Acc:NP_001193613]	-2.06941	0.00711011
Ear2	eosinophil-associated, ribonuclease A family, member 2	-3.0102	0.0072701
Gm10101	predicted gene 10101	-1.73919	9.06137e-05
Samd4	sterile alpha motif domain containing 4	-4.73377	2.12192e-35
Peli2	pellino 2	-2.00726	1.16967e-21
A930018M24Rik	RIKEN cDNA A930018M24 gene	-3.02076	4.71537e-07
Ang	angiogenin, ribonuclease, RNase A family, 5	-1.43264	2.4618e-06
Ndrg2	N-myc downstream regulated gene 2	-3.35701	1.68542e-12
Arhgef40	Rho guanine nucleotide exchange factor (GEF) 40	-2.38309	1.64946e-12
Mrpl52	mitochondrial ribosomal protein L52	1.21221	3.86888e-06
Mmp14	matrix metallopeptidase 14 (membrane-inserted)	6.29815	0
Psmb5	proteasome (prosome, macropain) subunit, beta type 5	1.48129	1.78827e-16
Slc7a8	solute carrier family 7 (cationic amino acid transporter, y+ system), member 8	1.3693	3.98788e-16
Thtpa	thiamine triphosphatase	-1.13212	4.02766e-07
Psme1	proteasome (prosome, macropain) 28 subunit, alpha	1.46719	9.41782e-22
Nynrin	NYN domain and retroviral integrase containing	-2.59583	1.95238e-06
Atp8a2	ATPase, aminophospholipid transporter-like, class I, type 8A, member 2	-2.30891	0.0304199
Neil2	nei like 2 (E. coli)	-1.50612	9.89338e-06
Pinx1	PIN2/TERF1 interacting, telomerase inhibitor 1	1.32894	3.70241e-11
Kctd9	potassium channel tetramerisation domain containing 9	-0.984408	1.40512e-07
Sorbs3	sorbin and SH3 domain containing 3	-2.17064	6.18622e-05
Bmp1	bone morphogenetic protein 1	4.60883	2.58015e-06
Htr2a	5-hydroxytryptamine (serotonin) receptor 2A	1.20006	0.0035526
Lrrc63	leucine rich repeat containing 63	3.31651	0.000627171
Tsc22d1	TSC22 domain family, member 1	-1.12921	1.72302e-08
1190002H23Rik	RIKEN cDNA 1190002H23 gene	2.5082	0.00339862
Scel	sciellin	-2.77177	0.00585695
Ednrb	endothelin receptor type B	2.67704	1.97104e-32
Dzip1	DAZ interacting protein 1	-2.72288	0.0101499
Uggt2	UDP-glucose glycoprotein glucosyltransferase 2	-1.19595	0.0474239
Farp1	FERM, RhoGEF (Arhgef) and pleckstrin domain protein 1 (chondrocyte-derived)	-2.89918	0.0102439
Dock9	dedicator of cytokinesis 9	-1.45822	1.54816e-06
Gpr18	G protein-coupled receptor 18	1.99672	1.61069e-06
A330035P11Rik	RIKEN cDNA A330035P11 gene	-1.77851	0.0325977
Ank	progressive ankylosis	-1.58029	6.84516e-21
Ctnnd2	catenin (cadherin associated protein), delta 2	2.92699	2.21223e-11
Matn2	matrilin 2	-2.39898	9.18427e-08
Vps13b	vacuolar protein sorting 13B (yeast)	-0.986506	1.21322e-07
Dpys	dihydropyrimidinase	2.15507	0.0263146
Tmem74	transmembrane protein 74	-3.686	0.000597925
Rad21	RAD21 homolog (S. pombe)	-1.22474	1.0386e-08
Col14a1	collagen, type XIV, alpha 1	-3.10526	0.00344256
Wdr67	WD repeat domain 67	-0.994553	4.2863e-09
Fbxo32	F-box protein 32	-2.22618	1.07907e-26
Sqle	squalene epoxidase	1.27102	1.33273e-10
Trib1	tribbles homolog 1 (Drosophila)	1.18497	2.09414e-09
Myc	myelocytomatosis oncogene	1.36493	0.017929
Tmem71	transmembrane protein 71	-2.54391	0
Ndrg1	N-myc downstream regulated gene 1	-1.79192	2.57742e-28
Ptk2	PTK2 protein tyrosine kinase 2	1.43828	5.19587e-22
Ly6c2	lymphocyte antigen 6 complex, locus C2	2.44176	0.0431261
Gm10345	predicted gene 10345	-1.47389	0.0267708
Oplah	5-oxoprolinase (ATP-hydrolysing)	-2.15213	1.37788e-08
Kifc2	kinesin family member C2	-1.92147	2.49603e-07
Zfp251	zinc finger protein 251	-1.06757	9.97729e-06
Zfp647	zinc finger protein 647	-1.50987	0.024982
Rac2	RAS-related C3 botulinum substrate 2	1.04094	2.17184e-13
Maff	v-maf musculoaponeurotic fibrosarcoma oncogene family, protein F (avian)	1.99001	1.42258e-09
Nptxr	neuronal pentraxin receptor	-2.72655	4.73125e-15
Cbx7	chromobox homolog 7	-2.35749	2.12751e-20
Grap2	GRB2-related adaptor protein 2	-1.62053	6.06596e-05
Tef	thyrotroph embryonic factor	-1.72104	3.91121e-24
Tspo	translocator protein	1.46727	6.99264e-12
Smc1b	structural maintenance of chromosomes 1B	1.46728	0.0168438
Ncaph2	non-SMC condensin II complex, subunit H2	-1.007	2.43117e-09
Cpt1b	carnitine palmitoyltransferase 1b, muscle	-1.58387	0.00312016
Chkb	choline kinase beta	-1.00075	2.50827e-08
Cacnb3	calcium channel, voltage-dependent, beta 3 subunit	-1.35246	0.0130165
Rnd1	Rho family GTPase 1	1.74825	6.05001e-05
Rhebl1	Ras homolog enriched in brain like 1	-1.05093	0.0040172
Mettl7a1	methyltransferase like 7A1	-1.43838	8.80326e-17
AC104834.1	putative fidgetin-like protein 2 [Source:RefSeq peptide;Acc:NP_001201840]	-1.238	0.0346914
Grasp	GRP1 (general receptor for phosphoinositides 1)-associated scaffold protein	-3.33046	0.0119095
Krt80	keratin 80	-1.61231	0.0449545
Gpr84	G protein-coupled receptor 84	4.1342	0
Mefv	Mediterranean fever	1.92011	1.39773e-18
Gm15537	predicted gene 15537	-1.4797	0.0309896
Rogdi	rogdi homolog (Drosophila)	-1.22595	0.000305445
Atf7ip2	activating transcription factor 7 interacting protein 2	1.32684	0.000712234
Ciita	class II transactivator	-2.66925	1.17357e-40
Snn	stannin	-1.31523	0.000229188
Snx29	sorting nexin 29	-1.28071	6.00257e-10
Shisa9	shisa homolog 9 (Xenopus laevis)	-2.29167	4.0819e-09
Gm15869	predicted gene 15869	-1.57661	0.0163707
Ypel1	yippee-like 1 (Drosophila)	-2.02977	3.84317e-05
Sdf2l1	stromal cell-derived factor 2-like 1	1.09771	4.01361e-09
Tmem191c	transmembrane protein 191C	-1.32392	0.0155456
Klhl24	kelch-like 24 (Drosophila)	-1.70516	5.11707e-20
Cyp2ab1	cytochrome P450, family 2, subfamily ab, polypeptide 1	-1.61738	0.0044548
Alg3	asparagine-linked glycosylation 3 homolog (yeast, alpha-1,3-mannosyltransferase)	1.65473	1.12481e-08
Ece2	endothelin converting enzyme 2	1.75294	1.36008e-14
Fam131a	family with sequence similarity 131, member A	-1.64874	4.56658e-07
Igf2bp2	insulin-like growth factor 2 mRNA binding protein 2	2.15368	1.93295e-33
Dnajb11	DnaJ (Hsp40) homolog, subfamily B, member 11	1.1811	7.54888e-18
BC106179	cDNA sequence BC106179	-3.31333	3.08335e-09
Hes1	hairy and enhancer of split 1 (Drosophila)	-4.6233	6.20509e-08
Fam43a	family with sequence similarity 43, member A	-1.04914	0.0273383
Apod	apolipoprotein D	3.74676	4.00436e-09
Heg1	HEG homolog 1 (zebrafish)	-1.32095	0.00128626
Dirc2	disrupted in renal carcinoma 2 (human)	-1.02306	4.272e-07
Slc15a2	solute carrier family 15 (H+/peptide transporter), member 2	-2.07781	2.87322e-06
Hcls1	hematopoietic cell specific Lyn substrate 1	1.09873	3.34893e-11
RP24-528G7.5	Cytochrome c oxidase copper chaperone [Source:UniProtKB/Swiss-Prot;Acc:P56394]	1.16536	1.17677e-14
Igsf11	immunoglobulin superfamily, member 11	3.27134	3.96045e-11
Cd200	CD200 antigen	2.04533	3.62094e-13
Gm7204	predicted pseudogene 7204	1.56089	0.00221761
Myh15	myosin, heavy chain 15	-5.20471	6.66761e-23
St3gal6	ST3 beta-galactoside alpha-2,3-sialyltransferase 6	1.392	5.16306e-07
Mina	myc induced nuclear antigen	1.20773	5.57676e-18
Gm9581	predicted gene 9581	-1.16837	6.09067e-10
Pros1	protein S (alpha)	-1.69023	1.8089e-28
Gbe1	glucan (1,4-alpha-), branching enzyme 1	1.22161	2.30451e-15
Ncam2	neural cell adhesion molecule 2	-1.97063	0.0123446
Mrap	melanocortin 2 receptor accessory protein	-1.87595	0.0238655
Gm15964	predicted gene 15964	1.13358	0.000102321
Dnajc28	DnaJ (Hsp40) homolog, subfamily C, member 28	-1.39226	3.41428e-11
Ttc3	tetratricopeptide repeat domain 3	-1.03909	1.77804e-11
Ets2	E26 avian leukemia oncogene 2, 3' domain	2.03768	4.3e-44
B230307C23Rik	RIKEN cDNA B230307C23 gene	1.16203	4.15742e-08
Tiam2	T cell lymphoma invasion and metastasis 2	-1.46272	0.0142691
Rnaset2a	ribonuclease T2A	1.0601	2.20304e-06
Acat3	acetyl-Coenzyme A acetyltransferase 3	1.0217	0.0203642
Gpr31c	G protein-coupled receptor 31, D17Leh66c region	2.79487	0.0203359
Fpr1	formyl peptide receptor 1	6.41805	0
Fpr2	formyl peptide receptor 2	6.43272	0
Fpr3	formyl peptide receptor 3	5.86747	3.00408e-13
Zfp760	zinc finger protein 760	-1.06877	6.70137e-06
Zfp945	zinc finger protein 945	-1.11391	8.81655e-08
Ift140	intraflagellar transport 140 homolog (Chlamydomonas)	-1.14445	1.13517e-08
Clcn7	chloride channel 7	1.18537	2.45769e-20
Gm16278	predicted gene 16278	-1.03696	0.0306578
Neurl1b	neuralized homolog 1b (Drosophila)	-2.07865	9.58404e-19
Ergic1	endoplasmic reticulum-golgi intermediate compartment (ERGIC) 1	1.26304	1.22546e-18
A930001N09Rik	RIKEN cDNA A930001N09 gene	-1.32751	9.47234e-13
Bak1	BCL2-antagonist/killer 1	1.22544	3.93479e-16
2900010M23Rik	RIKEN cDNA 2900010M23 gene	1.06387	2.21216e-06
Ftsjd2	FtsJ methyltransferase domain containing 2	1.0486	1.36187e-15
Dnahc8	dynein, axonemal, heavy chain 8	-2.43792	0.000809239
Slc37a1	solute carrier family 37 (glycerol-3-phosphate transporter), member 1	-1.03134	0.00622185
Zfp811	zinc finger protein 811	4.93355	2.54781e-09
Zfp763	zinc finger protein 763	-1.02049	1.4877e-05
Adamts10	a disintegrin-like and metallopeptidase (reprolysin type) with thrombospondin type 1 motif, 10	-1.20734	3.85604e-13
Pram1	PML-RAR alpha-regulated adaptor molecule 1	-1.28398	0.00255375
Gm17251	predicted gene, 17251	-1.86442	0.000536587
Kank3	KN motif and ankyrin repeat domains 3	-1.07479	1.85402e-05
Kifc1	kinesin family member C1	-1.90686	1.48984e-14
H2-DMa	histocompatibility 2, class II, locus DMa	-1.01758	5.33504e-05
Gm20496	predicted gene 20496	3.64889	3.16056e-11
H2-Ob	histocompatibility 2, O region beta locus	-4.37056	1.60015e-11
Hspa1a	heat shock protein 1A	2.5586	2.54975e-12
D17H6S56E-5	DNA segment, Chr 17, human D6S56E 5	-1.1449	7.67828e-16
D17H6S56E-3	DNA segment, Chr 17, human D6S56E 3	-1.25961	0.0130094
Ddah2	dimethylarginine dimethylaminohydrolase 2	-2.6045	4.15352e-12
Ly6g6d	lymphocyte antigen 6 complex, locus G6D	-3.22009	0.00469214
Aif1	allograft inflammatory factor 1	2.25266	1.11977e-30
Lst1	leukocyte specific transcript 1	1.13842	5.40869e-07
Gm16181	predicted gene 16181	1.79203	0.0472565
Ier3	immediate early response 3	1.05175	1.25865e-06
Mdc1	mediator of DNA damage checkpoint 1	-1.28666	7.51524e-08
Mrps18b	mitochondrial ribosomal protein S18B	1.2074	1.5801e-09
Gm19684	predicted gene, 19684	2.10369	0.00036948
H2-M2	histocompatibility 2, M region locus 2	8.11097	0
Olfr110	olfactory receptor 110	-1.25199	0.0408006
CT010585.1	predicted gene 4368 [Source:RefSeq peptide;Acc:NP_001241882]	2.85813	4.99849e-06
Pla2g7	phospholipase A2, group VII (platelet-activating factor acetylhydrolase, plasma)	2.01787	9.31204e-39
1700071M16Rik	RIKEN cDNA 1700071M16 gene	2.56282	1.15103e-09
Slc25a27	solute carrier family 25, member 27	-2.82369	6.19654e-08
Cyp39a1	cytochrome P450, family 39, subfamily a, polypeptide 1	-5.74378	1.55234e-20
Enpp5	ectonucleotide pyrophosphatase/phosphodiesterase 5	1.19935	0.00517208
Clic5	chloride intracellular channel 5	3.15996	6.78653e-09
9530072K05Rik	RIKEN cDNA 9530072K05 gene	-2.19643	0.0154935
Hsp90ab1	heat shock protein 90 alpha (cytosolic), class B member 1	1.12812	0.0267505
Cul7	cullin 7	-1.44565	3.15992e-16
Bysl	bystin-like	1.05129	3.70476e-06
Trem3	triggering receptor expressed on myeloid cells 3	4.3741	8.86602e-13
Treml1	triggering receptor expressed on myeloid cells-like 1	-1.87138	0.00452164
Satb1	special AT-rich sequence binding protein 1	-2.7744	6.81705e-05
Pot1b	protection of telomeres 1B	-1.03118	2.75754e-09
Emr4	EGF-like module containing, mucin-like, hormone receptor-like sequence 4	-2.30807	1.37736e-34
Ebi3	Epstein-Barr virus induced gene 3	1.18503	3.52697e-08
Sema6b	sema domain, transmembrane domain (TM), and cytoplasmic domain, (semaphorin) 6B	-1.03202	1.11348e-05
Ptprs	protein tyrosine phosphatase, receptor type, S	-1.48155	1.17514e-13
Vmac	vimentin-type intermediate filament associated coiled-coil protein	-1.41214	1.04614e-06
Rfx2	regulatory factor X, 2 (influences HLA class II expression)	-2.54891	0.0432802
Slc25a23	solute carrier family 25 (mitochondrial carrier; phosphate carrier), member 23	-2.52039	4.24249e-06
Tnfsf9	tumor necrosis factor (ligand) superfamily, member 9	2.16341	9.07443e-09
Myom1	myomesin 1	-1.70962	4.49379e-09
Cdc42ep3	CDC42 effector protein (Rho GTPase binding) 3	-1.18812	2.01714e-11
Cyp1b1	cytochrome P450, family 1, subfamily b, polypeptide 1	2.19224	0.00573859
Tmem178	transmembrane protein 178	3.68941	3.2343e-21
Haao	3-hydroxyanthranilate 3,4-dioxygenase	-2.79394	0.00188066
Plekhh2	pleckstrin homology domain containing, family H (with MyTH4 domain) member 2	-3.0587	3.72046e-08
Dync2li1	dynein cytoplasmic 2 light intermediate chain 1	-1.51652	0.00240987
Svil	supervillin	-1.14942	6.91414e-12
Lama3	laminin, alpha 3	-1.80561	3.66826e-10
Hspa9	heat shock protein 9	1.05094	3.39617e-21
Nrg2	neuregulin 2	-3.93821	1.2293e-13
Fchsd1	FCH and double SH3 domains 1	-1.08418	0.000336768
Arhgap26	Rho GTPase activating protein 26	-1.02324	9.24542e-07
Lox	lysyl oxidase	5.05033	0
Sncaip	synuclein, alpha interacting protein (synphilin)	1.06553	0.0413161
Snx2	sorting nexin 2	1.23074	6.74899e-23
Ppic	peptidylprolyl isomerase C	-1.23001	9.24928e-05
Slc27a6	solute carrier family 27 (fatty acid transporter), member 6	-1.60654	0.0357187
Ppargc1b	peroxisome proliferative activated receptor, gamma, coactivator 1 beta	1.25832	0.0346914
Pcyox1l	prenylcysteine oxidase 1 like	-1.20547	0.00018783
Adrb2	adrenergic receptor, beta 2	-1.29384	8.76871e-07
Pmaip1	phorbol-12-myristate-13-acetate-induced protein 1	-1.03514	9.50299e-07
D18Ertd653e	DNA segment, Chr 18, ERATO Doi 653, expressed	-1.32828	2.97497e-05
Lipg	lipase, endothelial	6.19363	3.5355e-41
Pard6g	par-6 partitioning defective 6 homolog gamma (C. elegans)	-2.26139	0.0379991
Socs6	suppressor of cytokine signaling 6	-1.22353	6.71477e-17
Lrp5	low density lipoprotein receptor-related protein 5	-1.42481	1.88729e-10
Tbc1d10c	TBC1 domain family, member 10c	-3.06857	0.00326399
Lrfn4	leucine rich repeat and fibronectin type III domain containing 4	-2.13465	0.00292939
Ctsf	cathepsin F	-2.45534	1.19928e-27
Pacs1	phosphofurin acidic cluster sorting protein 1	-1.07729	1.45109e-06
4930481A15Rik	RIKEN cDNA 4930481A15 gene	-2.00223	1.33966e-06
Cfl1	cofilin 1, non-muscle	1.15786	1.42715e-12
Ltbp3	latent transforming growth factor beta binding protein 3	-1.40558	0.00014965
Rasgrp2	RAS, guanyl releasing protein 2	-2.00714	0.00708578
Prdx5	peroxiredoxin 5	2.24477	5.55319e-36
Vegfb	vascular endothelial growth factor B	-1.41706	0.000284715
Macrod1	MACRO domain containing 1	-2.122	0.0153497
Pla2g16	phospholipase A2, group XVI	1.27704	3.779e-12
Slc3a2	solute carrier family 3 (activators of dibasic and neutral amino acid transport), member 2	1.07216	4.12598e-11
Rom1	rod outer segment membrane protein 1	-1.31491	0.0062625
Incenp	inner centromere protein	-1.30435	4.20785e-07
Fth1	ferritin heavy chain 1	1.66129	1.79517e-12
Fads3	fatty acid desaturase 3	-1.30297	0.00463916
Fads2	fatty acid desaturase 2	-1.68929	1.4534e-09
Slc15a3	solute carrier family 15, member 3	1.53444	1.53799e-30
Gm8369	predicted gene 8369	1.43777	0.00853153
Gda	guanine deaminase	1.68598	4.13749e-33
Klf9	Kruppel-like factor 9	-2.17115	8.12694e-28
Mamdc2	MAM domain containing 2	-3.60001	0
Fxn	frataxin	1.30608	0.0192154
Gm10053	predicted gene 10053	2.57745	0.00373553
Vldlr	very low density lipoprotein receptor	-2.29937	5.59367e-06
Glis3	GLIS family zinc finger 3	-1.16682	4.98127e-05
4430402I18Rik	RIKEN cDNA 4430402I18 gene	-2.42259	0.0100486
Prkg1	protein kinase, cGMP-dependent, type I	-2.40062	0.00135538
Ch25h	cholesterol 25-hydroxylase	1.41324	0.00128944
1500017E21Rik	RIKEN cDNA 1500017E21 gene	2.24989	1.40574e-08
Entpd1	ectonucleoside triphosphate diphosphohydrolase 1	-2.50212	0
Pik3ap1	phosphoinositide-3-kinase adaptor protein 1	1.30079	3.64867e-17
Slit1	slit homolog 1 (Drosophila)	-2.8047	1.92382e-09
Frat2	frequently rearranged in advanced T cell lymphomas 2	-3.23199	4.83443e-29
Hoga1	4-hydroxy-2-oxoglutarate aldolase 1	-1.11827	0.0351905
Marveld1	MARVEL (membrane-associating) domain containing 1	-1.26832	5.75679e-11
Pyroxd2	pyridine nucleotide-disulphide oxidoreductase domain 2	-1.57423	0.0426473
Entpd7	ectonucleoside triphosphate diphosphohydrolase 7	1.06043	5.28303e-09
Abcc2	ATP-binding cassette, sub-family C (CFTR/MRP), member 2	-3.5253	1.21738e-08
Gm10768	predicted gene 10768	-3.3796	0.00564905
Lzts2	leucine zipper, putative tumor suppressor 2	-1.2798	0.0063333
Pprc1	peroxisome proliferative activated receptor, gamma, coactivator-related 1	1.06538	2.77548e-05
Cnnm2	cyclin M2	-1.02171	8.46074e-07
Mxi1	Max interacting protein 1	-1.53506	1.12817e-23
Pdcd4	programmed cell death 4	-1.84507	3.64446e-13
Adrb1	adrenergic receptor, beta 1	-2.28028	0.00631546
Sfxn4	sideroflexin 4	-1.73024	0.000418619
Wdr45	WD repeat domain 45	-1.12087	1.49573e-07
Lancl3	LanC lantibiotic synthetase component C-like 3 (bacterial)	3.76715	2.39256e-16
Xk	Kell blood group precursor (McLeod phenotype) homolog	-1.19861	0.0146845
Gpr82	G protein-coupled receptor 82	-3.04153	9.39554e-13
Slc9a7	solute carrier family 9 (sodium/hydrogen exchanger), member 7	-1.95403	6.81595e-26
Usp11	ubiquitin specific peptidase 11	-1.4236	8.77317e-07
Syn1	synapsin I	1.80267	0.00108258
Cfp	complement factor properdin	1.03835	6.04281e-09
Zfp300	zinc finger protein 300	-1.44481	0.000188115
Gm14569	predicted gene 14569	3.56656	0.000669819
Slc25a43	solute carrier family 25, member 43	1.24685	0.00570038
2610018G03Rik	RIKEN cDNA 2610018G03 gene	-3.39977	6.36175e-18
Fam122b	family with sequence similarity 122, member B	-1.0637	0.000108727
Ddx26b	DEAD/H (Asp-Glu-Ala-Asp/His) box polypeptide 26B	-1.13373	2.64332e-11
Fgf13	fibroblast growth factor 13	-1.3161	0.0068349
Vma21	VMA21 vacuolar H+-ATPase homolog (S. cerevisiae)	1.09967	7.47332e-10
Plxnb3	plexin B3	-1.50762	2.75998e-07
Avpr2	arginine vasopressin receptor 2	2.34748	0.0014927
Plxna3	plexin A3	-1.3328	0.0320465
F8	coagulation factor VIII	-1.0578	0.0459294
Prrg1	proline rich Gla (G-carboxyglutamic acid) 1	-1.49522	0.000173312
Gyk	glycerol kinase	1.3616	1.87224e-16
Pcyt1b	phosphate cytidylyltransferase 1, choline, beta isoform	-2.07517	2.26364e-10
Gspt2	G1 to S phase transition 2	-2.04437	3.55282e-09
Spin4	spindlin family, member 4	-1.80692	0.00374231
Arhgef9	CDC42 guanine nucleotide exchange factor (GEF) 9	-2.66111	0.000919151
Vsig4	V-set and immunoglobulin domain containing 4	-3.36663	1.42513e-09
Eda2r	ectodysplasin A2 receptor	-1.65994	0.0233083
Pgk1	phosphoglycerate kinase 1	1.29244	1.99743e-19
Nox1	NADPH oxidase 1	2.93544	2.90231e-29
Bhlhb9	basic helix-loop-helix domain containing, class B9	-3.35398	2.38991e-06
Bex1	brain expressed gene 1	-2.49204	0.0184863
Wbp5	WW domain binding protein 5	-1.02581	1.27581e-08
Tmsb15l	thymosin beta 15b like	-2.04822	1.81271e-06
Tmsb15b2	thymosin beta 15b2	-2.03031	8.11637e-05
Tmsb15b1	thymosin beta 15b1	-1.78914	0.000138073
D330045A20Rik	RIKEN cDNA D330045A20 gene	1.33025	5.38863e-13
Nxt2	nuclear transport factor 2-like export factor 2	-1.04598	6.29907e-06
Amot	angiomotin	-1.41712	0.0014424
Fgd1	FYVE, RhoGEF and PH domain containing 1	-3.6444	0.0270982
Rragb	Ras-related GTP binding B	-1.20192	0.00141968
Kctd12b	potassium channel tetramerisation domain containing 12b	-2.39156	9.71981e-40
1700042B14Rik	RIKEN cDNA 1700042B14 gene	-2.52024	0.00952559
Scml2	sex comb on midleg-like 2 (Drosophila)	-1.96239	0.000489254
Gm1720	predicted gene 1720	4.31839	2.65714e-05
Gm15232	predicted gene 15232	-1.85496	0.0048159
Arhgap6	Rho GTPase activating protein 6	-1.03016	2.1668e-07
Gm15246	predicted gene 15246	-1.82381	0.038429
G530011O06Rik	RIKEN cDNA G530011O06 gene	3.93865	0
Gm15726	predicted gene 15726	1.84497	0.0144277

## Sheet: J774 only 4 hpi
ID	Description	Log2FC	FDR
St18	suppression of tumorigenicity 18	1.2204	1.70876e-06
Sema4c	sema domain, immunoglobulin domain (Ig), transmembrane domain (TM) and short cytoplasmic domain, (semaphorin) 4C	-1.10336	4.93829e-09
Lamc2	laminin, gamma 2	2.96014	2.19663e-06
Cd244	CD244 natural killer cell receptor 2B4	-1.16838	0.0013182
Tlr5	toll-like receptor 5	-1.2274	0.00021575
Ptpn14	protein tyrosine phosphatase, non-receptor type 14	1.3642	1.50214e-06
Dab2ip	disabled homolog 2 (Drosophila) interacting protein	-1.4166	0.0183544
Ttn	titin	3.89804	6.49816e-26
Calcrl	calcitonin receptor-like	-1.16378	3.64001e-08
Ivl	involucrin	-2.13084	0.000133025
Tchh	trichohyalin	-1.20162	0.00478287
Tnfaip8l2	tumor necrosis factor, alpha-induced protein 8-like 2	-0.979751	0.000164616
Hist2h4	histone cluster 2, H4	-1.25402	0.0154819
Gm15441	predicted gene 15441	-1.94898	0.00436081
Txnip	thioredoxin interacting protein	-1.36949	8.72088e-08
Arhgap29	Rho GTPase activating protein 29	1.24042	0.000159172
Gbp1	guanylate binding protein 1	2.05204	4.28655e-13
Osgin2	oxidative stress induced growth inhibitor family member 2	1.11107	1.57897e-09
Slc25a33	solute carrier family 25, member 33	1.09326	6.05579e-06
Arhgap24	Rho GTPase activating protein 24	-1.82888	8.61211e-05
Pdgfa	platelet derived growth factor, alpha	1.07339	0.00146282
Gadd45a	growth arrest and DNA-damage-inducible 45 alpha	1.0334	1.30513e-06
Eno2	enolase 2, gamma neuronal	1.12684	5.62944e-08
Tm7sf3	transmembrane 7 superfamily member 3	1.21405	8.56811e-07
Stk38l	serine/threonine kinase 38 like	1.24734	1.5192e-15
Zfp36	zinc finger protein 36	1.34489	4.42394e-05
E130208F15Rik	RIKEN cDNA E130208F15 gene	1.12827	0.00134999
Hpn	hepsin	2.83407	0.00577645
Kbtbd11	kelch repeat and BTB (POZ) domain containing 11	-1.93394	1.05822e-10
Junb	Jun-B oncogene	1.49497	2.44477e-18
Pla2g15	phospholipase A2, group XV	-0.988464	0.0191432
Hivep2	human immunodeficiency virus type I enhancer binding protein 2	1.97632	2.8247e-11
E030030I06Rik	RIKEN cDNA E030030I06 gene	-1.40653	0.0075292
Il23a	interleukin 23, alpha subunit p19	2.0769	0.0245035
Osbp2	oxysterol binding protein 2	2.15059	3.43135e-05
Kdm6b	KDM1 lysine (K)-specific demethylase 6B	2.48688	0.0013433
Odc1	ornithine decarboxylase, structural 1	1.19681	2.29657e-12
Gm17024	predicted gene 17024	1.35658	0.000879768
Rab15	RAB15, member RAS oncogene family	3.82525	0.00704301
Ltbp2	latent transforming growth factor beta binding protein 2	1.22851	0.00306285
Rnf144b	ring finger protein 144B	-1.35465	8.05386e-07
Rgs14	regulator of G-protein signaling 14	-1.24375	1.72314e-06
Slc39a2	solute carrier family 39 (zinc transporter), member 2	1.10629	0.00151244
Gm10384	predicted gene 10384	-1.78153	0.00733393
Sla	src-like adaptor	-1.11188	0.000114823
Ccnd3	cyclin D3	-1.02787	5.13609e-05
Hhex	hematopoietically expressed homeobox	-1.18199	0.00180741
Dusp5	dual specificity phosphatase 5	1.69345	5.10465e-11
Gm14636	predicted gene 14636	1.1725	1.42227e-07
Stard8	START domain containing 8	-1.04985	1.83917e-05
Tlr8	toll-like receptor 8	-1.07608	9.90943e-10

## Sheet: J774 only 24 hpi
ID	Description	Log2FC	FDR
St18	suppression of tumorigenicity 18	1.2204	4.56504e-07
Vcpip1	valosin containing protein (p97)/p47 complex interacting protein 1	-0.00790833	7.64534e-09
Gdap1	ganglioside-induced differentiation-associated-protein 1	-0.467133	0.0126452
Mcm3	minichromosome maintenance deficient 3 (S. cerevisiae)	-0.0905059	8.50112e-05
Prim2	DNA primase, p58 subunit	-0.0217289	0.0114452
Arid5a	AT rich interactive domain 5A (MRF1-like)	0.911143	3.74897e-05
Il1r2	interleukin 1 receptor, type II	0.216938	0.0367331
1700029F09Rik	RIKEN cDNA 1700029F09 gene	0.0986479	0.00325619
Stk17b	serine/threonine kinase 17b (apoptosis-inducing)	-1.02662	0.000629781
Fzd7	frizzled homolog 7 (Drosophila)	-0.912702	0.00037376
Nrp2	neuropilin 2	0.622381	1.05823e-05
2810408I11Rik	RIKEN cDNA 2810408I11 gene	0.281625	0.0066827
Fzd5	frizzled homolog 5 (Drosophila)	0.657105	6.42001e-08
Usp37	ubiquitin specific peptidase 37	-0.199902	4.58175e-05
Chpf	chondroitin polymerizing factor	-0.590331	4.9995e-08
Gm16028	predicted gene 16028	0.102495	3.52034e-06
Gm16025	predicted gene 16025	0.36279	2.2522e-09
Sp140	Sp140 nuclear body protein	0.271697	4.43833e-17
Glrp1	glutamine repeat protein 1	-0.306464	4.90244e-13
Sh3bp4	SH3-domain binding protein 4	0.715492	0.00230827
Col6a3	collagen, type VI, alpha 3	1.33679	5.03204e-11
Ankmy1	ankyrin repeat and MYND domain containing 1	-1.09305	0.0303183
Dtymk	deoxythymidylate kinase	-0.356387	0.00087233
Pdcd1	programmed cell death 1	0.427694	6.85843e-05
Tfcp2l1	transcription factor CP2-like 1	-0.051328	0.00103773
Dpp10	dipeptidylpeptidase 10	0.498829	0.000157849
Zranb3	zinc finger, RAN-binding domain containing 3	-0.277812	0.000693846
Il10	interleukin 10	-1.03422	0.00509845
5430435G22Rik	RIKEN cDNA 5430435G22 gene	0.589562	5.49417e-07
Slc26a9	solute carrier family 26, member 9	1.19316	0.00314398
Snrpe	small nuclear ribonucleoprotein E	-0.134102	0.00325338
Kdm5b	lysine (K)-specific demethylase 5B	0.275325	5.67629e-07
Ptpn7	protein tyrosine phosphatase, non-receptor type 7	-0.497523	0.000627263
Phlda3	pleckstrin homology-like domain, family A, member 3	-0.914596	0.00760062
Lamc2	laminin, gamma 2	2.96014	0.000801192
Tor1aip1	torsin A interacting protein 1	0.0120354	2.08473e-07
Tor1aip2	torsin A interacting protein 2	0.184318	1.99273e-10
Rasal2	RAS protein activator like 2	-0.0123595	0.000701742
Tnn	tenascin N	1.98292	0.00065824
Gm16587	predicted gene 16587	-0.00283097	0.000799902
Slc19a2	solute carrier family 19 (thiamine transporter), member 2	-0.195895	0.00051813
Pvrl4	poliovirus receptor-related 4	-0.213222	1.45621e-10
Cd244	CD244 natural killer cell receptor 2B4	-1.16838	6.42853e-08
AI607873	expressed sequence AI607873	1.12431	2.21123e-10
Ifi202b	interferon activated gene 202B	0.693982	2.6221e-41
Kmo	kynurenine 3-monooxygenase (kynurenine 3-hydroxylase)	-0.042529	0.0209341
Exo1	exonuclease 1	-0.145263	2.57719e-06
Parp1	poly (ADP-ribose) polymerase family, member 1	-0.226431	0.000429981
Tlr5	toll-like receptor 5	-1.2274	0.000107995
Aida	axin interactor, dorsalization associated	-0.0526874	8.99497e-11
Esrrg	estrogen-related receptor gamma	-1.06605	0.0127441
Ptpn14	protein tyrosine phosphatase, non-receptor type 14	1.3642	0.000364062
Atf3	activating transcription factor 3	1.70852	2.04962e-10
Suv39h2	suppressor of variegation 3-9 homolog 2 (Drosophila)	-0.144814	0.0174327
Frmd4a	FERM domain containing 4A	-0.343472	4.61893e-14
Gata3	GATA binding protein 3	0.110423	0.000388345
Itih5	inter-alpha (globulin) inhibitor H5	-0.596123	0.00241008
Itga8	integrin alpha 8	-0.669355	6.66422e-07
A930004D18Rik	RIKEN cDNA A930004D18 gene	-0.490067	0.00964462
Msrb2	methionine sulfoxide reductase B2	-0.733519	0.000722136
Il1f9	interleukin 1 family, member 9	#DIV/0!	2.22451e-08
Il1f6	interleukin 1 family, member 6	2.01746	0.0113577
Nrarp	Notch-regulated ankyrin repeat protein	-1.04835	0.00706395
Tubb4b	tubulin, beta 4B class IVB	-0.221283	4.46508e-06
Ssna1	Sjogren's syndrome nuclear autoantigen 1	-0.288384	0.0449
Tmem141	transmembrane protein 141	-0.0568633	0.00257171
Med22	mediator complex subunit 22	-0.793898	0.000182285
Slc2a6	solute carrier family 2 (facilitated glucose transporter), member 6	0.503309	1.69453e-11
Olfm1	olfactomedin 1	-0.236285	0.000155182
Exosc2	exosome component 2	-0.0702611	0.00563903
Stxbp1	syntaxin binding protein 1	-0.342308	6.24197e-05
Slc2a8	solute carrier family 2, (facilitated glucose transporter), member 8	-0.610986	0.00250574
Pbx3	pre B cell leukemia homeobox 3	-0.287283	6.26965e-07
Gsn	gelsolin	-0.167888	0.0119695
Fmnl2	formin-like 2	0.349841	0.000107861
Arl6ip6	ADP-ribosylation factor-like 6 interacting protein 6	-0.267495	0.0044926
Stk39	serine/threonine kinase 39, STE20/SPS1 homolog (yeast)	-0.367071	0.00038284
Lass6	LAG1 homolog, ceramide synthase 6	-0.414507	8.10986e-06
4930578N16Rik	RIKEN cDNA 4930578N16 gene	0.144646	0.00631562
Cdca7	cell division cycle associated 7	-0.16686	0.000124575
Ddb2	damage specific DNA binding protein 2	-0.30754	6.06972e-05
Lrp4	low density lipoprotein receptor-related protein 4	0.747366	6.35253e-05
Atg13	ATG13 autophagy related 13 homolog (S. cerevisiae)	0.0444412	1.64333e-08
Pex16	peroxisomal biogenesis factor 16	0.540614	0.000650369
Gm10800	predicted gene 10800	1.19747	0.0480242
Pax6	paired box gene 6	-0.562411	1.06989e-05
Lgr4	leucine-rich repeat-containing G protein-coupled receptor 4	-0.0203013	3.71055e-08
Nop10	NOP10 ribonucleoprotein homolog (yeast)	-0.172116	2.17462e-05
Thbs1	thrombospondin 1	0.708614	5.63274e-08
Zscan29	zinc finger SCAN domains 29	-0.0825543	4.56504e-07
Wdr76	WD repeat domain 76	-0.482151	0.000607377
Ctdspl2	CTD (carboxy-terminal domain, RNA polymerase II, polypeptide A) small phosphatase like 2	-0.135103	0.000726344
Dut	deoxyuridine triphosphatase	-0.0428708	0.000173566
Cep152	centrosomal protein 152	-0.117668	0.00110028
Eid1	EP300 interacting inhibitor of differentiation 1	-0.366232	0.00595888
Adam33	a disintegrin and metallopeptidase domain 33	-0.740462	2.77872e-05
Bmp2	bone morphogenetic protein 2	1.3068	8.07858e-07
Macrod2	MACRO domain containing 2	0.368163	0.046364
Rrbp1	ribosome binding protein 1	-0.149687	9.58327e-06
8430406I07Rik	RIKEN cDNA 8430406I07 gene	-0.229674	0.00415824
Cd93	CD93 antigen	0.0279784	4.31646e-05
Gins1	GINS complex subunit 1 (Psf1 homolog)	-0.119904	0.00410819
Sdcbp2	syndecan binding protein (syntenin) 2	0.169832	0.000110902
Id1	inhibitor of DNA binding 1	-1.67072	4.00455e-06
Necab3	N-terminal EF-hand calcium binding protein 3	-0.795202	0.0401259
Myh7b	myosin, heavy chain 7B, cardiac muscle, beta	-0.840087	0.00308004
Epb4.1l1	erythrocyte protein band 4.1-like 1	-0.0946589	7.93003e-09
4930405A21Rik	RIKEN cDNA 4930405A21 gene	1.09113	0.00300963
Blcap	bladder cancer associated protein homolog (human)	0.295505	0.000585315
Zhx3	zinc fingers and homeoboxes 3	-0.446429	3.94863e-05
Mybl2	myeloblastosis oncogene-like 2	-0.352075	5.54551e-07
Cass4	Cas scaffolding protein family member 4	-0.69674	0.0175915
Zfp831	zinc finger protein 831	-0.939749	0.0158103
9030418K01Rik	RIKEN cDNA 9030418K01 gene	-0.458626	0.0259249
Col9a3	collagen, type IX, alpha 3	0.670353	0.00821437
Fabp4	fatty acid binding protein 4, adipocyte	0.888946	1.91497e-19
Skil	SKI-like	0.324059	0.000250767
Exosc8	exosome component 8	-0.11632	0.00479759
Mbnl1	muscleblind-like 1 (Drosophila)	-0.379585	1.36475e-06
Mlf1	myeloid leukemia factor 1	-0.00171987	0.000319527
Ppm1l	protein phosphatase 1 (formerly 2C)-like	-0.396527	0.00164734
Tlr2	toll-like receptor 2	2.01937	8.15667e-06
Trim2	tripartite motif-containing 2	-0.667478	0.00824154
Sh3d19	SH3 domain protein D19	-0.488039	0.0217001
Trim46	tripartite motif-containing 46	-0.935462	0.00436032
S100a4	S100 calcium binding protein A4	-0.0223697	0.0221791
Ivl	involucrin	-2.13084	0.00570522
Selenbp2	selenium binding protein 2	0.321991	0.0300819
Cgn	cingulin	-0.28272	0.0105785
Mllt11	myeloid/lymphoid or mixed-lineage leukemia (trithorax homolog, Drosophila); translocated to, 11	0.368007	2.21545e-05
Ctsk	cathepsin K	0.254643	0.0303446
Ecm1	extracellular matrix protein 1	-0.916401	0.00182306
Gm129	predicted gene 129	-0.0311949	0.0245131
Notch2	Notch gene homolog 2 (Drosophila)	-0.155471	0.000455975
Fam46c	family with sequence similarity 46, member C	3.06151	0.000580165
Ttf2	transcription termination factor, RNA polymerase II	-0.227359	0.000176236
Igsf3	immunoglobulin superfamily, member 3	-0.500713	0.0214494
Phtf1	putative homeodomain transcription factor 1	-0.000982467	0.00112382
Gpsm2	G-protein signalling modulator 2 (AGS3-like, C. elegans)	-0.0998649	0.000710438
Fam102b	family with sequence similarity 102, member B	-0.579682	0.000214786
Sass6	spindle assembly 6 homolog (C. elegans)	0.0918338	1.35816e-11
Bcar3	breast cancer anti-estrogen resistance 3	0.927107	4.70551e-10
Bank1	B cell scaffold protein with ankyrin repeats 1	-0.483554	0.000855652
Adh7	alcohol dehydrogenase 7 (class IV), mu or sigma polypeptide	0.604451	1.93106e-22
Gbp1	guanylate binding protein 1	2.05204	0
Hs2st1	heparan sulfate 2-O-sulfotransferase 1	-0.322405	0.000117559
H28	histocompatibility 28	0.864024	0
Cth	cystathionase (cystathionine gamma-lyase)	0.622526	1.12917e-33
Ccne2	cyclin E2	-0.342102	1.19671e-06
Tmem67	transmembrane protein 67	0.11978	7.78703e-06
Osgin2	oxidative stress induced growth inhibitor family member 2	1.11107	9.84915e-08
Ripk2	receptor (TNFRSF)-interacting serine-threonine kinase 2	0.82035	2.039e-08
Casp8ap2	caspase 8 associated protein 2	-0.0966421	0.00230827
Pnrc1	proline-rich nuclear receptor coactivator 1	1.31801	2.65443e-05
2810432D09Rik	RIKEN cDNA 2810432D09 gene	-0.0713555	0.0197776
B230312A22Rik	RIKEN cDNA B230312A22 gene	0.293257	3.02155e-06
Glipr2	GLI pathogenesis-related 2	0.576909	2.11321e-09
Aldh1b1	aldehyde dehydrogenase 1 family, member B1	-0.329111	3.09911e-05
Trim14	tripartite motif-containing 14	-0.23915	1.58419e-08
Alg2	asparagine-linked glycosylation 2 homolog (yeast, alpha-1,3-mannosyltransferase)	-0.343007	4.8675e-05
Slc44a1	solute carrier family 44, member 1	-0.114522	6.94516e-05
Rnf183	ring finger protein 183	0.458257	0.0118943
Megf9	multiple EGF-like-domains 9	0.110847	0.000585689
Psip1	PC4 and SFRS1 interacting protein 1	-0.147777	0.0360709
Plin2	perilipin 2	-0.103398	1.6594e-12
Alg6	asparagine-linked glycosylation 6 homolog (yeast, alpha-1,3,-glucosyltransferase)	-0.173752	0.0262671
E130102H24Rik	RIKEN cDNA E130102H24 gene	0.354141	4.69516e-05
0610043K17Rik	RIKEN cDNA 0610043K17 gene	-1.01617	2.2665e-07
Cyb5rl	cytochrome b5 reductase-like	-0.117253	0.00447789
Tmem48	transmembrane protein 48	-0.182481	0.000186434
Orc1	origin recognition complex, subunit 1	-0.210516	3.30141e-05
Elavl4	ELAV (embryonic lethal, abnormal vision, Drosophila)-like 4 (Hu antigen D)	0.337402	7.15229e-17
9130206I24Rik	RIKEN cDNA 9130206I24 gene	-0.774444	0.000194801
Tal1	T cell acute lymphocytic leukemia 1	-0.905482	9.33908e-06
Rad54l	RAD54 like (S. cerevisiae)	-0.158895	0.0225182
Pik3r3	phosphatidylinositol 3 kinase, regulatory subunit, polypeptide 3 (p55)	0.493481	5.33543e-08
Ccdc24	coiled-coil domain containing 24	-1.26582	0.0267462
Ppih	peptidyl prolyl isomerase H	-0.0359329	0.00936361
Zfp69	zinc finger protein 69	-0.384881	0.00736891
Zc3h12a	zinc finger CCCH type containing 12A	0.713721	0.00756203
Zmym1	zinc finger, MYM domain containing 1	-0.255685	6.85843e-05
Lck	lymphocyte protein tyrosine kinase	0.502745	3.75324e-09
Rcc1	regulator of chromosome condensation 1	-0.166108	0.00694011
Sesn2	sestrin 2	0.180819	2.24427e-06
Ptafr	platelet-activating factor receptor	1.23276	4.66269e-07
Rpa2	replication protein A2	-0.413793	2.62434e-07
BC013712	cDNA sequence BC013712	-0.207511	2.20893e-09
Slc9a1	solute carrier family 9 (sodium/hydrogen exchanger), member 1	-0.367158	0.0124149
Fam46b	family with sequence similarity 46, member B	-0.287284	0.0386244
Zdhhc18	zinc finger, DHHC domain containing 18	0.117358	0.00139423
Paqr7	progestin and adipoQ receptor family member VII	-0.830415	0.00592924
Kif17	kinesin family member 17	0.670122	0.0163834
Ubr4	ubiquitin protein ligase E3 component n-recognin 4	-0.520969	0.00140938
Epha2	Eph receptor A2	-1.76346	0.00814072
Tnfrsf1b	tumor necrosis factor receptor superfamily, member 1b	0.89122	1.25212e-07
Ctnnbip1	catenin beta interacting protein 1	-0.463958	3.4715e-05
Mmel1	membrane metallo-endopeptidase-like 1	0.0883781	0.004287
Tnfrsf14	tumor necrosis factor receptor superfamily, member 14 (herpesvirus entry mediator)	-0.165809	7.20038e-05
Mxra8	matrix-remodelling associated 8	-0.860889	2.79261e-06
Phtf2	putative homeodomain transcription factor 2	-0.121835	0.00136313
Nub1	negative regulator of ubiquitin-like proteins 1	0.414339	1.01246e-10
Galnt11	No description	0.0305806	5.3799e-06
Tyms	thymidylate synthase	-0.139524	7.18141e-06
Mapre3	microtubule-associated protein, RP/EB family, member 3	-0.386107	0.005238
Slbp	stem-loop binding protein	-0.232663	0.000141416
Whsc1	Wolf-Hirschhorn syndrome candidate 1 (human)	-0.162012	0.000547702
Hs3st1	heparan sulfate (glucosamine) 3-O-sulfotransferase 1	-2.00631	7.79405e-07
N4bp2	NEDD4 binding protein 2	-0.46018	3.74897e-05
Yipf7	Yip1 domain family, member 7	0.10989	4.22275e-07
Nfxl1	nuclear transcription factor, X-box binding-like 1	-0.660091	0.000451542
Ppat	phosphoribosyl pyrophosphate amidotransferase	-0.0728611	0.000154172
Rassf6	Ras association (RalGDS/AF-6) domain family member 6	0.0400023	0.0247507
Ppbp	pro-platelet basic protein	0.261608	0.00451628
Pf4	platelet factor 4	-0.0240425	0.00307654
Btc	betacellulin, epidermal growth factor family member	0.421334	0.00291587
Cxcl11	chemokine (C-X-C motif) ligand 11	3.99186	7.1188e-30
Prkg2	protein kinase, cGMP-dependent, type II	#DIV/0!	0.00325107
Rasgef1b	RasGEF domain family, member 1B	1.08451	2.58849e-06
Hpse	heparanase	0.4293	0.000606337
Ptpn13	protein tyrosine phosphatase, non-receptor type 13	-0.142115	3.14751e-05
Gbp8	guanylate-binding protein 8	-0.0174935	1.85462e-07
Gbp10	guanylate-binding protein 10	0.700901	0
Lrrc8d	leucine rich repeat containing 8D	0.24416	0.00290626
Brdt	bromodomain, testis-specific	0.143784	0.000126847
Mfsd7a	major facilitator superfamily domain containing 7A	-0.230339	0.000251381
4930522L14Rik	RIKEN cDNA 4930522L14 gene	0.0299608	0.00311304
Chek2	checkpoint kinase 2	-0.297446	0.000864528
Rfc5	replication factor C (activator 1) 5	-0.111986	2.03081e-05
Oas1d	2'-5' oligoadenylate synthetase 1D	#DIV/0!	1.3594e-05
Trafd1	TRAF type zinc finger domain containing 1	0.493831	2.17208e-35
Myl2	myosin, light polypeptide 2, regulatory, cardiac, slow	-0.429234	0.0282779
Wdr66	WD repeat domain 66	-0.335192	0.000713079
Rilpl2	Rab interacting lysosomal protein-like 2	0.930264	7.30701e-08
Rilpl1	Rab interacting lysosomal protein-like 1	-0.374877	0.0210884
Rasa4	RAS p21 protein activator 4	0.339059	1.36275e-09
Serpine1	serine (or cysteine) peptidase inhibitor, clade E, member 1	0.731919	3.16444e-05
Slc12a9	solute carrier family 12 (potassium/chloride transporters), member 9	-0.595277	2.94164e-07
Agfg2	ArfGAP with FG repeats 2	-0.27907	0.000538127
Mcm7	minichromosome maintenance deficient 7 (S. cerevisiae)	-0.268718	9.27984e-07
0910001L09Rik	RIKEN cDNA 0910001L09 gene	-0.247231	0.0458984
C130050O18Rik	RIKEN cDNA C130050O18 gene	-1.21864	0.00914032
Mafk	v-maf musculoaponeurotic fibrosarcoma oncogene family, protein K (avian)	0.718778	1.24172e-13
Pms2	postmeiotic segregation increased 2 (S. cerevisiae)	-0.328541	0.00130642
Mtus2	microtubule associated tumor suppressor candidate 2	0.183645	7.02712e-07
B3galtl	beta 1,3-galactosyltransferase-like	-0.418275	0.00225286
Pds5b	PDS5, regulator of cohesion maintenance, homolog B (S. cerevisiae)	-0.174711	9.88411e-05
Casd1	CAS1 domain containing 1	-0.0167682	5.5232e-05
Rpa3	replication protein A3	0.0159601	0.00330877
Tfec	transcription factor EC	2.30239	0.00016572
Smo	smoothened homolog (Drosophila)	-0.302739	0.00077511
1700025E21Rik	RIKEN cDNA 1700025E21 gene	1.28754	0.0214664
Tmem140	transmembrane protein 140	0.0602095	4.93553e-08
Zfp956	zinc finger protein 956	-0.383925	0.00757889
Gpnmb	glycoprotein (transmembrane) nmb	0.0127663	0.000651347
D330028D13Rik	RIKEN cDNA D330028D13 gene	-0.287888	0.0245086
Osbpl3	oxysterol binding protein-like 3	-0.557091	6.23131e-05
Cbx3	chromobox homolog 3 (Drosophila HP1 gamma)	-0.0736151	0.0203963
Hoxa13	homeobox A13	-0.749845	0.0157216
Creb5	cAMP responsive element binding protein 5	0.0776476	8.03899e-08
Ppm1k	protein phosphatase 1K (PP2C domain containing)	0.322374	2.91014e-07
Hpgds	hematopoietic prostaglandin D synthase	0.0694585	1.4931e-06
Gadd45a	growth arrest and DNA-damage-inducible 45 alpha	1.0334	1.42462e-06
Rmnd5a	required for meiotic nuclear division 5 homolog A (S. cerevisiae)	-0.386271	6.81249e-05
Atoh8	atonal homolog 8 (Drosophila)	-0.26344	2.38881e-05
Sh2d6	SH2 domain containing 6	0.43646	2.08071e-16
Gm17034	predicted gene 17034	0.763309	0.0129508
1700040I03Rik	RIKEN cDNA 1700040I03 gene	-0.543849	0.000175931
Snrpg	small nuclear ribonucleoprotein polypeptide G	-0.331686	0.0156325
Mxd1	MAX dimerization protein 1	0.736898	1.04457e-12
Mcm2	minichromosome maintenance deficient 2 mitotin (S. cerevisiae)	-0.155114	8.83573e-05
Nup210	nucleoporin 210	-0.52128	0.00304179
Mitf	microphthalmia-associated transcription factor	0.42392	7.99559e-06
Irak2	interleukin-1 receptor-associated kinase 2	0.892432	5.70176e-07
8430408G22Rik	RIKEN cDNA 8430408G22 gene	-0.306224	0.0432219
Gm7292	predicted gene 7292	-0.349735	0.0228303
Ankrd26	ankyrin repeat domain 26	-0.0705974	0.00236037
Tuba8	tubulin, alpha 8	0.899786	0.014972
Aicda	activation-induced cytidine deaminase	1.42704	0.0478125
Gm5077	predicted gene 5077	0.708072	0.0291009
Cd4	CD4 antigen	#DIV/0!	0.00278024
Tspan9	tetraspanin 9	-0.583238	0.0239958
Gm17089	predicted gene 17089	-0.135337	0.0124338
Gprc5a	G protein-coupled receptor, family C, group 5, member A	1.15036	1.35077e-05
Mgst1	microsomal glutathione S-transferase 1	-0.101407	0.00120599
Etnk1	ethanolamine kinase 1	0.186644	9.83789e-15
Bcat1	branched chain aminotransferase 1, cytosolic	-0.00693947	4.31945e-07
Gm15706	predicted gene 15706	-0.0402181	0.0108824
2010013B24Rik	RIKEN cDNA 2010013B24 gene	-1.95046	0.0231479
Lilrb3	leukocyte immunoglobulin-like receptor, subfamily B (with TM and ITIM domains), member 3	-0.296523	0.0011569
6030429G01Rik	RIKEN cDNA 6030429G01 gene	-0.102879	0.0019105
Ehd2	EH-domain containing 2	-0.268105	0.0024178
Meis3	Meis homeobox 3	-0.0732266	0.00473283
Psg18	pregnancy specific glycoprotein 18	-0.0255792	0.0351313
Dmpk	dystrophia myotonica-protein kinase	-1.23428	7.54085e-16
Six5	sine oculis-related homeobox 5 homolog (Drosophila)	-1.08636	0.0212206
Pvrl2	poliovirus receptor-related 2	0.470907	1.2565e-10
Gm19345	predicted gene, 19345	-0.503284	0.027293
Ceacam2	carcinoembryonic antigen-related cell adhesion molecule 2	#DIV/0!	0.0245086
Axl	AXL receptor tyrosine kinase	-0.774787	0.00365107
BC024978	cDNA sequence BC024978	-0.402781	0.00118155
Sertad3	SERTA domain containing 3	-0.856814	5.79163e-06
Pld3	phospholipase D family, member 3	-0.341695	6.07042e-05
Zfp850	zinc finger protein 850	0.142523	0.00162869
AC158220.1	zinc finger protein 850 [Source:RefSeq peptide;Acc:NP_001241880]	-0.0382123	0.0100342
Zfp36	zinc finger protein 36	1.34489	6.70842e-10
Lrfn1	leucine rich repeat and fibronectin type III domain containing 1	-0.938616	0.0188034
Spred3	sprouty-related, EVH1 domain containing 3	-0.310622	1.84642e-07
Zbtb32	zinc finger and BTB domain containing 32	-0.073536	0.000174518
Wtip	WT1-interacting protein	-0.656186	2.44065e-06
Gm12764	predicted gene 12764	0.57362	9.37881e-08
Ccne1	cyclin E1	-0.25757	0.00118155
Iglon5	IgLON family member 5	1.77298	0.0337679
Cd33	CD33 antigen	-0.792097	2.85569e-06
Pold1	polymerase (DNA directed), delta 1, catalytic subunit	-0.459397	3.74897e-05
Atf5	activating transcription factor 5	-0.397075	0.0218378
Rcn3	reticulocalbin 3, EF-hand calcium binding domain	-0.376915	0.000811198
Ccdc155	coiled-coil domain containing 155	0.0727865	0.00855496
Ppp1r15a	protein phosphatase 1, regulatory (inhibitor) subunit 15A	1.27275	2.86707e-11
Plekha4	pleckstrin homology domain containing, family A (phosphoinositide binding specific) member 4	-0.455817	0.00118155
Fancf	Fanconi anemia, complementation group F	-0.253566	0.00100365
A230056P14Rik	RIKEN cDNA A230056P14 gene	0.0270873	0.018182
Gm15888	predicted gene 15888	-0.661134	0.0373804
Arrdc4	arrestin domain containing 4	0.789282	2.80683e-14
Klhl25	kelch-like 25 (Drosophila)	-0.523906	0.00715712
Pex11a	peroxisomal biogenesis factor 11 alpha	-0.43284	0.0117316
Whamm	WAS protein homolog associated with actin, golgi membranes and microtubules	0.0324288	1.93331e-07
Btbd1	BTB (POZ) domain containing 1	-0.14779	0.000860695
Fam108c	family with sequence similarity 108, member C	0.997493	2.76267e-10
Odz4	odd Oz/ten-m homolog 4 (Drosophila)	-0.230632	0.00413854
Arrb1	arrestin, beta 1	-0.521371	0.00079851
Pgm2l1	phosphoglucomutase 2-like 1	-0.517524	2.70141e-06
Hbb-bh1	hemoglobin Z, beta-like embryonic chain	0.0472036	0.00639427
Trim34b	tripartite motif-containing 34B	0.493261	6.56422e-15
Trim12c	tripartite motif-containing 12C	0.153956	2.19441e-07
Gm4759	predicted gene 4759	0.0356393	9.12572e-06
Ppfibp2	PTPRF interacting protein, binding protein 2 (liprin beta 2)	1.1256	6.15005e-12
Trim66	tripartite motif-containing 66	-0.522042	0.013676
Iqck	IQ motif containing K	0.0687622	0.0106465
Crym	crystallin, mu	0.105995	0.00052989
Palb2	partner and localizer of BRCA2	-0.331141	1.67954e-05
Sbk1	SH3-binding kinase 1	-0.236743	0.00691403
Lat	linker for activation of T cells	0.450398	1.62472e-06
Dctpp1	dCTP pyrophosphatase 1	-0.234911	0.00169291
Zfp764	zinc finger protein 764	0.137451	0.00441131
Stk32c	serine/threonine kinase 32C	-1.42979	0.0253418
Lrdd	leucine-rich and death domain containing	-0.889498	0.00226901
Pnpla2	patatin-like phospholipase domain containing 2	-0.584566	1.30803e-06
A430078G23Rik	RIKEN cDNA A430078G23 gene	-2.18396	0.00169599
Zfp958	zinc finger protein 958	-0.264775	0.0421982
Cars2	cysteinyl-tRNA synthetase 2 (mitochondrial)(putative)	-0.433072	0.0148411
Ankrd10	ankyrin repeat domain 10	-0.510952	0.00276453
Tfdp1	transcription factor Dp 1	-0.206386	1.43925e-06
Kbtbd11	kelch repeat and BTB (POZ) domain containing 11	-1.93394	0.0030129
Slc25a15	solute carrier family 25 (mitochondrial carrier ornithine transporter), member 15	-0.285806	0.00204017
Bag4	BCL2-associated athanogene 4	-0.0643958	0.00033456
Rab11fip1	RAB11 family interacting protein 1 (class I)	1.00447	6.57061e-06
Rnf122	ring finger protein 122	-0.213904	0.026866
Cyp4v3	cytochrome P450, family 4, subfamily v, polypeptide 3	0.325997	4.64088e-14
Mfap3l	microfibrillar-associated protein 3-like	0.285252	0.00257979
Gdf15	growth differentiation factor 15	0.781784	6.92059e-06
Haus8	4HAUS augmin-like complex, subunit 8	-0.0476073	0.00133188
Tmem221	transmembrane protein 221	-0.141673	0.00057091
Klf2	Kruppel-like factor 2 (lung)	-0.799302	0.000701664
Mcm5	minichromosome maintenance deficient 5, cell division cycle 46 (S. cerevisiae)	-0.273784	1.59866e-05
Lsm6	LSM6 homolog, U6 small nuclear RNA associated (S. cerevisiae)	-0.215565	2.06936e-06
Smad1	MAD homolog 1 (Drosophila)	-0.261217	0.00695085
Il15	interleukin 15	0.393607	0.000182046
Tbc1d9	TBC1 domain family, member 9	0.858272	0.000130921
Samd1	sterile alpha motif domain containing 1	-0.486972	0.00289887
Syce2	synaptonemal complex central element protein 2	-0.0867815	0.00958
Junb	Jun-B oncogene	1.49497	8.71271e-07
Gm6531	predicted gene 6531	-0.757831	0.0208777
Orc6	origin recognition complex, subunit 6	-0.0875913	0.000301932
Gpt2	glutamic pyruvate transaminase (alanine aminotransferase) 2	-0.060939	7.72464e-08
Neto2	neuropilin (NRP) and tolloid (TLL)-like 2	-0.261867	6.45993e-06
4933436C20Rik	RIKEN cDNA 4933436C20 gene	-0.151926	0.027813
Car7	carbonic anhydrase 7	0.289349	0.036182
Cbfb	core binding factor beta	-0.0975635	1.19001e-05
Lrrc36	leucine rich repeat containing 36	0.365085	0.027913
Smpd3	sphingomyelin phosphodiesterase 3, neutral	0.624989	0.0266891
Nqo1	NAD(P)H dehydrogenase, quinone 1	0.123942	0.0297562
2310061C15Rik	RIKEN cDNA 2310061C15 gene	-0.226461	0.000128462
1700030J22Rik	RIKEN cDNA 1700030J22 gene	-0.654546	0.02375
Gins2	GINS complex subunit 2 (Psf2 homolog)	-0.321495	1.6642e-05
Fanca	Fanconi anemia, complementation group A	-0.233656	1.95026e-05
Spire2	spire homolog 2 (Drosophila)	-0.161007	0.000299186
1700054N08Rik	RIKEN cDNA 1700054N08 gene	-0.428357	0.000679507
Nup133	nucleoporin 133	-0.0546289	0.000476432
1700008F21Rik	RIKEN cDNA 1700008F21 gene	0.498305	1.0814e-05
Casp1	caspase 1	0.330701	2.83949e-11
Mre11a	meiotic recombination 11 homolog A (S. cerevisiae)	-0.135256	0.00674741
Dnmt1	DNA methyltransferase (cytosine-5) 1	-0.198002	8.45243e-05
Tyk2	tyrosine kinase 2	0.0115666	9.39895e-06
Tmed1	transmembrane emp24 domain containing 1	-0.173308	0.001432
Jam3	junction adhesion molecule 3	-0.464161	0.0111308
Cdon	cell adhesion molecule-related/down-regulated by oncogenes	-0.430762	0.000212529
Chek1	checkpoint kinase 1	-0.237694	8.04823e-06
Oaf	OAF homolog (Drosophila)	-0.700992	0.013147
Il18	interleukin 18	0.201603	0.00618144
Acat1	acetyl-Coenzyme A acetyltransferase 1	-0.030066	0.0200622
Rcn2	reticulocalbin 2	-0.172117	7.18141e-06
Pml	promyelocytic leukemia	-0.273835	9.87974e-09
Stoml1	stomatin-like 1	-0.183758	3.46273e-11
Neo1	neogenin	-0.117777	0.0182549
Cln6	ceroid-lipofuscinosis, neuronal 6	-0.603362	0.00256133
Tipin	timeless interacting protein	0.0130977	0.0021655
Rbpms2	RNA binding protein with multiple splicing 2	0.117624	0.00141549
Cgnl1	cingulin-like 1	-0.531969	0.017341
Myo6	myosin VI	-0.184149	0.0215209
Fam46a	family with sequence similarity 46, member A	0.234833	1.24547e-25
Bcl2a1b	B cell leukemia/lymphoma 2 related protein A1b	0.756963	2.89697e-06
1190002N15Rik	RIKEN cDNA 1190002N15 gene	-0.271433	0.0133094
E030011O05Rik	RIKEN cDNA E030011O05 gene	-0.209695	0.000162851
Amotl2	angiomotin-like 2	#DIV/0!	5.48785e-05
Topbp1	topoisomerase (DNA) II binding protein 1	-0.0471029	2.18436e-06
Tlr9	toll-like receptor 9	-0.582446	0.030634
Cdhr4	cadherin-related family member 4	0.732058	2.09354e-08
Impdh2	inosine 5'-phosphate dehydrogenase 2	-0.267675	0.00166837
Celsr3	cadherin, EGF LAG seven-pass G-type receptor 3 (flamingo homolog, Drosophila)	-1.05936	0.0394963
Shisa5	shisa homolog 5 (Xenopus laevis)	0.0108126	6.07538e-12
Cdc25a	cell division cycle 25 homolog A (S. pombe)	-0.230552	0.000202651
Kif9	kinesin family member 9	-0.40437	0.0125309
4930520O04Rik	RIKEN cDNA 4930520O04 gene	-0.141373	0.013149
Itga9	integrin alpha 9	0.0613504	9.90189e-11
Acaa1b	acetyl-Coenzyme A acyltransferase 1B	-0.613794	0.0224602
Akap12	A kinase (PRKA) anchor protein (gravin) 12	-0.531299	0.000458743
Ipcef1	interaction protein for cytohesin exchange factors 1	-2.05775	0.00873364
9130014G24Rik	RIKEN cDNA 9130014G24 gene	0.93415	0.0156736
Stx11	syntaxin 11	1.71304	3.57205e-06
Aig1	androgen-induced 1	0.791444	1.7089e-08
Hivep2	human immunodeficiency virus type I enhancer binding protein 2	1.97632	7.76762e-11
Nhsl1	NHS-like 1	-0.0300119	0.0278948
Raet1d	retinoic acid early transcript delta	-0.256362	0.00930416
Zufsp	zinc finger with UFM1-specific peptidase domain	0.484413	1.45259e-09
5930403N24Rik	RIKEN cDNA 5930403N24 gene	0.0771681	0.0250164
G630090E17Rik	RIKEN cDNA G630090E17 gene	0.705796	0.00698271
Amd1	S-adenosylmethionine decarboxylase 1	-0.184883	0.000396039
Prdm1	PR domain containing 1, with ZNF domain	2.03525	6.97994e-09
Gp49a	glycoprotein 49 A	1.26112	1.55345e-10
Gja1	gap junction protein, alpha 1	-0.636429	2.12737e-05
Slc29a3	solute carrier family 29 (nucleoside transporters), member 3	-0.953837	0.00548217
X99384	cDNA sequence X99384	-1.15948	1.60179e-06
Lrrc20	leucine rich repeat containing 20	-0.324618	0.00525015
H2afy2	H2A histone family, member Y2	-0.237367	0.000592866
Tspan15	tetraspanin 15	-0.320121	0.00986374
Egr2	early growth response 2	2.47185	6.54607e-09
Derl3	Der1-like domain family, member 3	-0.318255	0.00765394
D10Jhu81e	DNA segment, Chr 10, Johns Hopkins University 81 expressed	-0.0836432	0.000502271
2610008E11Rik	RIKEN cDNA 2610008E11 gene	-0.445395	0.0176358
Mum1	melanoma associated antigen (mutated) 1	-0.613942	0.000465528
Dot1l	DOT1-like, histone H3 methyltransferase (S. cerevisiae)	0.347867	3.82405e-05
Gadd45b	growth arrest and DNA-damage-inducible 45 beta	1.53428	1.28655e-09
AC167202.2	zinc finger protein 433 [Source:RefSeq peptide;Acc:NP_001229996]	0.777588	0.0433582
Dram1	DNA-damage regulated autophagy modulator 1	1.06448	5.72322e-13
Hal	histidine ammonia lyase	-0.142457	0.00295431
Fgd6	FYVE, RhoGEF and PH domain containing 6	-0.247292	0.0154625
Tph2	tryptophan hydroxylase 2	-0.128571	0.00921537
Nup107	nucleoporin 107	-0.124367	0.0002087
Slc16a7	solute carrier family 16 (monocarboxylic acid transporters), member 7	-0.293632	0.0123721
Esyt1	extended synaptotagmin-like protein 1	-0.337738	2.45009e-06
Mmp19	matrix metallopeptidase 19	-0.159762	0.026503
Osbp2	oxysterol binding protein 2	2.15059	1.95569e-26
Osm	oncostatin M	1.02295	5.61776e-05
Znrf3	zinc and ring finger 3	-0.144028	0.0121874
Etaa1	Ewing's tumor-associated antigen 1	-0.269501	0.00418631
Aftph	aftiphilin	0.0824091	5.79556e-20
B3gnt2	UDP-GlcNAc:betaGal beta-1,3-N-acetylglucosaminyltransferase 2	0.035987	4.86981e-08
Rel	reticuloendotheliosis oncogene	0.874481	0.00460848
Cpeb4	cytoplasmic polyadenylation element binding protein 4	1.03858	8.38698e-06
Fam196b	family with sequence similarity 196, member B	-0.722763	0.0230176
Pank3	pantothenate kinase 3	0.0581882	7.79382e-05
Ccng1	cyclin G1	-0.0163148	0.00063644
Cyfip2	cytoplasmic FMR1 interacting protein 2	0.092901	5.832e-05
Psme2b-ps	protease (prosome, macropain) 28 subunit beta B, pseudogene	-0.427756	5.10998e-09
9930111J21Rik1	RIKEN cDNA 9930111J21 gene 1	-0.320973	4.85277e-12
9930111J21Rik2	RIKEN cDNA 9930111J21 gene 2	-0.188393	0.000113177
Flt4	FMS-like tyrosine kinase 4	-0.449017	5.87023e-12
Sqstm1	sequestosome 1	1.22446	6.52944e-11
Irf1	interferon regulatory factor 1	0.942983	2.70733e-17
Slc22a4	solute carrier family 22 (organic cation transporter), member 4	0.373309	1.12817e-06
Ccdc69	coiled-coil domain containing 69	-0.330857	0.0305006
Fat2	FAT tumor suppressor homolog 2 (Drosophila)	-0.847017	0.00912499
Shmt1	serine hydroxymethyltransferase 1 (soluble)	0.178764	0.000103753
Ulk2	Unc-51 like kinase 2 (C. elegans)	-0.408629	0.000895836
BC046404	cDNA sequence BC046404	-0.603074	0.0058472
Hs3st3b1	heparan sulfate (glucosamine) 3-O-sulfotransferase 3B1	-0.257684	0.000109369
Ntn1	netrin 1	0.785237	3.29458e-06
Trappc1	trafficking protein particle complex 1	-0.132509	0.00147173
Kdm6b	KDM1 lysine (K)-specific demethylase 6B	2.48688	0.0152008
Nlgn2	neuroligin 2	-0.637435	8.24835e-11
Plscr3	phospholipid scramblase 3	-0.138782	7.2106e-09
Zmynd15	zinc finger, MYND-type containing 15	0.247081	2.30178e-05
Camta2	calmodulin binding transcription activator 2	-0.388019	0.00252159
Rpa1	replication protein A1	-0.199124	6.30237e-05
Smyd4	SET and MYND domain containing 4	-0.371431	3.45726e-05
2210403K04Rik	RIKEN cDNA 2210403K04 gene	0.810767	4.55972e-06
Tlcd2	TLC domain containing 2	0.479314	0.00216828
Fam57a	family with sequence similarity 57, member A	-0.591587	0.0260019
Gemin4	gem (nuclear organelle) associated protein 4	-0.300558	0.00182755
Nxn	nucleoredoxin	-0.220036	0.00820689
Ssh2	slingshot homolog 2 (Drosophila)	-1.01528	3.19434e-08
Dhrs13	dehydrogenase/reductase (SDR family) member 13	-0.222284	0.000557451
1810012P15Rik	RIKEN cDNA 1810012P15 gene	-0.11913	0.0218524
Nos2	nitric oxide synthase 2, inducible	1.30239	3.54386e-05
Adap2	ArfGAP with dual PH domains 2	-0.0103796	3.21227e-08
Rnf135	ring finger protein 135	0.108241	7.37912e-06
Slfn9	schlafen 9	0.130624	3.66554e-20
Dhrs11	dehydrogenase/reductase (SDR family) member 11	-0.184157	0.00267199
Znhit3	zinc finger, HIT type 3	0.0708347	0.0284595
Trim37	tripartite motif-containing 37	0.0233621	3.98377e-08
Trim25	tripartite motif-containing 25	0.0454611	1.88336e-07
Mmd	monocyte to macrophage differentiation-associated	-0.278749	2.11044e-07
Hoxb8	homeobox B8	-0.566868	0.0327075
Hoxb3	homeobox B3	-0.312317	0.0329516
Nfe2l1	nuclear factor, erythroid derived 2,-like 1	-0.0869969	3.58954e-07
Arhgap23	Rho GTPase activating protein 23	-0.529838	0.0115013
Arl5c	ADP-ribosylation factor-like 5C	1.73882	3.58774e-23
Stard3	START domain containing 3	-0.148315	1.28967e-06
Cdc6	cell division cycle 6 homolog (S. cerevisiae)	-0.538319	3.87226e-08
Krt23	keratin 23	-1.28598	0.0464987
Hap1	huntingtin-associated protein 1	-0.124447	8.81079e-31
Gm20394	predicted gene 20394	-2.07515	0.0343664
Psmc3ip	proteasome (prosome, macropain) 26S subunit, ATPase 3, interacting protein	0.204989	0.0169913
Etv4	ets variant gene 4 (E1A enhancer binding protein, E1AF)	-0.620261	3.94008e-08
Mpp3	membrane protein, palmitoylated 3 (MAGUK p55 subfamily member 3)	0.0244181	1.33937e-05
Slc16a6	solute carrier family 16 (monocarboxylic acid transporters), member 6	-0.759513	1.31489e-07
Sdk2	sidekick homolog 2 (chicken)	#DIV/0!	0.0356266
Tmem104	transmembrane protein 104	-0.761876	0.00252151
Fads6	fatty acid desaturase domain family, member 6	-0.58634	0.00348346
Nup85	nucleoporin 85	-0.174826	5.10639e-05
Rhbdf2	rhomboid 5 homolog 2 (Drosophila)	0.224067	0.000402373
Bahcc1	BAH domain and coiled-coil containing 1	-0.375712	0.0110432
Gm11772	predicted gene 11772	0.501166	0.00476793
Hmga1-rs1	high mobility group AT-hook I, related sequence 1	-0.375962	0.00323176
BC068281	cDNA sequence BC068281	-0.677118	0.0456856
Matn3	matrilin 3	0.101176	0.00145177
Mboat2	membrane bound O-acyltransferase domain containing 2	-0.646973	0.0343664
Tmem18	transmembrane protein 18	-0.43357	0.00844677
Prkar2b	protein kinase, cAMP dependent regulatory, type II beta	-0.654847	0.00295898
Pik3cg	phosphoinositide-3-kinase, catalytic, gamma polypeptide	-0.717168	2.29274e-05
Bzw2	basic leucine zipper and W2 domains 2	-0.170983	0.000126719
Nrcam	neuron-glia-CAM-related cell adhesion molecule	-0.198517	2.83465e-05
Akap6	A kinase (PRKA) anchor protein 6	-0.0648639	0.000102183
1110002B05Rik	RIKEN cDNA 1110002B05 gene	-0.314697	9.03101e-05
Lrr1	leucine rich repeat protein 1	-0.0939791	0.00172105
1110034A24Rik	RIKEN cDNA 1110034A24 gene	-0.423775	0.000807879
Pole2	polymerase (DNA directed), epsilon 2 (p59 subunit)	-0.349281	7.66896e-06
L2hgdh	L-2-hydroxyglutarate dehydrogenase	-0.289211	0.0174246
Six1	sine oculis-related homeobox 1 homolog (Drosophila)	0.642885	0.00149554
Entpd5	ectonucleoside triphosphate diphosphohydrolase 5	-0.347575	6.74217e-07
1110018G07Rik	RIKEN cDNA 1110018G07 gene	-0.00742033	1.64198e-12
Gm17193	predicted gene 17193	-0.0492229	2.13999e-05
Gpr65	G-protein coupled receptor 65	0.403089	5.86604e-12
Ccdc88c	coiled-coil domain containing 88C	-0.182196	2.01091e-05
Ubr7	ubiquitin protein ligase E3 component n-recognin 7 (putative)	-0.22138	9.64892e-05
Serpina3i	serine (or cysteine) peptidase inhibitor, clade A, member 3I	0.606588	2.97406e-05
Vrk1	vaccinia related kinase 1	-0.0298742	0.0021655
1200009I06Rik	RIKEN cDNA 1200009I06 gene	0.708951	0.0124338
Tnfaip2	tumor necrosis factor, alpha-induced protein 2	1.18212	2.3885e-07
Xrcc3	X-ray repair complementing defective repair in Chinese hamster cells 3	-0.494943	0.000153619
Siva1	SIVA1, apoptosis-inducing factor	-0.0509258	0.0175595
Ahnak2	AHNAK nucleoprotein 2	0.388196	1.23143e-08
Gpr132	G protein-coupled receptor 132	1.12368	1.01921e-05
Ncapg2	non-SMC condensin II complex, subunit G2	-0.279684	4.96891e-08
Cdca7l	cell division cycle associated 7 like	-0.184852	0.00209021
Lgals8	lectin, galactose binding, soluble 8	0.246286	6.90052e-13
Epdr1	ependymin related protein 1 (zebrafish)	-0.381975	0.0402924
Gmnn	geminin	-0.250262	0.00164734
Tdp2	tyrosyl-DNA phosphodiesterase 2	-0.213816	0.00203862
Mboat1	membrane bound O-acyltransferase domain containing 1	-0.475038	0.0121623
Dusp22	dual specificity phosphatase 22	-0.404332	9.11644e-05
Serpinb6b	serine (or cysteine) peptidase inhibitor, clade B, member 6b	0.760316	3.97738e-08
Sycp2l	synaptonemal complex protein 2-like	-0.0782885	0.00783391
Hivep1	human immunodeficiency virus type I enhancer binding protein 1	0.918455	3.54386e-05
Edn1	endothelin 1	-1.06642	0.00503041
Jarid2	jumonji, AT rich interactive domain 2	0.429469	1.19671e-06
Ninj1	ninjurin 1	0.535623	1.04631e-06
Sema4d	sema domain, immunoglobulin domain (Ig), transmembrane domain (TM) and short cytoplasmic domain, (semaphorin) 4D	0.337245	1.3513e-06
Gadd45g	growth arrest and DNA-damage-inducible 45 gamma	-0.15452	0.000188167
Nfil3	nuclear factor, interleukin 3, regulated	0.328593	1.09227e-06
Grk6	G protein-coupled receptor kinase 6	-0.149897	3.14751e-05
B230219D22Rik	RIKEN cDNA B230219D22 gene	-0.21579	6.55934e-06
4930486L24Rik	RIKEN cDNA 4930486L24 gene	0.0428522	0.00525486
6720489N17Rik	RIKEN cDNA 6720489N17 gene	-0.152509	0.0101666
Gm3604	predicted gene 3604	-0.0317412	0.011039
Trip13	thyroid hormone receptor interactor 13	-0.11657	0.000100234
Ankrd32	ankyrin repeat domain 32	0.0319061	6.91188e-05
Mef2c	myocyte enhancer factor 2C	-0.657271	0.00087233
C130071C03Rik	RIKEN cDNA C130071C03 gene	-0.814117	0.00138449
Vcan	versican	0.392458	0.0446347
Dhfr	dihydrofolate reductase	-0.100265	1.31097e-05
Lhfpl2	lipoma HMGIC fusion partner-like 2	-0.181569	4.15315e-05
Pde8b	phosphodiesterase 8B	0.39943	2.24877e-07
Mtap1b	microtubule-associated protein 1B	0.498075	9.21343e-07
Serf1	small EDRK-rich factor 1	0.0368157	0.00925706
1700099I09Rik	RIKEN cDNA 1700099I09 gene	-0.0436299	0.00587578
Cenpk	centromere protein K	0.0466039	0.0115078
Adamts6	a disintegrin-like and metallopeptidase (reprolysin type) with thrombospondin type 1 motif, 6	-0.120523	8.87598e-05
Kif2a	kinesin family member 2A	-0.119865	0.00531555
Parp8	poly (ADP-ribose) polymerase family, member 8	-0.0773338	0.00161839
AC241593.1	transmembrane protein C5orf28 homolog precursor [Source:RefSeq peptide;Acc:NP_001034333]	0.0200151	0.0350922
B020031M17Rik	RIKEN cDNA B020031M17 gene	#DIV/0!	0.000268987
AC238811.2	Putative uncharacterized protein [Source:UniProtKB/TrEMBL;Acc:Q3T9V6]	2.30575	0.000271236
AC238811.5	Putative uncharacterized protein [Source:UniProtKB/TrEMBL;Acc:Q3T9V6]	1.24825	2.24503e-10
Nid2	nidogen 2	-0.51013	3.82405e-05
1700112E06Rik	RIKEN cDNA 1700112E06 gene	0.0232436	1.25384e-06
Kcnma1	potassium large conductance calcium-activated channel, subfamily M, alpha member 1	0.0827351	3.60161e-07
Arhgef3	Rho guanine nucleotide exchange factor (GEF) 3	0.513538	1.36867e-05
Cacna1d	calcium channel, voltage-dependent, L type, alpha 1D subunit	-0.646449	0.00926879
Ptger2	prostaglandin E receptor 2 (subtype EP2)	0.417984	1.50103e-07
Slc39a2	solute carrier family 39 (zinc transporter), member 2	1.10629	8.79701e-24
Haus4	HAUS augmin-like complex, subunit 4	-0.405245	4.30669e-07
Rnf31	ring finger protein 31	-0.354763	5.76324e-06
Cbln3	cerebellin 3 precursor protein	-0.408891	0.017404
Cryl1	crystallin, lambda 1	-0.352645	2.91615e-05
Clu	clusterin	0.154555	1.097e-07
Stmn4	stathmin-like 4	0.54223	1.11073e-06
Slc25a37	solute carrier family 25, member 37	0.0684061	0.000334651
Ppp3cc	protein phosphatase 3, catalytic subunit, gamma isoform	-0.226694	0.000788654
Dok2	docking protein 2	-0.655048	0.000859669
Dach1	dachshund 1 (Drosophila)	0.149257	0.000383396
Lmo7	LIM domain only 7	-0.486749	2.28282e-06
Mir17hg	MIR17 host gene 1 (non-protein coding)	0.229901	0.00144187
Rap2a	RAS related protein 2a	-1.26975	1.97399e-05
Gpr183	G protein-coupled receptor 183	-0.23968	0.0112206
A2ld1	AIG2-like domain 1	-0.282273	0.0138472
Slc1a3	solute carrier family 1 (glial high affinity glutamate transporter), member 3	#DIV/0!	0.0244854
Skp2	S-phase kinase-associated protein 2 (p45)	-0.144615	2.06936e-06
Il7r	interleukin 7 receptor	0.991675	4.99658e-07
Myo10	myosin X	0.592398	2.36623e-05
Sla	src-like adaptor	-1.11188	0.00373774
Zc3h3	zinc finger CCCH type containing 3	-0.320064	0.0321874
Grina	glutamate receptor, ionotropic, N-methyl D-aspartate-associated protein 1 (glutamate binding)	-0.214192	1.00387e-06
Tonsl	tonsoku-like, DNA repair protein	-0.549274	0.00033456
Csf2rb2	colony stimulating factor 2 receptor, beta 2, low-affinity (granulocyte-macrophage)	0.208152	9.64892e-05
Triobp	TRIO and F-actin binding protein	-0.0237568	1.33226e-08
Gcat	glycine C-acetyltransferase (2-amino-3-ketobutyrate-coenzyme A ligase)	-0.387311	0.000516246
Ankrd54	ankyrin repeat domain 54	-0.429952	0.0329663
1700088E04Rik	RIKEN cDNA 1700088E04 gene	1.03813	0.0108777
Pmm1	phosphomannomutase 1	-0.378877	0.00212189
Alg10b	asparagine-linked glycosylation 10 homolog B (yeast, alpha-1,2-glucosyltransferase)	-0.396569	0.0188383
Kif21a	kinesin family member 21A	-0.468477	4.28168e-07
Vdr	vitamin D receptor	-0.237367	0.00824154
Prkag1	protein kinase, AMP-activated, gamma 1 non-catalytic subunit	-0.358826	6.95118e-05
Tuba1c	tubulin, alpha 1C	-0.0465003	0.00160728
Pou6f1	POU domain, class 6, transcription factor 1	-0.506303	0.0132329
Acvrl1	activin A receptor, type II-like 1	0.0299654	2.42108e-07
Nr4a1	nuclear receptor subfamily 4, group A, member 1	0.454668	0.0217237
Cbx5	chromobox homolog 5 (Drosophila HP1a)	-0.279108	2.17157e-08
Tfap4	transcription factor AP4	-0.706558	0.00838129
Tmem186	transmembrane protein 186	-0.116758	0.0212668
A630055G03Rik	RIKEN cDNA A630055G03 gene	-0.799082	0.0314523
Nde1	nuclear distribution gene E homolog 1 (A nidulans)	-0.216311	1.85672e-05
Snai2	snail homolog 2 (Drosophila)	-0.486373	0.00398217
Mcm4	minichromosome maintenance deficient 4 homolog (S. cerevisiae)	-0.24928	2.10992e-06
Smpd4	sphingomyelin phosphodiesterase 4	-0.215332	0.000297688
Dgcr8	DiGeorge syndrome critical region gene 8	-0.184753	0.00116936
Abcc5	ATP-binding cassette, sub-family C (CFTR/MRP), member 5	-0.0484986	1.32376e-07
Masp1	mannan-binding lectin serine peptidase 1	-0.293943	0.00144772
Atp13a4	ATPase type 13A4	1.37863	0.00136415
Rnf168	ring finger protein 168	-0.00733933	0.010111
Lmln	leishmanolysin-like (metallopeptidase M8 family)	-0.590364	0.020174
Kalrn	kalirin, RhoGEF kinase	-0.664257	0.00432477
Mylk	myosin, light polypeptide kinase	0.348495	0.000642102
Hspbap1	Hspb associated protein 1	0.13077	0.000784695
Wdr5b	WD repeat domain 5B	-0.0536804	0.000809853
Cd86	CD86 antigen	0.756553	9.87957e-11
Pla1a	phospholipase A1 member A	-0.807529	1.82747e-05
Arhgap31	Rho GTPase activating protein 31	-0.0493032	0.00151534
Cd200r1	CD200 receptor 1	0.263812	0.000368411
Abi3bp	ABI gene family, member 3 (NESH) binding protein	#DIV/0!	0.000725183
Synj1	synaptojanin 1	-0.106608	5.7535e-07
Donson	downstream neighbor of SON	0.240394	0.00948349
Gm16309	predicted gene 16309	-0.230025	0.0184161
Fam165b	family with sequence similarity 165, member B	0.0650005	0.0122597
Chaf1b	chromatin assembly factor 1, subunit B (p60)	-0.24437	0.000546749
Hmgn1	high mobility group nucleosomal binding domain 1	-0.102046	0.000980544
Fam3b	family with sequence similarity 3, member B	#DIV/0!	0.00212277
Dynlt1a	dynein light chain Tctex-type 1A	0.107351	0.0441837
Ezr	ezrin	0.823724	4.15203e-09
Tagap	T cell activation Rho GTPase activating protein	0.805228	1.47681e-07
Igf2r	insulin-like growth factor 2 receptor	0.653356	9.62359e-08
Lix1	limb expression 1 homolog (chicken)	0.470987	0.00311804
Mmp25	matrix metallopeptidase 25	-1.02614	0.00215598
Paqr4	progestin and adipoQ receptor family member IV	-0.365345	2.11391e-05
1600002H07Rik	RIKEN cDNA 1600002H07 gene	-0.191365	0.000642102
Nme3	NME/NM23 nucleoside diphosphate kinase 3	-0.215739	0.000140905
Metrn	meteorin, glial cell differentiation regulator	-0.597955	0.000207339
Tmem8	transmembrane protein 8 (five membrane-spanning domains)	-0.699547	0.00834618
Dusp1	dual specificity phosphatase 1	0.480203	1.57719e-05
Gm17382	predicted gene, 17382	0.360703	0.0286442
Gm16197	predicted gene 16197	-0.885172	0.0224602
Cdkn1a	cyclin-dependent kinase inhibitor 1A (P21)	-0.00855433	5.96408e-10
Ppil1	peptidylprolyl isomerase (cyclophilin)-like 1	-0.438362	0.000111218
Pi16	peptidase inhibitor 16	-0.52022	5.24037e-06
1110021J02Rik	RIKEN cDNA 1110021J02 gene	-0.24478	0.0142284
Zfp799	zinc finger protein 799	-0.11133	0.000503029
Cyp4f13	cytochrome P450, family 4, subfamily f, polypeptide 13	-0.397916	0.00554831
Zfp472	zinc finger protein 472	-0.0635334	0.00857289
Zfp955a	zinc finger protein 955A	0.0265584	0.00247627
Zfp955b	zinc finger protein 955B	-0.009032	0.00252808
BC051226	cDNA sequence BC051226	0.165264	3.82498e-06
Psmb9	proteasome (prosome, macropain) subunit, beta type 9 (large multifunctional peptidase 2)	-0.0821845	2.79666e-16
Tap2	transporter 2, ATP-binding cassette, sub-family B (MDR/TAP)	-0.174906	2.94708e-12
Msh5	mutS homolog 5 (E. coli)	-0.428542	0.00180217
H2-Q1	histocompatibility 2, Q region locus 1	0.161064	0.00900956
H2-Q10	histocompatibility 2, Q region locus 10	-0.008875	3.89975e-16
Tubb5	tubulin, beta 5 class I	-0.175997	0.0025272
Gm11127	predicted gene 11127	-0.0256337	6.79788e-15
Gm7030	predicted gene 7030	0.279927	3.12994e-08
H2-T3	histocompatibility 2, T region locus 3	0.324759	1.33919e-09
Trim26	tripartite motif-containing 26	-0.250966	3.59465e-05
Rcan2	regulator of calcineurin 2	-0.585043	0.000171472
Slc29a1	solute carrier family 29 (nucleoside transporters), member 1	-0.344473	0.00219672
Gtpbp2	GTP binding protein 2	-0.170579	2.86587e-08
Ppp2r5d	protein phosphatase 2, regulatory subunit B (B56), delta isoform	-0.149613	7.86539e-05
Mocs1	molybdenum cofactor synthesis 1	0.387064	4.5783e-05
Efhb	EF hand domain family, member B	-1.49575	0.000788654
Chaf1a	chromatin assembly factor 1, subunit A (p150)	-0.40251	6.92992e-06
Tnfaip8l1	tumor necrosis factor, alpha-induced protein 8-like 1	-0.144787	0.00859616
Uhrf1	ubiquitin-like, containing PHD and RING finger domains, 1	-0.303122	5.77317e-05
Tnfsf14	tumor necrosis factor (ligand) superfamily, member 14	-0.581822	0.00377294
Rab31	RAB31, member RAS oncogene family	-0.235901	0.00173704
Ptprm	protein tyrosine phosphatase, receptor type, M	0.109332	0.0405376
Trmt61b	tRNA methyltransferase 61 homolog B (S. cerevisiae)	0.0227721	0.000154262
Lbh	limb-bud and heart	-1.4733	0.000941071
Xdh	xanthine dehydrogenase	-0.34812	4.09408e-07
Gm6594	predicted pseudogene 6594	-0.10596	9.44837e-05
Prkce	protein kinase C, epsilon	-0.366047	0.00070259
Msh2	mutS homolog 2 (E. coli)	-0.231789	0.000474244
Msh6	mutS homolog 6 (E. coli)	-0.185366	8.35647e-07
Ttc39c	tetratricopeptide repeat domain 39C	0.154418	3.91831e-08
Mocos	molybdenum cofactor sulfurase	0.166321	1.1761e-07
Celf4	CUGBP, Elav-like family member 4	0.192135	0.022988
Stard4	StAR-related lipid transfer (START) domain containing 4	-0.0790044	0.00124315
Egr1	early growth response 1	1.14663	1.31197e-05
0610009O20Rik	RIKEN cDNA 0610009O20 gene	-0.234231	0.00165687
Ticam2	toll-like receptor adaptor molecule 2	-0.0797576	6.83173e-05
Slc12a2	solute carrier family 12, member 2	-0.0941563	0.000217343
Gm4841	predicted gene 4841	1.4097	5.3194e-24
2010002N04Rik	RIKEN cDNA 2010002N04 gene	0.468066	0.000141365
Ccbe1	collagen and calcium binding EGF domains 1	0.173747	7.1364e-05
Tubb6	tubulin, beta 6 class V	0.049655	1.32108e-05
Pstpip2	proline-serine-threonine phosphatase-interacting protein 2	1.85922	2.28772e-10
Cndp2	CNDP dipeptidase 2 (metallopeptidase M20 family)	-0.170461	1.56899e-05
Tcirg1	T cell, immune regulator 1, ATPase, H+ transporting, lysosomal V0 protein A3	0.435125	3.60708e-05
Spnb3	spectrin beta 3	0.0252441	6.57227e-08
Fosl1	fos-like antigen 1	1.89078	4.8627e-06
Rnaseh2c	ribonuclease H2, subunit C	-0.155595	0.0105207
Neat1	nuclear paraspeckle assembly transcript 1 (non-protein coding)	-0.0085993	2.6763e-05
Tigd3	tigger transposable element derived 3	0.0809375	3.00669e-05
Sac3d1	SAC3 domain containing 1	-0.517931	0.0162253
Rab3il1	RAB3A interacting protein (rabin3)-like 1	-1.22116	9.95302e-12
Fen1	flap structure specific endonuclease 1	-0.120325	0.00206618
Ms4a7	membrane-spanning 4-domains, subfamily A, member 7	0.791152	9.93044e-20
Mpeg1	macrophage expressed gene 1	-0.139567	2.47279e-05
Fam111a	family with sequence similarity 111, member A	-0.149954	8.03642e-06
Gcnt1	glucosaminyl (N-acetyl) transferase 1, core 2	-1.66312	4.84389e-09
D030056L22Rik	RIKEN cDNA D030056L22 gene	-0.232298	0.00753596
Apba1	amyloid beta (A4) precursor protein binding, family A, member 1	-0.263054	3.32288e-06
Lipn	lipase, family member N	0.00436023	0.000864528
Acta2	actin, alpha 2, smooth muscle, aorta	0.183645	0.0341121
Fas	Fas (TNF receptor superfamily member 6)	2.69405	0
Pcgf5	polycomb group ring finger 5	0.148507	5.22328e-10
Cyp26a1	cytochrome P450, family 26, subfamily a, polypeptide 1	-0.615906	0.0263012
Myof	myoferlin	-0.11477	1.67081e-08
Tmem20	transmembrane protein 20	-0.21054	0.000371124
Hells	helicase, lymphoid specific	-0.0192701	0.00057369
Pi4k2a	phosphatidylinositol 4-kinase type 2 alpha	-0.530092	0.004114
Scd4	stearoyl-coenzyme A desaturase 4	-0.243329	0.0232741
Sh3pxd2a	SH3 and PX domains 2A	-0.327422	0.00441038
Suv39h1	suppressor of variegation 3-9 homolog 1 (Drosophila)	-0.299573	0.000648062
Cybb	cytochrome b-245, beta polypeptide	0.50448	3.25867e-19
Sash3	SAM and SH3 domain containing 3	-0.747758	0.0170188
Mmgt1	membrane magnesium transporter 1	-0.044582	8.09702e-13
Mtm1	X-linked myotubular myopathy gene 1	0.254845	4.3038e-08
Hmgb3	high mobility group box 3	-0.164307	0.000695363
Mpp1	membrane protein, palmitoylated	-0.0351156	7.32628e-13
Pola1	polymerase (DNA directed), alpha 1	-0.0749427	0.00263304
F630028O10Rik	RIKEN cDNA F630028O10 gene	-1.28733	0.000277037
Eda	ectodysplasin-A	-0.2781	0.0214664
Drp2	dystrophin related protein 2	-0.184557	0.0129093
Tsc22d3	TSC22 domain family, member 3	-0.676285	0.000213868
Usp51	ubiquitin specific protease 51	-0.0984007	0.00796187
Fancb	Fanconi anemia, complementation group B	-0.0396166	2.22978e-05
Tmsb4x	thymosin, beta 4, X chromosome	-0.234245	0.0199767
