# Supplementary material for: Primary macrophages and J774 cells respond differently to infection with Mycobacterium tuberculosis
Source: Sci Rep. 2017 Feb 8;7:42225. doi: 10.1038/srep42225 (PMC5296737; doi:10.1038/srep42225)
Supplement: Supplementary Dataset S4 [file srep42225-s5.xls]

## Sheet: Sheet1
Primary macrophages and J774 cells respond differently to infection with Mycobacterium tuberculosis
Nuria Andreu*, Jody Phelan, Paola F. de Sessions, Jacqueline M. Cliff, Taane G. Clark, and Martin L. Hibberd*
*Corresponding authors: Nuria Andreu and Martin L. Hibberd
Corresponding authors email addressess: nuria.andreum@gmail.com, Martin.Hibberd@lshtm.ac.uk
Supplementary Data S4. List of canonical pathways identified with IPA®.
Canonical pathways, identified using IPA®, are listed with associated P-values, corrected P-values, ratios, Z-score and molecules based on the differentially expressed genes in BMDMs or J774 infected with live bacteria at 4 and 24 hpi.

## Sheet: BMDM Live 4h
© 2000-2016 QIAGEN. All rights reserved.
Ingenuity Canonical Pathways	-log(p-value)	-log(B-H p-value)	Ratio	z-score	Downregulated	No change	Upregulated	No overlap with dataset	Molecules
TREM1 Signaling	1.14E01	8.67E00	4E-01	4.382	4/75 (5%)	0/75 (0%)	35/75 (47%)	36/75 (48%)	ICAM1,IL1RL1,CIITA,CD83,JAK2,IL6,NFKB1,FCGR2B,CXCL3,CCL2,NLRC3,TLR1,CASP1,TLR7,NOD1,TLR3,Tlr11,NLRP3,IL10,MYD88,PLCG1,NFKB2,TLR2,NLRC5,IL18,NOD2,CD40,TLR6,IL1B,TNF
Role of Macrophages, Fibroblasts and Endothelial Cells in Rheumatoid Arthritis	1.03E01	7.91E00	2.26E-01	NaN	35/296 (12%)	0/296 (0%)	76/296 (26%)	185/296 (63%)	SOCS1,SOCS3,NFATC3,MMP13,KRAS,IL6,FCGR1A,MYC,TLR1,NFKBIB,ADAMTS4,MAP3K14,IL6R,VEGFC,IL7,TLR2,IL18,IL1RN,FZD5,TNF,CAMK2G,MAP2K6,IL1A,ICAM1,IL1RL1,NFKBIE,LRP6,PIK3R5,VEGFB,FZD1,JAK2,CCL5,NFKB1,NFATC1,PGF,EP300,IL36G,NFKBIA,JUN,CCL2,CEBPA,TLR7,TLR3,TNFRSF1B,MAPKAPK2,FCGR3A/FCGR3B,TRAF1,SRC,Tlr11,VCAM1,LRP5,C5AR1,MYD88,IL10,IL15,PLCG1,IKBKE,CEBPB,IL16,FZD4,CSF1,TLR6,NFATC2,IL1B,LRP1,TCF7L2,IRAK2
TNFR2 Signaling	8.86E00	6.75E00	5.52E-01	0.535	3/29 (10%)	0/29 (0%)	21/29 (72%)	5/29 (17%)	MAP3K14,NFKBIE,MAP3K1,TNFAIP3,IKBKE,NFKB2,NFKB1,TANK,NFKBIA,JUN,TNFRSF1B,NFKBIB,TNF,BIRC3,BIRC2,TRAF1
Death Receptor Signaling	8.79E00	6.75E00	3.26E-01	1.671	8/92 (9%)	0/92 (0%)	41/92 (45%)	43/92 (47%)	NFKBIE,TNFSF10,PARP12,NFKB1,PARP9,FAS,BCL2,LIMK1,TANK,CASP9,NFKBIA,TIPARP,TNFSF15,PARP11,TNFRSF1B,NFKBIB,BIRC3,PARP14,TNFRSF21,MAP3K14,PARP10,ZC3HAV1,PARP8,IKBKE,NFKB2,PARP3,DAXX,CFLAR,TNF,BIRC2
Role of Pattern Recognition Receptors in Recognition of Bacteria and Viruses	8.73E00	6.75E00	2.88E-01	4.707	6/125 (5%)	0/125 (0%)	50/125 (40%)	69/125 (55%)	IL1A,LIF,PIK3R5,Oas1b,CCL5,IL6,NFKB1,IFIH1,TLR1,TLR7,CASP1,NOD1,TLR3,RIPK2,Tlr11,OAS1,C5AR1,C3,NLRP3,OAS2,IL10,MYD88,NFKB2,OAS3,TLR2,IL18,NOD2,IRF7,IL12B,DDX58,TLR6,Oas1d (includes others),TGFB3,IL1B,EIF2AK2,TNF
Molecular Mechanisms of Cancer	8.57E00	6.67E00	2E-01	NaN	85/365 (23%)	0/365 (0%)	61/365 (17%)	219/365 (60%)	TGFBR1,SMAD3,KRAS,ARHGEF1,MYC,RB1,E2F6,CASP9,GNA15,RHOB,SUFU,GNA13,NFKBIB,BRCA1,BIRC3,RASA1,RALGDS,E2F2,CDC25A,ITGA4,CCNE2,ARHGEF4,PTCH1,AURKA,NFKB2,DAXX,ADCY9,MAX,GAB1,E2F1,TGFB3,APH1B,FZD5,CFLAR,NOTCH1,CDK2,FNBP1,CAMK2G,MAP2K6,RAP2A,NFKBIE,BMP2,ARHGEF7,GNA11,LRP6,ABL1,PIK3R5,JAK2,FZD1,NFKB1,FAS,EP300,BCL2,CHEK1,CDC25B,JUN,NFKBIA,RHOD,ARHGEF3,SRC,LRP5,PRKAR2A,SMAD7,MDM2,SIN3A,CCNE1,FZD4,FOXO1,RA…
Small Cell Lung Cancer Signaling	8.21E00	6.38E00	3.52E-01	NaN	20/71 (28%)	0/71 (0%)	24/71 (34%)	27/71 (38%)	NFKBIE,PIK3R5,ABL1,NFKB1,BCL2,MYC,RB1,NFKBIA,CASP9,NFKBIB,TRAF1,CCNE2,IKBKE,NFKB2,SIN3A,SKP2,PIAS3,CCNE1,MAX,E2F1,CDKN1B,PTGS2,RXRA,CDK2,BIRC2
Activation of IRF by Cytosolic Pattern Recognition Receptors	8.11E00	6.33E00	3.71E-01	1.46	4/62 (6%)	0/62 (0%)	30/62 (48%)	28/62 (45%)	DHX58,IL10,NFKBIE,ZBP1,IRF9,IKBKE,IL6,NFKB2,NFKB1,ADAR,ISG15,TANK,IFIH1,IRF7,JUN,NFKBIA,CD40,DDX58,STAT2,STAT1,NFKBIB,IFIT2,TNF
IL-10 Signaling	7.93E00	6.21E00	3.53E-01	NaN	9/68 (13%)	0/68 (0%)	28/68 (41%)	31/68 (46%)	CCR1,MAP2K6,SOCS3,MAP3K14,IL1A,IL1RL1,IL10,NFKBIE,IKBKE,ARG2,IL6,NFKB2,FCGR2B,NFKB1,IL36G,IL18,JUN,NFKBIA,SP1,IL1RN,IL10RA,IL1B,NFKBIB,TNF
Pancreatic Adenocarcinoma Signaling	7.79E00	6.15E00	2.92E-01	1.147	7/74 (9%)	0/74 (0%)	29/74 (39%)	38/74 (51%)	NAPEPLD,TGFBR1,SMAD3,PIK3R5,ABL1,VEGFB,KRAS,JAK2,NFKB1,PGF,BCL2,RAD51,RB1,E2F6,CASP9,STAT1,E2F2,RALGDS,VEGFC,HBEGF,MDM2,NFKB2,SIN3A,CCNE1,E2F1,TGFB3,BRCA2,PTGS2,CDKN1B,NOTCH1,CDK2
Toll-like Receptor Signaling	7.79E00	6.15E00	3.38E-01	1.414	29/106 (27%)	0/106 (0%)	22/106 (21%)	55/106 (52%)	MAP2K6,IL1A,IL1RL1,TNFAIP3,NFKB1,IL36G,NFKBIA,JUN,TLR1,TLR7,TLR3,TRAF1,MAP3K14,MYD88,MAP3K1,NFKB2,TLR2,IL18,IL1RN,IL12B,TLR6,IL1B,EIF2AK2,TNF,IRAK2
NF-κB Signaling	6.75E00	5.15E00	2.33E-01	2.596	17/172 (10%)	0/172 (0%)	52/172 (30%)	103/172 (60%)	MAP2K6,AZI2,IL1A,TGFBR1,BMP2,NFKBIE,PIK3R5,TNFAIP3,KRAS,NFKB1,EP300,TANK,TNIP1,LCK,IL36G,NFKBIA,TLR1,TLR7,TDP2,TLR3,NFKBIB,TNFRSF1B,MAP3K14,MYD88,RELB,MAP3K1,FLT4,MALT1,NFKB2,TLR2,IL18,CD40,IL1RN,PELI1,TLR6,IL1B,MAP3K8,EIF2AK2,KDR,TNF
Glucocorticoid Receptor Signaling	6.63E00	5.06E00	2E-01	NaN	52/275 (19%)	0/275 (0%)	64/275 (23%)	159/275 (58%)	CD247,TGFBR1,PRKAB1,YWHAH,NFATC3,SGK1,Hspa1b,SMAD3,HSPA1A/HSPA1B,KRAS,IL6,CD163,FCGR1A,TSC22D3,CXCL3,NFKBIB,CREBZF,MAP3K14,NCOA3,POU2F1,TAF4,SMARCA2,IL1RN,TGFB3,TNF,ICAM1,ARID1A,NFKBIE,PIK3R5,JAK2,CCL5,NFKB1,HSPA1L,NFATC1,BCL2,EP300,NFKBIA,JUN,CCL2,FOXO3,CEBPA,STAT1,ADRB2,VCAM1,IL10,MAP3K1,IKBKE,CEBPB,VIPR1,PRKAG2,NFATC2,IL1B,PTGS2,NCOR2,SMARCC1
Hepatic Fibrosis / Hepatic Stellate Cell Activation	6.44E00	4.91E00	2.24E-01	NaN	13/183 (7%)	0/183 (0%)	45/183 (25%)	125/183 (68%)	IL1A,ICAM1,TGFBR1,LHX2,IL1RL1,SMAD3,COL9A3,CXCR3,MMP13,VEGFB,CCL5,IL6,NFKB1,FAS,PGF,BCL2,CXCL3,EDN1,CCL2,HGF,COL11A2,STAT1,TNFRSF1B,COL27A1,COL19A1,VCAM1,EDNRB,IL10,IL6R,FLT4,SMAD7,VEGFC,NFKB2,MET,CD40,CSF1,IL10RA,TGFB3,IL1B,KDR,TNF
ATM Signaling	6.39E00	4.89E00	3.39E-01	-2.84	20/59 (34%)	0/59 (0%)	12/59 (20%)	27/59 (46%)	SMC3,GADD45B,GADD45G,ABL1,MDC1,MDM2,TDP1,CBX5,EP300,CHEK1,RAD51,JUN,NFKBIA,SMC1B,TP53BP1,TLK2,BLM,BRCA1,CDK2,CDC25A
Communication between Innate and Adaptive Immune Cells	6.05E00	4.57E00	2.81E-01	NaN	1/89 (1%)	0/89 (0%)	31/89 (35%)	57/89 (64%)	Tlr11,IL1A,IL10,HLA-A,IL15,CD83,IL6,CCL5,Ccl9,CXCL10,TLR2,IL36G,IL18,CCL4,CD40,IL1RN,IL12B,CCL3L3,TLR1,TLR6,TLR7,IL1B,TLR3,TNF,HLA-E
Cell Cycle: G1/S Checkpoint Regulation	5.75E00	4.3E00	3.12E-01	0.728	27/64 (42%)	0/64 (0%)	10/64 (16%)	27/64 (42%)	CCNE2,SMAD3,ABL1,MDM2,SIN3A,SKP2,HDAC5,MYC,RB1,E2F6,CCNE1,MAX,FOXO1,HDAC7,E2F1,TGFB3,CDKN1B,E2F2,CDK2,CDC25A
Colorectal Cancer Metastasis Signaling	5.71E00	4.28E00	1.99E-01	1.897	43/236 (18%)	0/236 (0%)	45/236 (19%)	148/236 (63%)	TGFBR1,MMP14,SMAD3,LRP6,PIK3R5,MMP13,VEGFB,KRAS,FZD1,JAK2,IL6,NFKB1,PGF,MYC,GNB4,CASP9,ARRB1,JUN,RHOB,RHOD,TLR1,TLR7,TLR3,STAT1,RALGDS,SRC,Tlr11,LRP5,ADRBK2,IL6R,PRKAR2A,VEGFC,NFKB2,TLR2,ADCY9,FZD4,MSH2,TLR6,MSH6,TGFB3,PRKAG2,FZD5,PTGS2,TNF,FNBP1,LRP1,TCF7L2
Role of Osteoblasts, Osteoclasts and Chondrocytes in Rheumatoid Arthritis	5.49E00	4.1E00	2.01E-01	NaN	30/219 (14%)	0/219 (0%)	48/219 (22%)	141/219 (64%)	MAP2K6,IL1A,ADAM17,NFATC3,IL1RL1,MMP14,BMP2,NFKBIE,LRP6,PIK3R5,MMP13,IL6,FZD1,NFKB1,NFATC1,ITGB3,BCL2,IL36G,NFKBIA,CASP9,JUN,RUNX2,NFKBIB,TNFRSF1B,BIRC3,ADAMTS4,SRC,MAP3K14,LRP5,IL10,IKBKE,IL7,IL18,FZD4,FOXO1,IL1RN,CSF1,NFATC2,IL1B,FZD5,TNF,LRP1,TCF7L2,BIRC2
Cell Cycle Control of Chromosomal Replication	5.48E00	4.1E00	4.44E-01	NaN	15/27 (56%)	0/27 (0%)	2/27 (7%)	10/27 (37%)	MCM3,MCM2,CDT1,CDC6,ORC5,CDC7,ORC6,MCM4,CDK2,MCM7,ORC1,RPA2
Interferon Signaling	5.46E00	4.1E00	3.89E-01	3.051	1/36 (3%)	0/36 (0%)	20/36 (56%)	15/36 (42%)	IFIT3,SOCS1,OAS1,IRF9,IFI35,PSMB8,JAK2,TAP1,IRF1,BCL2,ISG15,IFITM3,STAT2,STAT1
Role of BRCA1 in DNA Damage Response	5.43E00	4.09E00	2.82E-01	-1.414	39/78 (50%)	0/78 (0%)	6/78 (8%)	33/78 (42%)	FANCM,ARID1A,ATRIP,FANCF,MDC1,PLK1,CHEK1,RAD51,E2F6,RB1,FANCB,POU2F1,MSH2,SMARCA2,E2F1,MSH6,BRCA2,SMARCC1,STAT1,BLM,BRCA1,E2F2
Aryl Hydrocarbon Receptor Signaling	5.37E00	4.05E00	2.29E-01	-0.447	28/140 (20%)	0/140 (0%)	23/140 (16%)	89/140 (64%)	IL1A,IL6,NFKB1,FAS,EP300,CHEK1,MYC,RB1,NCOA7,JUN,SP1,AHR,GSTA3,ALDH1B1,SRC,CCNE2,NFIC,MDM2,NFKB2,NCOA3,ALDH9A1,CCNE1,NFIA,E2F1,TGFB3,IL1B,NCOR2,CDKN1B,RXRA,TNF,CDK2,MCM7
IL-6 Signaling	5.26E00	3.97E00	2.41E-01	2.268	14/116 (12%)	0/116 (0%)	37/116 (32%)	65/116 (56%)	MAP2K6,SOCS3,SOCS1,IL1A,IL1RL1,NFKBIE,PIK3R5,KRAS,JAK2,IL6,NFKB1,IL36G,NFKBIA,JUN,MAPKAPK2,TNFRSF1B,NFKBIB,MCL1,ABCB1,MAP3K14,IL6R,IKBKE,CEBPB,NFKB2,IL18,IL1RN,IL1B,TNF
Type I Diabetes Mellitus Signaling	5.24E00	3.97E00	2.45E-01	1.633	9/110 (8%)	0/110 (0%)	41/110 (37%)	60/110 (55%)	CD247,MAP2K6,SOCS1,SOCS3,HLA-A,NFKBIE,JAK2,NFKB1,FAS,BCL2,CASP9,NFKBIA,SOCS2,STAT1,TNFRSF1B,NFKBIB,MAP3K14,MYD88,IKBKE,NFKB2,IRF1,IL12B,IL1B,SOCS7,SOCS5,TNF,HLA-E
Estrogen-mediated S-phase Entry	5.23E00	3.97E00	4.58E-01	-2.111	14/24 (58%)	0/24 (0%)	0/24 (0%)	10/24 (42%)	MYC,RB1,E2F6,CCNE2,CCNE1,E2F1,CDKN1B,E2F2,CDK2,SKP2,CDC25A
p38 MAPK Signaling	5.18E00	3.93E00	2.39E-01	0.6	20/117 (17%)	0/117 (0%)	29/117 (25%)	68/117 (58%)	MAP2K6,IL1A,TGFBR1,TIFA,IL1RL1,FAS,EP300,CDC25B,MYC,IL36G,EEF2K,MAPKAPK2,STAT1,TNFRSF1B,HIST1H3C,MEF2A,RPS6KA5,DAXX,IL18,MAX,IL1RN,MEF2D,TGFB3,IL1B,MEF2C,RPS6KA1,TNF,IRAK2
PPAR Signaling	5.13E00	3.92E00	2.58E-01	-2.294	11/177 (6%)	0/177 (0%)	53/177 (30%)	113/177 (64%)	MAP3K14,IL1A,IL1RL1,PPARD,NFKBIE,NR1H3,IKBKE,KRAS,NFKB2,NFKB1,EP300,IL36G,IL18,JUN,NFKBIA,IL1RN,IL1B,NCOR2,PTGS2,RXRA,TNFRSF1B,NFKBIB,TNF,CITED2
Dendritic Cell Maturation	5.13E00	3.92E00	2.09E-01	4.116	6/177 (3%)	0/177 (0%)	42/177 (24%)	129/177 (73%)	IL1A,ICAM1,HLA-A,NFKBIE,PIK3R5,CD83,JAK2,IL6,FCGR2B,NFKB1,FCGR1A,EP300,IL36G,NFKBIA,TLR3,NFKBIB,COL11A2,STAT1,TNFRSF1B,FCGR3A/FCGR3B,MAP3K14,IL10,MYD88,RELB,IL15,PLCG1,IKBKE,NFKB2,TLR2,IL18,CD40,IL12B,IL1RN,ZBTB12,IL1B,STAT2,TNF
Granulocyte Adhesion and Diapedesis	5.13E00	3.92E00	2.09E-01	NaN	15/93 (16%)	0/93 (0%)	30/93 (32%)	48/93 (52%)	IL1A,ICAM1,IL1RL1,MMP14,MMP13,CCL22,CCL5,SDC4,Cxcl9,ITGB3,CXCL10,CXCL3,IL36G,CCL2,CCL3L3,Ccl2,EZR,Cxcl3,TNFRSF1B,ITGA4,VCAM1,HRH2,Cxcl11,C5AR1,ITGA6,FPR2,Ccl9,FPR1,CXCL16,IL18,CCL4,CLDN23,IL1RN,IL1B,CXCL2,TNF,Ccl7
Altered T Cell and B Cell Signaling in Rheumatoid Arthritis	5.04E00	3.85E00	2.61E-01	NaN	2/88 (2%)	0/88 (0%)	32/88 (36%)	54/88 (61%)	Tlr11,MAP3K14,IL1A,IL10,RELB,IL15,IL6,NFKB2,NFKB1,FAS,TLR2,IL36G,IL18,CD40,IL12B,IL1RN,CSF1,TLR1,TLR6,TLR7,IL1B,TLR3,TNF
TNFR1 Signaling	5E00	3.82E00	3.27E-01	-0.258	7/49 (14%)	0/49 (0%)	24/49 (49%)	18/49 (37%)	MAP3K14,NFKBIE,MAP3K1,TNFAIP3,IKBKE,NFKB2,NFKB1,TANK,NFKBIA,CASP9,MADD,JUN,NFKBIB,TNF,BIRC3,BIRC2
Role of PKR in Interferon Induction and Antiviral Response	4.84E00	3.68E00	3.5E-01	NaN	4/40 (10%)	0/40 (0%)	27/40 (68%)	9/40 (23%)	MAP2K6,NFKBIE,IKBKE,NFKB2,NFKB1,FCGR1A,IRF1,NFKBIA,CASP9,TLR3,EIF2AK2,NFKBIB,STAT1,TNF
Antiproliferative Role of TOB in T Cell Signaling	4.82E00	3.67E00	4.23E-01	NaN	11/26 (42%)	0/26 (0%)	2/26 (8%)	13/26 (50%)	RB1,CCNE2,CCNE1,TGFBR1,SMAD3,TGFB3,TOB1,CDKN1B,RPS6KA1,CDK2,SKP2
STAT3 Pathway	4.79E00	3.65E00	2.74E-01	-1.342	15/73 (21%)	0/73 (0%)	22/73 (30%)	36/73 (49%)	SRC,SOCS1,MAP3K9,SOCS3,MAP3K11,TGFBR1,FLT4,KRAS,JAK2,BCL2,MYC,PIAS3,MAP3K12,PIM1,CISH,SOCS2,SOCS7,KDR,SOCS5,CDC25A
ERK5 Signaling	4.64E00	3.52E00	2.86E-01	-1.213	21/63 (33%)	0/63 (0%)	11/63 (17%)	31/63 (49%)	SRC,LIF,YWHAH,SGK1,MEF2A,KRAS,RPS6KA5,EP300,MYC,GAB1,MEF2D,FOXO3,MEF2C,MAP3K8,MAPK7,GNA13,RPS6KA1,WNK1
Role of Hypercytokinemia/hyperchemokinemia in the Pathogenesis of Influenza	4.43E00	3.33E00	3.26E-01	NaN	2/43 (5%)	0/43 (0%)	13/43 (30%)	28/43 (65%)	CXCL10,CCR1,IL18,IL36G,IL1A,CCL4,CCL2,IL12B,IL1RN,IL15,IL1B,CCL5,IL6,TNF
April Mediated Signaling	4.41E00	3.33E00	3.42E-01	-1.387	8/38 (21%)	0/38 (0%)	15/38 (39%)	15/38 (39%)	MAP3K14,JUN,NFKBIA,NFATC3,NFKBIE,MAP3K1,NFATC2,IKBKE,NFKB2,NFKBIB,NFKB1,NFATC1,TRAF1
Notch Signaling	4.41E00	3.33E00	3.42E-01	0.333	10/38 (26%)	0/38 (0%)	6/38 (16%)	22/38 (58%)	MAML1,NOTCH4,DLL1,ADAM17,JAG2,DTX4,MAML3,APH1B,LFNG,HES1,JAG1,NOTCH1,RFNG
Acute Phase Response Signaling	4.41E00	3.33E00	2.01E-01	1.414	16/169 (9%)	0/169 (0%)	45/169 (27%)	108/169 (64%)	MAP2K6,SOCS3,SOCS1,IL1A,Saa3,NFKBIE,KRAS,CP,JAK2,IL6,NFKB1,IL36G,NFKBIA,JUN,SOD2,CFB,SOCS2,NFKBIB,TNFRSF1B,MAP3K14,C3,MYD88,IL6R,MAP3K1,IKBKE,CEBPB,NFKB2,IL18,IL1RN,IL1B,SOCS7,SOCS5,TNF,C2
TWEAK Signaling	4.27E00	3.2E00	3.53E-01	-1.155	4/34 (12%)	0/34 (0%)	22/34 (65%)	8/34 (24%)	MAP3K14,CASP9,NFKBIA,NFKBIE,IKBKE,NFKB2,NFKBIB,NFKB1,BIRC3,BAG4,BIRC2,TRAF1
B Cell Receptor Signaling	4.14E00	3.09E00	1.95E-01	-0.87	8/40 (20%)	0/40 (0%)	15/40 (38%)	17/40 (43%)	MAP2K6,RAP2A,MAP3K11,NFATC3,NFKBIE,PIK3R5,ABL1,KRAS,FCGR2B,NFKB1,NFATC1,EP300,NFKBIA,JUN,NFKBIB,ETS1,MAP3K9,MAP3K14,APBB1IP,EGR1,MAP3K1,IKBKE,MALT1,NFKB2,INPP5D,SYNJ2,MAP3K12,FOXO1,GAB1,NFATC2,MEF2C,MAP3K8,BCL2A1,CAMK2G
B Cell Activating Factor Signaling	4.14E00	3.09E00	3.25E-01	-0.632	47/174 (27%)	0/174 (0%)	37/174 (21%)	90/174 (52%)	MAP3K14,JUN,NFKBIA,NFATC3,NFKBIE,MAP3K1,NFATC2,IKBKE,NFKB2,NFKBIB,NFKB1,NFATC1,TRAF1
CD27 Signaling in Lymphocytes	4.02E00	2.98E00	2.88E-01	-0.302	13/52 (25%)	0/52 (0%)	19/52 (37%)	20/52 (38%)	MAP2K6,MAP3K9,MAP3K14,MAP3K11,NFKBIE,MAP3K1,IKBKE,NFKB2,NFKB1,MAP3K12,CASP9,NFKBIA,JUN,MAP3K8,NFKBIB
Prostate Cancer Signaling	4E00	2.98E00	2.44E-01	NaN	24/82 (29%)	0/82 (0%)	18/82 (22%)	40/82 (49%)	CCNE2,NFKBIE,ABL1,PIK3R5,MDM2,KRAS,NFKB2,NFKB1,SIN3A,BCL2,EP300,RB1,CCNE1,CASP9,NFKBIA,FOXO1,E2F1,CDKN1B,NFKBIB,CDK2
Crosstalk between Dendritic Cells and Natural Killer Cells	3.95E00	2.93E00	2.36E-01	NaN	1/89 (1%)	0/89 (0%)	27/89 (30%)	61/89 (69%)	IL15RA,IL2RG,HLA-A,CD69,IL15,TNFSF10,CD83,IL6,NFKB2,NFKB1,FAS,IL18,CD40,IL12B,TLR7,TLR3,TNFRSF1B,TNF,HLA-E,CAMK2G,PVRL2
CD40 Signaling	3.89E00	2.88E00	2.62E-01	0	9/65 (14%)	0/65 (0%)	26/65 (40%)	30/65 (46%)	MAP2K6,MAP3K14,ICAM1,NFKBIE,PIK3R5,TNFAIP3,IKBKE,NFKB2,NFKB1,TANK,NFKBIA,JUN,CD40,PTGS2,NFKBIB,MAPKAPK2,TRAF1
Role of Tissue Factor in Cancer	3.85E00	2.85E00	2.18E-01	NaN	23/110 (21%)	0/110 (0%)	22/110 (20%)	65/110 (59%)	SRC,EGR1,GNA11,ITGA6,PIK3R5,HBEGF,VEGFC,MMP13,RPS6KA5,KRAS,JAK2,F3,LIMK1,ITGB3,F10,LCK,ARRB1,GNA15,PDXP,CSF1,HCK,IL1B,GNA13,RPS6KA1
Differential Regulation of Cytokine Production in Macrophages and T Helper Cells by IL-17A and IL-17F	3.82E00	2.83E00	4.44E-01	NaN	0/18 (0%)	0/18 (0%)	8/18 (44%)	10/18 (56%)	CCL4,CCL2,IL10,IL12B,IL1B,CCL5,IL6,TNF
Induction of Apoptosis by HIV1	3.8E00	2.82E00	2.67E-01	0.5	6/60 (10%)	0/60 (0%)	28/60 (47%)	26/60 (43%)	MAP3K14,NFKBIE,IKBKE,NFKB2,NFKB1,FAS,BCL2,DAXX,NFKBIA,CASP9,TNFRSF1B,NFKBIB,TNF,BIRC3,BIRC2,TRAF1
Role of RIG1-like Receptors in Antiviral Innate Immunity	3.78E00	2.81E00	3.02E-01	2.333	3/43 (7%)	0/43 (0%)	20/43 (47%)	20/43 (47%)	DHX58,TANK,IFIH1,IRF7,NFKBIA,NFKBIE,DDX58,IKBKE,NFKB2,NFKBIB,NFKB1,TRIM25,EP300
PKCθ Signaling in T Lymphocytes	3.77E00	2.81E00	2.12E-01	NaN	24/118 (20%)	0/118 (0%)	26/118 (22%)	68/118 (58%)	CD247,MAP3K9,MAP3K14,MAP3K11,NFATC3,NFKBIE,MAP3K1,PIK3R5,PLCG1,IKBKE,KRAS,MALT1,NFKB2,NFKB1,NFATC1,MAP3K12,LCK,JUN,POU2F1,NFKBIA,NFATC2,MAP3K8,NFKBIB,LCP2,CAMK2G
Regulation of IL-2 Expression in Activated and Anergic T Lymphocytes	3.75E00	2.79E00	2.41E-01	NaN	17/79 (22%)	0/79 (0%)	19/79 (24%)	43/79 (54%)	CD247,TGFBR1,NFATC3,NFKBIE,SMAD3,MAP3K1,PLCG1,TOB1,IKBKE,KRAS,MALT1,NFKB2,NFKB1,NFATC1,JUN,NFKBIA,TGFB3,NFATC2,NFKBIB
PPARα/RXRα Activation	3.63E00	2.69E00	1.86E-01	0.378	36/177 (20%)	0/177 (0%)	26/177 (15%)	115/177 (65%)	MAP2K6,TGFBR1,PRKAB1,IL1RL1,NFKBIE,SMAD3,GNA11,KRAS,JAK2,IL6,NFKB1,EP300,NFKBIA,JUN,GNA15,FASN,NFKBIB,MAP3K14,PRKAR2A,NR2C2,PLCG1,BCL3,IKBKE,NFKB2,ACVR1B,NCOA3,ADCY9,TGFB3,PRKAG2,IL1B,MEF2C,NCOR2,RXRA
RANK Signaling in Osteoclasts	3.56E00	2.62E00	2.27E-01	0	18/88 (20%)	0/88 (0%)	25/88 (28%)	45/88 (51%)	MAP2K6,MAP3K9,MAP3K14,SRC,MAP3K11,NFKBIE,MAP3K1,PIK3R5,IKBKE,NFKB2,NFKB1,NFATC1,MAP3K12,JUN,NFKBIA,NFATC2,MAP3K8,NFKBIB,BIRC3,BIRC2
Hereditary Breast Cancer Signaling	3.53E00	2.6E00	2.02E-01	NaN	43/129 (33%)	0/129 (0%)	15/129 (12%)	71/129 (55%)	FANCM,GADD45B,ARID1A,GADD45G,FANCF,PIK3R5,KRAS,CHEK1,EP300,RAD51,RB1,FANCB,XPC,HDAC7,BLM,BRCA1,PMS2,WEE1,HDAC5,PALB2,MSH2,SMARCA2,E2F1,MSH6,BRCA2,SMARCC1
G-Protein Coupled Receptor Signaling	3.48E00	2.56E00	1.68E-01	NaN	35/256 (14%)	0/256 (0%)	47/256 (18%)	174/256 (68%)	DUSP6,NFKBIE,GNA11,PIK3R5,PDE4A,KRAS,RGS12,NFKB1,EP300,NFKBIA,PDE7B,GNA15,PDE3B,CNR2,TDP2,ADORA2B,NFKBIB,RASA1,ADRB2,HTR2A,GRK4,SRC,HRH2,PRKAR2A,RGS16,FPR2,IKBKE,PDE4B,NFKB2,XCR1,FPR1,P2RY13,ADCY9,P2RY14,LPAR1,VIPR1,RASGRP1,S1PR1,PRKAG2,MAP3K8,RPS6KA1,ADRA1A,CAMK2G
IL-17A Signaling in Fibroblasts	3.45E00	2.53E00	3.14E-01	NaN	4/35 (11%)	0/35 (0%)	15/35 (43%)	16/35 (46%)	JUN,NFKBIA,CCL2,NFKBIE,IKBKE,CEBPB,NFKB2,IL6,NFKBIZ,NFKBIB,NFKB1
Ovarian Cancer Signaling	3.42E00	2.51E00	1.98E-01	NaN	29/131 (22%)	0/131 (0%)	18/131 (14%)	84/131 (64%)	SRC,PMS2,PRKAR2A,PIK3R5,ABL1,VEGFC,VEGFB,KRAS,FZD1,SIN3A,BCL2,PGF,RAD51,RB1,FZD4,ARRB1,MSH2,EDN1,E2F1,MSH6,PRKAG2,BRCA2,FZD5,PTGS2,BRCA1,TCF7L2
T Cell Receptor Signaling	3.4E00	2.5E00	2.16E-01	NaN	21/97 (22%)	0/97 (0%)	24/97 (25%)	52/97 (54%)	CD247,PTPN7,NFATC3,MAP3K1,PIK3R5,PLCG1,IKBKE,KRAS,NFKB2,MALT1,NFKB1,NFATC1,SHB,LCK,JUN,TXK,NFKBIA,RASGRP1,NFATC2,RASA1,LCP2
Hepatic Cholestasis	3.36E00	2.47E00	1.86E-01	NaN	17/161 (11%)	0/161 (0%)	35/161 (22%)	109/161 (68%)	IL1A,LIF,IL1RL1,NFKBIE,IL6,NFKB1,IL36G,JUN,NFKBIA,PPRC1,NFKBIB,TNFRSF1B,MAP3K14,ABCB1,MYD88,PRKAR2A,NR1H3,IKBKE,NFKB2,ADCY9,IL18,SLCO3A1,IL1RN,IL12B,TGFB3,PRKAG2,IL1B,RXRA,TNF,IRAK2
VDR/RXR Activation	3.35E00	2.47E00	2.31E-01	0	17/91 (19%)	0/91 (0%)	23/91 (25%)	51/91 (56%)	LRP5,IL1RL1,PPARD,CCL5,HES1,CEBPB,THBD,NCOA3,EP300,CXCL10,SP1,FOXO1,RUNX2,MXD1,CEBPA,NCOR2,CDKN1B,RXRA
IL-1 Signaling	3.35E00	2.47E00	2.2E-01	0.688	17/78 (22%)	0/78 (0%)	10/78 (13%)	51/78 (65%)	MAP2K6,MAP3K14,IL1A,MYD88,NFKBIE,GNA11,MAP3K1,PRKAR2A,IKBKE,NFKB2,NFKB1,ADCY9,GNB4,JUN,NFKBIA,GNA15,PRKAG2,GNA13,NFKBIB,IRAK2
JAK/Stat Signaling	3.31E00	2.44E00	2.36E-01	0.728	14/72 (19%)	0/72 (0%)	22/72 (31%)	36/72 (50%)	SOCS1,SOCS3,PIK3R5,KRAS,IL6,NFKB2,CEBPB,JAK2,NFKB1,PIAS3,JUN,CISH,SOCS2,STAT2,STAT1,SOCS7,SOCS5
4-1BB Signaling in T Lymphocytes	3.28E00	2.42E00	3.23E-01	1.134	4/31 (13%)	0/31 (0%)	15/31 (48%)	12/31 (39%)	MAP3K14,TNFRSF9,JUN,NFKBIA,NFKBIE,IKBKE,NFKB2,NFKBIB,NFKB1,TRAF1
Role of IL-17A in Arthritis	3.26E00	2.4E00	2.59E-01	NaN	7/54 (13%)	0/54 (0%)	17/54 (31%)	30/54 (56%)	MAP2K6,NFKBIE,PIK3R5,MMP13,CCL5,NFKB2,NFKB1,CXCL3,NFKBIA,CCL2,RPS6KA1,PTGS2,NFKBIB,MAPKAPK2
Prolactin Signaling	3.24E00	2.39E00	2.33E-01	-1.069	16/73 (22%)	0/73 (0%)	18/73 (25%)	39/73 (53%)	SOCS1,SOCS3,PIK3R5,PLCG1,KRAS,JAK2,CEBPB,IRF1,EP300,MYC,JUN,SP1,SOCS2,NMI,STAT1,SOCS7,SOCS5
Cell Cycle: G2/M DNA Damage Checkpoint Regulation	3.17E00	2.32E00	2.65E-01	0.577	17/49 (35%)	0/49 (0%)	8/49 (16%)	24/49 (49%)	CDC25B,YWHAH,WEE1,ABL1,PLK1,MDM2,RPS6KA1,AURKA,BRCA1,EP300,CHEK1,PPM1D,SKP2
IL-15 Production	3.12E00	2.28E00	3.33E-01	NaN	2/27 (7%)	0/27 (0%)	10/27 (37%)	15/27 (56%)	TXK,MAP3K11,IL15,JAK2,NFKB2,IL6,STAT1,NFKB1,IRF1
Pathogenesis of Multiple Sclerosis	3.09E00	2.26E00	5.56E-01	NaN	3/9 (33%)	0/9 (0%)	3/9 (33%)	3/9 (33%)	CXCL10,CCR1,CCL4,CXCR3,CCL5
iNOS Signaling	3.08E00	2.26E00	2.73E-01	NaN	3/44 (7%)	0/44 (0%)	20/44 (45%)	21/44 (48%)	JUN,NFKBIA,MYD88,NFKBIE,IKBKE,JAK2,NFKB2,STAT1,NFKBIB,NFKB1,IRF1,IRAK2
Apoptosis Signaling	3.05E00	2.23E00	2.13E-01	0.471	10/89 (11%)	0/89 (0%)	31/89 (35%)	48/89 (54%)	MAP3K14,NFKBIE,PLCG1,IKBKE,KRAS,NFKB2,NFKB1,FAS,BCL2,NFKBIA,CASP9,RPS6KA1,NFKBIB,TNFRSF1B,BCL2A1,TNF,BIRC3,BIRC2,MCL1
Differential Regulation of Cytokine Production in Intestinal Epithelial Cells by IL-17A and IL-17F	2.97E00	2.15E00	3.48E-01	NaN	0/23 (0%)	0/23 (0%)	8/23 (35%)	15/23 (65%)	IL1A,CCL4,CCL2,IL10,IL12B,IL1B,CCL5,TNF
Pyridoxal 5'-phosphate Salvage Pathway	2.96E00	2.15E00	2.34E-01	NaN	17/64 (27%)	0/64 (0%)	13/64 (20%)	34/64 (53%)	PDXK,MAP2K6,GRK4,CDK18,MAP3K9,DMPK,SGK1,PLK1,TTK,LIMK1,PIM1,MAP3K8,MAPK7,EIF2AK2,CDK2
IL-9 Signaling	2.93E00	2.13E00	2.94E-01	1.414	3/34 (9%)	0/34 (0%)	13/34 (38%)	18/34 (53%)	SOCS3,IL2RG,CISH,PIK3R5,SOCS2,BCL3,NFKB2,STAT1,NFKB1,TNF
HMGB1 Signaling	2.88E00	2.08E00	1.92E-01	1.46	14/120 (12%)	0/120 (0%)	28/120 (23%)	78/120 (65%)	MAP2K6,VCAM1,IL1A,LIF,ICAM1,PIK3R5,KRAS,IL6,NFKB2,NFKB1,IL18,JUN,CCL2,SP1,RHOB,RHOD,IL12B,TGFB3,IL1B,TNFRSF1B,TNF,FNBP1,PLAT
DNA Double-Strand Break Repair by Homologous Recombination	2.88E00	2.08E00	4.29E-01	NaN	9/14 (64%)	0/14 (0%)	0/14 (0%)	5/14 (36%)	RAD51,LIG1,GEN1,ABL1,BRCA2,BRCA1
Chronic Myeloid Leukemia Signaling	2.81E00	2.03E00	2.04E-01	NaN	29/93 (31%)	0/93 (0%)	14/93 (15%)	50/93 (54%)	TGFBR1,SMAD3,ABL1,PIK3R5,MDM2,IKBKE,KRAS,NFKB2,NFKB1,SIN3A,HDAC5,MYC,E2F6,RB1,HDAC7,E2F1,TGFB3,CDKN1B,E2F2
NF-κB Activation by Viruses	2.78E00	2E00	2.19E-01	NaN	11/73 (15%)	0/73 (0%)	21/73 (29%)	41/73 (56%)	MAP3K14,NFKBIE,MAP3K1,ITGA6,PIK3R5,IKBKE,KRAS,NFKB2,NFKB1,TNFRSF14,ITGB3,LCK,NFKBIA,EIF2AK2,NFKBIB,ITGA4
Cholecystokinin/Gastrin-mediated Signaling	2.76E00	1.98E00	1.98E-01	0	20/101 (20%)	0/101 (0%)	20/101 (20%)	61/101 (60%)	MAP2K6,SRC,IL1A,MEF2A,EPHA4,KRAS,IL36G,IL18,JUN,RHOB,RHOD,IL1RN,MEF2D,IL1B,MEF2C,PTGS2,GNA13,MAPK7,TNF,FNBP1
Type II Diabetes Mellitus Signaling	2.72E00	1.95E00	1.9E-01	2.138	15/116 (13%)	0/116 (0%)	27/116 (23%)	74/116 (64%)	MAP3K14,SOCS3,SOCS1,ACSL3,PRKAB1,NFKBIE,MAP3K1,PIK3R5,IKBKE,NFKB2,CEBPB,NFKB1,NFKBIA,PRKAG2,SOCS2,TNFRSF1B,SOCS7,NFKBIB,TNF,SOCS5,SMPD3,ACSL1
UVA-Induced MAPK Signaling	2.7E00	1.94E00	2.05E-01	1.5	4/61 (7%)	0/61 (0%)	17/61 (28%)	40/61 (66%)	PARP10,ZC3HAV1,PIK3R5,PARP8,PLCG1,RPS6KA5,KRAS,PARP12,PARP3,PARP9,CASP9,JUN,TIPARP,PARP11,RPS6KA1,STAT1,SMPD3,PARP14
Retinoic acid Mediated Apoptosis Signaling	2.7E00	1.94E00	2.3E-01	2.496	16/88 (18%)	0/88 (0%)	18/88 (20%)	54/88 (61%)	CASP9,TIPARP,PARP10,ZC3HAV1,TNFSF10,PARP8,PARP11,PARP12,CFLAR,PARP3,RXRA,PARP9,IRF1,PARP14
Antigen Presentation Pathway	2.62E00	1.87E00	2.7E-01	NaN	1/37 (3%)	0/37 (0%)	16/37 (43%)	20/37 (54%)	PSMB9,NLRC5,HLA-A,CIITA,PSMB8,TAP1,TAP2,TAPBP,HLA-E,MR1
Role of NFAT in Regulation of the Immune Response	2.61E00	1.86E00	1.7E-01	0.408	30/171 (18%)	0/171 (0%)	39/171 (23%)	102/171 (60%)	CD247,NFATC3,NFKBIE,GNA11,PIK3R5,KRAS,NFKB1,FCGR2B,FCGR1A,NFATC1,GNB4,LCK,NFKBIA,JUN,GNA15,GNA13,NFKBIB,FCGR3A/FCGR3B,ORAI1,MEF2A,PLCG1,IKBKE,NFKB2,RCAN1,MEF2D,NFATC2,RCAN3,MEF2C,LCP2
p53 Signaling	2.54E00	1.8E00	1.94E-01	-0.535	5/44 (11%)	0/44 (0%)	18/44 (41%)	21/44 (48%)	TP53INP1,GADD45B,JMY,GADD45G,PIK3R5,MDM2,FAS,CHEK1,BCL2,EP300,RB1,JUN,THBS1,PPP1R13B,E2F1,PML,BRCA1,CDK2,DRAM1
Role of IL-17F in Allergic Inflammatory Airway Diseases	2.54E00	1.8E00	2.5E-01	1.265	24/98 (24%)	0/98 (0%)	16/98 (16%)	58/98 (59%)	CXCL10,CCL4,CCL2,MMP13,IL1B,RPS6KA5,NFKB2,IL6,RPS6KA1,NFKB1,EP300
Agranulocyte Adhesion and Diapedesis	2.52E00	1.78E00	1.64E-01	NaN	5/189 (3%)	0/189 (0%)	38/189 (20%)	146/189 (77%)	IL1A,ICAM1,MMP14,MMP13,CCL22,CCL5,SDC4,Cxcl9,CXCL10,CXCL3,IL36G,CCL2,CCL3L3,Ccl2,EZR,Cxcl3,ITGA4,VCAM1,C5AR1,Cxcl11,ITGA6,Ccl9,CXCL16,IL18,CCL4,CLDN23,IL1RN,IL1B,CXCL2,TNF,Ccl7
PEDF Signaling	2.48E00	1.76E00	2.11E-01	1.155	12/71 (17%)	0/71 (0%)	20/71 (28%)	39/71 (55%)	ARHGAP22,WASF2,NFKBIE,PIK3R5,IKBKE,KRAS,ZEB1,NFKB2,NFKB1,FAS,BCL2,SOD2,NFKBIA,CFLAR,NFKBIB
RAR Activation	2.48E00	1.76E00	1.63E-01	NaN	41/190 (22%)	0/190 (0%)	29/190 (15%)	120/190 (63%)	NSD1,ARID1A,RDH10,SMAD3,BMP2,JAK2,NFKB1,EP300,TNIP1,TRIM24,JUN,PNRC1,MAPKAPK2,ZBTB16,CITED2,SRC,RELB,MAP3K1,SMAD7,PRKAR2A,NFKB2,ADCY9,TAF4,SMARCA2,TGFB3,PRKAG2,NCOR2,SMARCC1,REL,PML,RXRA
Cyclins and Cell Cycle Regulation	2.47E00	1.75E00	2.05E-01	-0.905	24/78 (31%)	0/78 (0%)	10/78 (13%)	44/78 (56%)	CCNE2,WEE1,ABL1,SIN3A,SKP2,HDAC5,RB1,E2F6,CCNE1,E2F1,HDAC7,TGFB3,CDKN1B,E2F2,CDK2,CDC25A
Cardiac Hypertrophy Signaling	2.44E00	1.72E00	1.57E-01	-3.656	48/223 (22%)	0/223 (0%)	26/223 (12%)	149/223 (67%)	MAP2K6,TGFBR1,MAP3K11,GNA11,PIK3R5,KRAS,IL6,EP300,GNB4,JUN,RHOB,GNA15,RHOD,GNA13,MAPKAPK2,ADRB2,MAP3K9,MAP3K14,CACNA1D,MAP3K1,IL6R,PRKAR2A,MEF2A,PLCG1,CACNA1A,ADCY9,MAP3K12,MEF2D,TGFB3,PRKAG2,MEF2C,MAP3K8,RPS6KA1,FNBP1,ADRA1A
IL-8 Signaling	2.41E00	1.71E00	1.63E-01	1.177	26/184 (14%)	0/184 (0%)	43/184 (23%)	115/184 (63%)	NAPEPLD,ICAM1,PIK3R5,VEGFB,KRAS,NFKB1,NOX1,ITGB3,BCL2,PGF,LIMK1,GNB4,JUN,RHOB,RHOD,CYBB,GNA13,NFKBIB,VASP,SRC,VCAM1,ANGPT1,FLT4,HBEGF,VEGFC,IKBKE,PTGS2,KDR,FNBP1,IRAK2
Regulation of the Epithelial-Mesenchymal Transition Pathway	2.41E00	1.71E00	1.63E-01	NaN	29/184 (16%)	0/184 (0%)	27/184 (15%)	128/184 (70%)	MAP2K6,LOX,ADAM17,TGFBR1,SMAD3,PIK3R5,KRAS,PARD6G,JAK2,FZD1,NFKB1,MAML1,HGF,ETS1,JAG2,EGR1,ZEB1,NFKB2,MET,NOTCH4,FZD4,GAB1,TGFB3,APH1B,DVL3,FZD5,FGF11,JAG1,NOTCH1,TCF7L2
iCOS-iCOSL Signaling in T Helper Cells	2.4E00	1.7E00	1.85E-01	1.291	3/22 (14%)	0/22 (0%)	10/22 (45%)	9/22 (41%)	CD247,IL2RG,NFATC3,NFKBIE,PIK3R5,PLCG1,IKBKE,NFKB2,PLEKHA4,NFKB1,NFATC1,INPP5D,LCK,NFKBIA,CD40,NFATC2,NFKBIB,LCP2,ICOSLG/LOC102723996,CAMK2G
Polyamine Regulation in Colon Cancer	2.4E00	1.7E00	3.18E-01	NaN	14/108 (13%)	0/108 (0%)	28/108 (26%)	66/108 (61%)	MYC,PSME1,MAX,MXD1,SAT1,PSME2,KRAS
PI3K/AKT Signaling	2.39E00	1.7E00	1.79E-01	2.183	26/123 (21%)	0/123 (0%)	31/123 (25%)	66/123 (54%)	YWHAH,NFKBIE,GDF15,MDM2,IKBKE,KRAS,NFKB2,JAK2,NFKB1,INPP5D,BCL2,SYNJ2,NFKBIA,FOXO1,GAB1,FOXO3,MAP3K8,PTGS2,CDKN1B,NFKBIB,ITGA4,MCL1
Mitotic Roles of Polo-Like Kinase	2.37E00	1.68E00	2.12E-01	-1.155	17/66 (26%)	0/66 (0%)	7/66 (11%)	42/66 (64%)	SLK,CDC25B,KIF23,SMC3,ESPL1,CDC20,PLK3,PLK2,PTTG1,WEE1,CDC7,FBXO5,PLK1,CDC25A
Atherosclerosis Signaling	2.35E00	1.67E00	1.77E-01	NaN	3/124 (2%)	0/124 (0%)	28/124 (23%)	93/124 (75%)	PLA2G16,VCAM1,IL1A,ICAM1,PLA2R1,MMP13,IL6,NFKB2,NFKB1,F3,TNFRSF14,IL36G,IL18,CCL2,CD40,IL1RN,CSF1,IL1B,ALOX5,COL11A2,TNF,ITGA4
Role of JAK2 in Hormone-like Cytokine Signaling	2.35E00	1.67E00	2.65E-01	NaN	5/34 (15%)	0/34 (0%)	9/34 (26%)	20/34 (59%)	SOCS1,SOCS3,SH2B3,SOCS2,JAK2,SOCS7,STAT1,SOCS5,SH2B1
Gα12/13 Signaling	2.33E00	1.65E00	1.79E-01	-0.471	22/117 (19%)	0/117 (0%)	22/117 (19%)	73/117 (62%)	SRC,NFKBIE,MAP3K1,MEF2A,PIK3R5,ARHGEF1,IKBKE,KRAS,NFKB2,NFKB1,LPAR6,JUN,NFKBIA,LPAR1,MEF2D,LPAR5,MEF2C,GNA13,MAPK7,NFKBIB,RASA1
IL-12 Signaling and Production in Macrophages	2.29E00	1.62E00	1.73E-01	NaN	12/133 (9%)	0/133 (0%)	27/133 (20%)	94/133 (71%)	IL10,MYD88,MAF,PIK3R5,IKBKE,NFKB2,CEBPB,NFKB1,IRF1,EP300,TLR2,IL18,JUN,CD40,IL12B,ZNF668,TGFB3,MAP3K8,RXRA,REL,STAT1,NFKBIB,TNF
Lymphotoxin β Receptor Signaling	2.27E00	1.61E00	2.22E-01	0.707	10/54 (19%)	0/54 (0%)	20/54 (37%)	24/54 (44%)	MAP3K14,VCAM1,CASP9,NFKBIA,RELB,PIK3R5,IKBKE,NFKB2,NFKB1,EP300,BIRC2,TRAF1
Adipogenesis pathway	2.25E00	1.59E00	1.72E-01	NaN	22/134 (16%)	0/134 (0%)	24/134 (18%)	88/134 (66%)	BMP2,SMAD3,SAP130,PPIP5K1,SAP30,FZD1,CEBPB,SIN3A,HDAC5,FZD4,EGR2,LPIN1,FOXO1,EZH2,HDAC7,SETDB1,CEBPA,FABP4,FZD5,RPS6KA1,TBL1XR1,TNF,PER2
PI3K Signaling in B Lymphocytes	2.22E00	1.57E00	1.73E-01	0	22/127 (17%)	0/127 (0%)	34/127 (27%)	71/127 (56%)	ATF3,C3,NFATC3,NFKBIE,ABL1,PLCG1,IKBKE,KRAS,NFKB2,MALT1,PLEKHA4,FCGR2B,NFKB1,INPP5D,NFATC1,JUN,NFKBIA,CD40,FOXO3,NFATC2,NFKBIB,CAMK2G
HGF Signaling	2.2E00	1.55E00	1.81E-01	-1.5	19/55 (35%)	0/55 (0%)	6/55 (11%)	30/55 (55%)	ETS1,MAP3K9,MAP3K14,MAP3K11,MAP3K1,PIK3R5,PLCG1,KRAS,IL6,MET,ELF4,MAP3K12,JUN,GAB1,HGF,MAP3K8,PTGS2,CDK2,ITGA4
Role of CHK Proteins in Cell Cycle Checkpoint Control	2.2E00	1.55E00	2.18E-01	-0.333	23/105 (22%)	0/105 (0%)	19/105 (18%)	63/105 (60%)	E2F6,E2F1,ATMIN,MDC1,CLSPN,PLK1,TLK2,BRCA1,E2F2,CDK2,CDC25A,CHEK1
PDGF Signaling	2.14E00	1.49E00	1.95E-01	-0.775	19/77 (25%)	0/77 (0%)	17/77 (22%)	41/77 (53%)	SRC,MAP3K1,ABL1,PIK3R5,PLCG1,KRAS,JAK2,INPP5D,MYC,SYNJ2,JUN,CAV1,EIF2AK2,STAT1,RASA1
IL-15 Signaling	2.13E00	1.49E00	2.06E-01	NaN	8/63 (13%)	0/63 (0%)	20/63 (32%)	35/63 (56%)	LCK,IL15RA,VCAM1,IL2RG,IL15,PIK3R5,PLCG1,KRAS,NFKB2,JAK2,IL6,NFKB1,TNF
Salvage Pathways of Pyrimidine Ribonucleotides	2.11E00	1.48E00	1.85E-01	NaN	17/92 (18%)	0/92 (0%)	18/92 (20%)	57/92 (62%)	MAP2K6,GRK4,CDK18,MAP3K9,DMPK,CMPK2,SGK1,UPP1,PLK1,TTK,LIMK1,PIM1,AK4,MAP3K8,MAPK7,EIF2AK2,CDK2
GADD45 Signaling	2.11E00	1.47E00	3.16E-01	NaN	7/19 (37%)	0/19 (0%)	4/19 (21%)	8/19 (42%)	CCNE2,CCNE1,GADD45B,GADD45G,BRCA1,CDK2
Reelin Signaling in Neurons	2.03E00	1.4E00	1.9E-01	NaN	15/79 (19%)	0/79 (0%)	13/79 (16%)	51/79 (65%)	MAP3K9,SRC,ARHGEF4,MAP3K11,ITGA6,PIK3R5,ARHGEF1,CDK5R1,ITGB3,LCK,CNR2,HCK,LRP8,ARHGEF3,ITGA4
TGF-β Signaling	2E00	1.37E00	1.84E-01	-2.138	24/87 (28%)	0/87 (0%)	12/87 (14%)	51/87 (59%)	MAP2K6,RUNX3,TGFBR1,BMP2,SMAD3,SKI,SMAD7,KRAS,INHBA,ACVR1B,BCL2,EP300,IRF7,JUN,RUNX2,TGFB3
DNA Methylation and Transcriptional Repression Signaling	1.99E00	1.37E00	3E-01	NaN	8/20 (40%)	0/20 (0%)	4/20 (20%)	8/20 (40%)	DNMT3B,MTA1,SAP130,SAP30,DNMT1,SIN3A
Angiopoietin Signaling	1.96E00	1.34E00	1.97E-01	-0.905	11/66 (17%)	0/66 (0%)	15/66 (23%)	40/66 (61%)	TNIP1,CASP9,NFKBIA,ANGPT1,FOXO1,NFKBIE,PIK3R5,IKBKE,KRAS,NFKB2,NFKBIB,NFKB1,RASA1
Erythropoietin Signaling	1.91E00	1.29E00	1.94E-01	NaN	11/67 (16%)	0/67 (0%)	18/67 (27%)	38/67 (57%)	SOCS1,SOCS3,SRC,NFKBIE,PIK3R5,PLCG1,KRAS,JAK2,NFKB2,NFKB1,NFKBIA,JUN,NFKBIB
GNRH Signaling	1.85E00	1.24E00	1.63E-01	-3.273	6/121 (5%)	0/121 (0%)	24/121 (20%)	91/121 (75%)	MAP2K6,MAP3K9,MAP3K14,SRC,MAP3K11,EGR1,GNA11,MAP3K1,PRKAR2A,KRAS,NFKB2,NFKB1,EP300,MAP3K12,ADCY9,JUN,GNA15,PRKAG2,MAP3K8,MAPK7,CAMK2G
LXR/RXR Activation	1.85E00	1.24E00	1.65E-01	-2.357	28/129 (22%)	0/129 (0%)	18/129 (14%)	83/129 (64%)	IL1A,C3,IL1RL1,NR1H3,ARG2,IL6,NFKB2,NFKB1,IL36G,IL18,CCL2,IL1RN,FASN,IL1B,NCOR2,PTGS2,TLR3,RXRA,TNFRSF1B,TNF
Role of Cytokines in Mediating Communication between Immune Cells	1.84E00	1.24E00	2.04E-01	NaN	0/54 (0%)	0/54 (0%)	11/54 (20%)	43/54 (80%)	IL36G,IL1A,IL18,IL10,IL1RN,IL12B,IL15,IL27,IL1B,IL6,TNF
Mismatch Repair in Eukaryotes	1.8E00	1.2E00	3.12E-01	NaN	7/16 (44%)	0/16 (0%)	0/16 (0%)	9/16 (56%)	PMS2,MSH2,MSH6,POLD1,EXO1
NGF Signaling	1.79E00	1.2E00	1.68E-01	-1.886	26/107 (24%)	0/107 (0%)	22/107 (21%)	59/107 (55%)	MAP3K9,MAP3K14,MAP3K11,MAP3K1,PIK3R5,PLCG1,RPS6KA5,IKBKE,KRAS,NFKB2,NFKB1,EP300,MAP3K12,GAB1,MAP3K8,MAPK7,RPS6KA1,SMPD3
Graft-versus-Host Disease Signaling	1.78E00	1.19E00	2.08E-01	NaN	0/48 (0%)	0/48 (0%)	16/48 (33%)	32/48 (67%)	IL36G,IL1A,IL18,HLA-A,IL1RN,IL1B,IL6,TNF,FAS,HLA-E
Factors Promoting Cardiogenesis in Vertebrates	1.78E00	1.19E00	1.74E-01	NaN	19/92 (21%)	0/92 (0%)	8/92 (9%)	65/92 (71%)	LRP5,CCNE2,TGFBR1,BMP2,CDC6,LRP6,FZD1,ACVR1B,CCNE1,FZD4,TGFB3,MEF2C,FZD5,CDK2,TCF7L2,LRP1
Production of Nitric Oxide and Reactive Oxygen Species in Macrophages	1.77E00	1.18E00	1.5E-01	0.962	20/180 (11%)	0/180 (0%)	40/180 (22%)	120/180 (67%)	MAP3K14,MAP3K9,MAP3K11,NFKBIE,MAP3K1,PIK3R5,PLCG1,IKBKE,ARG2,NFKB2,JAK2,NFKB1,IRF1,TLR2,MAP3K12,PPP1R3D,NFKBIA,JUN,RHOB,RHOD,CYBB,MAP3K8,NFKBIB,TNFRSF1B,STAT1,TNF,FNBP1
Cell Cycle Regulation by BTG Family Proteins	1.75E00	1.16E00	2.29E-01	-2.828	11/35 (31%)	0/35 (0%)	4/35 (11%)	20/35 (57%)	RB1,E2F6,CCNE2,CCNE1,E2F1,BTG2,E2F2,CDK2
Wnt/Ca+ pathway	1.73E00	1.15E00	1.96E-01	-0.905	10/56 (18%)	0/56 (0%)	10/56 (18%)	36/56 (64%)	FZD4,NFATC3,PLCG1,NFATC2,FZD5,DVL3,FZD1,NFKB2,NFKB1,NFATC1,EP300
Tec Kinase Signaling	1.72E00	1.14E00	1.53E-01	1.414	19/157 (12%)	0/157 (0%)	34/157 (22%)	104/157 (66%)	TNFRSF21,SRC,GTF2I,GNA11,PIK3R5,TNFSF10,PLCG1,NFKB2,JAK2,NFKB1,FAS,GNB4,LCK,TXK,RHOB,GNA15,RHOD,HCK,STAT2,GNA13,STAT1,TNF,FNBP1,ITGA4
phagosome formation	1.72E00	1.14E00	1.65E-01	NaN	10/109 (9%)	0/109 (0%)	24/109 (22%)	75/109 (69%)	Tlr11,PLA2R1,PIK3R5,PLCG1,FCGR2B,FCGR1A,INPP5D,TLR2,RHOB,RHOD,TLR6,TLR1,TLR7,TLR3,FNBP1,FCGR3A/FCGR3B,ITGA4,MARCO
T Helper Cell Differentiation	1.7E00	1.14E00	1.83E-01	NaN	2/71 (3%)	0/71 (0%)	20/71 (28%)	49/71 (69%)	IL2RG,IL18,TGFBR1,CD40,IL10,IL12B,IL6R,IL10RA,IL6,TNFRSF1B,STAT1,TNF,ICOSLG/LOC102723996
Bladder Cancer Signaling	1.66E00	1.1E00	1.72E-01	NaN	13/87 (15%)	0/87 (0%)	9/87 (10%)	65/87 (75%)	MMP14,ABL1,VEGFC,MMP13,VEGFB,RPS6KA5,KRAS,MDM2,SIN3A,PGF,MYC,RB1,THBS1,E2F1,FGF11
IL-17 Signaling	1.66E00	1.1E00	1.81E-01	NaN	11/72 (15%)	0/72 (0%)	16/72 (22%)	45/72 (63%)	MAP2K6,MAP3K14,PIK3R5,KRAS,IL6,CEBPB,JAK2,NFKB1,CXCL10,JUN,CCL2,PTGS2,MAPKAPK2
Pregnenolone Biosynthesis	1.61E00	1.05E00	4.29E-01	NaN	3/7 (43%)	0/7 (0%)	0/7 (0%)	4/7 (57%)	MICAL1,MICAL2,MICAL3
Role of JAK1, JAK2 and TYK2 in Interferon Signaling	1.59E00	1.04E00	2.5E-01	NaN	0/24 (0%)	0/24 (0%)	13/24 (54%)	11/24 (46%)	SOCS1,STAT2,JAK2,NFKB2,STAT1,NFKB1
IGF-1 Signaling	1.58E00	1.02E00	1.65E-01	-0.258	25/97 (26%)	0/97 (0%)	15/97 (15%)	57/97 (59%)	SOCS1,SOCS3,YWHAH,PIK3R5,PRKAR2A,KRAS,JAK2,JUN,CASP9,FOXO1,FOXO3,PRKAG2,SOCS2,SOCS7,SOCS5,RASA1
Role of JAK family kinases in IL-6-type Cytokine Signaling	1.51E00	9.64E-01	2.4E-01	NaN	2/25 (8%)	0/25 (0%)	8/25 (32%)	15/25 (60%)	SOCS1,SOCS3,IL6R,JAK2,IL6,STAT1
Ephrin Receptor Signaling	1.47E00	9.25E-01	1.44E-01	0	27/174 (16%)	0/174 (0%)	36/174 (21%)	111/174 (64%)	MAP3K14,SRC,RGS3,ITSN1,KALRN,ANGPT1,GNA11,ABL1,VEGFB,VEGFC,EPHA4,KRAS,JAK2,EP300,LIMK1,PGF,EPHB6,GNB4,GNA15,SORBS1,ADAM10,GNA13,EPHA2,RASA1,ITGA4
Growth Hormone Signaling	1.45E00	9.11E-01	1.74E-01	-1.155	11/69 (16%)	0/69 (0%)	13/69 (19%)	45/69 (65%)	SOCS1,SOCS3,CEBPA,PIK3R5,PLCG1,SOCS2,RPS6KA5,JAK2,RPS6KA1,SOCS7,STAT1,SOCS5
Unfolded protein response	1.45E00	9.11E-01	1.85E-01	NaN	9/54 (17%)	0/54 (0%)	13/54 (24%)	32/54 (59%)	Hspa1b,HSPA1A/HSPA1B,PPP1R15A,CEBPA,DNAJA2,CD82,CEBPB,EIF2AK3,HSPA1L,BCL2
cAMP-mediated signaling	1.41E00	8.79E-01	1.37E-01	0.784	28/219 (13%)	0/219 (0%)	33/219 (15%)	158/219 (72%)	AKAP12,AKAP8,DUSP6,PDE4A,RGS12,EP300,AKAP2,PDE7B,PDE3B,CNR2,TDP2,ADORA2B,ADRB2,GRK4,SRC,HRH2,FPR2,PRKAR2A,PDE4B,FPR1,XCR1,P2RY13,ADCY9,P2RY14,VIPR1,LPAR1,S1PR1,AKAP10,RPS6KA1,CAMK2G
Phospholipase C Signaling	1.4E00	8.67E-01	1.35E-01	-0.626	36/237 (15%)	0/237 (0%)	40/237 (17%)	161/237 (68%)	CD247,NAPEPLD,NFATC3,ARHGEF7,KRAS,ARHGEF1,FCGR2B,NFKB1,NFATC1,EP300,Ppp1r12b,GNB4,LCK,RHOB,RHOD,HDAC7,ARHGEF3,GNA13,RALGDS,ITGA4,SRC,ARHGEF4,MEF2A,PLCG1,NFKB2,HDAC5,ADCY9,MEF2D,NFATC2,MEF2C,LCP2,FNBP1
Primary Immunodeficiency Signaling	1.38E00	8.5E-01	1.88E-01	NaN	4/48 (8%)	0/48 (0%)	11/48 (23%)	33/48 (69%)	LCK,IL2RG,RFXAP,DCLRE1C,CD40,CIITA,TAP1,TAP2,UNG
Systemic Lupus Erythematosus Signaling	1.33E00	8.06E-01	1.36E-01	NaN	23/214 (11%)	0/214 (0%)	37/214 (17%)	154/214 (72%)	CD247,IL1A,PRPF3,HLA-A,NFATC3,PIK3R5,KRAS,IL6,FCGR2B,FCGR1A,NFATC1,LCK,IL36G,JUN,TLR7,FCGR3A/FCGR3B,PRPF38A,IL10,IL6R,PLCG1,INPP5D,IL18,CD40,IL1RN,LSM11,NFATC2,IL1B,TNF,HLA-E
Ceramide Signaling	1.32E00	8.02E-01	1.62E-01	-0.577	13/80 (16%)	0/80 (0%)	19/80 (24%)	48/80 (60%)	MAP3K1,PIK3R5,KRAS,CERK,NFKB2,NFKB1,KSR1,BCL2,JUN,S1PR1,TNFRSF1B,TNF,SMPD3
Nur77 Signaling in T Lymphocytes	1.31E00	7.88E-01	1.75E-01	NaN	12/57 (21%)	0/57 (0%)	10/57 (18%)	35/57 (61%)	CD247,CASP9,MEF2D,NR4A1,MAPK7,RXRA,NFATC1,SIN3A,BCL2,EP300

## Sheet: BMDM Live 24h
© 2000-2016 QIAGEN. All rights reserved.
Ingenuity Canonical Pathways	-log(p-value)	-log(B-H p-value)	Ratio	z-score	Downregulated	No change	Upregulated	No overlap with dataset	Molecules
Mitotic Roles of Polo-Like Kinase	7.53E00	4.82E00	3.33E-01	-1.5	25/66 (38%)	0/66 (0%)	8/66 (12%)	33/66 (50%)	KIF23,CDC25C,ESPL1,CDC20,PLK3,WEE1,PTTG1,PRC1,CDC7,CCNB2,PLK1,CDK1,CCNB1,CDC25B,PLK4,HSP90AB1,PPM1J,PLK2,PKMYT1,FBXO5,KIF11,RAD21
Activation of IRF by Cytosolic Pattern Recognition Receptors	6.63E00	4.32E00	3.23E-01	1.789	0/62 (0%)	0/62 (0%)	27/62 (44%)	35/62 (56%)	DHX58,NFKBIE,ZBP1,IFNB1,IKBKE,IL6,NFKB2,ADAR,ISG15,TANK,IFIH1,IRF7,NFKBIA,CD40,DDX58,STAT2,STAT1,NFKBIB,IFIT2,TNF
IL-8 Signaling	6.52E00	4.32E00	2.12E-01	2.333	27/184 (15%)	0/184 (0%)	55/184 (30%)	102/184 (55%)	RAC2,ANGPT2,ICAM1,GNB5,VEGFB,CCND1,GNG7,NOX1,BCL2,PGF,ITGB3,PTK2,HMOX1,GNG11,RHOD,RHOU,MRAS,NFKBIB,VASP,ITGB5,EGFR,SRC,VCAM1,FLT1,VEGFC,HBEGF,RHOJ,IKBKE,IRAK3,CSTB,PRKCG,BCL2L1,FOS,RHOV,CCND2,RRAS2,PTGS2,KDR,MMP9
TREM1 Signaling	6.42E00	4.32E00	2.93E-01	2.985	8/75 (11%)	0/75 (0%)	28/75 (37%)	39/75 (52%)	SIGIRR,Naip1 (includes others),ICAM1,IL1RL1,MYD88,NLRP10,CIITA,PLCG1,ITGA5,IL6,NFKB2,JAK2,NLRC5,CXCL3,NOD2,CCL2,CD40,TLR1,NOD1,IL1B,TLR3,TNF
Acute Phase Response Signaling	6.12E00	4.14E00	2.13E-01	1.671	16/169 (9%)	0/169 (0%)	40/169 (24%)	113/169 (67%)	MAP2K6,SOCS3,SOCS1,IL1A,FN1,Saa3,NFKBIE,SOCS6,CP,MAP3K5,JAK2,IL6,MAPK11,C1R,HMOX1,NFKBIA,SOD2,F8,MRAS,CFB,NFKBIB,C3,MYD88,SERPINF1,VWF,IKBKE,CEBPB,NFKB2,FOS,HP,RRAS2,TF,IL1RN,IL1B,TNF,C2
Granulocyte Adhesion and Diapedesis	6.06E00	4.14E00	2.09E-01	NaN	14/177 (8%)	0/177 (0%)	40/177 (23%)	123/177 (69%)	IL1A,ICAM1,IL1RL1,MMP14,CCL24,MMP13,CCL5,SDC3,Cxcl9,ITGB3,CXCL10,CXCL3,HRH1,CCL2,CCL3L3,Ccl2,MMP11,Cxcl3,HRH2,VCAM1,SDC1,FPR2,ITGA6,ITGA5,IL18RAP,Ccl9,FPR1,CXCL16,CCL4,CDH5,IL1RN,IL1B,ITGA1,CXCL2,TNF,MMP9,Ccl7
Interferon Signaling	5.93E00	4.11E00	3.89E-01	2.673	1/36 (3%)	0/36 (0%)	19/36 (53%)	16/36 (44%)	IFIT3,SOCS1,OAS1,IFNB1,IFI35,PSMB8,JAK2,TAP1,BAK1,BCL2,ISG15,IFITM3,STAT2,STAT1
Death Receptor Signaling	5.91E00	4.11E00	2.61E-01	1.043	6/92 (7%)	0/92 (0%)	34/92 (37%)	52/92 (57%)	GAS2,Naip1 (includes others),PARP10,NFKBIE,ACTB,TNFSF10,PARP12,IKBKE,PARP3,MAP3K5,NFKB2,PARP9,BCL2,TANK,DAXX,NFKBIA,PARP11,TNFSF15,CYCS,CFLAR,NFKBIB,TNF,BIRC3,PARP14
Role of Macrophages, Fibroblasts and Endothelial Cells in Rheumatoid Arthritis	5.73E00	3.98E00	1.76E-01	NaN	34/296 (11%)	0/296 (0%)	64/296 (22%)	198/296 (67%)	SOCS3,SOCS1,MMP13,IL6,FCGR1A,CCND1,MYC,TLR1,MRAS,DKK2,NFKBIB,PLCL1,MIF,VEGFC,IL7,IL1RN,TNF,MAP2K6,IL1A,FN1,Calm1 (includes others),ICAM1,IL1RL1,PDIA3,NFKBIE,LRP6,VEGFB,JAK2,CCL5,PGF,NFKBIA,CCL2,CEBPA,TLR3,FCGR3A/FCGR3B,TRAF1,SRC,LRP5,VCAM1,MYD88,PLCG1,IKBKE,CEBPB,IRAK3,PRKCG,IL18RAP,IL16,FOS,FZD4,RRAS2,CSF1,IL1B
Molecular Mechanisms of Cancer	5.52E00	3.84E00	1.64E-01	NaN	63/365 (17%)	0/365 (0%)	70/365 (19%)	232/365 (64%)	RAC2,Naip1 (includes others),TGFBR1,CDKN2C,CCND1,MYC,PTK2,BBC3,MRAS,NFKBIB,BRCA1,BIRC3,E2F2,RALGDS,ARHGEF4,ITGA5,ARHGEF17,RHOJ,NFKB2,AURKA,Aph1c,DAXX,ADCY9,BCL2L1,CCND2,GAB1,ARHGEF6,TGFB3,ARHGEF18,CFLAR,ARHGEF9,MAP2K6,NFKBIE,LRP6,HIF1A,MAP3K5,JAK2,MAPK11,BCL2,CDC25B,NFKBIA,FANCD2,RHOD,RHOU,BMP1,SRC,LRP5,CDC25C,BAK1,PRKCG,FOS,CDKN2D,RHOV,RRAS2,FZD4,RASGRP1,PRKAG2,RBPJ,CYCS,CDKN1B
TNFR2 Signaling	5.5E00	3.84E00	4.14E-01	1.265	0/29 (0%)	0/29 (0%)	15/29 (52%)	14/29 (48%)	TANK,FOS,Naip1 (includes others),NFKBIA,NFKBIE,TNFAIP3,IKBKE,NFKB2,NFKBIB,BIRC3,TNF,TRAF1
Type I Diabetes Mellitus Signaling	5.47E00	3.84E00	2.36E-01	2.065	10/110 (9%)	0/110 (0%)	30/110 (27%)	70/110 (64%)	MAP2K6,SOCS1,SOCS3,HLA-A,NFKBIE,SOCS6,MAP3K5,JAK2,MAPK11,BCL2,CD28,NFKBIA,HLA-DMA,NFKBIB,STAT1,PTPRN,ICA1,MYD88,IKBKE,NFKB2,FCER1G,IL1B,HLA-DOB,CYCS,TNF,HLA-E
IL-10 Signaling	5.28E00	3.69E00	2.79E-01	NaN	6/68 (9%)	0/68 (0%)	22/68 (32%)	40/68 (59%)	CCR1,MAP2K6,SOCS3,IL1A,IL1RL1,FCGR2A,NFKBIE,IKBKE,IL6,NFKB2,MAPK11,IL18RAP,HMOX1,FOS,NFKBIA,IL1RN,IL1B,NFKBIB,TNF
Antigen Presentation Pathway	4.98E00	3.42E00	3.51E-01	NaN	6/37 (16%)	0/37 (0%)	15/37 (41%)	16/37 (43%)	B2M,NLRC5,CALR,PSMB5,HLA-DMA,PDIA3,HLA-A,CIITA,HLA-DOB,PSMB8,TAPBP,TAP1,HLA-E
Induction of Apoptosis by HIV1	4.88E00	3.37E00	2.83E-01	-0.728	4/60 (7%)	0/60 (0%)	24/60 (40%)	32/60 (53%)	Naip1 (includes others),SLC25A13,NFKBIE,IKBKE,MAP3K5,NFKB2,BAK1,BCL2,BCL2L1,DAXX,NFKBIA,BBC3,CYCS,NFKBIB,TNF,BIRC3,TRAF1
Hepatic Fibrosis / Hepatic Stellate Cell Activation	4.87E00	3.37E00	1.91E-01	NaN	19/183 (10%)	0/183 (0%)	34/183 (19%)	130/183 (71%)	IGFBP4,IL1A,TGFBR1,ICAM1,FN1,IL1RL1,MMP13,VEGFB,CCL5,COL4A2,IL6,PGF,BCL2,CXCL3,CCL2,HGF,IGF1R,STAT1,EGFR,COL19A1,VCAM1,COL4A1,FLT1,EDNRB,VEGFC,NFKB2,IL18RAP,MET,CD40,CSF1,TGFB3,IL1B,KDR,TNF,MMP9
STAT3 Pathway	4.79E00	3.32E00	2.6E-01	0.229	11/73 (15%)	0/73 (0%)	21/73 (29%)	41/73 (56%)	SOCS1,SOCS3,SRC,TGFBR1,FLT1,TGFBR3,SOCS6,JAK2,TNFRSF11A,MAPK11,BCL2,MYC,RRAS2,PIM1,MRAS,IGF1R,FGFRL1,KDR,EGFR
Role of PKR in Interferon Induction and Antiviral Response	4.56E00	3.11E00	3.25E-01	NaN	2/40 (5%)	0/40 (0%)	18/40 (45%)	20/40 (50%)	MAP2K6,NFKBIE,IFNB1,IKBKE,NFKB2,FCGR1A,NFKBIA,CYCS,EIF2AK2,TLR3,STAT1,NFKBIB,TNF
Atherosclerosis Signaling	4.48E00	3.05E00	2.1E-01	NaN	10/124 (8%)	0/124 (0%)	29/124 (23%)	85/124 (69%)	PLA2G16,CCR3,APOE,VCAM1,IL1A,ICAM1,MSR1,PLA2R1,MMP13,APOC2,NFKB2,PCYOX1,CCR2,IL6,PLA2G7,CD40,CCL2,IL1RN,CSF1,PLA2G5,IL1B,S100A8,ALOX5,TNF,MMP9,APOD
LXR/RXR Activation	4.22E00	2.82E00	2.07E-01	-2.294	11/121 (9%)	0/121 (0%)	23/121 (19%)	87/121 (72%)	APOE,IL1A,C3,MSR1,IL1RL1,SERPINF1,NR1H3,APOC2,NFKB2,PCYOX1,IL6,IL18RAP,LDLR,TF,CCL2,IL1RN,MYLIP,IL1B,S100A8,PTGS2,TLR3,RXRA,TNF,MMP9,APOD
Colorectal Cancer Metastasis Signaling	4.2E00	2.81E00	1.69E-01	1.808	41/236 (17%)	0/236 (0%)	47/236 (20%)	148/236 (63%)	TGFBR1,PTGER3,MMP14,LRP6,GNB5,MMP13,VEGFB,JAK2,IL6,CCND1,GNG7,PGF,MYC,GNG11,RHOD,TLR1,RHOU,MRAS,MMP11,TLR3,STAT1,RALGDS,EGFR,SRC,LRP5,VEGFC,RHOJ,NFKB2,BIRC5,BCL2L1,ADCY9,FOS,RHOV,RRAS2,FZD4,TGFB3,PRKAG2,PTGS2,TNF,MMP9
Cell Cycle: G2/M DNA Damage Checkpoint Regulation	4.17E00	2.81E00	2.86E-01	1.941	21/49 (43%)	0/49 (0%)	4/49 (8%)	24/49 (49%)	CDC25C,CKS2,WEE1,CCNB2,PLK1,AURKA,CDK1,PPM1D,CCNB1,CDC25B,TOP2A,CKS1B,PKMYT1,BRCA1
Toll-like Receptor Signaling	4.15E00	2.81E00	2.43E-01	1.941	4/74 (5%)	0/74 (0%)	22/74 (30%)	48/74 (65%)	SIGIRR,MAP2K6,IL1A,IL1RL1,MYD88,TNFAIP3,NFKB2,IRAK3,MAPK11,FOS,NFKBIA,IL1RN,TLR1,IL1B,EIF2AK2,TLR3,TNF,TRAF1
iNOS Signaling	4.08E00	2.75E00	2.95E-01	NaN	1/44 (2%)	0/44 (0%)	17/44 (39%)	26/44 (59%)	Calm1 (includes others),MYD88,NFKBIE,IKBKE,HMGA1,JAK2,NFKB2,IRAK3,MAPK11,FOS,NFKBIA,NFKBIB,STAT1
Agrin Interactions at Neuromuscular Junction	4.03E00	2.74E00	2.46E-01	0	11/69 (16%)	0/69 (0%)	14/69 (20%)	44/69 (64%)	RAC2,SRC,NRG2,ACTB,ITGA6,ITGA5,ITGB3,PTK2,RRAS2,Nrg1,ARHGEF6,MRAS,RAPSN,ITGA1,AGRN,CTTN,EGFR
Apoptosis Signaling	4.02E00	2.74E00	2.25E-01	-0.447	12/89 (13%)	0/89 (0%)	26/89 (29%)	51/89 (57%)	GAS2,Naip1 (includes others),NFKBIE,PLCG1,IKBKE,NFKB2,MAP3K5,BAK1,CDK1,BCL2,BCL2L1,RRAS2,NFKBIA,MRAS,CYCS,NFKBIB,BCL2A1,TNF,BIRC3,CAPN3
Dendritic Cell Maturation	4.02E00	2.74E00	1.81E-01	3.651	16/177 (9%)	0/177 (0%)	44/177 (25%)	117/177 (66%)	B2M,IL1A,ICAM1,PDIA3,HLA-A,NFKBIE,IFNB1,JAK2,IL6,MAPK11,FCGR1A,NFKBIA,HLA-DMA,LY75,TLR3,PLCL1,STAT1,NFKBIB,FCGR3A/FCGR3B,MYD88,FCGR2A,RELB,PLCG1,IKBKE,NFKB2,CD40,IL1RN,FCER1G,HLA-DOB,IL1B,STAT2,TNF
Role of Pattern Recognition Receptors in Recognition of Bacteria and Viruses	3.98E00	2.72E00	2E-01	3.771	11/125 (9%)	0/125 (0%)	38/125 (30%)	76/125 (61%)	IL1A,OAS1,C3,OAS2,MYD88,Oas1b,IFNB1,NFKB2,CCL5,IL6,OAS3,PRKCG,IFIH1,CLEC7A,IRF7,NOD2,DDX58,TLR1,TGFB3,IL1B,NOD1,CLEC6A,EIF2AK2,TLR3,TNF
NF-κB Signaling	3.88E00	2.64E00	1.8E-01	0	18/172 (10%)	0/172 (0%)	44/172 (26%)	110/172 (64%)	SIGIRR,MAP2K6,IL1A,TGFBR1,TGFBR3,NFKBIE,TNFAIP3,TANK,TNIP1,NFKBIA,TLR1,MRAS,IGF1R,TLR3,NFKBIB,EGFR,FLT1,MYD88,RELB,NFKB2,IRAK3,TNFRSF11A,RRAS2,CD40,IL1RN,FCER1G,IL1B,EIF2AK2,FGFRL1,KDR,TNF
Small Cell Lung Cancer Signaling	3.86E00	2.64E00	2.39E-01	NaN	15/71 (21%)	0/71 (0%)	23/71 (32%)	33/71 (46%)	FHIT,NFKBIE,IKBKE,NFKB2,CCND1,BCL2,MYC,PTK2,BCL2L1,NFKBIA,CKS1B,CYCS,PTGS2,CDKN1B,NFKBIB,RXRA,TRAF1
Pancreatic Adenocarcinoma Signaling	3.82E00	2.61E00	2.08E-01	2.324	21/106 (20%)	0/106 (0%)	33/106 (31%)	52/106 (49%)	TGFBR1,HBEGF,VEGFC,VEGFB,NFKB2,JAK2,BIRC5,CCND1,PGF,BCL2,RAD51,BCL2L1,HMOX1,TGFB3,BRCA2,PTGS2,CDKN1B,STAT1,RALGDS,MMP9,E2F2,EGFR
IL-17A Signaling in Fibroblasts	3.8E00	2.6E00	3.14E-01	NaN	1/35 (3%)	0/35 (0%)	11/35 (31%)	23/35 (66%)	FOS,NFKBIA,CCL2,NFKBIE,IKBKE,CEBPB,NFKB2,IL6,NFKBIZ,NFKBIB,MAPK11
PPARα/RXRα Activation	3.65E00	2.47E00	1.75E-01	-0.408	29/177 (16%)	0/177 (0%)	29/177 (16%)	119/177 (67%)	MAP2K6,TGFBR1,PRKAB2,PDIA3,IL1RL1,NFKBIE,CPT1B,TGFBR3,IL6,JAK2,CHD5,NFKBIA,HSP90AB1,GPD2,MRAS,PLCL1,NFKBIB,ITGB5,CKAP5,PLCG1,BCL3,IKBKE,NFKB2,IL18RAP,ADCY9,RRAS2,HELZ2,TGFB3,PRKAG2,IL1B,RXRA
phagosome formation	3.64E00	2.46E00	2.02E-01	NaN	19/109 (17%)	0/109 (0%)	25/109 (23%)	65/109 (60%)	MRC1,FN1,MSR1,PDIA3,FCGR2A,PLA2R1,PLCG1,ITGA5,RHOJ,FCGR1A,PRKCG,Fcrls,CLEC7A,RHOV,RHOD,TLR1,RHOU,FCER1G,TLR3,PLCL1,FCGR3A/FCGR3B,MARCO
Role of Tissue Factor in Cancer	3.58E00	2.42E00	2E-01	NaN	19/110 (17%)	0/110 (0%)	27/110 (25%)	64/110 (58%)	SRC,CFL1,ITGA6,HBEGF,VEGFC,MMP13,RPS6KA5,JAK2,MAPK11,EIF4E,ITGB3,BCL2L1,F10,YES1,RRAS2,CSF1,MRAS,HCK,IL1B,FGR,ITGB5,EGFR
Communication between Innate and Adaptive Immune Cells	3.54E00	2.4E00	2.13E-01	NaN	4/89 (4%)	0/89 (0%)	24/89 (27%)	61/89 (69%)	B2M,IL1A,HLA-A,IFNB1,IL6,CCL5,Ccl9,CXCL10,CD28,CCL4,CD40,IL1RN,CCL3L3,TLR1,FCER1G,IL1B,TLR3,TNF,HLA-E
Role of MAPK Signaling in the Pathogenesis of Influenza	3.5E00	2.36E00	2.32E-01	NaN	4/69 (6%)	0/69 (0%)	20/69 (29%)	45/69 (65%)	PLA2G16,MAP2K6,PLA2R1,IFNB1,MAP3K5,CCL5,PLA2G7,MAPK11,BCL2,CXCL10,RRAS2,CCL2,PLA2G5,MRAS,PTGS2,TNF
Agranulocyte Adhesion and Diapedesis	3.48E00	2.35E00	1.69E-01	NaN	13/189 (7%)	0/189 (0%)	35/189 (19%)	141/189 (75%)	IL1A,ICAM1,FN1,MMP14,CCL24,MMP13,CCL5,Cxcl9,CXCL10,CXCL3,HRH1,CCL2,CCL3L3,Ccl2,MMP11,Cxcl3,VCAM1,ACTB,ITGA6,ITGA5,Ccl9,CXCL16,CCL4,CDH5,IL1RN,IL1B,ITGA1,CXCL2,CD34,TNF,MMP9,Ccl7
Glucocorticoid Receptor Signaling	3.35E00	2.26E00	1.53E-01	NaN	32/275 (12%)	0/275 (0%)	72/275 (26%)	171/275 (62%)	ICAM1,TGFBR1,PRKAB2,NFKBIE,Hspa1b,HSPA1A/HSPA1B,SLPI,CCL5,JAK2,IL6,CD163,FCGR1A,MAPK11,BCL2,CXCL3,NFKBIA,HSP90AB1,CCL2,PCK2,FOXO3,MRAS,CEBPA,STAT1,NFKBIB,ADRB2,VCAM1,ACTB,HSPA9,IKBKE,CEBPB,SMARCD3,BCL2L1,FOS,RRAS2,VIPR1,IL1RN,TGFB3,PRKAG2,IL1B,PTGS2,PLAU,TNF
Caveolar-mediated Endocytosis Signaling	3.35E00	2.26E00	2.25E-01	NaN	12/71 (17%)	0/71 (0%)	21/71 (30%)	38/71 (54%)	ITGAD,B2M,SRC,HLA-A,ACTB,ITGA6,ITGA5,ITGB8,ITGB3,DYRK3,CD55,CAV1,ITGA1,PTRF,ITGB5,EGFR
Chemokine Signaling	3.35E00	2.26E00	2.25E-01	1	9/71 (13%)	0/71 (0%)	20/71 (28%)	42/71 (59%)	CCR3,SRC,Calm1 (includes others),CFL1,CCL24,PLCG1,CCL5,MAPK11,NOX1,Ppp1r12b,PTK2,FOS,RRAS2,CCL4,CCL2,MRAS
Role of BRCA1 in DNA Damage Response	3.34E00	2.26E00	2.18E-01	-1.732	34/78 (44%)	0/78 (0%)	10/78 (13%)	34/78 (44%)	FANCM,ACTB,BARD1,ATRIP,MDC1,PLK1,FANCC,SMARCD3,RAD51,FANCD2,RFC4,BRCA2,STAT1,BRIP1,BLM,BRCA1,E2F2
CD40 Signaling	3.29E00	2.22E00	2.31E-01	0.277	6/65 (9%)	0/65 (0%)	23/65 (35%)	36/65 (55%)	MAP2K6,ICAM1,NFKBIE,PTGS1,TNFAIP3,IKBKE,NFKB2,MAPK11,TANK,FOS,NFKBIA,CD40,PTGS2,NFKBIB,TRAF1
Reelin Signaling in Neurons	3.28E00	2.21E00	2.15E-01	NaN	20/79 (25%)	0/79 (0%)	13/79 (16%)	46/79 (58%)	APOE,SRC,ARHGEF4,ITGA6,ITGA5,VLDLR,CDK5R1,ITGB3,APBB1,YES1,CNR2,ARHGEF6,HCK,ITGA1,MAP4K1,ARHGEF9,FGR
ATM Signaling	3.24E00	2.19E00	2.37E-01	0	25/59 (42%)	0/59 (0%)	8/59 (14%)	26/59 (44%)	CDC25C,MDC1,CCNB2,MAPK11,CDK1,CCNB1,RAD51,NFKBIA,SMC2,FANCD2,H2AFX,SMC1B,BLM,BRCA1
p38 MAPK Signaling	3.19E00	2.15E00	1.88E-01	0.447	18/117 (15%)	0/117 (0%)	26/117 (22%)	73/117 (62%)	MAP2K6,IL1A,TGFBR1,DDIT3,IL1RL1,HIST1H3C,RPS6KA5,IRAK3,MAP3K5,MAPK11,IL18RAP,CDC25B,MYC,DAXX,IL1RN,PLA2G5,TGFB3,IL1B,MAP4K1,EEF2K,STAT1,TNF
UVA-Induced MAPK Signaling	3.15E00	2.12E00	2.05E-01	0.728	13/88 (15%)	0/88 (0%)	21/88 (24%)	54/88 (61%)	PDIA3,PARP10,PLCG1,RPS6KA5,PARP12,PARP3,PARP9,MAPK11,FOS,BCL2L1,RRAS2,MRAS,PARP11,CYCS,STAT1,PLCL1,EGFR,PARP14
PTEN Signaling	3.14E00	2.11E00	1.86E-01	-0.426	20/118 (17%)	0/118 (0%)	25/118 (21%)	73/118 (62%)	RAC2,TGFBR1,FLT1,TGFBR3,ITGA5,IKBKE,NFKB2,CNKSR3,TNFRSF11A,CCND1,BCL2,PTK2,BCL2L1,RRAS2,FOXO3,MRAS,IGF1R,FGFRL1,CDKN1B,KDR,EGFR,MAGI3
Virus Entry via Endocytic Pathways	3.09E00	2.08E00	2.02E-01	NaN	18/89 (20%)	0/89 (0%)	21/89 (24%)	50/89 (56%)	B2M,SRC,RAC2,HLA-A,ACTB,ITGA6,PLCG1,ITGA5,ITGB8,ITGB3,FOLR1,PRKCG,CD55,RRAS2,CAV1,MRAS,ITGA1,ITGB5
TNFR1 Signaling	2.99E00	1.98E00	2.45E-01	1.508	3/49 (6%)	0/49 (0%)	16/49 (33%)	30/49 (61%)	TANK,FOS,Naip1 (includes others),NFKBIA,NFKBIE,TNFAIP3,IKBKE,CYCS,NFKB2,NFKBIB,BIRC3,TNF
Role of RIG1-like Receptors in Antiviral Innate Immunity	2.95E00	1.96E00	2.56E-01	2.121	0/43 (0%)	0/43 (0%)	15/43 (35%)	28/43 (65%)	DHX58,TANK,IFIH1,IRF7,NFKBIA,NFKBIE,DDX58,IFNB1,IKBKE,NFKB2,NFKBIB
Role of Hypercytokinemia/hyperchemokinemia in the Pathogenesis of Influenza	2.95E00	1.96E00	2.56E-01	NaN	0/43 (0%)	0/43 (0%)	12/43 (28%)	31/43 (72%)	CXCL10,CCR1,IL1A,CCL4,CCL2,IL1RN,IFNB1,IL1B,CCL5,IL6,TNF
Antioxidant Action of Vitamin C	2.94E00	1.96E00	1.92E-01	-3	7/99 (7%)	0/99 (0%)	27/99 (27%)	65/99 (66%)	PLA2G16,SLC2A1,PDIA3,NFKBIE,PLA2R1,PLCG1,IKBKE,NFKB2,JAK2,PLA2G7,GLRX,MAPK11,HMOX1,NFKBIA,PLA2G5,TXN,NFKBIB,PLCL1,TNF
4-1BB Signaling in T Lymphocytes	2.92E00	1.95E00	2.9E-01	1.633	1/31 (3%)	0/31 (0%)	12/31 (39%)	18/31 (58%)	TNFRSF9,NFKBIA,NFKBIE,IKBKE,MAP3K5,NFKB2,NFKBIB,MAPK11,TRAF1
TR/RXR Activation	2.9E00	1.93E00	2E-01	NaN	15/85 (18%)	0/85 (0%)	17/85 (20%)	53/85 (62%)	SLC2A1,THRA,BCL3,ME1,HIF1A,DIO2,NCOA4,KLF9,ENO1,F10,HP,SLC16A3,LDLR,ADRB1,PDE3B,STRBP,RXRA
PEDF Signaling	2.87E00	1.92E00	2.11E-01	-0.577	11/71 (15%)	0/71 (0%)	21/71 (30%)	39/71 (55%)	ARHGAP22,NFKBIE,SERPINF1,IKBKE,ZEB1,NFKB2,MAPK11,BCL2,BCL2L1,NFKBIA,SOD2,RRAS2,MRAS,CFLAR,NFKBIB
PPAR Signaling	2.86E00	1.92E00	1.94E-01	-2.357	13/93 (14%)	0/93 (0%)	25/93 (27%)	55/93 (59%)	IL1A,IL1RL1,NFKBIE,NR1H3,IKBKE,NFKB2,IL18RAP,FOS,NFKBIA,RRAS2,HSP90AB1,IL1RN,MRAS,IL1B,PTGS2,NFKBIB,RXRA,TNF
G-Protein Coupled Receptor Signaling	2.86E00	1.92E00	1.48E-01	NaN	37/256 (14%)	0/256 (0%)	43/256 (17%)	176/256 (69%)	PTGER3,NFKBIE,RGS12,HRH1,ADRB1,NFKBIA,PDE7B,PDE3B,CNR2,RGS10,MRAS,ADORA2B,NFKBIB,ADRB2,HTR2A,GRK4,SRC,HRH2,PTGIR,PDE10A,FPR2,IKBKE,NFKB2,PDE1C,PRKCG,FPR1,ADCY9,GABBR2,AVPR2,RRAS2,P2RY14,LPAR1,VIPR1,RASGRP1,S1PR1,PRKAG2,PDE5A,DUSP4
IL-6 Signaling	2.85E00	1.92E00	1.81E-01	1.528	13/116 (11%)	0/116 (0%)	33/116 (28%)	70/116 (60%)	MAP2K6,SOCS1,SOCS3,IL1A,IL1RL1,NFKBIE,IKBKE,IL6,NFKB2,CEBPB,JAK2,MAPK11,IL18RAP,FOS,RRAS2,NFKBIA,IL1RN,MRAS,IL1B,NFKBIB,TNF
Notch Signaling	2.83E00	1.9E00	2.63E-01	1	10/38 (26%)	0/38 (0%)	7/38 (18%)	21/38 (55%)	JAG2,DTX3,MAG,MFNG,MAML3,RBPJ,HES1,JAG1,NUMBL,HEY1
Tec Kinase Signaling	2.79E00	1.88E00	1.66E-01	1.964	23/157 (15%)	0/157 (0%)	38/157 (24%)	96/157 (61%)	SRC,ACTB,GNB5,PLCG1,ITGA5,TNFSF10,RHOJ,NFKB2,JAK2,GNG7,PRKCG,PTK2,FOS,RHOV,YES1,GNG11,TXK,RHOD,FCER1G,HCK,MRAS,RHOU,STAT2,STAT1,TNF,FGR
Extrinsic Prothrombin Activation Pathway	2.73E00	1.82E00	3.75E-01	0.447	5/16 (31%)	0/16 (0%)	2/16 (13%)	9/16 (56%)	F10,SERPINC1,PROS1,F5,F13A1,THBD
TWEAK Signaling	2.62E00	1.71E00	2.65E-01	-1	2/34 (6%)	0/34 (0%)	14/34 (41%)	18/34 (53%)	Naip1 (includes others),NFKBIA,NFKBIE,IKBKE,CYCS,NFKB2,NFKBIB,BIRC3,TRAF1
IL-1 Signaling	2.56E00	1.67E00	1.87E-01	1.941	12/91 (13%)	0/91 (0%)	18/91 (20%)	61/91 (67%)	MAP2K6,IL1A,MYD88,NFKBIE,GNB5,IKBKE,IRAK3,NFKB2,MAPK11,GNG7,FOS,ADCY9,GNG11,NFKBIA,MRAS,PRKAG2,NFKBIB
Graft-versus-Host Disease Signaling	2.53E00	1.64E00	2.29E-01	NaN	5/48 (10%)	0/48 (0%)	11/48 (23%)	32/48 (67%)	CD28,IL1A,HLA-A,IL1RN,HLA-DMA,FCER1G,HLA-DOB,IL1B,IL6,TNF,HLA-E
Coagulation System	2.52E00	1.64E00	2.57E-01	0.333	7/35 (20%)	0/35 (0%)	3/35 (9%)	25/35 (71%)	F10,SERPINC1,F8,PROS1,F5,VWF,F13A1,PLAU,THBD
Intrinsic Prothrombin Activation Pathway	2.5E00	1.62E00	2.76E-01	-0.378	7/29 (24%)	0/29 (0%)	2/29 (7%)	20/29 (69%)	F10,SERPINC1,KLK3,F8,PROS1,F5,F13A1,THBD
Aryl Hydrocarbon Receptor Signaling	2.49E00	1.62E00	1.64E-01	NaN	27/140 (19%)	0/140 (0%)	31/140 (22%)	82/140 (59%)	GSTA3,GSTM1,SRC,IL1A,IL6,NFKB2,CCND1,CYP1B1,MYC,FOS,GSTT2/GSTT2B,CCNA2,CCND2,MGST2,HSP90AB1,NFIA,TGFB3,IL1B,CDKN1B,RXRA,TNF,ALDH5A1,AHR
IL-15 Signaling	2.47E00	1.6E00	2.06E-01	NaN	10/63 (16%)	0/63 (0%)	19/63 (30%)	34/63 (54%)	IL2RG,VCAM1,IL15RA,PLCG1,IL6,JAK2,NFKB2,MAPK11,PTK2,BCL2L1,RRAS2,MRAS,TNF
Cholecystokinin/Gastrin-mediated Signaling	2.45E00	1.59E00	1.78E-01	0.471	15/101 (15%)	0/101 (0%)	23/101 (23%)	63/101 (62%)	MAP2K6,SRC,IL1A,EPHA4,RHOJ,PRKCG,PTK2,FOS,RHOV,RRAS2,RHOD,IL1RN,MRAS,RHOU,IL1B,PTGS2,TNF,EGFR
Differential Regulation of Cytokine Production in Macrophages and T Helper Cells by IL-17A and IL-17F	2.43E00	1.58E00	3.33E-01	NaN	0/18 (0%)	0/18 (0%)	7/18 (39%)	11/18 (61%)	CCL4,CCL2,IL1B,CCL5,IL6,TNF
Guanosine Nucleotides Degradation III	2.4E00	1.56E00	3.85E-01	NaN	0/13 (0%)	0/13 (0%)	7/13 (54%)	6/13 (46%)	NT5C3A,GDA,PNP,AOX1,ACPP
Role of Osteoblasts, Osteoclasts and Chondrocytes in Rheumatoid Arthritis	2.4E00	1.56E00	1.46E-01	NaN	18/219 (8%)	0/219 (0%)	39/219 (18%)	162/219 (74%)	MAP2K6,IL1A,Naip1 (includes others),Calm1 (includes others),IL1RL1,NFKBIE,MMP14,LRP6,MMP13,MAP3K5,IL6,BCL2,ITGB3,NFKBIA,DKK2,NFKBIB,BIRC3,BMP1,SRC,LRP5,SPP1,ITGA5,IKBKE,TNFRSF11A,IL7,IL18RAP,FOS,FZD4,IL1RN,CSF1,IL1B,TNF
Glioma Invasiveness Signaling	2.39E00	1.56E00	2.11E-01	-0.577	12/57 (21%)	0/57 (0%)	14/57 (25%)	31/57 (54%)	PTK2,RHOV,RRAS2,RHOD,HMMR,MRAS,RHOU,RHOJ,PLAU,ITGB5,MMP9,ITGB3
Protein Ubiquitination Pathway	2.37E00	1.54E00	1.41E-01	NaN	22/255 (9%)	0/255 (0%)	99/255 (39%)	134/255 (53%)	B2M,PSMB3,USP18,PSMD7,CDC20,HLA-A,PSMB10,USP11,HSPA1A/HSPA1B,PSMB8,DNAJA1,TAP1,PSMC5,UCHL1,DNAJC28,PSMD10,HSP90AB1,PSMA3,BRCA1,BIRC3,HSPB6,PSMA6,PSMB5,DNAJC9,HSPH1,HSPA9,PSME2,UBE2L6,DNAJB14,PSMD11,PSME1,UBE2H,DNAJB11,UBE2E2,CDC34,UBE2C
Hepatic Cholestasis	2.33E00	1.51E00	1.55E-01	NaN	18/161 (11%)	0/161 (0%)	24/161 (15%)	119/161 (74%)	IL1A,CYP27A1,IL1RL1,MYD88,ABCC2,NFKBIE,NR1H3,IKBKE,IRAK3,NFKB2,IL6,IL18RAP,PRKCG,ADCY9,NFKBIA,SLCO3A1,ABCB4,IL1RN,PPRC1,TGFB3,PRKAG2,IL1B,RXRA,NFKBIB,TNF
Altered T Cell and B Cell Signaling in Rheumatoid Arthritis	2.32E00	1.51E00	1.82E-01	NaN	6/88 (7%)	0/88 (0%)	20/88 (23%)	62/88 (70%)	IL1A,SPP1,RELB,NFKB2,IL6,CD28,CD40,HLA-DMA,CSF1,IL1RN,TLR1,FCER1G,IL1B,HLA-DOB,TLR3,TNF
Gαi Signaling	2.31E00	1.5E00	1.67E-01	0.688	17/120 (14%)	0/120 (0%)	19/120 (16%)	84/120 (70%)	SRC,PTGER3,FPR2,GNB5,RGS12,GNG7,FPR1,ADCY9,GABBR2,RRAS2,P2RY14,GNG11,LPAR1,CNR2,RGS10,CAV1,MRAS,S1PR1,PRKAG2,RALGDS
NF-κB Activation by Viruses	2.31E00	1.5E00	1.92E-01	NaN	14/73 (19%)	0/73 (0%)	17/73 (23%)	42/73 (58%)	RRAS2,NFKBIA,NFKBIE,MRAS,ITGA6,ITGA5,ITGA1,IKBKE,EIF2AK2,NFKB2,NFKBIB,ITGB5,ITGB3,PRKCG
OX40 Signaling Pathway	2.28E00	1.47E00	1.8E-01	0.707	4/89 (4%)	0/89 (0%)	18/89 (20%)	67/89 (75%)	B2M,BCL2L1,H2-T22,TNFSF4,H2-T24,NFKBIA,H2-M2,HLA-DMA,HLA-A,NFKBIE,FCER1G,HLA-DOB,NFKB2,NFKBIB,HLA-E,BCL2
Pathogenesis of Multiple Sclerosis	2.25E00	1.46E00	4.44E-01	NaN	0/9 (0%)	0/9 (0%)	5/9 (56%)	4/9 (44%)	CXCL10,CCR1,CCL4,CCL5
RhoA Signaling	2.23E00	1.45E00	1.64E-01	0.5	17/122 (14%)	0/122 (0%)	26/122 (21%)	79/122 (65%)	ACTR2,PLXNA1,ARHGAP6,PFN1,CFL1,ANLN,ACTB,RTKN,CDC42EP3,CDC42EP2,TTN,PTK2,Ppp1r12b,LPAR6,RAPGEF2,LPAR1,PLEKHG5,CIT,IGF1R,LPAR5
Integrin Signaling	2.23E00	1.45E00	1.45E-01	0.2	30/207 (14%)	0/207 (0%)	54/207 (26%)	123/207 (59%)	RAC2,PFN1,ARHGAP26,ITGB8,ITGB3,PTK2,Ppp1r12b,RHOD,RHOU,CAV1,MRAS,VASP,ITGB5,ITGAD,SRC,ACTR2,ACTB,ITGA6,ITGA5,PLCG1,TSPAN2,RHOJ,TTN,RHOV,RRAS2,ZYX,ITGA1,CTTN,NEDD9,CAPN3
Erythropoietin Signaling	2.23E00	1.45E00	1.94E-01	NaN	13/67 (19%)	0/67 (0%)	18/67 (27%)	36/67 (54%)	FOS,SRC,SOCS3,SOCS1,RRAS2,NFKBIA,NFKBIE,MRAS,PLCG1,NFKB2,JAK2,NFKBIB,PRKCG
PI3K/AKT Signaling	2.19E00	1.42E00	1.63E-01	2.828	15/123 (12%)	0/123 (0%)	32/123 (26%)	76/123 (62%)	NFKBIE,ITGA5,IKBKE,NFKB2,MAP3K5,JAK2,CCND1,EIF4E,BCL2,BCL2L1,NFKBIA,RRAS2,GAB1,HSP90AB1,PPM1J,FOXO3,MRAS,PTGS2,CDKN1B,NFKBIB
Macropinocytosis Signaling	2.17E00	1.4E00	1.91E-01	-0.333	17/68 (25%)	0/68 (0%)	17/68 (25%)	34/68 (50%)	MET,MRC1,SRC,RRAS2,CSF1,HGF,MRAS,ITGA5,PLCG1,ITGB8,ITGB5,ITGB3,PRKCG
Nitric Oxide Signaling in the Cardiovascular System	2.13E00	1.37E00	1.7E-01	0	19/100 (19%)	0/100 (0%)	20/100 (20%)	61/100 (61%)	Calm1 (includes others),FLT1,ATP2A3,VEGFB,VEGFC,SLC7A1,PGF,PDE1C,PRKCG,PRKG1,ADRB1,HSP90AB1,PDE3B,CAV1,PRKAG2,PDE5A,KDR
Role of IL-17A in Arthritis	2.12E00	1.36E00	2.04E-01	NaN	6/54 (11%)	0/54 (0%)	17/54 (31%)	31/54 (57%)	MAP2K6,CXCL3,NFKBIA,CCL2,NFKBIE,MMP13,CCL5,PTGS2,NFKB2,NFKBIB,MAPK11
eNOS Signaling	2.1E00	1.35E00	1.55E-01	-1.414	23/142 (16%)	0/142 (0%)	25/142 (18%)	94/142 (66%)	Calm1 (includes others),FLT1,PRKAB2,Hspa1b,HSPA1A/HSPA1B,HSPA9,SLC7A1,VEGFC,PLCG1,VEGFB,PGF,PRKCG,CCNA2,ADCY9,LPAR6,PRKG1,LPAR1,HSP90AB1,CAV1,LPAR5,PRKAG2,KDR
IL-15 Production	2.09E00	1.34E00	2.59E-01	NaN	0/27 (0%)	0/27 (0%)	10/27 (37%)	17/27 (63%)	PTK2,TXK,IFNB1,JAK2,NFKB2,IL6,STAT1
Pyrimidine Deoxyribonucleotides De Novo Biosynthesis I	2.07E00	1.32E00	2.86E-01	NaN	4/21 (19%)	0/21 (0%)	5/21 (24%)	12/21 (57%)	AK1,NME1,CMPK2,RRM2,AK4,RRM1
VDR/RXR Activation	2.05E00	1.32E00	1.79E-01	1	13/78 (17%)	0/78 (0%)	8/78 (10%)	57/78 (73%)	CXCL10,LRP5,SPP1,IL1RL1,CEBPA,HES1,CEBPB,CCL5,CDKN1B,THBD,RXRA,KLF4,PSMC5,PRKCG
Cyclins and Cell Cycle Regulation	2.05E00	1.32E00	1.79E-01	0.832	22/78 (28%)	0/78 (0%)	10/78 (13%)	46/78 (59%)	WEE1,CDKN2C,CCNB2,CCND1,CDK1,CCNB1,CCNA2,CDKN2D,CCND2,HDAC11,PPM1J,TGFB3,CDKN1B,E2F2
T Helper Cell Differentiation	2.01E00	1.28E00	1.83E-01	NaN	13/71 (18%)	0/71 (0%)	16/71 (23%)	42/71 (59%)	CD28,IL2RG,TGFBR1,CD40,HLA-DMA,IL21R,ICOS,FCER1G,HLA-DOB,IL12RB2,IL6,STAT1,TNF
Pyrimidine Ribonucleotides Interconversion	2E00	1.27E00	2.5E-01	NaN	3/28 (11%)	0/28 (0%)	7/28 (25%)	18/28 (64%)	AK1,NME1,CMPK2,ENTPD1,AK4,CTPS1,ENTPD7
NRF2-mediated Oxidative Stress Response	1.99E00	1.27E00	1.44E-01	-0.258	28/180 (16%)	0/180 (0%)	50/180 (28%)	102/180 (57%)	MAP2K6,PRDX1,ABCC2,MAP3K5,DNAJA1,GSTT2/GSTT2B,HMOX1,SOD2,MRAS,TXN,GSTA3,GSTM1,DNAJC9,ACTB,DNAJB14,MAFF,PRKCG,FOS,RRAS2,MGST2,DNAJB11,AOX1,CDC34,ENC1,EPHX1,FTH1
Eicosanoid Signaling	1.98E00	1.26E00	1.88E-01	2.236	8/64 (13%)	0/64 (0%)	12/64 (19%)	44/64 (69%)	PLA2G16,PTGES,PTGIR,PTGER3,LTC4S,PLA2R1,PTGS1,PLA2G5,FPR2,PTGS2,ALOX5,PLA2G7
Hereditary Breast Cancer Signaling	1.97E00	1.25E00	1.55E-01	NaN	45/129 (35%)	0/129 (0%)	15/129 (12%)	69/129 (53%)	FANCM,CDC25C,WEE1,ACTB,BARD1,FANCC,CCND1,CDK1,SMARCD3,CCNB1,RAD51,RRAS2,FANCD2,RFC4,H2AFX,HDAC11,MRAS,BRCA2,BLM,BRCA1
JAK/Stat Signaling	1.96E00	1.25E00	1.81E-01	1.387	9/72 (13%)	0/72 (0%)	21/72 (29%)	42/72 (58%)	FOS,BCL2L1,SOCS3,SOCS1,RRAS2,SOCS6,MRAS,STAT2,NFKB2,JAK2,CEBPB,IL6,STAT1
Neuregulin Signaling	1.95E00	1.25E00	1.7E-01	-0.277	19/88 (22%)	0/88 (0%)	17/88 (19%)	52/88 (59%)	SRC,NRG2,DCN,HBEGF,ITGA5,PLCG1,CDK5R1,PRKCG,MYC,RRAS2,HSP90AB1,MRAS,CDKN1B,EGFR,MATK
Regulation of Cellular Mechanics by Calpain Protease	1.95E00	1.25E00	1.93E-01	0.302	12/57 (21%)	0/57 (0%)	11/57 (19%)	34/57 (60%)	PTK2,CCNA2,SRC,RRAS2,MRAS,ITGA5,CDKN1B,CCND1,CDK1,EGFR,CAPN3
Prolactin Signaling	1.91E00	1.22E00	1.78E-01	-0.302	15/73 (21%)	0/73 (0%)	17/73 (23%)	41/73 (56%)	MYC,SOCS1,SOCS3,FOS,RRAS2,SOCS6,MRAS,PLCG1,NMI,CEBPB,JAK2,STAT1,PRKCG
Crosstalk between Dendritic Cells and Natural Killer Cells	1.91E00	1.22E00	1.69E-01	NaN	4/89 (4%)	0/89 (0%)	23/89 (26%)	62/89 (70%)	IL2RG,IL15RA,HLA-A,CD69,ACTB,IFNB1,TNFSF10,IL6,NFKB2,CD28,MICB,CD40,TLR3,TNF,HLA-E
Glutathione-mediated Detoxification	1.91E00	1.22E00	2.41E-01	NaN	8/29 (28%)	0/29 (0%)	5/29 (17%)	16/29 (55%)	Gstt3,GSTA3,GSTT2/GSTT2B,GSTM1,MGST2,ANPEP,Gstt1
Differential Regulation of Cytokine Production in Intestinal Epithelial Cells by IL-17A and IL-17F	1.86E00	1.18E00	2.61E-01	NaN	0/23 (0%)	0/23 (0%)	7/23 (30%)	16/23 (70%)	IL1A,CCL4,CCL2,IL1B,CCL5,TNF
ILK Signaling	1.84E00	1.16E00	1.41E-01	1.225	22/185 (12%)	0/185 (0%)	38/185 (21%)	125/185 (68%)	MAP2K6,FN1,VEGFB,ITGB8,HIF1A,CCND1,ITGB3,PGF,PTK2,MYC,RHOD,PPM1J,RHOU,ITGB5,CFL1,ACTB,VEGFC,RHOJ,RPS6KA5,NFKB2,FOS,RHOV,ARHGEF6,PTGS2,TNF,MMP9
Pyrimidine Ribonucleotides De Novo Biosynthesis	1.83E00	1.15E00	2.33E-01	NaN	3/30 (10%)	0/30 (0%)	7/30 (23%)	20/30 (67%)	AK1,NME1,CMPK2,ENTPD1,AK4,CTPS1,ENTPD7
CD27 Signaling in Lymphocytes	1.8E00	1.13E00	1.92E-01	0.378	3/52 (6%)	0/52 (0%)	13/52 (25%)	36/52 (69%)	MAP2K6,BCL2L1,FOS,NFKBIA,NFKBIE,IKBKE,CYCS,MAP3K5,NFKB2,NFKBIB
VEGF Signaling	1.78E00	1.12E00	1.63E-01	1.604	10/92 (11%)	0/92 (0%)	30/92 (33%)	52/92 (57%)	SRC,FLT1,ACTB,VEGFC,VEGFB,PLCG1,HIF1A,PGF,BCL2,PTK2,BCL2L1,RRAS2,FOXO3,MRAS,KDR
FXR/RXR Activation	1.77E00	1.12E00	1.51E-01	NaN	13/126 (10%)	0/126 (0%)	10/126 (8%)	103/126 (82%)	APOE,IL1A,SDC1,C3,CYP27A1,ABCC2,SERPINF1,NR1H3,APOC2,PCYOX1,VLDLR,PCK2,TF,ABCB4,IL1RN,IL1B,RXRA,TNF,APOD
Role of JAK1, JAK2 and TYK2 in Interferon Signaling	1.77E00	1.12E00	2.5E-01	NaN	1/24 (4%)	0/24 (0%)	10/24 (42%)	13/24 (54%)	SOCS1,IFNB1,STAT2,JAK2,NFKB2,STAT1
Estrogen-mediated S-phase Entry	1.77E00	1.12E00	2.5E-01	0	8/24 (33%)	0/24 (0%)	5/24 (21%)	11/24 (46%)	MYC,CCNA2,CDKN1B,CCND1,CDK1,E2F2
Gαs Signaling	1.77E00	1.12E00	1.56E-01	0.5	17/109 (16%)	0/109 (0%)	19/109 (17%)	73/109 (67%)	SRC,HRH2,PTGIR,GNB5,GNG7,ADCY9,AVPR2,ADRB1,GNG11,ADD3,RAPGEF2,VIPR1,MRAS,HCK,PRKAG2,ADORA2B,ADRB2
April Mediated Signaling	1.76E00	1.11E00	2.11E-01	0.707	1/38 (3%)	0/38 (0%)	12/38 (32%)	25/38 (66%)	FOS,NFKBIA,NFKBIE,IKBKE,NFKB2,NFKBIB,MAPK11,TRAF1
Retinoic acid Mediated Apoptosis Signaling	1.73E00	1.09E00	1.8E-01	2.53	4/61 (7%)	0/61 (0%)	14/61 (23%)	43/61 (70%)	PARP10,IFNB1,TNFSF10,PARP11,PARP12,CYCS,PARP3,CFLAR,RXRA,PARP9,PARP14
CCR5 Signaling in Macrophages	1.73E00	1.09E00	1.74E-01	NaN	9/69 (13%)	0/69 (0%)	14/69 (20%)	46/69 (67%)	FOS,GNG11,Calm1 (includes others),CCL4,GNB5,MRAS,FCER1G,PLCG1,CCL5,MAPK11,GNG7,PRKCG
Unfolded protein response	1.69E00	1.06E00	1.85E-01	NaN	9/54 (17%)	0/54 (0%)	24/54 (44%)	21/54 (39%)	CALR,DDIT3,HSPH1,Hspa1b,HSPA9,HSPA1A/HSPA1B,CEBPA,CEBPB,MAP3K5,BCL2
IL-17A Signaling in Gastric Cells	1.69E00	1.06E00	2.4E-01	NaN	2/25 (8%)	0/25 (0%)	6/25 (24%)	17/25 (68%)	CXCL10,FOS,CCL5,MAPK11,TNF,EGFR
Role of JAK family kinases in IL-6-type Cytokine Signaling	1.69E00	1.06E00	2.4E-01	NaN	4/25 (16%)	0/25 (0%)	8/25 (32%)	13/25 (52%)	SOCS1,SOCS3,JAK2,IL6,STAT1,MAPK11
HMGB1 Signaling	1.69E00	1.06E00	1.5E-01	0.943	13/120 (11%)	0/120 (0%)	28/120 (23%)	79/120 (66%)	MAP2K6,VCAM1,IL1A,ICAM1,RHOJ,IL6,NFKB2,MAPK11,FOS,RHOV,RRAS2,CCL2,RHOD,MRAS,RHOU,TGFB3,IL1B,TNF
Bladder Cancer Signaling	1.65E00	1.03E00	1.61E-01	NaN	13/87 (15%)	0/87 (0%)	15/87 (17%)	59/87 (68%)	MMP14,VEGFB,MMP13,VEGFC,RPS6KA5,CCND1,PGF,FGF13,MYC,RRAS2,MRAS,MMP11,MMP9,EGFR
Regulation of IL-2 Expression in Activated and Anergic T Lymphocytes	1.64E00	1.03E00	1.65E-01	NaN	9/79 (11%)	0/79 (0%)	18/79 (23%)	52/79 (66%)	FOS,CD28,NFKBIA,RRAS2,TGFBR1,Calm1 (includes others),NFKBIE,TGFB3,MRAS,PLCG1,IKBKE,NFKB2,NFKBIB
GADD45 Signaling	1.64E00	1.02E00	2.63E-01	NaN	5/19 (26%)	0/19 (0%)	5/19 (26%)	9/19 (47%)	CCND2,BRCA1,CCND1,CDK1,CCNB1
B Cell Activating Factor Signaling	1.63E00	1.02E00	2E-01	2	1/40 (3%)	0/40 (0%)	12/40 (30%)	27/40 (68%)	FOS,NFKBIA,NFKBIE,IKBKE,NFKB2,NFKBIB,MAPK11,TRAF1
G Beta Gamma Signaling	1.61E00	1.01E00	1.59E-01	-1.387	17/88 (19%)	0/88 (0%)	11/88 (13%)	60/88 (68%)	SRC,GNB5,PLCG1,HBEGF,GNG7,PRKCG,RRAS2,GNG11,ARHGEF6,KCNJ9,CAV1,PRKAG2,MRAS,EGFR
HGF Signaling	1.61E00	1.01E00	1.52E-01	-0.277	19/105 (18%)	0/105 (0%)	23/105 (22%)	63/105 (60%)	ETS1,PLCG1,ITGA5,IL6,MAP3K5,CCND1,PRKCG,PTK2,MET,FOS,RRAS2,GAB1,ETS2,HGF,MRAS,PTGS2
MIF-mediated Glucocorticoid Regulation	1.61E00	1.01E00	2.12E-01	2.449	0/33 (0%)	0/33 (0%)	9/33 (27%)	24/33 (73%)	MIF,NFKBIA,NFKBIE,PLA2G5,PTGS2,NFKB2,NFKBIB
MIF Regulation of Innate Immunity	1.57E00	9.71E-01	1.95E-01	2.828	0/41 (0%)	0/41 (0%)	11/41 (27%)	30/41 (73%)	FOS,MIF,NFKBIA,NFKBIE,PLA2G5,PTGS2,NFKB2,NFKBIB
LPS-stimulated MAPK Signaling	1.55E00	9.69E-01	1.64E-01	0.905	12/73 (16%)	0/73 (0%)	17/73 (23%)	44/73 (60%)	MAP2K6,FOS,RRAS2,NFKBIA,NFKBIE,MRAS,IKBKE,MAP3K5,NFKB2,NFKBIB,MAPK11,PRKCG
IL-12 Signaling and Production in Macrophages	1.55E00	9.69E-01	1.43E-01	NaN	16/133 (12%)	0/133 (0%)	24/133 (18%)	93/133 (70%)	APOE,MYD88,IL12RB2,APOC2,IKBKE,NFKB2,PCYOX1,CEBPB,MAPK11,PRKCG,FOS,CD40,TGFB3,S100A8,NFKBIB,RXRA,STAT1,TNF,APOD
Granzyme A Signaling	1.55E00	9.69E-01	2.5E-01	NaN	5/20 (25%)	0/20 (0%)	3/20 (15%)	12/20 (60%)	HIST1H1C,Hist1h1e,NME1,HIST1H1D,HMGB2
Purine Nucleotides Degradation II (Aerobic)	1.55E00	9.69E-01	2.5E-01	NaN	0/20 (0%)	0/20 (0%)	10/20 (50%)	10/20 (50%)	NT5C3A,GDA,PNP,AOX1,ACPP
Airway Pathology in Chronic Obstructive Pulmonary Disease	1.55E00	9.69E-01	3.75E-01	NaN	0/8 (0%)	0/8 (0%)	3/8 (38%)	5/8 (63%)	CXCL3,TNF,MMP9
Hypoxia Signaling in the Cardiovascular System	1.54E00	9.69E-01	1.69E-01	2.236	6/65 (9%)	0/65 (0%)	30/65 (46%)	29/65 (45%)	NFKBIA,UBE2H,HSP90AB1,NFKBIE,UBE2E2,HIF1A,CDC34,NFKBIB,LDHA,UBE2L6,UBE2C
Oncostatin M Signaling	1.54E00	9.69E-01	2.06E-01	0.816	6/34 (18%)	0/34 (0%)	10/34 (29%)	18/34 (53%)	EPAS1,RRAS2,MRAS,MMP13,PLAU,JAK2,STAT1
Type II Diabetes Mellitus Signaling	1.53E00	9.61E-01	1.47E-01	1.508	19/116 (16%)	0/116 (0%)	23/116 (20%)	74/116 (64%)	SOCS1,SOCS3,PRKAB2,NFKBIE,PKM,SOCS6,IKBKE,NFKB2,CEBPB,MAP3K5,PRKCG,NFKBIA,SLC27A6,PRKAG2,NFKBIB,TNF,ACSL1
DNA Double-Strand Break Repair by Homologous Recombination	1.51E00	9.51E-01	2.86E-01	NaN	12/14 (86%)	0/14 (0%)	0/14 (0%)	2/14 (14%)	RAD51,GEN1,BRCA2,BRCA1
Leukotriene Biosynthesis	1.51E00	9.51E-01	2.86E-01	NaN	5/14 (36%)	0/14 (0%)	0/14 (0%)	9/14 (64%)	MGST2,LTC4S,GGT5,ALOX5
Urate Biosynthesis/Inosine 5'-phosphate Degradation	1.51E00	9.51E-01	2.86E-01	NaN	0/14 (0%)	0/14 (0%)	7/14 (50%)	7/14 (50%)	NT5C3A,PNP,AOX1,ACPP
γ-glutamyl Cycle	1.51E00	9.51E-01	2.86E-01	NaN	2/14 (14%)	0/14 (0%)	3/14 (21%)	9/14 (64%)	OPLAH,GGCT,GGT5,ANPEP
Angiopoietin Signaling	1.5E00	9.45E-01	1.67E-01	-2.111	10/66 (15%)	0/66 (0%)	16/66 (24%)	40/66 (61%)	PTK2,ANGPT2,TNIP1,RRAS2,NFKBIA,NFKBIE,MRAS,IKBKE,NFKB2,NFKBIB,BIRC5
Production of Nitric Oxide and Reactive Oxygen Species in Macrophages	1.5E00	9.45E-01	1.33E-01	1.633	23/180 (13%)	0/180 (0%)	38/180 (21%)	119/180 (66%)	APOE,NFKBIE,PLCG1,APOC2,RHOJ,IKBKE,NFKB2,JAK2,MAP3K5,PCYOX1,MAPK11,PRKCG,FOS,RHOV,PPP1R3D,NFKBIA,RHOD,PPM1J,RHOU,S100A8,STAT1,NFKBIB,TNF,APOD
Renin-Angiotensin Signaling	1.48E00	9.28E-01	1.47E-01	0.775	16/109 (15%)	0/109 (0%)	24/109 (22%)	69/109 (63%)	PLCG1,JAK2,CCL5,NFKB2,MAPK11,NOX1,PRKCG,PTK2,FOS,ADCY9,RRAS2,CCL2,MRAS,PRKAG2,STAT1,TNF
Salvage Pathways of Pyrimidine Ribonucleotides	1.47E00	9.22E-01	1.52E-01	NaN	14/92 (15%)	0/92 (0%)	18/92 (20%)	60/92 (65%)	MAP2K6,GRK4,NME1,CMPK2,UPP1,PLK1,TTK,CDK1,AK1,PIM1,AK4,EIF2AK2,UCK2,NEK2
PI3K Signaling in B Lymphocytes	1.46E00	9.22E-01	1.42E-01	-1.5	18/127 (14%)	0/127 (0%)	33/127 (26%)	76/127 (60%)	CD81,Calm1 (includes others),C3,PDIA3,NFKBIE,PLCG1,IKBKE,NFKB2,FOS,NFKBIA,RRAS2,CD180,CD40,FOXO3,MRAS,PIK3AP1,NFKBIB,PLCL1
cAMP-mediated signaling	1.45E00	9.13E-01	1.28E-01	0.577	27/219 (12%)	0/219 (0%)	32/219 (15%)	160/219 (73%)	Calm1 (includes others),PTGER3,RGS12,AKAP2,ADRB1,PDE7B,PDE3B,CNR2,RGS10,ADORA2B,ADRB2,GRK4,SRC,HRH2,PTGIR,PDE10A,FPR2,FPR1,PDE1C,GABBR2,ADCY9,AVPR2,P2RY14,VIPR1,LPAR1,S1PR1,PDE5A,DUSP4
P2Y Purigenic Receptor Signaling Pathway	1.44E00	9.02E-01	1.43E-01	-1	24/119 (20%)	0/119 (0%)	19/119 (16%)	76/119 (64%)	PDIA3,GNB5,PLCG1,NFKB2,GNG7,ITGB3,PRKCG,MYC,FOS,P2RY2,ADCY9,RRAS2,GNG11,MRAS,PRKAG2,P2RY1,PLCL1
Fcγ Receptor-mediated Phagocytosis in Macrophages and Monocytes	1.43E00	8.99E-01	1.51E-01	1.604	13/93 (14%)	0/93 (0%)	31/93 (33%)	49/93 (53%)	ACTR2,RAC2,SRC,FCGR2A,ACTB,PLCG1,FCGR1A,PRKCG,HMOX1,YES1,HCK,VASP,FGR,FCGR3A/FCGR3B
HER-2 Signaling in Breast Cancer	1.43E00	8.99E-01	1.58E-01	NaN	16/76 (21%)	0/76 (0%)	13/76 (17%)	47/76 (62%)	RRAS2,MRAS,PLCG1,PARD6G,MAP3K5,ITGB8,CDKN1B,CCND1,ITGB5,PRKCG,EGFR,ITGB3
LPS/IL-1 Mediated Inhibition of RXR Function	1.41E00	8.81E-01	1.27E-01	1.387	29/221 (13%)	0/221 (0%)	32/221 (14%)	160/221 (72%)	APOE,IL1A,IL1RL1,CPT1B,ABCC2,APOC2,ALAS1,FMO5,GSTT2/GSTT2B,UST,NR1I3,CHST3,PPARGC1B,FABP3,CPT1C,ALDH5A1,GSTA3,GSTM1,MYD88,NR1H3,IL18RAP,MGST2,IL1RN,SLC27A6,IL1B,RXRA,TNF,ACSL1
Role of IL-17F in Allergic Inflammatory Airway Diseases	1.4E00	8.78E-01	1.82E-01	1.89	3/44 (7%)	0/44 (0%)	13/44 (30%)	28/44 (64%)	CXCL10,CCL4,CCL2,MMP13,IL1B,RPS6KA5,NFKB2,IL6
Prostanoid Biosynthesis	1.4E00	8.76E-01	3.33E-01	NaN	3/9 (33%)	0/9 (0%)	3/9 (33%)	3/9 (33%)	PTGES,PTGS1,PTGS2
Gustation Pathway	1.38E00	8.6E-01	1.4E-01	NaN	17/121 (14%)	0/121 (0%)	14/121 (12%)	90/121 (74%)	PDE10A,P2RX4,P2RX5,GNG7,PDE1C,ADCY9,P2RY2,LPAR6,P2RY14,GNG11,PDE7B,PDE3B,PKD1L3,PRKAG2,TAS1R3,PDE5A,P2RY1
Growth Hormone Signaling	1.37E00	8.6E-01	1.59E-01	-0.632	15/69 (22%)	0/69 (0%)	13/69 (19%)	41/69 (59%)	SOCS1,SOCS3,FOS,SOCS6,IGF1R,CEBPA,PLCG1,RPS6KA5,JAK2,STAT1,PRKCG
Glutathione Redox Reactions II	1.37E00	8.6E-01	5E-01	NaN	0/4 (0%)	0/4 (0%)	3/4 (75%)	1/4 (25%)	PDIA3,GLRX
Acetate Conversion to Acetyl-CoA	1.37E00	8.6E-01	5E-01	NaN	1/4 (25%)	0/4 (0%)	2/4 (50%)	1/4 (25%)	ACSS2,ACSL1
Complement System	1.36E00	8.54E-01	1.89E-01	1.134	2/37 (5%)	0/37 (0%)	12/37 (32%)	23/37 (62%)	C1R,CD55,C3,CFB,CD46,CFH,C2
Semaphorin Signaling in Neurons	1.35E00	8.48E-01	1.7E-01	NaN	6/53 (11%)	0/53 (0%)	14/53 (26%)	33/53 (62%)	PTK2,MET,PLXNA1,RHOV,RND1,CFL1,RHOD,RHOU,RHOJ
FAK Signaling	1.34E00	8.37E-01	1.49E-01	NaN	20/87 (23%)	0/87 (0%)	16/87 (18%)	51/87 (59%)	SRC,ARHGAP26,ACTB,HMMR,PLCG1,ITGA5,PTK2,RRAS2,ARHGEF6,MRAS,TNS1,CAPN3,EGFR
AMPK Signaling	1.32E00	8.25E-01	1.29E-01	-0.258	34/178 (19%)	0/178 (0%)	27/178 (15%)	117/178 (66%)	SRC,PFKFB3,ULK1,SLC2A1,PRKAB2,ACTB,CPT1B,CCND1,MAPK11,SMARCD3,PPM1D,CCNA2,AK1,ADRB1,PCK2,PPM1J,FOXO3,MRAS,PRKAG2,AK4,CPT1C,EEF2K,ADRB2
Role of JAK1 and JAK3 in γc Cytokine Signaling	1.32E00	8.25E-01	1.61E-01	NaN	9/62 (15%)	0/62 (0%)	19/62 (31%)	34/62 (55%)	SOCS1,SOCS3,IL2RG,IL15RA,RRAS2,IL21R,MRAS,JAK2,STAT1,IL7
GM-CSF Signaling	1.32E00	8.25E-01	1.61E-01	1.897	10/62 (16%)	0/62 (0%)	22/62 (35%)	30/62 (48%)	ETS1,BCL2L1,RRAS2,PIM1,HCK,MRAS,JAK2,STAT1,BCL2A1,CCND1
Granzyme B Signaling	1.31E00	8.22E-01	2.5E-01	-1	3/16 (19%)	0/16 (0%)	2/16 (13%)	11/16 (69%)	NUMA1,LMNB2,CYCS,LMNB1
Parkinson's Signaling	1.31E00	8.22E-01	2.5E-01	NaN	0/16 (0%)	0/16 (0%)	5/16 (31%)	11/16 (69%)	UCHL1,CYCS,SNCAIP,MAPK11
RANK Signaling in Osteoclasts	1.31E00	8.2E-01	1.48E-01	1.897	8/88 (9%)	0/88 (0%)	22/88 (25%)	58/88 (66%)	MAP2K6,SRC,Calm1 (includes others),NFKBIE,IKBKE,MAP3K5,NFKB2,TNFRSF11A,MAPK11,FOS,NFKBIA,NFKBIB,BIRC3

## Sheet: J774 Live 4h
© 2000-2016 QIAGEN. All rights reserved.
Ingenuity Canonical Pathways	-log(p-value)	-log(B-H p-value)	Ratio	z-score	Downregulated	No change	Upregulated	No overlap with dataset	Molecules
NF-κB Signaling	1.19E01	9.42E00	9.88E-02	0.5	7/172 (4%)	39/172 (23%)	18/172 (10%)	108/172 (63%)	MAP2K6,RELB,NFKBIE,BMP2,TLR8,PIK3R5,TNFAIP3,NFKB2,TANK,TLR2,TNIP1,NFKBIA,CD40,TLR5,IL1RN,IL1B,TNF
CD40 Signaling	1.05E01	8.26E00	1.69E-01	0	6/65 (9%)	11/65 (17%)	14/65 (22%)	34/65 (52%)	TANK,MAP2K6,ICAM1,NFKBIA,CD40,NFKBIE,PIK3R5,TNFAIP3,PTGS2,NFKB2,TRAF1
Altered T Cell and B Cell Signaling in Rheumatoid Arthritis	1.02E01	8.25E00	1.36E-01	NaN	3/88 (3%)	17/88 (19%)	11/88 (13%)	57/88 (65%)	TLR2,TLR5,CD40,CSF1,IL1RN,RELB,TLR8,IL1B,NFKB2,IL23A,TNF,FAS
Communication between Innate and Adaptive Immune Cells	1.02E01	8.25E00	1.35E-01	NaN	2/89 (2%)	19/89 (21%)	12/89 (13%)	56/89 (63%)	CXCL10,TLR2,CCL4,TLR5,CD40,HLA-A,IL1RN,CCL3L3,TLR8,IL1B,CD83,TNF
Toll-like Receptor Signaling	9.83E00	8.03E00	1.49E-01	0.378	5/74 (7%)	22/74 (30%)	10/74 (14%)	37/74 (50%)	TLR2,MAP2K6,NFKBIA,TLR5,IL1RN,TLR8,TNFAIP3,IL1B,NFKB2,TNF,TRAF1
TREM1 Signaling	9.77E00	8.03E00	1.47E-01	2.111	2/75 (3%)	24/75 (32%)	15/75 (20%)	34/75 (45%)	TLR2,CXCL3,NOD2,ICAM1,TLR5,CD40,TLR8,IL1B,CD83,NFKB2,TNF
TNFR2 Signaling	9.58E00	7.91E00	2.76E-01	0.816	1/29 (3%)	6/29 (21%)	12/29 (41%)	10/29 (34%)	TANK,NFKBIA,NFKBIE,TNFAIP3,NFKB2,BIRC3,TNF,TRAF1
Dendritic Cell Maturation	8.63E00	7.02E00	7.91E-02	3.742	5/177 (3%)	32/177 (18%)	22/177 (12%)	118/177 (67%)	TLR2,NFKBIA,ICAM1,CD40,IL1RN,HLA-A,NFKBIE,RELB,PIK3R5,IL1B,CD83,NFKB2,IL23A,TNF
Role of Macrophages, Fibroblasts and Endothelial Cells in Rheumatoid Arthritis	8.23E00	6.67E00	5.74E-02	NaN	10/296 (3%)	58/296 (20%)	27/296 (9%)	201/296 (68%)	MAP2K6,SOCS3,SRC,ICAM1,PDGFA,NFKBIE,TLR8,PIK3R5,TLR2,NFKBIA,TLR5,IL1RN,CSF1,NFATC2,IL1B,TNF,TRAF1
Activation of IRF by Cytosolic Pattern Recognition Receptors	8.05E00	6.54E00	1.45E-01	1	0/62 (0%)	12/62 (19%)	14/62 (23%)	36/62 (58%)	TANK,IRF7,NFKBIA,CD40,NFKBIE,NFKB2,IFIT2,TNF,ISG15
RANK Signaling in Osteoclasts	6.69E00	5.22E00	1.02E-01	0.816	9/88 (10%)	15/88 (17%)	12/88 (14%)	52/88 (59%)	MAP2K6,MAP3K9,SRC,NFKBIA,NFKBIE,PIK3R5,NFATC2,NFKB2,BIRC3
Death Receptor Signaling	6.53E00	5.09E00	9.78E-02	0	2/92 (2%)	19/92 (21%)	16/92 (17%)	55/92 (60%)	TANK,NFKBIA,NFKBIE,TNFSF15,NFKB2,CFLAR,BIRC3,TNF,FAS
IL-10 Signaling	6.48E00	5.09E00	1.18E-01	NaN	4/68 (6%)	19/68 (28%)	10/68 (15%)	35/68 (51%)	MAP2K6,SOCS3,NFKBIA,IL1RN,NFKBIE,IL1B,NFKB2,TNF
Small Cell Lung Cancer Signaling	6.34E00	4.99E00	1.13E-01	NaN	4/71 (6%)	28/71 (39%)	9/71 (13%)	30/71 (42%)	PIAS3,NFKBIA,NFKBIE,E2F1,PIK3R5,PTGS2,NFKB2,TRAF1
TNFR1 Signaling	6.33E00	4.99E00	1.43E-01	0.816	1/49 (2%)	12/49 (24%)	10/49 (20%)	26/49 (53%)	TANK,NFKBIA,NFKBIE,TNFAIP3,NFKB2,BIRC3,TNF
Role of IL-17A in Arthritis	6.03E00	4.72E00	1.3E-01	NaN	4/54 (7%)	11/54 (20%)	9/54 (17%)	30/54 (56%)	MAP2K6,CXCL3,NFKBIA,NFKBIE,PIK3R5,PTGS2,NFKB2
Type I Diabetes Mellitus Signaling	5.86E00	4.58E00	8.18E-02	1.414	4/110 (4%)	18/110 (16%)	15/110 (14%)	73/110 (66%)	MAP2K6,SOCS3,NFKBIA,HLA-A,NFKBIE,IL1B,NFKB2,TNF,FAS
Role of Osteoblasts, Osteoclasts and Chondrocytes in Rheumatoid Arthritis	5.75E00	4.49E00	5.48E-02	NaN	10/219 (5%)	37/219 (17%)	17/219 (8%)	155/219 (71%)	MAP2K6,SRC,NFKBIA,CSF1,IL1RN,BMP2,NFKBIE,PIK3R5,NFATC2,IL1B,BIRC3,TNF
Induction of Apoptosis by HIV1	5.71E00	4.48E00	1.17E-01	0.378	2/60 (3%)	12/60 (20%)	11/60 (18%)	35/60 (58%)	NFKBIA,NFKBIE,NFKB2,BIRC3,TNF,FAS,TRAF1
IL-6 Signaling	5.67E00	4.46E00	7.76E-02	1.667	6/116 (5%)	22/116 (19%)	16/116 (14%)	72/116 (62%)	MAP2K6,SOCS3,NFKBIA,IL1RN,NFKBIE,PIK3R5,IL1B,NFKB2,TNF
Molecular Mechanisms of Cancer	5.47E00	4.29E00	4.11E-02	NaN	13/365 (4%)	87/365 (24%)	23/365 (6%)	242/365 (66%)	MAP2K6,RAP2A,SRC,NFKBIE,BMP2,PIK3R5,NFKB2,FAS,NFKBIA,CCND3,E2F1,CFLAR,BIRC3,E2F2,RALGDS
PPAR Signaling	5.44E00	4.27E00	8.6E-02	-2.828	2/93 (2%)	21/93 (23%)	12/93 (13%)	58/93 (62%)	NFKBIA,PDGFA,IL1RN,NFKBIE,IL1B,PTGS2,NFKB2,TNF
Role of Pattern Recognition Receptors in Recognition of Bacteria and Viruses	5.4E00	4.25E00	7.2E-02	2.121	4/125 (3%)	35/125 (28%)	15/125 (12%)	71/125 (57%)	TLR2,IRF7,NOD2,TLR5,TLR8,PIK3R5,IL1B,NFKB2,TNF
PEDF Signaling	5.22E00	4.09E00	9.86E-02	0.447	3/71 (4%)	16/71 (23%)	9/71 (13%)	43/71 (61%)	SOD2,NFKBIA,NFKBIE,PIK3R5,NFKB2,CFLAR,FAS
Acute Phase Response Signaling	5.17E00	4.06E00	5.92E-02	1.265	6/169 (4%)	31/169 (18%)	16/169 (9%)	116/169 (69%)	MAP2K6,SOCS3,SOD2,NFKBIA,IL1RN,NFKBIE,IL1B,CP,NFKB2,TNF
Granulocyte Adhesion and Diapedesis	5E00	3.9E00	5.65E-02	NaN	2/177 (1%)	23/177 (13%)	19/177 (11%)	133/177 (75%)	CXCL10,CXCL3,ICAM1,CCL4,Cxcl11,IL1RN,CCL3L3,IL1B,TNF,Ccl7
4-1BB Signaling in T Lymphocytes	4.93E00	3.85E00	1.61E-01	NaN	3/31 (10%)	6/31 (19%)	6/31 (19%)	16/31 (52%)	TNFRSF9,NFKBIA,NFKBIE,NFKB2,TRAF1
Agranulocyte Adhesion and Diapedesis	4.75E00	3.69E00	5.29E-02	NaN	1/189 (1%)	22/189 (12%)	18/189 (10%)	148/189 (78%)	CXCL10,CXCL3,ICAM1,CCL4,Cxcl11,IL1RN,CCL3L3,IL1B,TNF,Ccl7
IL-9 Signaling	4.72E00	3.69E00	1.47E-01	0.447	2/34 (6%)	7/34 (21%)	7/34 (21%)	18/34 (53%)	SOCS3,PIK3R5,BCL3,NFKB2,TNF
TWEAK Signaling	4.72E00	3.69E00	1.47E-01	-1.342	1/34 (3%)	11/34 (32%)	7/34 (21%)	15/34 (44%)	NFKBIA,NFKBIE,NFKB2,BIRC3,TRAF1
Crosstalk between Dendritic Cells and Natural Killer Cells	4.57E00	3.56E00	7.87E-02	NaN	0/89 (0%)	17/89 (19%)	11/89 (12%)	61/89 (69%)	CD40,HLA-A,CD69,CD83,NFKB2,TNF,FAS
Apoptosis Signaling	4.57E00	3.56E00	7.87E-02	0.378	2/89 (2%)	21/89 (24%)	11/89 (12%)	55/89 (62%)	NFKBIA,NFKBIE,NFKB2,BCL2A1,BIRC3,TNF,FAS
Atherosclerosis Signaling	4.51E00	3.52E00	6.45E-02	NaN	1/124 (1%)	14/124 (11%)	11/124 (9%)	98/124 (79%)	ICAM1,CD40,CSF1,PDGFA,IL1RN,IL1B,NFKB2,TNF
April Mediated Signaling	4.48E00	3.5E00	1.32E-01	-0.447	3/38 (8%)	8/38 (21%)	6/38 (16%)	21/38 (55%)	NFKBIA,NFKBIE,NFATC2,NFKB2,TRAF1
Role of PKR in Interferon Induction and Antiviral Response	4.37E00	3.42E00	1.25E-01	NaN	2/40 (5%)	12/40 (30%)	7/40 (18%)	19/40 (48%)	MAP2K6,NFKBIA,NFKBIE,NFKB2,TNF
B Cell Activating Factor Signaling	4.37E00	3.42E00	1.25E-01	NaN	3/40 (8%)	8/40 (20%)	6/40 (15%)	23/40 (57%)	NFKBIA,NFKBIE,NFATC2,NFKB2,TRAF1
G-Protein Coupled Receptor Signaling	4.33E00	3.39E00	4.3E-02	NaN	9/256 (4%)	46/256 (18%)	13/256 (5%)	188/256 (73%)	P2RY13,SRC,NFKBIA,DUSP6,CNR2,NFKBIE,PIK3R5,RGS14,PDE4B,NFKB2,ADRA1A
Erythropoietin Signaling	4.3E00	3.37E00	8.96E-02	NaN	2/67 (3%)	17/67 (25%)	10/67 (15%)	38/67 (57%)	SOCS3,SRC,NFKBIA,NFKBIE,PIK3R5,NFKB2
B Cell Receptor Signaling	4.25E00	3.33E00	5.17E-02	0.333	9/174 (5%)	40/174 (23%)	12/174 (7%)	113/174 (65%)	MAP2K6,RAP2A,MAP3K9,NFKBIA,NFKBIE,PIK3R5,NFATC2,NFKB2,BCL2A1
Role of RIG1-like Receptors in Antiviral Innate Immunity	4.22E00	3.32E00	1.16E-01	NaN	0/43 (0%)	8/43 (19%)	8/43 (19%)	27/43 (63%)	TANK,IRF7,NFKBIA,NFKBIE,NFKB2
Role of Hypercytokinemia/hyperchemokinemia in the Pathogenesis of Influenza	4.22E00	3.32E00	1.16E-01	NaN	0/43 (0%)	5/43 (12%)	6/43 (14%)	32/43 (74%)	CXCL10,CCL4,IL1RN,IL1B,TNF
Hepatic Fibrosis / Hepatic Stellate Cell Activation	4.08E00	3.19E00	4.92E-02	NaN	2/183 (1%)	33/183 (18%)	16/183 (9%)	132/183 (72%)	CXCL3,ICAM1,CD40,CSF1,PDGFA,IL1B,NFKB2,TNF,FAS
Graft-versus-Host Disease Signaling	3.98E00	3.11E00	1.04E-01	NaN	0/48 (0%)	7/48 (15%)	6/48 (13%)	35/48 (73%)	HLA-A,IL1RN,IL1B,TNF,FAS
CD27 Signaling in Lymphocytes	3.82E00	2.95E00	9.62E-02	NaN	4/52 (8%)	9/52 (17%)	6/52 (12%)	33/52 (63%)	MAP2K6,MAP3K9,NFKBIA,NFKBIE,NFKB2
Lymphotoxin β Receptor Signaling	3.74E00	2.88E00	9.26E-02	NaN	3/54 (6%)	15/54 (28%)	8/54 (15%)	28/54 (52%)	NFKBIA,RELB,PIK3R5,NFKB2,TRAF1
MIF-mediated Glucocorticoid Regulation	3.53E00	2.69E00	1.21E-01	NaN	0/33 (0%)	6/33 (18%)	4/33 (12%)	23/33 (70%)	NFKBIA,NFKBIE,PTGS2,NFKB2
IL-12 Signaling and Production in Macrophages	3.47E00	2.63E00	5.26E-02	NaN	5/133 (4%)	24/133 (18%)	15/133 (11%)	89/133 (67%)	TLR2,CD40,MAF,PIK3R5,NFKB2,IL23A,TNF
IL-17A Signaling in Fibroblasts	3.43E00	2.6E00	1.14E-01	NaN	1/35 (3%)	6/35 (17%)	8/35 (23%)	20/35 (57%)	NFKBIA,NFKBIE,NFKB2,NFKBIZ
Glucocorticoid Receptor Signaling	3.4E00	2.59E00	3.64E-02	NaN	7/275 (3%)	55/275 (20%)	18/275 (7%)	195/275 (71%)	CXCL3,ICAM1,NFKBIA,IL1RN,NFKBIE,PIK3R5,NFATC2,IL1B,PTGS2,TNF
p53 Signaling	3.39E00	2.59E00	6.12E-02	NaN	4/98 (4%)	30/98 (31%)	10/98 (10%)	54/98 (55%)	GADD45B,GADD45A,E2F1,PIK3R5,FAS,DRAM1
NRF2-mediated Oxidative Stress Response	3.39E00	2.59E00	4.44E-02	1.342	7/180 (4%)	35/180 (19%)	12/180 (7%)	126/180 (70%)	MAP2K6,SOD2,MAF,PIK3R5,SQSTM1,JUNB,MAFF,ENC1
IL-17A Signaling in Airway Cells	3.39E00	2.59E00	7.81E-02	0	3/64 (5%)	13/64 (20%)	8/64 (13%)	40/64 (63%)	CXCL3,NFKBIA,NFKBIE,PIK3R5,NFKB2
Aryl Hydrocarbon Receptor Signaling	3.33E00	2.55E00	5E-02	NaN	3/140 (2%)	39/140 (28%)	8/140 (6%)	90/140 (64%)	SRC,CCND3,E2F1,IL1B,NFKB2,TNF,FAS
Angiopoietin Signaling	3.33E00	2.55E00	7.58E-02	-1	2/66 (3%)	18/66 (27%)	7/66 (11%)	39/66 (59%)	TNIP1,NFKBIA,NFKBIE,PIK3R5,NFKB2
Cholecystokinin/Gastrin-mediated Signaling	3.32E00	2.55E00	5.94E-02	1.633	4/101 (4%)	25/101 (25%)	8/101 (8%)	64/101 (63%)	MAP2K6,SRC,IL1RN,IL1B,PTGS2,TNF
Colorectal Cancer Metastasis Signaling	3.26E00	2.5E00	3.81E-02	1.667	8/236 (3%)	52/236 (22%)	15/236 (6%)	161/236 (68%)	TLR2,SRC,TLR5,TLR8,PIK3R5,PTGS2,NFKB2,TNF,RALGDS
Pancreatic Adenocarcinoma Signaling	3.21E00	2.45E00	5.66E-02	2	4/106 (4%)	30/106 (28%)	10/106 (9%)	62/106 (58%)	E2F1,PIK3R5,PTGS2,NFKB2,RALGDS,E2F2
Differential Regulation of Cytokine Production in Macrophages and T Helper Cells by IL-17A and IL-17F	3.17E00	2.43E00	1.67E-01	NaN	0/18 (0%)	2/18 (11%)	4/18 (22%)	12/18 (67%)	CCL4,IL1B,TNF
MIF Regulation of Innate Immunity	3.17E00	2.43E00	9.76E-02	2	0/41 (0%)	7/41 (17%)	5/41 (12%)	29/41 (71%)	NFKBIA,NFKBIE,PTGS2,NFKB2
iCOS-iCOSL Signaling in T Helper Cells	3.17E00	2.43E00	5.56E-02	1	4/108 (4%)	25/108 (23%)	9/108 (8%)	70/108 (65%)	NFKBIA,CD40,NFKBIE,PIK3R5,NFATC2,NFKB2
LPS-stimulated MAPK Signaling	3.13E00	2.41E00	6.85E-02	1.342	6/73 (8%)	17/73 (23%)	8/73 (11%)	42/73 (58%)	MAP2K6,NFKBIA,NFKBIE,PIK3R5,NFKB2
STAT3 Pathway	3.13E00	2.41E00	6.85E-02	0.447	4/73 (5%)	16/73 (22%)	4/73 (5%)	49/73 (67%)	PIAS3,MAP3K9,SOCS3,SRC,PIM1
GADD45 Signaling	3.1E00	2.39E00	1.58E-01	NaN	1/19 (5%)	10/19 (53%)	2/19 (11%)	6/19 (32%)	GADD45B,GADD45A,CCND3
Role of IL-17F in Allergic Inflammatory Airway Diseases	3.05E00	2.35E00	9.09E-02	NaN	0/44 (0%)	9/44 (20%)	6/44 (14%)	29/44 (66%)	CXCL10,CCL4,IL1B,NFKB2
Type II Diabetes Mellitus Signaling	3E00	2.31E00	5.17E-02	2.236	4/116 (3%)	22/116 (19%)	12/116 (10%)	78/116 (67%)	SOCS3,NFKBIA,NFKBIE,PIK3R5,NFKB2,TNF
Gα12/13 Signaling	2.98E00	2.29E00	5.13E-02	1	4/117 (3%)	20/117 (17%)	10/117 (9%)	83/117 (71%)	SRC,LPAR6,NFKBIA,NFKBIE,PIK3R5,NFKB2
MSP-RON Signaling Pathway	2.98E00	2.29E00	8.7E-02	NaN	2/46 (4%)	8/46 (17%)	7/46 (15%)	29/46 (63%)	TLR2,CSF1,PIK3R5,TNF
PKCθ Signaling in T Lymphocytes	2.96E00	2.29E00	5.08E-02	NaN	6/118 (5%)	21/118 (18%)	12/118 (10%)	79/118 (67%)	MAP3K9,NFKBIA,NFKBIE,PIK3R5,NFATC2,NFKB2
HMGB1 Signaling	2.93E00	2.25E00	5E-02	1.633	5/120 (4%)	21/120 (18%)	11/120 (9%)	83/120 (69%)	MAP2K6,ICAM1,PIK3R5,IL1B,NFKB2,TNF
Prostate Cancer Signaling	2.9E00	2.23E00	6.1E-02	NaN	3/82 (4%)	27/82 (33%)	8/82 (10%)	44/82 (54%)	NFKBIA,NFKBIE,E2F1,PIK3R5,NFKB2
Differential Regulation of Cytokine Production in Intestinal Epithelial Cells by IL-17A and IL-17F	2.85E00	2.19E00	1.3E-01	NaN	0/23 (0%)	2/23 (9%)	4/23 (17%)	17/23 (74%)	CCL4,IL1B,TNF
Protein Kinase A Signaling	2.81E00	2.16E00	2.85E-02	0	6/386 (2%)	86/386 (22%)	16/386 (4%)	278/386 (72%)	AKAP2,DUSP5,NFKBIA,PTPN14,DUSP6,NFKBIE,NFATC2,PDE4B,PTGS2,NFKB2,TTN
PI3K Signaling in B Lymphocytes	2.8E00	2.15E00	4.72E-02	-1.633	5/127 (4%)	33/127 (26%)	12/127 (9%)	77/127 (61%)	ATF3,NFKBIA,CD40,NFKBIE,NFATC2,NFKB2
Role of Cytokines in Mediating Communication between Immune Cells	2.72E00	2.07E00	7.41E-02	NaN	0/54 (0%)	6/54 (11%)	4/54 (7%)	44/54 (81%)	IL1RN,IL1B,IL23A,TNF
Production of Nitric Oxide and Reactive Oxygen Species in Macrophages	2.7E00	2.06E00	3.89E-02	1.89	8/180 (4%)	36/180 (20%)	17/180 (9%)	119/180 (66%)	TLR2,MAP3K9,NFKBIA,NFKBIE,PIK3R5,NFKB2,TNF
Salvage Pathways of Pyrimidine Ribonucleotides	2.68E00	2.05E00	5.43E-02	NaN	3/92 (3%)	21/92 (23%)	4/92 (4%)	64/92 (70%)	MAP2K6,MAP3K9,DMPK,CMPK2,PIM1
Airway Pathology in Chronic Obstructive Pulmonary Disease	2.59E00	1.97E00	2.5E-01	NaN	0/8 (0%)	0/8 (0%)	3/8 (38%)	5/8 (63%)	CXCL3,TNF
RAR Activation	2.56E00	1.94E00	3.68E-02	NaN	7/190 (4%)	37/190 (19%)	11/190 (6%)	135/190 (71%)	SRC,TNIP1,RDH10,BMP2,PNRC1,RELB,NFKB2
Pathogenesis of Multiple Sclerosis	2.48E00	1.87E00	2.22E-01	NaN	0/9 (0%)	1/9 (11%)	2/9 (22%)	6/9 (67%)	CXCL10,CCL4
Gαq Signaling	2.48E00	1.87E00	4.08E-02	1	5/147 (3%)	32/147 (22%)	8/147 (5%)	102/147 (69%)	NFKBIA,NFKBIE,PIK3R5,NFATC2,NFKB2,ADRA1A
Role of PI3K/AKT Signaling in the Pathogenesis of Influenza	2.47E00	1.87E00	6.35E-02	0	2/63 (3%)	10/63 (16%)	6/63 (10%)	45/63 (71%)	NFKBIA,NFKBIE,PIK3R5,NFKB2
Pyridoxal 5'-phosphate Salvage Pathway	2.45E00	1.85E00	6.25E-02	NaN	3/64 (5%)	17/64 (27%)	3/64 (5%)	41/64 (64%)	MAP2K6,MAP3K9,DMPK,PIM1
fMLP Signaling in Neutrophils	2.37E00	1.78E00	4.63E-02	-0.447	4/108 (4%)	24/108 (22%)	7/108 (6%)	73/108 (68%)	NFKBIA,NFKBIE,PIK3R5,NFATC2,NFKB2
Macropinocytosis Signaling	2.35E00	1.76E00	5.88E-02	NaN	2/68 (3%)	17/68 (25%)	7/68 (10%)	42/68 (62%)	SRC,CSF1,PDGFA,PIK3R5
Role of MAPK Signaling in the Pathogenesis of Influenza	2.33E00	1.75E00	5.8E-02	NaN	3/69 (4%)	8/69 (12%)	4/69 (6%)	54/69 (78%)	CXCL10,MAP2K6,PTGS2,TNF
Hepatic Cholestasis	2.29E00	1.71E00	3.73E-02	NaN	6/161 (4%)	24/161 (15%)	12/161 (7%)	119/161 (74%)	NFKBIA,IL1RN,NFKBIE,IL1B,NFKB2,TNF
Systemic Lupus Erythematosus Signaling	2.28E00	1.71E00	3.27E-02	NaN	3/214 (1%)	34/214 (16%)	11/214 (5%)	166/214 (78%)	CD40,HLA-A,IL1RN,PIK3R5,NFATC2,IL1B,TNF
IL-17 Signaling	2.26E00	1.7E00	5.56E-02	NaN	5/72 (7%)	11/72 (15%)	8/72 (11%)	48/72 (67%)	CXCL10,MAP2K6,PIK3R5,PTGS2
JAK/Stat Signaling	2.26E00	1.7E00	5.56E-02	1	3/72 (4%)	17/72 (24%)	8/72 (11%)	44/72 (61%)	PIAS3,SOCS3,PIK3R5,NFKB2
NF-κB Activation by Viruses	2.24E00	1.69E00	5.48E-02	NaN	4/73 (5%)	22/73 (30%)	7/73 (10%)	40/73 (55%)	NFKBIA,NFKBIE,PIK3R5,NFKB2
p38 MAPK Signaling	2.23E00	1.68E00	4.27E-02	1.342	4/117 (3%)	23/117 (20%)	12/117 (10%)	78/117 (67%)	MAP2K6,IL1RN,IL1B,TNF,FAS
cAMP-mediated signaling	2.23E00	1.68E00	3.2E-02	0.816	7/219 (3%)	35/219 (16%)	6/219 (3%)	171/219 (78%)	AKAP2,P2RY13,SRC,DUSP6,CNR2,RGS14,PDE4B
CD28 Signaling in T Helper Cells	2.21E00	1.67E00	4.24E-02	NaN	4/118 (3%)	25/118 (21%)	11/118 (9%)	78/118 (66%)	NFKBIA,NFKBIE,PIK3R5,NFATC2,NFKB2
Docosahexaenoic Acid (DHA) Signaling	2.19E00	1.65E00	7.69E-02	NaN	2/39 (5%)	10/39 (26%)	4/39 (10%)	23/39 (59%)	PIK3R5,IL1B,BCL2A1
Gαi Signaling	2.18E00	1.65E00	4.17E-02	-1.342	6/120 (5%)	16/120 (13%)	3/120 (3%)	95/120 (79%)	P2RY13,SRC,CNR2,RGS14,RALGDS
LXR/RXR Activation	2.17E00	1.64E00	4.13E-02	-2.236	3/121 (2%)	21/121 (17%)	12/121 (10%)	85/121 (70%)	IL1RN,IL1B,PTGS2,NFKB2,TNF
Role of NFAT in Regulation of the Immune Response	2.16E00	1.64E00	3.51E-02	NaN	5/171 (3%)	39/171 (23%)	12/171 (7%)	115/171 (67%)	NFKBIA,NFKBIE,PIK3R5,NFATC2,NFKB2,ORAI1
VDR/RXR Activation	2.14E00	1.62E00	5.13E-02	NaN	2/78 (3%)	11/78 (14%)	6/78 (8%)	59/78 (76%)	CXCL10,GADD45A,PDGFA,THBD
Reelin Signaling in Neurons	2.12E00	1.62E00	5.06E-02	NaN	5/79 (6%)	15/79 (19%)	6/79 (8%)	53/79 (67%)	MAP3K9,SRC,CNR2,PIK3R5
Acute Myeloid Leukemia Signaling	2.12E00	1.62E00	5.06E-02	NaN	3/79 (4%)	22/79 (28%)	4/79 (5%)	50/79 (63%)	MAP2K6,PIM1,PIK3R5,NFKB2
Regulation of IL-2 Expression in Activated and Anergic T Lymphocytes	2.12E00	1.62E00	5.06E-02	NaN	1/79 (1%)	20/79 (25%)	7/79 (9%)	51/79 (65%)	NFKBIA,NFKBIE,NFATC2,NFKB2
PPARα/RXRα Activation	2.09E00	1.59E00	3.39E-02	-1	8/177 (5%)	32/177 (18%)	7/177 (4%)	130/177 (73%)	MAP2K6,NFKBIA,NFKBIE,IL1B,BCL3,NFKB2
iNOS Signaling	2.04E00	1.54E00	6.82E-02	NaN	1/44 (2%)	14/44 (32%)	10/44 (23%)	19/44 (43%)	NFKBIA,NFKBIE,NFKB2
Allograft Rejection Signaling	2.03E00	1.54E00	4.76E-02	NaN	0/84 (0%)	9/84 (11%)	5/84 (6%)	70/84 (83%)	CD40,HLA-A,TNF,FAS
ILK Signaling	2E00	1.52E00	3.24E-02	1	4/185 (2%)	39/185 (21%)	11/185 (6%)	131/185 (71%)	MAP2K6,BMP2,PIK3R5,PTGS2,NFKB2,TNF
Relaxin Signaling	1.97E00	1.49E00	3.7E-02	0	4/135 (3%)	30/135 (22%)	9/135 (7%)	92/135 (68%)	NFKBIA,NFKBIE,PIK3R5,PDE4B,NFKB2
Autoimmune Thyroid Disease Signaling	1.96E00	1.48E00	6.38E-02	NaN	0/47 (0%)	5/47 (11%)	4/47 (9%)	38/47 (81%)	CD40,HLA-A,FAS
OX40 Signaling Pathway	1.94E00	1.47E00	4.49E-02	NaN	0/89 (0%)	12/89 (13%)	4/89 (4%)	73/89 (82%)	NFKBIA,HLA-A,NFKBIE,NFKB2
IL-1 Signaling	1.91E00	1.44E00	4.4E-02	1	5/91 (5%)	18/91 (20%)	7/91 (8%)	61/91 (67%)	MAP2K6,NFKBIA,NFKBIE,NFKB2
Chronic Myeloid Leukemia Signaling	1.88E00	1.41E00	4.3E-02	NaN	5/93 (5%)	32/93 (34%)	5/93 (5%)	51/93 (55%)	E2F1,PIK3R5,NFKB2,E2F2
Glioblastoma Multiforme Signaling	1.84E00	1.37E00	3.42E-02	NaN	7/146 (5%)	31/146 (21%)	7/146 (5%)	101/146 (69%)	SRC,PDGFA,E2F1,PIK3R5,E2F2
T Cell Receptor Signaling	1.82E00	1.36E00	4.12E-02	NaN	3/97 (3%)	24/97 (25%)	9/97 (9%)	61/97 (63%)	NFKBIA,PIK3R5,NFATC2,NFKB2
Glioma Signaling	1.8E00	1.34E00	4.08E-02	0	4/98 (4%)	30/98 (31%)	6/98 (6%)	58/98 (59%)	PDGFA,E2F1,PIK3R5,E2F2
Antioxidant Action of Vitamin C	1.79E00	1.33E00	4.04E-02	-2	1/99 (1%)	14/99 (14%)	7/99 (7%)	77/99 (78%)	NFKBIA,NFKBIE,NFKB2,TNF
Xenobiotic Metabolism Signaling	1.74E00	1.29E00	2.56E-02	NaN	10/273 (4%)	47/273 (17%)	9/273 (3%)	207/273 (76%)	MAP2K6,MAP3K9,MAF,PIK3R5,IL1B,NFKB2,TNF
Tec Kinase Signaling	1.71E00	1.27E00	3.18E-02	2	3/157 (2%)	36/157 (23%)	14/157 (9%)	104/157 (66%)	SRC,PIK3R5,NFKB2,TNF,FAS
Putrescine Biosynthesis III	1.71E00	1.27E00	5E-01	NaN	0/2 (0%)	0/2 (0%)	1/2 (50%)	1/2 (50%)	ODC1
Actin Cytoskeleton Signaling	1.7E00	1.26E00	2.78E-02	NaN	5/216 (2%)	41/216 (19%)	9/216 (4%)	161/216 (75%)	Ppp1r12b,PDGFA,PIK3R5,SSH2,ARHGAP24,TTN
ATM Signaling	1.7E00	1.26E00	5.08E-02	NaN	1/59 (2%)	27/59 (46%)	5/59 (8%)	26/59 (44%)	GADD45B,NFKBIA,GADD45A
Germ Cell-Sertoli Cell Junction Signaling	1.68E00	1.25E00	3.12E-02	NaN	9/160 (6%)	34/160 (21%)	7/160 (4%)	110/160 (69%)	MAP2K6,MAP3K9,SRC,PIK3R5,TNF
phagosome formation	1.65E00	1.22E00	3.67E-02	NaN	5/109 (5%)	30/109 (28%)	5/109 (5%)	69/109 (63%)	TLR2,TLR5,TLR8,PIK3R5
Tumoricidal Function of Hepatic Natural Killer Cells	1.64E00	1.22E00	8.33E-02	NaN	0/24 (0%)	4/24 (17%)	4/24 (17%)	16/24 (67%)	ICAM1,FAS
Estrogen-mediated S-phase Entry	1.64E00	1.22E00	8.33E-02	NaN	2/24 (8%)	15/24 (63%)	0/24 (0%)	7/24 (29%)	E2F1,E2F2
GM-CSF Signaling	1.64E00	1.22E00	4.84E-02	NaN	2/62 (3%)	16/62 (26%)	7/62 (11%)	37/62 (60%)	PIM1,PIK3R5,BCL2A1
Role of Tissue Factor in Cancer	1.64E00	1.22E00	3.64E-02	NaN	4/110 (4%)	26/110 (24%)	8/110 (7%)	72/110 (65%)	SRC,CSF1,PIK3R5,IL1B
IL-15 Signaling	1.62E00	1.22E00	4.76E-02	NaN	3/63 (5%)	19/63 (30%)	5/63 (8%)	36/63 (57%)	PIK3R5,NFKB2,TNF
Estrogen-Dependent Breast Cancer Signaling	1.62E00	1.22E00	4.76E-02	NaN	2/63 (3%)	14/63 (22%)	6/63 (10%)	41/63 (65%)	SRC,PIK3R5,NFKB2
IL-17A Signaling in Gastric Cells	1.61E00	1.2E00	8E-02	NaN	1/25 (4%)	4/25 (16%)	3/25 (12%)	17/25 (68%)	CXCL10,TNF
Cell Cycle: G1/S Checkpoint Regulation	1.6E00	1.2E00	4.69E-02	NaN	4/64 (6%)	25/64 (39%)	2/64 (3%)	33/64 (52%)	CCND3,E2F1,E2F2
RhoA Signaling	1.49E00	1.1E00	3.28E-02	NaN	1/122 (1%)	23/122 (19%)	7/122 (6%)	91/122 (75%)	Ppp1r12b,LPAR6,CDC42EP2,TTN
Chemokine Signaling	1.49E00	1.09E00	4.23E-02	NaN	2/71 (3%)	12/71 (17%)	5/71 (7%)	52/71 (73%)	Ppp1r12b,SRC,CCL4
PI3K/AKT Signaling	1.48E00	1.09E00	3.25E-02	2	4/123 (3%)	32/123 (26%)	10/123 (8%)	77/123 (63%)	NFKBIA,NFKBIE,PTGS2,NFKB2
Role of p14/p19ARF in Tumor Suppression	1.46E00	1.07E00	6.67E-02	NaN	3/30 (10%)	4/30 (13%)	3/30 (10%)	20/30 (67%)	E2F1,PIK3R5
IL-8 Signaling	1.46E00	1.07E00	2.72E-02	1.342	4/184 (2%)	42/184 (23%)	13/184 (7%)	125/184 (68%)	SRC,ICAM1,CCND3,PIK3R5,PTGS2
GNRH Signaling	1.42E00	1.04E00	3.1E-02	-1	8/129 (6%)	25/129 (19%)	6/129 (5%)	90/129 (70%)	MAP2K6,MAP3K9,SRC,NFKB2
Hereditary Breast Cancer Signaling	1.42E00	1.04E00	3.1E-02	NaN	4/129 (3%)	56/129 (43%)	4/129 (3%)	65/129 (50%)	GADD45B,GADD45A,E2F1,PIK3R5
Airway Inflammation in Asthma	1.41E00	1.04E00	2.5E-01	NaN	0/4 (0%)	0/4 (0%)	1/4 (25%)	3/4 (75%)	TNF
Cytotoxic T Lymphocyte-mediated Apoptosis of Target Cells	1.41E00	1.04E00	6.25E-02	NaN	0/32 (0%)	4/32 (13%)	2/32 (6%)	26/32 (81%)	HLA-A,FAS
PDGF Signaling	1.4E00	1.03E00	3.9E-02	NaN	2/77 (3%)	18/77 (23%)	8/77 (10%)	49/77 (64%)	SRC,PDGFA,PIK3R5
Ovarian Cancer Signaling	1.4E00	1.03E00	3.05E-02	NaN	6/131 (5%)	33/131 (25%)	6/131 (5%)	86/131 (66%)	SRC,E2F1,PIK3R5,PTGS2
Role of BRCA1 in DNA Damage Response	1.39E00	1.03E00	3.85E-02	NaN	2/78 (3%)	34/78 (44%)	3/78 (4%)	39/78 (50%)	GADD45A,E2F1,E2F2
Cyclins and Cell Cycle Regulation	1.39E00	1.03E00	3.85E-02	NaN	4/78 (5%)	31/78 (40%)	0/78 (0%)	43/78 (55%)	CCND3,E2F1,E2F2
Retinoate Biosynthesis I	1.38E00	1.03E00	6.06E-02	NaN	1/33 (3%)	2/33 (6%)	1/33 (3%)	29/33 (88%)	RDH10,BMP2
Adipogenesis pathway	1.37E00	1.02E00	2.99E-02	NaN	5/134 (4%)	17/134 (13%)	7/134 (5%)	105/134 (78%)	EGR2,TXNIP,BMP2,TNF
Ceramide Signaling	1.36E00	1.01E00	3.75E-02	NaN	2/80 (3%)	21/80 (26%)	6/80 (8%)	51/80 (64%)	PIK3R5,NFKB2,TNF
Cell Cycle Regulation by BTG Family Proteins	1.34E00	9.92E-01	5.71E-02	NaN	2/35 (6%)	14/35 (40%)	0/35 (0%)	19/35 (54%)	E2F1,E2F2
Interferon Signaling	1.32E00	9.73E-01	5.56E-02	NaN	0/36 (0%)	11/36 (31%)	7/36 (19%)	18/36 (50%)	IFIT3,ISG15

## Sheet: J774 Live 24h
© 2000-2016 QIAGEN. All rights reserved.
Ingenuity Canonical Pathways	-log(p-value)	-log(B-H p-value)	Ratio	z-score	Downregulated	No change	Upregulated	No overlap with dataset	Molecules
Role of BRCA1 in DNA Damage Response	1.22E01	9.54E00	3.46E-01	-1.528	33/78 (42%)	2/78 (3%)	4/78 (5%)	39/78 (50%)	FANCM,BARD1,ATRIP,FANCF,MRE11A,RBL1,RAD50,CHEK1,RAD51,FANCB,RB1,E2F6,GADD45A,FANCD2,RFC2,BRCA1,BLM,STAT1,BRIP1,E2F2,CHEK2,RBL2,TOPBP1,PLK1,RFC1,RPA1,FANCC,RFC5,FANCL,MSH2,RFC4,SMARCA2,CDKN1A,E2F1,MSH6,BRCA2,SMARCC1,FANCA,RFC3
ATM Signaling	1.08E01	8.53E00	3.73E-01	-1.213	19/59 (32%)	3/59 (5%)	11/59 (19%)	26/59 (44%)	GADD45B,GADD45G,CCNB2,MRE11A,CBX5,MAPK11,RAD50,CHEK1,RAD51,NFKBIA,FANCD2,GADD45A,CREB1,ATF4,BRCA1,BLM,CHEK2,CDC25A,SMC3,CDC25C,TRIM28,CREBBP,MDM2,CREB5,CDK1,CCNB1,MDM4,MAPK14,SMC2,H2AFX,CDKN1A,TLK2,CDK2
Hereditary Breast Cancer Signaling	1.06E01	8.53E00	2.56E-01	NaN	43/129 (33%)	8/129 (6%)	13/129 (10%)	65/129 (50%)	FANCF,Ubb,HDAC10,KRAS,DDB2,CCND1,PTEN,HDAC6,FANCB,RB1,PIK3CG,BRCA1,HDAC4,RRAS,WEE1,CREBBP,CDK6,RFC1,RPA1,FANCC,HDAC5,CCNB1,PIK3R3,PALB2,HDAC3,RFC4,SMARCA2,H2AFX,E2F1,PIK3R6,PIK3CD,FANCA,RFC3,FANCM,GADD45B,GADD45G,BARD1,CDK4,PIK3R5,MRE11A,RAD50,CHEK1,RAD51,FANCD2,GADD45A,RFC2,AKT3,BLM,CHEK2,HDAC9,CDC25C,PMS2,PIK3C2A,HDAC1,RFC5,FANCL,CDK1,MSH2,CDKN1A,MSH6,BRCA2,PIK3CB,SMARCC1,UBC
Cell Cycle Control of Chromosomal Replication	1.06E01	8.53E00	5.56E-01	NaN	20/27 (74%)	1/27 (4%)	0/27 (0%)	6/27 (22%)	MCM5,MCM6,CDC45,CDT1,CDC6,CDK4,ORC6,CDK6,CDC7,RPA1,MCM4,RPA2,MCM3,RPA3,MCM2,ORC5,DBF4,CHEK2,CDK2,MCM7,ORC1
IL-10 Signaling	9.43E00	7.44E00	3.24E-01	NaN	7/68 (10%)	5/68 (7%)	21/68 (31%)	35/68 (51%)	MAP2K6,RELA,SOCS3,IL1RL1,NFKBIE,NFKB1,FCGR2B,MAPK11,IL1R2,HMOX1,IKBKG,IL36G,NFKBIA,NFKBIB,TAB1,MAP3K14,IL4R,FCGR2A,IL10,TYK2,BLVRB,IL36A,IKBKE,NFKB2,STAT3,IL18RAP,FOS,IL18,MAPK14,IL1RN,IL10RA,IL1B,TNF
Communication between Innate and Adaptive Immune Cells	9.16E00	7.25E00	2.81E-01	NaN	4/89 (4%)	5/89 (6%)	24/89 (27%)	56/89 (63%)	B2M,HLA-A,CD4,TLR8,CD83,CCL5,CXCL10,HLA-G,CD28,IL36G,CCL3L3,TLR1,TLR7,TLR3,HLA-F,IL10,IL15,IL36A,TLR9,Ccl9,TLR2,TLR4,IL18,CCL4,TLR5,CD40,IL1RN,CD86,Tlr13,IL1B,TNFRSF13B,TNF,HLA-E
Mitotic Roles of Polo-Like Kinase	8.89E00	7.04E00	3.18E-01	-1.291	21/66 (32%)	1/66 (2%)	5/66 (8%)	39/66 (59%)	KIF23,CDC20,PLK3,PPP2R5B,CDC7,CCNB2,CDC25B,PLK4,HSP90AB1,PLK2,PPM1L,RAD21,CHEK2,CDC25A,SMC3,CDC25C,ESPL1,PPP2R5D,WEE1,PRC1,PLK1,CDK1,CCNB1,PPP2R3A,FBXO5,PKMYT1,KIF11
Acute Phase Response Signaling	8.55E00	6.77E00	2.07E-01	2.414	7/169 (4%)	6/169 (4%)	40/169 (24%)	116/169 (69%)	SOCS1,SOCS3,Saa3,KRAS,CP,IKBKG,SOD2,PIK3CG,OSM,SERPINE1,NFKBIB,TAB1,MAP3K14,C3,RRAS,IL36A,NFKB2,STAT3,HMOX2,PIK3R3,IL18,IL1RN,PIK3CD,TNF,C2,MAP2K6,RELA,TCF4,FN1,NFKBIE,MAP3K5,JAK2,NFKB1,MAPK11,C1R,HMOX1,IL36G,NFKBIA,CFB,AKT3,TNFRSF1B,MAP2K1,GRB2,MYD88,SERPINF1,IKBKE,CEBPB,FOS,MAPK14,TF,IL1B,PIK3CB,SOCS7
Role of Pattern Recognition Receptors in Recognition of Bacteria and Viruses	8.37E00	6.64E00	2.32E-01	3.411	4/125 (3%)	12/125 (10%)	38/125 (30%)	71/125 (57%)	TLR8,Oas1b,C1QB,IFIH1,PIK3CG,TLR1,NOD1,OSM,RIPK2,C3,NFKB2,TLR9,PIK3R3,TLR2,IL18,NOD2,IRF7,SYK,PRKCD,DDX58,TGFB3,PIK3R6,PRKCH,PIK3CD,TNF,C3AR1,RELA,PIK3R5,CCL5,NFKB1,RNASEL,TICAM1,CREB1,TLR7,CASP1,PRKCE,CLEC6A,TLR3,NLRC4,OAS1,NLRP3,PIK3C2A,OAS2,IL10,MYD88,OAS3,PRKCG,TLR4,CLEC7A,TLR5,Oas1d (includes others),IL1B,PIK3CB,EIF2AK2
Death Receptor Signaling	8.11E00	6.42E00	2.61E-01	1.633	5/92 (5%)	2/92 (2%)	30/92 (33%)	55/92 (60%)	GAS2,RELA,Naip1 (includes others),NFKBIE,TNFSF10,PARP12,MAP3K5,NFKB1,PARP9,FAS,TANK,IKBKG,NFKBIA,TNFSF15,PARP11,TNFRSF1B,NFKBIB,BIRC3,PARP14,NAIP,MAP3K14,CASP3,PARP10,ZC3HAV1,APAF1,PARP8,IKBKE,NFKB2,PARP3,PARP1,DAXX,ACTA2,CASP2,CYCS,CFLAR,TNF,BIRC2
Cell Cycle: G2/M DNA Damage Checkpoint Regulation	7.96E00	6.31E00	3.47E-01	1.5	19/49 (39%)	0/49 (0%)	8/49 (16%)	22/49 (45%)	CCNB2,PPM1D,CHEK1,TOP2B,CDC25B,GADD45A,TRIP12,TOP2A,BRCA1,HIPK2,CHEK2,PRKDC,CDC25C,CKS2,YWHAG,YWHAE,WEE1,MDM2,PLK1,AURKA,CDK1,CCNB1,SKP2,MDM4,CDKN1A,CKS1B,PKMYT1
Toll-like Receptor Signaling	7.88E00	6.27E00	2.84E-01	2.183	4/74 (5%)	7/74 (9%)	26/74 (35%)	37/74 (50%)	MAP2K6,RELA,TICAM2,IL1RL1,TLR8,TNFAIP3,Ubb,NFKB1,MAPK11,IKBKG,IL36G,NFKBIA,TICAM1,TRAF4,TLR1,TLR7,TLR3,TAB1,TRAF1,MAP3K14,MYD88,IL36A,IRAK3,NFKB2,TLR9,TLR2,TLR4,FOS,IL18,MAPK14,TLR5,IL1RN,IL1B,EIF2AK2,UBC,TNF,IRAK2
TREM1 Signaling	7.77E00	6.2E00	2.8E-01	3.273	5/75 (7%)	10/75 (13%)	26/75 (35%)	34/75 (45%)	RELA,TREM1,Naip1 (includes others),ICAM1,IL1RL1,TLR8,LAT2,CD83,JAK2,FCGR2B,NFKB1,CXCL3,CCL2,TLR1,CASP1,TLR7,NOD1,AKT3,TLR3,NLRC4,NLRP3,GRB2,IL10,MYD88,PLCG1,ITGA5,STAT3,NFKB2,TLR9,TLR2,TLR4,NLRC5,NOD2,IL18,TLR5,CD40,CD86,Tlr13,IL1B,TNF,ITGAX
Dendritic Cell Maturation	7.46E00	5.95E00	1.92E-01	4.95	6/177 (3%)	12/177 (7%)	41/177 (23%)	118/177 (67%)	FCGR1A,IKBKG,PIK3CG,ATF4,IL23A,NFKBIB,TAB1,MAP3K14,CREBBP,IL36A,NFKB2,TLR9,CREB5,PIK3R3,TLR2,IL18,CD40,IL1RN,PIK3R6,CD86,STAT2,PIK3CD,IRF8,TNF,IFNAR1,B2M,RELA,ICAM1,HLA-A,NFKBIE,PIK3R5,CD83,JAK2,FCGR2B,NFKB1,MAPK11,IL36G,NFKBIA,CREB1,AKT3,LY75,TLR3,COL18A1,TNFRSF1B,STAT1,FCGR3A/FCGR3B,PIK3C2A,FCGR2A,MYD88,IL10,RELB,IL15,PLCG1,IKBKE,TLR4,MAPK14,TREM2,IL1B,PIK3CB
Granulocyte Adhesion and Diapedesis	7.46E00	5.95E00	1.92E-01	NaN	10/177 (6%)	4/177 (2%)	30/177 (17%)	133/177 (75%)	ICAM1,IL1RL1,MMP13,CCL24,CCL22,SDC4,SDC3,CCL5,MMP25,ITGB3,IL1R2,CXCL10,CXCL3,IL36G,CCL2,CCL3L3,Ccl2,EZR,TNFRSF1B,MMP12,ITGA4,MMP19,CSF3R,Cxcl11,SDC1,Ppbp,PF4,ITGA6,FPR2,IL36A,ITGA5,Ccl9,IL18RAP,CXCL16,IL18,CCL4,CLDN12,IL1RN,JAM3,IL1B,TNF,MMP9,Ccl7,MSN
Role of Macrophages, Fibroblasts and Endothelial Cells in Rheumatoid Arthritis	7.29E00	5.8E00	1.59E-01	NaN	15/296 (5%)	21/296 (7%)	59/296 (20%)	201/296 (68%)	SOCS1,SOCS3,TRAF3,TLR8,MMP13,WNT6,KRAS,CCND1,FCGR1A,IL1R2,IKBKG,PIK3CG,TRAF4,TLR1,ATF4,OSM,NFKBIB,MAP3K14,MIF,RRAS,CREBBP,IL36A,STAT3,PPP3CC,TLR9,CREB5,IL7,PDGFB,PIK3R3,TLR2,IL18,IL1RN,PRKCD,PIK3R6,PIK3CD,PRKCH,FZD5,TNF,MAP2K6,RELA,TCF4,ICAM1,FN1,IL1RL1,PDGFA,NFKBIE,LRP6,PIK3R5,JAK2,CCL5,NFKB1,IL36G,NFAT5,NFKBIA,CCL2,CREB1,TLR7,SMO,AKT3,PRKCE,TLR3,MAPKAPK2,TNFRSF1B,NOS2,CTNNB1,MAP2K1,FCGR3A/FCGR3…
Activation of IRF by Cytosolic Pattern Recognition Receptors	7.02E00	5.56E00	2.9E-01	0.943	1/62 (2%)	3/62 (5%)	22/62 (35%)	36/62 (58%)	DHX58,RELA,TRAF3,IL10,NFKBIE,CREBBP,ZBP1,IRF9,IKBKE,NFKB2,ADAR,NFKB1,ISG15,TANK,IFIH1,IRF7,IKBKG,NFKBIA,CD40,DDX58,STAT2,IFIT2,STAT1,NFKBIB,TNF,IFNAR1
Mismatch Repair in Eukaryotes	6.63E00	5.2E00	5.62E-01	NaN	11/16 (69%)	1/16 (6%)	0/16 (0%)	4/16 (25%)	PMS2,MSH2,RFC4,MSH6,RFC2,FEN1,RFC1,RPA1,RFC5,POLD1,EXO1,RFC3
Crosstalk between Dendritic Cells and Natural Killer Cells	6.38E00	4.97E00	2.36E-01	NaN	1/89 (1%)	5/89 (6%)	22/89 (25%)	61/89 (69%)	RELA,IL2RG,IL15RA,HLA-A,CD69,IL15,TNFSF10,CD83,NFKB2,TLR9,NFKB1,FAS,HLA-G,CSF2RB,TLR4,CD28,IL18,CD40,ACTA2,TREM2,TLR7,CD86,TLR3,HLA-F,TNFRSF1B,TNF,HLA-E,PVRL2
Role of CHK Proteins in Cell Cycle Checkpoint Control	6.32E00	4.93E00	2.91E-01	0	21/55 (38%)	2/55 (4%)	5/55 (9%)	27/55 (49%)	PPP2R5B,MRE11A,RAD50,CHEK1,E2F6,PPM1L,HUS1,RFC2,BRCA1,E2F2,CHEK2,CDC25A,CDC25C,PPP2R5D,PLK1,RFC1,RPA1,RFC5,CDK1,RFC4,PPP2R3A,E2F1,CDKN1A,ATMIN,CLSPN,TLK2,CDK2,RFC3
iNOS Signaling	6.13E00	4.77E00	3.18E-01	2.236	1/44 (2%)	5/44 (11%)	19/44 (43%)	19/44 (43%)	RELA,MYD88,NFKBIE,CREBBP,TYK2,IFNGR2,IKBKE,IFNGR1,IRAK3,NFKB2,HMGA1,JAK2,NFKB1,MAPK11,IRF1,TLR4,FOS,IKBKG,MAPK14,NFKBIA,STAT1,NFKBIB,NOS2,TAB1,IRAK2
IL-6 Signaling	6.07E00	4.72E00	2.07E-01	2.041	7/116 (6%)	7/116 (6%)	30/116 (26%)	72/116 (62%)	MAP2K6,SOCS3,SOCS1,RELA,IL1RL1,NFKBIE,PIK3R5,KRAS,JAK2,NFKB1,MAPK11,IL1R2,IKBKG,IL36G,NFKBIA,PIK3CG,AKT3,CSNK2B,NFKBIB,TNFRSF1B,MAPKAPK2,MAP2K1,TAB1,MCL1,MAP3K14,PIK3C2A,GRB2,RRAS,IL36A,IKBKE,STAT3,CEBPB,NFKB2,IL18RAP,PIK3R3,FOS,IL18,MAPK14,IL1RN,PIK3R6,IL1B,PIK3CB,PIK3CD,TNF
p38 MAPK Signaling	6E00	4.67E00	2.05E-01	0.626	12/117 (10%)	6/117 (5%)	21/117 (18%)	78/117 (67%)	MAP2K6,TGFBR1,DDIT3,IL1RL1,HMGN1,MAP3K5,MAPK11,FAS,CDC25B,IL1R2,TGFBR2,IL36G,DUSP10,CREB1,ATF4,STAT1,TNFRSF1B,MAPKAPK2,TAB1,HIST1H3C,CREBBP,IL36A,RPS6KA5,IRAK3,CREB5,IL18RAP,DAXX,IL18,H3F3A/H3F3B,MAPK14,MAX,IL1RN,DUSP1,MEF2D,TGFB3,IL1B,MEF2C,TNF,IRAK2
Type I Diabetes Mellitus Signaling	5.93E00	4.62E00	2.09E-01	2.183	4/110 (4%)	5/110 (5%)	28/110 (25%)	73/110 (66%)	MAP2K6,SOCS3,SOCS1,RELA,HLA-A,NFKBIE,JAK2,MAP3K5,NFKB1,MAPK11,FAS,HLA-G,CD28,IKBKG,NFKBIA,NOS2,NFKBIB,STAT1,TNFRSF1B,HLA-F,MAP3K14,CASP3,MYD88,IFNGR2,APAF1,IKBKE,IFNGR1,NFKB2,HSPD1,IRF1,MAPK14,CD86,IL1B,CYCS,SOCS7,TNF,HLA-E
Altered T Cell and B Cell Signaling in Rheumatoid Arthritis	5.83E00	4.54E00	2.27E-01	NaN	4/88 (5%)	8/88 (9%)	19/88 (22%)	57/88 (65%)	RELA,TRAF3,TLR8,NFKB1,FAS,CD28,IL36G,TLR1,TLR7,TLR3,IL23A,MAP3K14,SPP1,IL10,RELB,IL15,IL36A,NFKB2,TLR9,TLR2,TLR4,IL18,CD40,TLR5,IL1RN,CSF1,CD86,Tlr13,IL1B,TNFRSF13B,TNF
GADD45 Signaling	5.81E00	4.54E00	4.74E-01	NaN	8/19 (42%)	1/19 (5%)	4/19 (21%)	6/19 (32%)	CCNE2,GADD45B,GADD45G,CDK4,CCND1,CDK1,CCNB1,CCNE1,GADD45A,CCND3,CDKN1A,BRCA1,CDK2
TNFR2 Signaling	5.8E00	4.54E00	3.79E-01	2.333	0/29 (0%)	2/29 (7%)	17/29 (59%)	10/29 (34%)	NAIP,RELA,MAP3K14,Naip1 (includes others),NFKBIE,TNFAIP3,IKBKE,NFKB2,NFKB1,TANK,FOS,IKBKG,NFKBIA,NFKBIB,TNFRSF1B,TNF,BIRC3,BIRC2,TRAF1
NF-κB Signaling	5.74E00	4.5E00	1.74E-01	2.043	9/172 (5%)	14/172 (8%)	41/172 (24%)	108/172 (63%)	PRKACB,TRAF3,TGFBR1,TLR8,KRAS,TGFBR2,IL1R2,LCK,IKBKG,TNIP1,PIK3CG,TLR1,TDP2,NFKBIB,TAB1,MAP3K14,RRAS,CREBBP,IL36A,NFKB2,MALT1,TLR9,PIK3R3,TLR2,IL18,CD40,IL1RN,PIK3R6,PIK3CD,TNF,MAP2K6,AZI2,RELA,NFKBIE,BMP2,PIK3R5,TNFAIP3,NFKB1,BRAF,TANK,IL36G,NFKBIA,PDGFRA,TLR7,AKT3,TLR3,CSNK2B,TNFRSF1B,PIK3C2A,MYD88,RELB,FLT4,HDAC1,IRAK3,TNFRSF11A,IGF2R,TLR4,TLR5,PELI1,IL1B,MAP3K8,PIK3CB,EIF2AK2,KDR
Role of Osteoblasts, Osteoclasts and Chondrocytes in Rheumatoid Arthritis	5.66E00	4.44E00	1.6E-01	NaN	15/219 (7%)	13/219 (6%)	36/219 (16%)	155/219 (71%)	Naip1 (includes others),MMP13,WNT6,ITGB3,IL1R2,IKBKG,PIK3CG,NFKBIB,BIRC3,SMAD1,MAP3K14,SPP1,IL36A,ITGA5,PPP3CC,GSN,IL7,PIK3R3,IL18,CBL,IL1RN,PIK3R6,FZD5,PIK3CD,TNF,MAP2K6,RELA,ADAM17,TCF4,PTK2B,IL1RL1,NFKBIE,BMP2,LRP6,PIK3R5,MAP3K5,NFKB1,SMURF1,IL36G,NFKBIA,NFAT5,IGF1,SMO,AKT3,CTNNB1,TNFRSF1B,PPP3CA,SRC,NAIP,CTSK,PIK3C2A,IL10,SMAD6,IKBKE,TNFRSF11A,IL18RAP,FOS,MAPK14,CSF1,NFATC2,IL1B,PIK3CB,BIRC2,…
Interferon Signaling	5.58E00	4.37E00	3.33E-01	2.887	0/36 (0%)	1/36 (3%)	17/36 (47%)	18/36 (50%)	RELA,IFIT3,SOCS1,OAS1,TYK2,IFNGR2,IRF9,IFNGR1,IFI35,JAK2,PSMB8,TAP1,IRF1,ISG15,IFITM3,STAT2,STAT1,IFNAR1
Molecular Mechanisms of Cancer	5.36E00	4.16E00	1.34E-01	NaN	45/365 (12%)	26/365 (7%)	52/365 (14%)	242/365 (66%)	RAP2B,Naip1 (includes others),TGFBR1,SUV39H1,CDKN2C,KRAS,RBL1,CCND1,RB1,ZBTB17,PAK1,BBC3,CCND3,PIK3CG,GNA13,NFKBIB,HIPK2,ITGA4,CCNE2,TFDP1,RRAS,CREBBP,ITGA5,NFKB2,DAXX,MAX,ARHGEF6,E2F1,PIK3R6,PIK3CD,CFLAR,MAP2K6,RAP1B,RAP2A,FYN,TCF4,RALA,LRP6,CDK4,JAK2,MAP3K5,CHEK1,RHOD,RHOU,PRKCE,ARHGEF3,CTNNB1,PRKDC,RHOC,GRB2,GNA12,GNAQ,MDM2,PRKCG,FOS,CCNE1,CDKN1A,CYCS,RBPJ,CTNND1,FZD7,BIRC2,PRKACB,GAB2,WNT6,TG…
Agranulocyte Adhesion and Diapedesis	5.33E00	4.14E00	1.64E-01	NaN	8/189 (4%)	4/189 (2%)	29/189 (15%)	148/189 (78%)	MYH10,ICAM1,FN1,MYH9,MYL2,MMP13,CCL24,CCL22,SDC4,CCL5,MMP25,MYH7B,CXCL10,CXCL3,IL36G,CCL2,CCL3L3,Ccl2,EZR,MMP12,ITGA4,MMP19,Cxcl11,Ppbp,PF4,ITGA6,IL36A,ITGA5,Ccl9,CXCL16,IL18,CCL4,CLDN12,ACTA2,IL1RN,JAM3,IL1B,TNF,MMP9,Ccl7,MSN
CD40 Signaling	5.26E00	4.09E00	2.46E-01	0.535	4/65 (6%)	6/65 (9%)	21/65 (32%)	34/65 (52%)	MAP2K6,RELA,TRAF3,ICAM1,NFKBIE,PIK3R5,TNFAIP3,NFKB1,MAPK11,TANK,IKBKG,NFKBIA,PIK3CG,MAPKAPK2,NFKBIB,MAP2K1,TRAF1,MAP3K14,PIK3C2A,PTGS1,IKBKE,STAT3,NFKB2,PIK3R3,FOS,MAPK14,CD40,PIK3R6,PIK3CB,PIK3CD,PTGS2
Hepatic Fibrosis / Hepatic Stellate Cell Activation	5.17E00	4.02E00	1.64E-01	NaN	9/183 (5%)	10/183 (5%)	32/183 (17%)	132/183 (72%)	MYH10,MYH9,TGFBR1,MYL2,KLF6,COL9A3,MMP13,MYH7B,TGFBR2,IL1R2,CXCL3,SERPINE1,TIMP2,IL4R,IFNGR1,NFKB2,PDGFB,MET,CD40,COL6A3,ACTA2,TGFB3,IL10RA,TNF,IFNAR1,IGFBP4,RELA,FN1,ICAM1,PDGFA,IL1RL1,COL4A2,CCL5,NFKB1,FAS,CCL2,IGF1,EDN1,PDGFRA,COL18A1,TNFRSF1B,STAT1,IL10,FLT4,IFNGR2,IL18RAP,TLR4,CSF1,IL1B,KDR,MMP9
Role of PKR in Interferon Induction and Antiviral Response	5.04E00	3.9E00	3E-01	NaN	2/40 (5%)	4/40 (10%)	15/40 (38%)	19/40 (48%)	MAP2K6,RELA,TRAF3,CASP3,NFKBIE,APAF1,IKBKE,NFKB2,NFKB1,RNASEL,FCGR1A,IRF1,IKBKG,MAPK14,NFKBIA,CYCS,EIF2AK2,TLR3,STAT1,NFKBIB,TNF
DNA Double-Strand Break Repair by Homologous Recombination	4.82E00	3.68E00	5E-01	NaN	9/14 (64%)	0/14 (0%)	0/14 (0%)	5/14 (36%)	RAD51,LIG1,GEN1,POLA1,BRCA2,MRE11A,RPA1,BRCA1,RAD50
Estrogen-mediated S-phase Entry	4.79E00	3.67E00	3.75E-01	-2.828	15/24 (63%)	0/24 (0%)	2/24 (8%)	7/24 (29%)	CCNE2,TFDP1,CDK4,RBL1,CCND1,CDK1,SKP2,CCNA2,RB1,E2F6,CCNE1,CDKN1A,E2F1,ESR1,E2F2,CDK2,CDC25A
Ovarian Cancer Signaling	4.6E00	3.49E00	1.76E-01	NaN	25/131 (19%)	5/131 (4%)	15/131 (11%)	86/131 (66%)	PRKACB,TCF4,PA2G4,SUV39H1,PIK3R5,CDK4,KRAS,WNT6,CCND1,PRKAG1,PTEN,BRAF,RAD51,RB1,ARRB1,EDN1,PIK3CG,SMO,AKT3,CTNNB1,BRCA1,MAP2K1,SRC,GJA1,PMS2,TFDP1,PIK3C2A,RRAS,PTGS1,PRKAR2A,PIK3R3,PRKAR2B,MSH2,E2F1,CD44,PIK3R6,MSH6,PRKAG2,BRCA2,FZD5,PIK3CB,PIK3CD,PTGS2,MMP9,FZD7
NF-κB Activation by Viruses	4.58E00	3.48E00	2.19E-01	NaN	6/73 (8%)	6/73 (8%)	21/73 (29%)	40/73 (55%)	RELA,CD4,NFKBIE,PIK3R5,KRAS,NFKB1,ITGB3,IKBKG,LCK,NFKBIA,PIK3CG,ITGAV,AKT3,PRKCE,NFKBIB,ITGB5,ITGA4,MAP3K14,PIK3C2A,RRAS,ITGA6,ITGA5,IKBKE,NFKB2,TNFRSF14,PRKCG,PIK3R3,PRKCD,PIK3R6,PIK3CB,PRKCH,PIK3CD,EIF2AK2
Pancreatic Adenocarcinoma Signaling	4.54E00	3.46E00	1.89E-01	2.673	16/106 (15%)	8/106 (8%)	20/106 (19%)	62/106 (58%)	RELA,TGFBR1,RALA,PA2G4,SUV39H1,PIK3R5,CDK4,KRAS,JAK2,NFKB1,CCND1,TGFBR2,RAD51,E2F6,HMOX1,RB1,PIK3CG,AKT3,STAT1,MAP2K1,E2F2,RALGDS,PLD3,TFDP1,PIK3C2A,GRB2,TYK2,HBEGF,MDM2,STAT3,NFKB2,BIRC5,PIK3R3,CCNE1,CDKN1A,E2F1,PIK3R6,TGFB3,BRCA2,PIK3CB,PIK3CD,PTGS2,MMP9,CDK2
Colorectal Cancer Metastasis Signaling	4.53E00	3.46E00	1.44E-01	1.768	22/236 (9%)	16/236 (7%)	37/236 (16%)	161/236 (68%)	PRKACB,TGFBR1,TLR8,MMP13,KRAS,WNT6,CCND1,TGFBR2,GNB1,PIK3CG,TLR1,RALGDS,CASP3,RRAS,GNG2,TYK2,IFNGR1,STAT3,NFKB2,TLR9,GNG10,PIK3R3,TLR2,ADCY9,RHOQ,RND3,TGFB3,PIK3R6,PIK3CD,FZD5,PTGER2,TNF,RELA,TCF4,LRP6,PIK3R5,JAK2,MMP25,NFKB1,PRKAG1,BRAF,ARRB1,RHOD,SMO,RHOU,TLR7,AKT3,TLR3,STAT1,MMP12,NOS2,CTNNB1,MAP2K1,PTGER4,MMP19,SRC,PIK3C2A,GRB2,RHOC,PRKAR2A,BIRC5,TLR4,FOS,RHOV,PRKAR2B,MSH2,TLR5,MSH6,PRKAG2,Tl…
PPAR Signaling	4.3E00	3.24E00	1.94E-01	-2.828	5/93 (5%)	8/93 (9%)	22/93 (24%)	58/93 (62%)	RELA,PDGFA,IL1RL1,NFKBIE,KRAS,NFKB1,IL1R2,IKBKG,IL36G,NFKBIA,HSP90AB1,PDGFRA,TNFRSF1B,NFKBIB,MAP2K1,TAB1,CITED2,MAP3K14,RRAS,GRB2,CREBBP,IL36A,NR1H3,IKBKE,NFKB2,PDGFB,IL18RAP,FOS,IL18,IL1RN,IL1B,PTGS2,NCOR2,NRIP1,TNF
Role of IL-17A in Arthritis	4.28E00	3.22E00	2.41E-01	NaN	3/54 (6%)	5/54 (9%)	16/54 (30%)	30/54 (56%)	MAP2K6,RELA,PIK3C2A,NFKBIE,PIK3R5,MMP13,NFKB2,CCL5,NFKB1,MAPK11,PIK3R3,CXCL3,MAPK14,NFKBIA,CCL2,PIK3CG,PIK3R6,PIK3CB,PIK3CD,PTGS2,MAPKAPK2,NFKBIB,NOS2,MAP2K1
Cyclins and Cell Cycle Regulation	4.21E00	3.16E00	2.05E-01	-2.138	24/78 (31%)	7/78 (9%)	4/78 (5%)	43/78 (55%)	PA2G4,SUV39H1,PPP2R5B,CDK4,CDKN2C,HDAC10,CCNB2,CCND1,HDAC6,E2F6,RB1,CCNA2,CCND3,PPM1L,E2F2,CDC25A,HDAC9,CCNE2,HDAC4,TFDP1,WEE1,PPP2R5D,HDAC1,CDK6,CDK1,SKP2,HDAC5,CCNB1,CCNE1,HDAC3,PPP2R3A,CDKN1A,E2F1,TGFB3,CDK2
LXR/RXR Activation	4.18E00	3.14E00	1.74E-01	-1.964	5/121 (4%)	10/121 (8%)	21/121 (17%)	85/121 (70%)	RELA,IL1RL1,ABCG1,NFKB1,ABCA1,IL1R2,FDFT1,IL36G,LYZ,CCL2,LPL,TLR3,NOS2,TNFRSF1B,CYP51A1,C3,IL36A,SERPINF1,NR1H3,PCYOX1,NFKB2,IL18RAP,TLR4,IL18,LDLR,NR1H2,TF,IL1RN,SREBF1,IL1B,PTGS2,NCOR2,HMGCR,TNF,MMP9,CLU
Graft-versus-Host Disease Signaling	4.17E00	3.14E00	2.5E-01	NaN	1/48 (2%)	0/48 (0%)	12/48 (25%)	35/48 (73%)	HLA-A,IL36A,FAS,HLA-G,CD28,IL18,IL36G,IL1RN,IL1B,CD86,HLA-F,TNF,HLA-E
Small Cell Lung Cancer Signaling	4.13E00	3.12E00	2.11E-01	NaN	14/71 (20%)	7/71 (10%)	20/71 (28%)	30/71 (42%)	NOS1,RELA,TRAF3,PA2G4,NFKBIE,SUV39H1,PIK3R5,CDK4,NFKB1,CCND1,PTEN,PTK2,RB1,IKBKG,NFKBIA,PIK3CG,TRAF4,AKT3,NFKBIB,TRAF1,CCNE2,PIK3C2A,TFDP1,CDK6,APAF1,IKBKE,NFKB2,SKP2,PIK3R3,PIAS3,CCNE1,MAX,E2F1,CKS1B,PIK3R6,PIK3CB,PIK3CD,CYCS,PTGS2,CDK2,BIRC2
IL-17A Signaling in Fibroblasts	4.09E00	3.09E00	2.86E-01	NaN	0/35 (0%)	3/35 (9%)	12/35 (34%)	20/35 (57%)	RELA,NFKBIE,IKBKE,CEBPB,NFKB2,NFKBIZ,NFKB1,MAPK11,FOS,NFKBID,IKBKG,MAPK14,NFKBIA,CCL2,NFKBIB
Role of Hypercytokinemia/hyperchemokinemia in the Pathogenesis of Influenza	3.96E00	2.97E00	2.56E-01	NaN	0/43 (0%)	0/43 (0%)	11/43 (26%)	32/43 (74%)	CXCL10,IL36G,IL18,CCL4,CCL2,IL1RN,IL15,IL36A,IL1B,CCL5,TNF
Antigen Presentation Pathway	3.87E00	2.88E00	2.7E-01	NaN	0/37 (0%)	1/37 (3%)	13/37 (35%)	23/37 (62%)	B2M,PSMB9,HLA-A,PSMB8,CD74,PSMB6,TAP1,MR1,HLA-G,NLRC5,HLA-F,TAP2,TAPBP,HLA-E
MSP-RON Signaling Pathway	3.68E00	2.7E00	2.39E-01	NaN	2/46 (4%)	2/46 (4%)	13/46 (28%)	29/46 (63%)	PIK3C2A,KLK3,PIK3R5,JAK2,PIK3R3,TLR2,CSF2RB,TLR4,ACTA2,CCL2,CSF1,PIK3CG,PIK3R6,PIK3CB,PIK3CD,NOS2,TNF
Production of Nitric Oxide and Reactive Oxygen Species in Macrophages	3.63E00	2.67E00	1.44E-01	3.53	6/180 (3%)	16/180 (9%)	39/180 (22%)	119/180 (66%)	PPP2R5B,IKBKG,CYBA,PIK3CG,PPM1L,CYBB,NFKBIB,MAP3K9,MAP3K14,CREBBP,TYK2,IFNGR1,NFKB2,PCYOX1,IRF1,PIK3R3,TLR2,NCF1,RHOQ,RND3,PPP2R3A,PRKCD,PIK3R6,PIK3CD,PRKCH,IRF8,TNF,RAP1B,RELA,NFKBIE,PIK3R5,MAP3K5,JAK2,NFKB1,MAPK11,LYZ,NFKBIA,PPP1R10,RHOD,RHOU,AKT3,PRKCE,TNFRSF1B,STAT1,NOS2,MAP2K1,PIK3C2A,RHOC,PPP2R5D,IFNGR2,PLCG1,IKBKE,PRKCG,TLR4,FOS,RHOV,MAPK14,CAT,MAP3K8,PIK3CB,CLU
RAR Activation	3.63E00	2.67E00	1.42E-01	NaN	16/190 (8%)	13/190 (7%)	26/190 (14%)	135/190 (71%)	PRKACB,RDH10,CYP26A1,RARG,PTEN,TNIP1,PIK3CG,ZBTB16,SMAD1,CREBBP,NFKB2,PIK3R3,ADCY9,CSF2RB,ADH7,SMARCA2,DUSP1,PRKCD,ERCC3,TGFB3,PRKCH,PIK3CD,REL,PML,RELA,BMP2,MAP3K5,JAK2,NFKB1,MAPK11,PRKAG1,PNRC1,AKT3,PRKCE,CSNK2B,MAPKAPK2,MAP2K1,CITED2,SRC,PRMT2,RELB,SMAD6,PRKAR2A,PARP1,PRKCG,PRMT1,FOS,PRKAR2B,MAPK14,PRKAG2,PIK3CB,NRIP1,NCOR2,SMARCC1,ADCY7
PEDF Signaling	3.56E00	2.62E00	1.97E-01	0.905	3/71 (4%)	6/71 (8%)	19/71 (27%)	43/71 (61%)	RELA,TCF4,NFKBIE,PIK3R5,KRAS,NFKB1,MAPK11,FAS,IKBKG,SOD2,NFKBIA,PIK3CG,AKT3,NFKBIB,ARHGAP22,PIK3C2A,RRAS,SERPINF1,IKBKE,ZEB1,NFKB2,PNPLA2,PIK3R3,MAPK14,PIK3R6,PIK3CB,PIK3CD,CFLAR
RANK Signaling in Osteoclasts	3.56E00	2.62E00	1.82E-01	0.832	6/88 (7%)	9/88 (10%)	21/88 (24%)	52/88 (59%)	MAP2K6,RELA,PTK2B,NFKBIE,PIK3R5,MAP3K5,NFKB1,MAPK11,IKBKG,NFKBIA,PIK3CG,AKT3,NFKBIB,MAP2K1,BIRC3,PPP3CA,MAP3K14,MAP3K9,SRC,PIK3C2A,MITF,IKBKE,NFKB2,PPP3CC,GSN,TNFRSF11A,PIK3R3,FOS,MAPK14,CBL,PIK3R6,NFATC2,MAP3K8,PIK3CB,PIK3CD,BIRC2
UVA-Induced MAPK Signaling	3.56E00	2.62E00	1.82E-01	1.941	8/88 (9%)	3/88 (3%)	17/88 (19%)	60/88 (68%)	PIK3R5,PARP12,KRAS,PARP9,MAPK11,SMPD4,PIK3CG,PARP11,STAT1,SMPD3,PARP14,PIK3C2A,CASP3,RRAS,PARP10,ZC3HAV1,PLCG1,PARP8,RPS6KA5,PARP3,PARP1,PIK3R3,FOS,MAPK14,PIK3R6,PIK3CB,PIK3CD,CYCS
Type II Diabetes Mellitus Signaling	3.5E00	2.57E00	1.64E-01	2.138	9/116 (8%)	7/116 (6%)	22/116 (19%)	78/116 (67%)	SOCS3,SOCS1,RELA,PRKAB2,NFKBIE,PIK3R5,MAP3K5,NFKB1,PRKAG1,IKBKG,ACSBG1,NFKBIA,SMPD4,PIK3CG,ACSL5,AKT3,PRKCE,NFKBIB,TNFRSF1B,NSMAF,SMPD3,MAP3K14,ACSL3,PIK3C2A,IKBKE,CEBPB,NFKB2,PRKCG,PIK3R3,PRKCD,PIK3R6,PRKAG2,PIK3CB,PRKCH,PIK3CD,SOCS7,TNF,ACSL1
p53 Signaling	3.49E00	2.57E00	1.73E-01	1.155	16/98 (16%)	6/98 (6%)	22/98 (22%)	54/98 (55%)	GADD45B,SNAI2,GADD45G,PIK3R5,CDK4,HIF1A,CCND1,FAS,PTEN,CHEK1,CCNG1,RB1,BBC3,GADD45A,THBS1,STAG1,PIK3CG,CCNK,AKT3,CTNNB1,BRCA1,HIPK2,CHEK2,HDAC9,PRKDC,TP53INP1,PIK3C2A,TOPBP1,HDAC1,APAF1,MDM2,BIRC5,PIK3R3,MDM4,MAPK14,CDKN1A,E2F1,PIK3R6,PIK3CB,GNL3,PIK3CD,PML,CDK2,DRAM1
Pyrimidine Deoxyribonucleotides De Novo Biosynthesis I	3.47E00	2.55E00	3.33E-01	NaN	6/21 (29%)	0/21 (0%)	1/21 (5%)	14/21 (67%)	TYMS,NME3,DUT,CMPK2,RRM2,DTYMK,RRM1
phagosome formation	3.39E00	2.48E00	1.65E-01	NaN	8/109 (7%)	10/109 (9%)	22/109 (20%)	69/109 (63%)	MRC1,FN1,TLR8,PIK3R5,INPPL1,FCGR2B,FCGR1A,RHOD,PIK3CG,TLR1,TLR7,RHOU,PRKCE,TLR3,FCGR3A/FCGR3B,MARCO,ITGA4,PIK3C2A,RHOC,FCGR2A,PLCG1,ITGA5,TLR9,PRKCG,TLR2,PIK3R3,TLR4,Fcrls,RHOV,CLEC7A,RHOQ,TLR5,RND3,SYK,PRKCD,PIK3R6,Tlr13,PIK3CB,PRKCH,PIK3CD
Role of RIG1-like Receptors in Antiviral Innate Immunity	3.29E00	2.39E00	2.33E-01	1.89	0/43 (0%)	3/43 (7%)	13/43 (30%)	27/43 (63%)	DHX58,RELA,TRAF3,NFKBIE,CREBBP,IKBKE,NFKB2,NFKB1,TANK,IFIH1,IRF7,IKBKG,NFKBIA,DDX58,NFKBIB,TRIM25
Aryl Hydrocarbon Receptor Signaling	3.27E00	2.37E00	1.5E-01	NaN	20/140 (14%)	7/140 (5%)	23/140 (16%)	90/140 (64%)	POLA1,RBL1,CCND1,RARG,RB1,ALDH1L1,NCOA7,CCND3,AHR,ALDH7A1,ALDH1B1,RBL2,MGST1,CCNE2,TFDP1,CDK6,NFKB2,NCOA3,E2F1,TGFB3,ALDH18A1,ALDH3B1,DHFR,ALDH16A1,ESR1,TNF,CDK2,MGST3,RELA,CDK4,NFKB1,PTGES3,FAS,CHEK1,CCNA2,HSP90AB1,NFE2L2,CHEK2,GSTA3,SRC,NQO1,APAF1,MDM2,FOS,CCNE1,CDKN1A,IL1B,NRIP1,NCOR2,MCM7
Hepatic Cholestasis	3.22E00	2.33E00	1.43E-01	NaN	10/161 (6%)	10/161 (6%)	22/161 (14%)	119/161 (74%)	PRKACB,RELA,IL1RL1,NFKBIE,NFKB1,PRKAG1,IL1R2,IKBKG,IL36G,NFKBIA,PRKCE,OSM,TNFRSF1B,NFKBIB,MAP3K14,TJP2,MYD88,IL36A,PRKAR2A,NR1H3,IKBKE,IRAK3,NFKB2,PRKCG,IL18RAP,TLR4,ADCY9,IL18,PRKAR2B,ABCB4,IL1RN,SREBF1,PRKCD,TGFB3,PRKAG2,IL1B,PRKCH,ABCC3,TNF,ADCY7,ESR1,IRAK2
Induction of Apoptosis by HIV1	3.19E00	2.31E00	2E-01	0.577	4/60 (7%)	2/60 (3%)	19/60 (32%)	35/60 (58%)	RELA,Naip1 (includes others),NFKBIE,MAP3K5,NFKB1,FAS,IKBKG,NFKBIA,BBC3,TNFRSF1B,NFKBIB,BIRC3,TRAF1,MAP3K14,NAIP,SLC25A13,CASP3,APAF1,IKBKE,NFKB2,DAXX,CYCS,SLC25A10,TNF,BIRC2
ILK Signaling	3.08E00	2.21E00	1.35E-01	0.218	16/185 (9%)	11/185 (6%)	27/185 (15%)	131/185 (71%)	MYH10,MYH9,MYL2,PPP2R5B,RICTOR,MYH7B,CCND1,PTEN,ITGB3,NCK2,PTK2,PIK3CG,PPM1L,ATF4,ITGB5,CASP3,CREBBP,NFKB2,CREB5,PIK3R3,DOCK1,RHOQ,ACTA2,RND3,PPP2R3A,ARHGEF6,PIK3R6,PIK3CD,ACTN4,TNF,MAP2K6,FLNB,RELA,FN1,SNAI2,BMP2,PIK3R5,HIF1A,NFKB1,RHOD,CREB1,RHOU,AKT3,NOS2,CTNNB1,PIK3C2A,RHOC,PPP2R5D,RPS6KA5,FOS,RHOV,PIK3CB,PTGS2,MMP9
Role of JAK1 and JAK3 in γc Cytokine Signaling	3.06E00	2.19E00	1.94E-01	NaN	2/62 (3%)	4/62 (6%)	20/62 (32%)	36/62 (58%)	BLNK,SOCS3,SOCS1,IL15RA,PTK2B,IL21R,PIK3R5,KRAS,JAK2,IL7R,PIK3CG,STAT1,IL2RG,IL4R,PIK3C2A,FES,RRAS,GRB2,IL15,STAT3,IL7,PIK3R3,SYK,PIK3R6,PIK3CB,PIK3CD
4-1BB Signaling in T Lymphocytes	3.05E00	2.19E00	2.58E-01	1.342	1/31 (3%)	4/31 (13%)	10/31 (32%)	16/31 (52%)	MAP3K14,RELA,TNFRSF9,NFKBIE,IKBKE,MAP3K5,NFKB2,NFKB1,MAPK11,IKBKG,NFKBIA,MAPK14,NFKBIB,MAP2K1,TRAF1
Differential Regulation of Cytokine Production in Macrophages and T Helper Cells by IL-17A and IL-17F	3.04E00	2.18E00	3.33E-01	NaN	1/18 (6%)	0/18 (0%)	5/18 (28%)	12/18 (67%)	CCL4,CCL2,IL10,IL1B,CCL5,TNF
Apoptosis Signaling	3.02E00	2.17E00	1.69E-01	-0.258	7/89 (8%)	5/89 (6%)	22/89 (25%)	55/89 (62%)	GAS2,RELA,Naip1 (includes others),NFKBIE,KRAS,MAP3K5,NFKB1,FAS,IKBKG,NFKBIA,PRKCE,TNFRSF1B,NFKBIB,MAP2K1,BIRC3,AIFM1,MCL1,NAIP,MAP3K14,CASP3,RRAS,APAF1,PLCG1,IKBKE,NFKB2,CDK1,PARP1,CASP2,CAPN2,CYCS,BCL2A1,TNF,BCL2L11,BIRC2
Role of JAK family kinases in IL-6-type Cytokine Signaling	2.96E00	2.12E00	2.8E-01	NaN	0/25 (0%)	1/25 (4%)	8/25 (32%)	16/25 (64%)	SOCS1,SOCS3,MAPK14,TYK2,OSM,STAT3,JAK2,STAT1,MAPK11
Prostate Cancer Signaling	2.91E00	2.07E00	1.71E-01	NaN	12/82 (15%)	7/82 (9%)	19/82 (23%)	44/82 (54%)	RELA,KLK3,PA2G4,SRD5A1,NFKBIE,SUV39H1,PIK3R5,KRAS,NFKB1,CCND1,PTEN,RB1,NFKBIA,HSP90AB1,PIK3CG,CREB1,AKT3,ATF4,CTNNB1,NFKBIB,MAP2K1,CCNE2,PIK3C2A,TFDP1,GRB2,RRAS,CREBBP,MDM2,NFKB2,CREB5,PIK3R3,CCNE1,CDKN1A,E2F1,PIK3R6,PIK3CB,PIK3CD,CDK2
DNA damage-induced 14-3-3σ Signaling	2.9E00	2.07E00	3.16E-01	NaN	8/19 (42%)	0/19 (0%)	1/19 (5%)	10/19 (53%)	CCNE2,CCNE1,HUS1,CCNB2,AKT3,BRCA1,CDK1,CDK2,CCNB1
Primary Immunodeficiency Signaling	2.89E00	2.07E00	2.08E-01	NaN	3/48 (6%)	0/48 (0%)	11/48 (23%)	34/48 (71%)	BLNK,IL2RG,CD4,TAP1,AICDA,IL7R,LCK,IKBKG,CD40,DCLRE1C,ICOS,TNFRSF13B,TAP2,UNG
Cholecystokinin/Gastrin-mediated Signaling	2.88E00	2.06E00	1.58E-01	2	5/101 (5%)	9/101 (9%)	23/101 (23%)	64/101 (63%)	MAP2K6,PTK2B,KRAS,EPHA4,BCAR1,PTK2,IL36G,RHOD,RHOU,PRKCE,GNA13,MAP2K1,SRC,RHOC,RRAS,GRB2,ITPR2,GNA12,IL36A,GNAQ,ITPR1,PRKCG,FOS,IL18,RHOV,RHOQ,MAPK14,RND3,IL1RN,PRKCD,MEF2D,ITPR3,IL1B,MEF2C,PRKCH,PTGS2,TNF
IL-9 Signaling	2.77E00	1.96E00	2.35E-01	0.707	2/34 (6%)	2/34 (6%)	12/34 (35%)	18/34 (53%)	RELA,SOCS3,IL2RG,PIK3C2A,PIK3R5,BCL3,STAT3,NFKB2,NFKB1,PIK3R3,PIK3CG,PIK3R6,PIK3CB,PIK3CD,STAT1,TNF
TWEAK Signaling	2.77E00	1.96E00	2.35E-01	-0.707	2/34 (6%)	3/34 (9%)	14/34 (41%)	15/34 (44%)	NAIP,RELA,MAP3K14,Naip1 (includes others),TRAF3,CASP3,NFKBIE,APAF1,IKBKE,NFKB2,NFKB1,BAG4,IKBKG,NFKBIA,CYCS,NFKBIB,BIRC3,BIRC2,TRAF1
IL-12 Signaling and Production in Macrophages	2.76E00	1.96E00	1.43E-01	NaN	3/133 (2%)	14/133 (11%)	27/133 (20%)	89/133 (67%)	RELA,MAF,PIK3R5,NFKB1,MAPK11,LYZ,IKBKG,PIK3CG,AKT3,PRKCE,NFKBIB,NOS2,IL23A,STAT1,MAP2K1,PIK3C2A,IL10,MYD88,RAB7A,IKBKE,IFNGR1,NFKB2,PCYOX1,CEBPB,IRF1,PRKCG,TLR2,PIK3R3,TLR4,FOS,IL18,MAPK14,CD40,PRKCD,PIK3R6,TGFB3,PIK3CB,MAP3K8,PRKCH,PIK3CD,IRF8,REL,TNF,CLU
Erythropoietin Signaling	2.75E00	1.96E00	1.79E-01	NaN	3/67 (4%)	7/67 (10%)	19/67 (28%)	38/67 (57%)	RELA,SOCS3,SOCS1,NFKBIE,PIK3R5,KRAS,JAK2,NFKB1,NFKBIA,PIK3CG,PRKCE,AKT3,NFKBIB,MAP2K1,SRC,PIK3C2A,RRAS,GRB2,PLCG1,NFKB2,PRKCG,PIK3R3,FOS,CBL,PRKCD,PIK3R6,PIK3CB,PRKCH,PIK3CD
Protein Kinase A Signaling	2.72E00	1.93E00	1.09E-01	-0.539	36/386 (9%)	25/386 (6%)	47/386 (12%)	278/386 (72%)	MYH10,TGFBR1,DUSP8,NTN1,GNB1,GYS1,PTPRO,ATF4,TDP2,GNA13,DUSP12,NFKBIB,APEX1,YWHAG,CREBBP,PTPN18,NFKB2,ITPR1,CREB5,GNG10,ITPR3,PDE1B,HIST1H1D,DUSP4,AKAP12,RAP1B,FLNB,HIST1H1C,TCF4,PTK2B,PDE7A,PTPN13,DUSP6,DUSP22,PTPN12,DUSP2,AKAP2,CDKN3,DUSP5,PTPRJ,PDE3B,CREB1,PRKCE,CTNNB1,PPP3CA,PTPN7,GNAQ,PLCG1,PRKCG,Hist1h1e,ADD3,DUSP18,PTGS2,AKAP1,PRKACB,PTPN23,MYL2,PTPN14,LIPE,PTEN,TGFBR2,PTK2,PDE7B,CDC25A,YW…
Prostanoid Biosynthesis	2.69E00	1.9E00	4.44E-01	NaN	2/9 (22%)	1/9 (11%)	3/9 (33%)	3/9 (33%)	PTGES,PTGS1,HPGDS,PTGS2,TBXAS1,PTGES3
Glucocorticoid Receptor Signaling	2.65E00	1.87E00	1.16E-01	NaN	14/275 (5%)	23/275 (8%)	43/275 (16%)	195/275 (71%)	PRKACB,TGFBR1,PRKAB2,Hspa1b,SLPI,KRAS,FCGR1A,TSC22D3,TGFBR2,IL1R2,CXCL3,IKBKG,PIK3CG,SERPINE1,NFKBIB,TAB1,MAP3K14,RRAS,HSPA9,CREBBP,GTF2F1,STAT3,PPP3CC,NCOA3,PIK3R3,DUSP1,IL1RN,SMARCA2,ERCC3,TGFB3,PIK3R6,PIK3CD,ESR1,TNF,RELA,ICAM1,POU2F2,NFKBIE,PIK3R5,CCL5,TAF7,JAK2,NFKB1,MAPK11,PTGES3,PRKAG1,GTF2B,NFAT5,NFKBIA,PCK2,CCL2,HSP90AB1,CREB1,FOXO3,AKT3,TAF3,STAT1,NOS2,MAP2K1,TAF2,PPP3CA,PIK3C2A,GRB2,IL…
Retinoic acid Mediated Apoptosis Signaling	2.59E00	1.82E00	1.8E-01	2.111	2/61 (3%)	0/61 (0%)	15/61 (25%)	44/61 (72%)	CASP3,PARP10,ZC3HAV1,APAF1,TNFSF10,PARP8,PARP12,PARP3,PARP9,RARG,IRF1,PARP1,PARP11,CYCS,CFLAR,IFNAR1,PARP14
iCOS-iCOSL Signaling in T Helper Cells	2.57E00	1.8E00	1.48E-01	1.155	7/108 (6%)	7/108 (6%)	24/108 (22%)	70/108 (65%)	GAB2,RELA,CD4,NFKBIE,PIK3R5,PLEKHA4,NFKB1,PTEN,CD28,IKBKG,LCK,NFKBIA,NFAT5,PIK3CG,AKT3,NFKBIB,PPP3CA,ICOSLG/LOC102723996,IL2RG,PIK3C2A,GRB2,ITPR2,PLCG1,IKBKE,PPP3CC,NFKB2,ITPR1,PIK3R3,CD40,LAT,ICOS,ITPR3,PIK3R6,NFATC2,PIK3CB,VAV1,PIK3CD,LCP2
dTMP De Novo Biosynthesis	2.54E00	1.78E00	6E-01	NaN	3/5 (60%)	0/5 (0%)	0/5 (0%)	2/5 (40%)	TYMS,SHMT1,DHFR
T Helper Cell Differentiation	2.53E00	1.78E00	1.69E-01	NaN	4/71 (6%)	4/71 (6%)	13/71 (18%)	50/71 (70%)	IL4R,IL2RG,TGFBR1,IL10,IL21R,IFNGR2,IFNGR1,STAT3,BCL6,TGFBR2,CD28,IL18,CD40,ICOS,IL10RA,CD86,STAT1,TNFRSF1B,GATA3,TNF,ICOSLG/LOC102723996
Renin-Angiotensin Signaling	2.53E00	1.78E00	1.47E-01	1.069	10/109 (9%)	11/109 (10%)	23/109 (21%)	65/109 (60%)	PRKACB,RELA,PTK2B,PIK3R5,KRAS,JAK2,CCL5,NFKB1,MAPK11,PRKAG1,PTK2,PAK1,CCL2,PIK3CG,PRKCE,STAT1,MAP2K1,PAK4,PIK3C2A,GRB2,RRAS,ITPR2,GNAQ,PRKAR2A,PLCG1,STAT3,NFKB2,ITPR1,PRKCG,PIK3R3,ADCY9,FOS,PRKAR2B,MAPK14,PRKCD,ITPR3,PIK3R6,PRKAG2,PIK3CB,PRKCH,PIK3CD,PTGER2,TNF,ADCY7
Role of Tissue Factor in Cancer	2.49E00	1.75E00	1.45E-01	NaN	12/110 (11%)	7/110 (6%)	19/110 (17%)	72/110 (65%)	FYN,PTK2B,PIK3R5,MMP13,KRAS,JAK2,MAPK11,PTEN,ITGB3,LCK,PAK1,ARRB1,PIK3CG,HCK,ITGAV,AKT3,GNA13,FGR,ITGB5,SRC,PIK3C2A,CASP3,RRAS,GNA12,EGR1,ITGA6,GNAQ,PLAUR,HBEGF,RPS6KA5,PIK3R3,MAPK14,CSF1,PIK3R6,LYN,IL1B,PIK3CB,PIK3CD
HMGB1 Signaling	2.49E00	1.75E00	1.42E-01	2.5	5/120 (4%)	8/120 (7%)	24/120 (20%)	83/120 (69%)	MAP2K6,RELA,ICAM1,PIK3R5,RBBP7,KRAS,NFKB1,MAPK11,CCL2,RHOD,PIK3CG,RHOU,OSM,AKT3,TNFRSF1B,SERPINE1,MAP2K1,PIK3C2A,RHOC,RRAS,IFNGR2,IFNGR1,NFKB2,PIK3R3,TLR4,FOS,IL18,RHOV,MAPK14,RHOQ,RND3,PIK3R6,TGFB3,IL1B,PIK3CB,PIK3CD,TNF
JAK/Stat Signaling	2.48E00	1.74E00	1.67E-01	1.155	2/72 (3%)	6/72 (8%)	20/72 (28%)	44/72 (61%)	RELA,SOCS3,SOCS1,PIK3R5,KRAS,JAK2,NFKB1,PIK3CG,AKT3,STAT1,MAP2K1,PIK3C2A,RRAS,GRB2,TYK2,GNAQ,CEBPB,STAT3,NFKB2,PIK3R3,PIAS3,FOS,CDKN1A,PIK3R6,PIK3CB,STAT2,PIK3CD,SOCS7
IL-15 Signaling	2.48E00	1.74E00	1.75E-01	NaN	3/63 (5%)	4/63 (6%)	20/63 (32%)	36/63 (57%)	RELA,IL15RA,PIK3R5,KRAS,JAK2,NFKB1,MAPK11,PTK2,LCK,PIK3CG,AKT3,MAP2K1,IL2RG,PIK3C2A,RRAS,TYK2,IL15,PLCG1,STAT3,NFKB2,PIK3R3,MAPK14,SYK,PIK3R6,PIK3CB,PIK3CD,TNF
April Mediated Signaling	2.45E00	1.72E00	2.11E-01	0.707	1/38 (3%)	5/38 (13%)	11/38 (29%)	21/38 (55%)	MAP3K14,RELA,TRAF3,NFKBIE,IKBKE,NFKB2,NFKB1,MAPK11,FOS,IKBKG,MAPK14,NFKBIA,NFAT5,NFATC2,TNFRSF13B,NFKBIB,TRAF1
IL-8 Signaling	2.44E00	1.72E00	1.25E-01	2.558	11/184 (6%)	8/184 (4%)	40/184 (22%)	125/184 (68%)	MYL2,KRAS,CCND1,ITGB3,PTK2,GNB1,IKBKG,CCND3,PIK3CG,ITGAV,CYBB,GNA13,NFKBIB,ITGB5,PLD3,RRAS,GNG2,HBEGF,GNG10,PIK3R3,RHOQ,RND3,PRKCD,PIK3R6,PIK3CD,PRKCH,RELA,ANGPT2,ICAM1,PTK2B,PIK3R5,IQGAP1,NFKB1,EIF4EBP1,BRAF,HMOX1,RHOD,RHOU,AKT3,PRKCE,MAP2K1,VASP,SRC,PIK3C2A,RHOC,GNA12,FLT4,IKBKE,IRAK3,CSTB,PRKCG,FOS,RHOV,PIK3CB,PTGS2,KDR,MMP9,ITGAX,IRAK2
Differential Regulation of Cytokine Production in Intestinal Epithelial Cells by IL-17A and IL-17F	2.43E00	1.72E00	2.61E-01	NaN	1/23 (4%)	0/23 (0%)	5/23 (22%)	17/23 (74%)	CCL4,CCL2,IL10,IL1B,CCL5,TNF
LPS-stimulated MAPK Signaling	2.43E00	1.72E00	1.64E-01	2.111	5/73 (7%)	9/73 (12%)	17/73 (23%)	42/73 (58%)	MAP2K6,RELA,NFKBIE,PIK3R5,KRAS,MAP3K5,NFKB1,MAPK11,IKBKG,PAK1,NFKBIA,PIK3CG,CREB1,PRKCE,NFKBIB,MAP2K1,MAP3K14,PIK3C2A,RRAS,IKBKE,NFKB2,PRKCG,PIK3R3,TLR4,FOS,MAPK14,PRKCD,PIK3R6,PIK3CB,PRKCH,PIK3CD
STAT3 Pathway	2.43E00	1.72E00	1.64E-01	1.155	2/73 (3%)	7/73 (10%)	15/73 (21%)	49/73 (67%)	SRC,SOCS3,MAP3K9,SOCS1,TGFBR1,RRAS,TYK2,FLT4,KRAS,JAK2,STAT3,TNFRSF11A,MAPK11,IGF2R,TGFBR2,PIAS3,MAPK14,PIM1,CDKN1A,PDGFRA,SOCS7,KDR,MAP2K1,CDC25A
Salvage Pathways of Pyrimidine Ribonucleotides	2.43E00	1.72E00	1.52E-01	NaN	13/92 (14%)	4/92 (4%)	11/92 (12%)	64/92 (70%)	MAP2K6,DMPK,CDK4,TTK,AICDA,BRAF,PAK1,PRKX,PIM1,PRKCE,MAP2K1,MAP3K9,CMPK2,CDK6,MAPK6,PLK1,GRK5,CDK1,NME3,PRKCD,GRK6,UCK1,PRKCH,MAP3K8,EIF2AK2,UCK2,NEK2,CDK2
IL-17A Signaling in Airway Cells	2.42E00	1.72E00	1.72E-01	0.632	3/64 (5%)	3/64 (5%)	18/64 (28%)	40/64 (63%)	RELA,PIK3C2A,NFKBIE,TYK2,PIK3R5,IKBKE,NFKB2,STAT3,JAK2,NFKB1,MAPK11,PTEN,PIK3R3,CXCL3,IKBKG,MAPK14,NFKBIA,PIK3CG,PIK3R6,AKT3,PIK3CB,PIK3CD,NFKBIB,MAP2K1
PI3K/AKT Signaling	2.38E00	1.68E00	1.38E-01	1.5	6/123 (5%)	6/123 (5%)	34/123 (28%)	77/123 (63%)	GAB2,RELA,NFKBIE,GDF15,PPP2R5B,INPPL1,KRAS,MAP3K5,JAK2,NFKB1,OCRL,CCND1,EIF4EBP1,PTEN,IKBKG,NFKBIA,GYS1,HSP90AB1,PIK3CG,FOXO3,PPM1L,AKT3,CTNNB1,NFKBIB,MAP2K1,ITGA4,MCL1,CDC37,YWHAG,YWHAE,RRAS,GRB2,PPP2R5D,TYK2,ITGA5,MDM2,IKBKE,NFKB2,PIK3R3,SYNJ1,PPP2R3A,CDKN1A,PIK3CB,MAP3K8,PIK3CD,PTGS2
Allograft Rejection Signaling	2.35E00	1.66E00	1.55E-01	NaN	2/84 (2%)	0/84 (0%)	12/84 (14%)	70/84 (83%)	B2M,H2-T24,H2-T22,H2-T3,IL10,HLA-A,FAS,HLA-G,CD28,CD40,CD86,HLA-F,TNF,HLA-E
Role of JAK1, JAK2 and TYK2 in Interferon Signaling	2.33E00	1.65E00	2.5E-01	NaN	0/24 (0%)	2/24 (8%)	10/24 (42%)	12/24 (50%)	SOCS1,RELA,TYK2,IFNGR2,IFNGR1,STAT2,STAT3,JAK2,NFKB2,STAT1,NFKB1,IFNAR1
Relaxin Signaling	2.32E00	1.63E00	1.33E-01	-0.832	14/135 (10%)	7/135 (5%)	22/135 (16%)	92/135 (68%)	RAP1B,PRKACB,RELA,PDE7A,NFKBIE,PIK3R5,NFKB1,PRKAG1,GNB1,BRAF,NFKBIA,PDE7B,PDE3B,PIK3CG,CREB1,AKT3,TDP2,GNA13,NOS2,NFKBIB,APEX1,MAP2K1,PIK3C2A,PDE10A,GNA12,GNG2,PRKAR2A,GNAQ,PDE4B,NFKB2,GNG10,PIK3R3,ADCY9,FOS,PRKAR2B,PDE1B,PIK3R6,PRKAG2,PIK3CB,PDE8B,PIK3CD,ADCY7,MMP9
B Cell Activating Factor Signaling	2.3E00	1.62E00	2E-01	2	1/40 (3%)	5/40 (13%)	11/40 (28%)	23/40 (57%)	MAP3K14,RELA,TRAF3,NFKBIE,IKBKE,NFKB2,NFKB1,MAPK11,FOS,IKBKG,MAPK14,NFKBIA,NFAT5,NFATC2,TNFRSF13B,NFKBIB,TRAF1
Tec Kinase Signaling	2.29E00	1.61E00	1.27E-01	3.3	8/157 (5%)	12/157 (8%)	33/157 (21%)	104/157 (66%)	PTK2,GNB1,LCK,PAK1,PIK3CG,GNA13,FGR,ITGA4,GNG2,TYK2,ITGA5,NFKB2,STAT3,GNG10,PIK3R3,RHOQ,RND3,ACTA2,PRKCD,PIK3R6,STAT2,VAV1,PRKCH,PIK3CD,TNF,FYN,RELA,PTK2B,PIK3R5,TNFSF10,JAK2,NFKB1,FAS,RHOD,HCK,RHOU,PRKCE,STAT1,VAV2,SRC,PAK4,PIK3C2A,RHOC,GNA12,GNAQ,PLCG1,PRKCG,FOS,TLR4,RHOV,VAV3,LYN,PIK3CB
TNFR1 Signaling	2.27E00	1.6E00	1.84E-01	2.121	3/49 (6%)	3/49 (6%)	17/49 (35%)	26/49 (53%)	NAIP,RELA,MAP3K14,Naip1 (includes others),PAK4,CASP3,NFKBIE,APAF1,TNFAIP3,IKBKE,NFKB2,NFKB1,TANK,FOS,IKBKG,PAK1,NFKBIA,CASP2,CYCS,NFKBIB,TNF,BIRC3,BIRC2
Systemic Lupus Erythematosus Signaling	2.22E00	1.55E00	1.17E-01	NaN	10/214 (5%)	10/214 (5%)	28/214 (13%)	166/214 (78%)	HLA-A,PRPF3,PIK3R5,KRAS,FCGR2B,FCGR1A,LSM2,HLA-G,CD28,LCK,IL36G,NFAT5,PIK3CG,TLR7,AKT3,SNRPD3,PRPF40B,HLA-F,FCGR3A/FCGR3B,LSM6,PIK3C2A,IL10,FCGR2A,GRB2,RRAS,IL36A,PLCG1,TLR9,PIK3R3,FOS,IL18,CBL,PPIH,LSM12,CD40,IL1RN,LSM11,LAT,PIK3R6,LYN,CD86,NFATC2,IL1B,ZCRB1,PIK3CB,PIK3CD,TNF,HLA-E
VDR/RXR Activation	2.19E00	1.53E00	1.54E-01	0.816	3/78 (4%)	5/78 (6%)	11/78 (14%)	59/78 (76%)	SPP1,IL1RL1,PDGFA,CCL5,CEBPB,THBD,KLF4,NCOA3,PRKCG,CXCL10,GTF2B,GADD45A,PRKCD,MXD1,CDKN1A,PRKCE,PRKCH,NCOR2,VDR
Reelin Signaling in Neurons	2.15E00	1.49E00	1.52E-01	NaN	7/79 (9%)	6/79 (8%)	13/79 (16%)	53/79 (67%)	FYN,PIK3R5,CDK5R1,ITGB3,LCK,CNR2,PIK3CG,HCK,ARHGEF3,FGR,ITGA4,MAP3K9,SRC,PIK3C2A,ITGA6,ITGA5,MAPK8IP3,APP,PIK3R3,APBB1,NDEL1,ARHGEF6,PIK3R6,LYN,PIK3CB,PIK3CD
CD27 Signaling in Lymphocytes	2.09E00	1.44E00	1.73E-01	0.816	4/52 (8%)	3/52 (6%)	12/52 (23%)	33/52 (63%)	MAP2K6,RELA,MAP3K9,MAP3K14,CASP3,NFKBIE,APAF1,IKBKE,NFKB2,MAP3K5,NFKB1,FOS,IKBKG,SIVA1,NFKBIA,MAP3K8,CYCS,NFKBIB,MAP2K1
IL-15 Production	2.07E00	1.42E00	2.22E-01	NaN	0/27 (0%)	1/27 (4%)	9/27 (33%)	17/27 (63%)	PTK2,RELA,PTK2B,IL15,TYK2,JAK2,NFKB2,STAT1,NFKB1,IRF1
IL-1 Signaling	2.06E00	1.41E00	1.43E-01	0.832	11/91 (12%)	5/91 (5%)	14/91 (15%)	61/91 (67%)	PRKACB,MAP2K6,RELA,NFKBIE,NFKB1,MAPK11,PRKAG1,GNB1,IKBKG,NFKBIA,GNA13,NFKBIB,TAB1,MAP3K14,MYD88,GNA12,GNG2,GNAQ,PRKAR2A,IKBKE,NFKB2,IRAK3,GNG10,ADCY9,FOS,MAPK14,PRKAR2B,PRKAG2,ADCY7,IRAK2
GM-CSF Signaling	2.05E00	1.41E00	1.61E-01	2.333	5/62 (8%)	4/62 (6%)	16/62 (26%)	37/62 (60%)	PIK3R5,KRAS,JAK2,CCND1,PIM1,CSF2RA,PIK3CG,HCK,AKT3,STAT1,MAP2K1,PPP3CA,ETS1,PIK3C2A,RRAS,GRB2,STAT3,PPP3CC,PIK3R3,CSF2RB,PIK3R6,LYN,PIK3CD,PIK3CB,BCL2A1
Role of Cytokines in Mediating Communication between Immune Cells	1.99E00	1.35E00	1.67E-01	NaN	1/54 (2%)	1/54 (2%)	8/54 (15%)	44/54 (81%)	IL36G,IL18,IL10,IL1RN,IL15,IL36A,IL27,IL1B,IL23A,TNF
Atherosclerosis Signaling	1.99E00	1.35E00	1.29E-01	NaN	2/124 (2%)	5/124 (4%)	19/124 (15%)	98/124 (79%)	RELA,ICAM1,PDGFA,MMP13,NFKB1,IL36G,LYZ,CCL2,LPL,COL18A1,ITGA4,IL36A,PCYOX1,NFKB2,PDGFB,TNFRSF14,IL18,CD40,IL1RN,CSF1,IL1B,ALOX5,TNF,MMP9,CLU,TNFSF14
Prolactin Signaling	1.99E00	1.35E00	1.51E-01	1	3/73 (4%)	7/73 (10%)	18/73 (25%)	45/73 (62%)	SOCS3,SOCS1,FYN,PIK3R5,KRAS,JAK2,PIK3CG,PRKCE,STAT1,MAP2K1,PIK3C2A,RRAS,GRB2,CREBBP,PLCG1,STAT3,CEBPB,IRF1,PRKCG,PIK3R3,FOS,PRKCD,PIK3R6,NMI,PIK3CB,PRKCH,PIK3CD,SOCS7
Pyridoxal 5'-phosphate Salvage Pathway	1.96E00	1.33E00	1.56E-01	NaN	10/64 (16%)	4/64 (6%)	9/64 (14%)	41/64 (64%)	MAP2K6,MAP3K9,DMPK,MAPK6,CDK4,CDK6,GRK5,PLK1,TTK,CDK1,BRAF,PRKX,PAK1,PIM1,PRKCD,GRK6,PRKCE,MAP3K8,PRKCH,EIF2AK2,NEK2,MAP2K1,CDK2
Breast Cancer Regulation by Stathmin1	1.95E00	1.33E00	1.15E-01	NaN	26/191 (14%)	13/191 (7%)	18/191 (9%)	134/191 (70%)	PRKACB,TUBA1B,CAMK1,PPP2R5B,KRAS,TUBB,STMN1,GNB1,E2F6,PAK1,PIK3CG,PPM1L,TUBA1C,GNA13,E2F2,CCNE2,ITPR2,RRAS,GNG2,ITPR1,GNG10,PIK3R3,ADCY9,PPP2R3A,PRKCD,ARHGEF6,E2F1,ITPR3,PIK3R6,PIK3CD,PRKCH,CDK2,PIK3R5,PRKAG1,TUBB2B,TUBA8,PPP1R10,PRKCE,TUBB4A,ARHGEF3,MAP2K1,PIK3C2A,GRB2,TUBB4B,PPP2R5D,GNAQ,PRKAR2A,CDK1,PRKCG,CCNE1,TUBA1A,PRKAR2B,TUBB6,CDKN1A,PRKAG2,PIK3CB,ADCY7
Urate Biosynthesis/Inosine 5'-phosphate Degradation	1.9E00	1.28E00	2.86E-01	NaN	1/14 (7%)	0/14 (0%)	4/14 (29%)	9/14 (64%)	IMPDH2,IMPDH1,XDH,PNP,AOX1
Autoimmune Thyroid Disease Signaling	1.87E00	1.26E00	1.7E-01	NaN	2/47 (4%)	0/47 (0%)	7/47 (15%)	38/47 (81%)	HLA-G,CD28,CD40,IL10,HLA-A,CD86,HLA-F,FAS,HLA-E
Angiopoietin Signaling	1.87E00	1.25E00	1.52E-01	-2.121	6/66 (9%)	5/66 (8%)	16/66 (24%)	39/66 (59%)	RELA,ANGPT2,NFKBIE,PIK3R5,KRAS,NFKB1,PTK2,PAK1,TNIP1,IKBKG,NFKBIA,PIK3CG,AKT3,NFKBIB,RASA1,PAK4,PIK3C2A,DOK2,RRAS,GRB2,IKBKE,NFKB2,BIRC5,PIK3R3,PIK3R6,PIK3CB,PIK3CD
Airway Pathology in Chronic Obstructive Pulmonary Disease	1.86E00	1.25E00	3.75E-01	NaN	0/8 (0%)	0/8 (0%)	3/8 (38%)	5/8 (63%)	CXCL3,TNF,MMP9
Sonic Hedgehog Signaling	1.84E00	1.24E00	2E-01	1	8/30 (27%)	0/30 (0%)	0/30 (0%)	22/30 (73%)	PRKACB,PRKAR2B,PRKAR2A,SMO,PRKAG2,CDK1,PRKAG1,CCNB1
PKCθ Signaling in T Lymphocytes	1.84E00	1.24E00	1.27E-01	NaN	6/118 (5%)	12/118 (10%)	21/118 (18%)	79/118 (67%)	FYN,RELA,CD4,NFKBIE,PIK3R5,KRAS,MAP3K5,NFKB1,CD28,LCK,IKBKG,NFKBIA,NFAT5,PIK3CG,NFKBIB,PPP3CA,VAV2,MAP3K9,MAP3K14,PIK3C2A,RRAS,GRB2,PLCG1,IKBKE,PPP3CC,MALT1,NFKB2,PIK3R3,FOS,VAV3,LAT,PIK3R6,CD86,NFATC2,MAP3K8,PIK3CB,VAV1,PIK3CD,LCP2
Glioma Invasiveness Signaling	1.84E00	1.24E00	1.58E-01	-0.333	7/57 (12%)	4/57 (7%)	14/57 (25%)	32/57 (56%)	HMMR,PIK3R5,KRAS,ITGB3,PTK2,RHOD,PIK3CG,RHOU,ITGAV,ITGB5,TIMP2,PIK3C2A,RRAS,RHOC,PLAUR,PIK3R3,RHOV,RHOQ,RND3,CD44,PIK3R6,PIK3CD,PIK3CB,PLAU,MMP9
Macropinocytosis Signaling	1.78E00	1.19E00	1.47E-01	1.89	7/68 (10%)	5/68 (7%)	14/68 (21%)	42/68 (62%)	MRC1,PDGFA,PIK3R5,KRAS,ITGB3,PAK1,PIK3CG,PRKCE,ITGB5,SRC,PIK3C2A,RRAS,ANKFY1,ITGA5,PLCG1,PDGFB,PRKCG,MET,PIK3R3,CSF1,PRKCD,PIK3R6,PIK3CB,PIK3CD,PRKCH,ACTN4
Antioxidant Action of Vitamin C	1.77E00	1.18E00	1.31E-01	-3.317	2/99 (2%)	3/99 (3%)	17/99 (17%)	77/99 (78%)	RELA,PLD3,SLC2A1,NFKBIE,PLCG1,IKBKE,NFKB2,JAK2,NFKB1,GLRX,MAPK11,TXNRD1,SLC23A2,HMOX1,CSF2RB,IKBKG,MAPK14,NFKBIA,CSF2RA,NXN,NFKBIB,TNF
Neuroprotective Role of THOP1 in Alzheimer's Disease	1.76E00	1.17E00	1.75E-01	NaN	5/40 (13%)	1/40 (3%)	7/40 (18%)	27/40 (68%)	PRKACB,YWHAE,HLA-A,PRKAR2A,PRKAG1,APP,HLA-G,PRKAR2B,CREB1,PRKAG2,HLA-F,HLA-E,MMP9
OX40 Signaling Pathway	1.75E00	1.17E00	1.35E-01	-1.342	0/89 (0%)	2/89 (2%)	14/89 (16%)	73/89 (82%)	B2M,RELA,H2-T24,TRAF3,H2-T22,H2-T3,HLA-A,NFKBIE,CD4,NFKB2,NFKB1,HLA-G,NFKBIA,NFKBIB,HLA-F,HLA-E
Nitric Oxide Signaling in the Cardiovascular System	1.73E00	1.15E00	1.3E-01	0	10/100 (10%)	4/100 (4%)	16/100 (16%)	70/100 (70%)	PRKACB,PIK3R5,SLC7A1,PRKG2,PRKAG1,HSP90AB1,PDE3B,PIK3CG,PRKCE,AKT3,MAP2K1,CACNA1D,PIK3C2A,ITPR2,FLT4,PRKAR2A,ATP2A3,ITPR1,PRKCG,PIK3R3,PRKAR2B,PRKCD,PDE1B,ITPR3,PIK3R6,PRKAG2,PIK3CB,PRKCH,PIK3CD,KDR
Cardiac β-adrenergic Signaling	1.72E00	1.14E00	1.2E-01	-1.387	17/133 (13%)	6/133 (5%)	11/133 (8%)	99/133 (74%)	PRKACB,AKAP12,PDE7A,PPP2R5B,PRKAG1,AKAP2,GNB1,Ppp1cc,PPP1R10,PDE7B,PDE3B,PPM1L,TDP2,APEX1,CACNA1D,PDE10A,PPP2R5D,GNG2,PRKAR2A,ATP2A3,AKAP6,PDE4B,GNG10,ADCY9,PRKAR2B,PPP2R3A,PKIB,PDE1B,PRKAG2,PDE8B,SLC8A1,ADCY7,PKIG,AKAP1
Pathogenesis of Multiple Sclerosis	1.71E00	1.14E00	3.33E-01	NaN	0/9 (0%)	0/9 (0%)	3/9 (33%)	6/9 (67%)	CXCL10,CCL4,CCL5
Folate Transformations I	1.71E00	1.14E00	3.33E-01	NaN	2/9 (22%)	1/9 (11%)	3/9 (33%)	3/9 (33%)	MTHFD1L,MTHFS,MTHFR,MTHFD2,SHMT1,MTHFD1
MIF Regulation of Innate Immunity	1.7E00	1.13E00	1.71E-01	2.646	0/41 (0%)	2/41 (5%)	10/41 (24%)	29/41 (71%)	TLR4,RELA,FOS,MIF,NFKBIA,NFKBIE,CD74,PTGS2,NFKB2,NFKBIB,NFKB1,NOS2
Caveolar-mediated Endocytosis Signaling	1.66E00	1.1E00	1.41E-01	NaN	8/71 (11%)	2/71 (3%)	7/71 (10%)	54/71 (76%)	B2M,SRC,FLNB,FYN,ITSN1,HLA-A,ITGA8,ITGA6,ITGA5,COPG2,ITGB3,ACTA2,ITGA9,ITGAV,ITGB5,ITGA4,ITGAX
Chemokine Signaling	1.66E00	1.1E00	1.41E-01	0.632	4/71 (6%)	4/71 (6%)	11/71 (15%)	52/71 (73%)	SRC,CAMK1,PTK2B,MYL2,RRAS,GNAQ,CCL24,PLCG1,KRAS,CCL5,MAPK11,PTK2,Ppp1r12b,FOS,CCL4,MAPK14,CCL2,PIK3CG,MAP2K1
IL-17 Signaling	1.62E00	1.06E00	1.39E-01	NaN	3/72 (4%)	6/72 (8%)	15/72 (21%)	48/72 (67%)	MAP2K6,RELA,MAP3K14,PIK3C2A,RRAS,PIK3R5,KRAS,JAK2,CEBPB,NFKB1,MAPK11,CXCL10,PIK3R3,MAPK14,CCL2,PIK3CG,PIK3R6,AKT3,PIK3CB,PIK3CD,PTGS2,MAPKAPK2,NOS2,MAP2K1
Fcγ Receptor-mediated Phagocytosis in Macrophages and Monocytes	1.62E00	1.06E00	1.29E-01	2.309	7/93 (8%)	8/93 (9%)	24/93 (26%)	54/93 (58%)	FYN,GAB2,PTK2B,FCGR1A,PTEN,NCK2,HMOX1,PAK1,ACTR3,PIK3CG,EZR,HCK,PRKCE,AKT3,FGR,FCGR3A/FCGR3B,VASP,VAV2,ACTR2,SRC,PLD3,FCGR2A,PLCG1,FYB,PRKCG,MYO5A,PIK3R3,DOCK1,NCF1,PIP5K1A,CBL,ACTA2,PRKCD,SYK,VAV3,LYN,VAV1,PRKCH,LCP2
Role of NFAT in Regulation of the Immune Response	1.61E00	1.06E00	1.11E-01	1.5	12/171 (7%)	12/171 (7%)	32/171 (19%)	115/171 (67%)	CSNK1G1,CD4,KRAS,FCGR1A,GNB1,CD28,LCK,IKBKG,PIK3CG,GNA13,NFKBIB,ITPR2,RRAS,GNG2,ITPR1,NFKB2,PPP3CC,GNG10,PIK3R3,SYK,LAT,ITPR3,PIK3R6,RCAN3,CD86,PIK3CD,LCP2,BLNK,FYN,RELA,NFKBIE,PIK3R5,FCGR2B,NFKB1,NFKBIA,NFAT5,AKT3,MAP2K1,FCGR3A/FCGR3B,PPP3CA,ORAI1,PIK3C2A,GRB2,FCGR2A,GNA12,GNAQ,PLCG1,IKBKE,FOS,RCAN1,MEF2D,LYN,NFATC2,MEF2C,PIK3CB,RCAN2
IL-17A Signaling in Gastric Cells	1.6E00	1.06E00	2E-01	NaN	0/25 (0%)	2/25 (8%)	6/25 (24%)	17/25 (68%)	CXCL10,RELA,FOS,MAPK14,CCL5,NFKB1,MAPK11,TNF
Germ Cell-Sertoli Cell Junction Signaling	1.6E00	1.05E00	1.12E-01	NaN	14/160 (9%)	14/160 (9%)	22/160 (14%)	110/160 (69%)	TUBA1B,TGFBR1,KRAS,TUBB,PTK2,TGFBR2,PAK1,PIK3CG,KEAP1,TUBA1C,MAP3K14,MAP3K9,RRAS,ITGA6,GSN,PIK3R3,RHOQ,ACTA2,RND3,TGFB3,PIK3R6,PIK3CD,ACTN4,CLINT1,TNF,PVRL2,MAP2K6,PIK3R5,MAP3K5,IQGAP1,BCAR1,TUBB2B,TUBA8,RHOD,RHOU,TUBB4A,CTNNB1,MAP2K1,SRC,PAK4,PIK3C2A,RHOC,TUBB4B,RHOV,MAPK14,TUBA1A,TUBB6,MAP3K8,PIK3CB,CTNND1
Inhibition of Angiogenesis by TSP1	1.59E00	1.04E00	1.76E-01	1.342	3/34 (9%)	3/34 (9%)	6/34 (18%)	22/34 (65%)	TGFBR2,FYN,CD47,MAPK14,TGFBR1,SDC1,CASP3,THBS1,AKT3,KDR,MAPK11,MMP9
Mouse Embryonic Stem Cell Pluripotency	1.55E00	1.01E00	1.26E-01	-0.577	9/95 (9%)	7/95 (7%)	13/95 (14%)	66/95 (69%)	TCF4,ID2,PIK3R5,KRAS,JAK2,MAPK11,LIFR,ID1,PIK3CG,SMO,AKT3,CTNNB1,MAP2K1,SMAD1,TAB1,PIK3C2A,RRAS,GRB2,TYK2,CREBBP,STAT3,ID3,PIK3R3,MAPK14,PIK3R6,PIK3CB,FZD5,PIK3CD,FZD7
Role of IL-17F in Allergic Inflammatory Airway Diseases	1.55E00	1.01E00	1.59E-01	1.633	1/44 (2%)	4/44 (9%)	10/44 (23%)	29/44 (66%)	RELA,CREBBP,MMP13,RPS6KA5,NFKB2,CREB5,NFKB1,CXCL10,CCL4,IGF1,CCL2,CREB1,ATF4,IL1B,MAP2K1
B Cell Receptor Signaling	1.54E00	1.01E00	1.09E-01	0.943	10/174 (6%)	16/174 (9%)	35/174 (20%)	113/174 (65%)	RAP2B,GAB2,KRAS,BCL6,PTEN,PTK2,IKBKG,PIK3CG,ATF4,NFKBIB,ETS1,MAP3K14,MAP3K9,RRAS,CREBBP,NFKB2,PPP3CC,MALT1,CREB5,PIK3R3,SYK,PIK3R6,VAV1,PIK3CD,PIK3AP1,BCL2A1,BLNK,RAP1B,MAP2K6,RELA,RAP2A,PTK2B,POU2F2,NFKBIE,PIK3R5,INPPL1,MAP3K5,NFKB1,FCGR2B,OCRL,MAPK11,NFKBIA,NFAT5,CREB1,AKT3,MAP2K1,PPP3CA,VAV2,PIK3C2A,FCGR2A,GRB2,EGR1,IKBKE,MAPK14,SYNJ1,VAV3,LYN,NFATC2,MEF2C,MAP3K8,PIK3CB
Cell Cycle: G1/S Checkpoint Regulation	1.54E00	1.01E00	1.41E-01	1.134	20/64 (31%)	7/64 (11%)	4/64 (6%)	33/64 (52%)	PA2G4,SUV39H1,CDK4,CDKN2C,HDAC10,RBL1,CCND1,HDAC6,E2F6,RB1,CCND3,E2F2,CDC25A,HDAC9,CCNE2,RBL2,HDAC4,TFDP1,HDAC1,CDK6,MDM2,HDAC5,SKP2,CCNE1,MAX,HDAC3,CDKN1A,E2F1,TGFB3,GNL3,CDK2
Lymphotoxin β Receptor Signaling	1.53E00	1.01E00	1.48E-01	0	4/54 (7%)	7/54 (13%)	15/54 (28%)	28/54 (52%)	RELA,TRAF3,PIK3R5,NFKB1,IKBKG,NFKBIA,PIK3CG,TRAF4,AKT3,TRAF1,MAP3K14,CASP3,PIK3C2A,RELB,CREBBP,APAF1,IKBKE,NFKB2,PIK3R3,NFKBID,PIK3R6,CYCS,PIK3CD,PIK3CB,TNFSF14,BIRC2
CD28 Signaling in T Helper Cells	1.52E00	9.94E-01	1.19E-01	1.265	6/118 (5%)	8/118 (7%)	26/118 (22%)	78/118 (66%)	FYN,RELA,CD4,NFKBIE,PIK3R5,NFKB1,CD28,IKBKG,LCK,PAK1,NFAT5,NFKBIA,ACTR3,PIK3CG,AKT3,NFKBIB,MAP2K1,PPP3CA,ACTR2,PIK3C2A,GRB2,ITPR2,PLCG1,IKBKE,PPP3CC,MALT1,NFKB2,ITPR1,PIK3R3,FOS,SYK,LAT,ITPR3,PIK3R6,CD86,NFATC2,PIK3CB,VAV1,PIK3CD,LCP2
T Cell Receptor Signaling	1.49E00	9.69E-01	1.24E-01	NaN	7/97 (7%)	11/97 (11%)	18/97 (19%)	61/97 (63%)	FYN,RELA,CD4,PIK3R5,KRAS,NFKB1,CD28,IKBKG,LCK,NFAT5,NFKBIA,PIK3CG,RASA1,MAP2K1,PPP3CA,VAV2,PTPN7,PIK3C2A,RRAS,GRB2,PLCG1,IKBKE,NFKB2,MALT1,PPP3CC,PIK3R3,FOS,CBL,VAV3,LAT,PIK3R6,NFATC2,PIK3CB,VAV1,PIK3CD,LCP2
Role of Oct4 in Mammalian Embryonic Stem Cell Pluripotency	1.45E00	9.37E-01	1.52E-01	NaN	4/46 (9%)	2/46 (4%)	6/46 (13%)	34/46 (74%)	RB1,KDM5B,SPP1,REST,ETS2,CCNF,PHC3,JARID2,TDRD7,SH3GLB1,BRCA1,PARP1
Sertoli Cell-Sertoli Cell Junction Signaling	1.45E00	9.37E-01	1.07E-01	NaN	15/178 (8%)	10/178 (6%)	20/178 (11%)	133/178 (75%)	PRKACB,NOS1,TUBA1B,KRAS,PRKG2,MAP3K5,TUBB,BCAR1,MAPK11,PRKAG1,TUBB2B,PTEN,MPP6,TUBA8,KEAP1,CGN,AKT3,TUBB4A,TUBA1C,CTNNB1,NOS2,MAP2K1,ITGA4,SRC,MAP3K14,MAP3K9,TJP2,TUBB4B,RRAS,PRKAR2A,ITGA5,MAPK14,PRKAR2B,TUBA1A,CLDN12,TUBB6,ACTA2,JAM3,TGFB3,PRKAG2,MAP3K8,ACTN4,CLINT1,TNF,PVRL2
Cdc42 Signaling	1.44E00	9.24E-01	1.08E-01	1.265	6/167 (4%)	5/167 (3%)	20/167 (12%)	136/167 (81%)	B2M,H2-T22,H2-T24,RALA,MYL2,H2-T3,HLA-A,MYLK,CDC42EP2,IQGAP1,MAPK11,Ppp1r12b,HLA-G,PAK1,IQGAP2,ACTR3,BAIAP2,HLA-F,RASA1,ITGA4,IQGAP3,VAV2,SRC,ACTR2,PAK4,ITGA5,FOS,MAPK14,ARHGEF6,VAV1,HLA-E
CTLA4 Signaling in Cytotoxic T Lymphocytes	1.43E00	9.23E-01	1.25E-01	NaN	5/88 (6%)	4/88 (5%)	16/88 (18%)	63/88 (72%)	B2M,FYN,PIK3C2A,GRB2,HLA-A,PPP2R5D,AP1M1,PPP2R5B,PIK3R5,PLCG1,JAK2,PIK3R3,CD28,LCK,PPP2R3A,SYK,PIK3CG,LAT,PPM1L,PIK3R6,CD86,AKT3,PIK3CB,PIK3CD,LCP2
RhoA Signaling	1.41E00	9.06E-01	1.15E-01	-0.333	11/122 (9%)	3/122 (2%)	17/122 (14%)	91/122 (75%)	MYL2,PTK2B,RAPGEF6,MYLK,CDC42EP2,PTK2,Ppp1r12b,ACTR3,IGF1,EZR,CIT,BAIAP2,GNA13,PLXNA1,ACTR2,ARHGAP6,NRP2,ANLN,GNA12,ARHGAP4,CDC42EP3,CDC42EP4,TTN,LPAR6,PIP5K1A,RAPGEF2,RND3,ACTA2,PLEKHG5,PIP4K2A,MSN
NRF2-mediated Oxidative Stress Response	1.41E00	9.06E-01	1.06E-01	0.905	11/180 (6%)	10/180 (6%)	33/180 (18%)	126/180 (70%)	MAF,KRAS,SOD2,SCARB1,PIK3CG,KEAP1,ATF4,DNAJA2,FOSL1,MGST1,DNAJC9,RRAS,CREBBP,JUNB,MAFF,DNAJB14,TXNRD1,BACH1,PIK3R3,ACTA2,PRKCD,PIK3R6,PRKCH,PIK3CD,SQSTM1,ENC1,MGST3,FTH1,MAP2K6,PRDX1,PIK3R5,DNAJC13,MAP3K5,DNAJA1,HMOX1,AKR1A1,PMF1/PMF1-BGLAP,UBE2K,PRKCE,MAP2K1,NFE2L2,GSTA3,PIK3C2A,NQO1,HERPUD1,DNAJB9,MAFK,PRKCG,FOS,MAPK14,CAT,PIK3CB,AOX1,EIF2AK3
Corticotropin Releasing Hormone Signaling	1.41E00	9.04E-01	1.17E-01	0	9/111 (8%)	9/111 (8%)	15/111 (14%)	78/111 (70%)	NOS1,RAP1B,PRKACB,MAPK11,PRKAG1,BRAF,CREB1,SMO,ATF4,PRKCE,NOS2,MAP2K1,ITPR2,CREBBP,GNAQ,PRKAR2A,PLCG1,ITPR1,CREB5,PRKCG,FOS,ADCY9,MAPK14,PRKAR2B,PRKCD,MEF2D,ITPR3,NR4A1,PRKAG2,MEF2C,PRKCH,PTGS2,ADCY7
Virus Entry via Endocytic Pathways	1.4E00	9.04E-01	1.24E-01	NaN	7/89 (8%)	6/89 (7%)	13/89 (15%)	63/89 (71%)	B2M,FLNB,FYN,ITSN1,HLA-A,PIK3R5,KRAS,ITGB3,PIK3CG,PRKCE,ITGB5,ITGA4,SRC,PIK3C2A,RRAS,ITGA6,ITGA5,PLCG1,PRKCG,PIK3R3,ACTA2,PRKCD,PIK3R6,PIK3CB,PRKCH,PIK3CD
Citrulline-Nitric Oxide Cycle	1.39E00	8.97E-01	4E-01	NaN	0/5 (0%)	0/5 (0%)	3/5 (60%)	2/5 (40%)	NOS1,ASS1,NOS2
Remodeling of Epithelial Adherens Junctions	1.39E00	8.95E-01	1.32E-01	NaN	5/68 (7%)	6/68 (9%)	10/68 (15%)	47/68 (69%)	TUBA1B,ACTR2,SRC,RALA,TUBB4B,RAB7A,IQGAP1,TUBB,TUBB2B,MET,TUBA1A,ACTR3,TUBA8,TUBB6,ACTA2,TUBB4A,TUBA1C,ACTN4,CTNNB1,MAPRE3,CTNND1
Paxillin Signaling	1.37E00	8.83E-01	1.19E-01	1.134	11/101 (11%)	8/101 (8%)	14/101 (14%)	68/101 (67%)	PTK2B,ITGA8,PIK3R5,KRAS,BCAR1,MAPK11,PTPN12,ITGB3,PTK2,NCK2,PAK1,ITGA9,PIK3CG,ITGAV,ITGB5,ITGA4,SRC,PAK4,PIK3C2A,RRAS,GRB2,ITGA6,ITGA5,PIK3R3,DOCK1,MAPK14,ACTA2,ARHGEF6,PIK3R6,PIK3CB,PIK3CD,ACTN4,ITGAX
Granzyme A Signaling	1.36E00	8.79E-01	2E-01	NaN	4/20 (20%)	2/20 (10%)	0/20 (0%)	14/20 (70%)	HIST1H1C,Hist1h1e,CREBBP,HIST1H1D,HMGB2,APEX1
Purine Nucleotides Degradation II (Aerobic)	1.36E00	8.79E-01	2E-01	NaN	1/20 (5%)	0/20 (0%)	5/20 (25%)	14/20 (70%)	GDA,IMPDH2,IMPDH1,XDH,PNP,AOX1
Hematopoiesis from Multipotent Stem Cells	1.36E00	8.79E-01	2.5E-01	NaN	0/12 (0%)	1/12 (8%)	3/12 (25%)	8/12 (67%)	KITLG,CSF1,IL15,IL7
BER pathway	1.36E00	8.79E-01	2.5E-01	NaN	5/12 (42%)	1/12 (8%)	0/12 (0%)	6/12 (50%)	LIG1,POLE,POLG,FEN1,APEX1,PARP1
Growth Hormone Signaling	1.35E00	8.77E-01	1.3E-01	0.333	4/69 (6%)	3/69 (4%)	14/69 (20%)	48/69 (70%)	SOCS1,SOCS3,PIK3C2A,PIK3R5,PLCG1,RPS6KA5,JAK2,STAT3,PRKCG,PIK3R3,FOS,IGF1,PIK3CG,PRKCD,PIK3R6,PRKCE,PIK3CB,PRKCH,PIK3CD,STAT1,SOCS7
Ceramide Signaling	1.34E00	8.72E-01	1.25E-01	1.414	5/80 (6%)	6/80 (8%)	18/80 (23%)	51/80 (64%)	RELA,SPHK2,PPP2R5B,PIK3R5,KRAS,NFKB1,SMPD4,PIK3CG,PPM1L,AKT3,TNFRSF1B,MAP2K1,SMPD3,NSMAF,S1PR2,PIK3C2A,RRAS,PPP2R5D,CERK,NFKB2,PIK3R3,FOS,PPP2R3A,S1PR1,PIK3R6,PIK3CB,PIK3CD,CYCS,TNF
G-Protein Coupled Receptor Signaling	1.34E00	8.72E-01	9.77E-02	NaN	14/256 (5%)	21/256 (8%)	33/256 (13%)	188/256 (73%)	PRKACB,KRAS,IKBKG,PDE7B,CNR2,PIK3CG,RGS10,TDP2,ATF4,RGS14,ADORA2B,NFKBIB,APEX1,RASA1,RRAS,PDE10A,CREBBP,NFKB2,PDE4B,STAT3,CREB5,PIK3R3,ADCY9,DUSP1,PDE1B,PIK3R6,PIK3CD,DUSP4,PTGER2,RELA,FYN,RGS18,PTK2B,PDE7A,NFKBIE,DUSP6,PIK3R5,NFKB1,RGS12,PRKAG1,BRAF,NFKBIA,PDE3B,CREB1,AKT3,PRKCE,MAP2K1,PTGER4,SRC,RGS2,PTGIR,PIK3C2A,GRB2,PRKAR2A,FPR2,GNAQ,IKBKE,PRKCG,P2RY13,PRKAR2B,S1PR1,PRKAG2,P2RY12,MAP3K8,PIK3…
Docosahexaenoic Acid (DHA) Signaling	1.33E00	8.57E-01	1.54E-01	NaN	4/39 (10%)	1/39 (3%)	11/39 (28%)	23/39 (59%)	PIK3C2A,CASP3,APAF1,SERPINF1,PIK3R5,PNPLA2,APP,PIK3R3,PIK3CG,PIK3R6,AKT3,IL1B,PIK3CB,PIK3CD,CYCS,BCL2A1
Factors Promoting Cardiogenesis in Vertebrates	1.31E00	8.48E-01	1.2E-01	NaN	11/92 (12%)	6/92 (7%)	5/92 (5%)	70/92 (76%)	TCF4,CCNE2,TGFBR1,MYL2,BMP2,CDC6,LRP6,PRKCG,TGFBR2,CCNE1,MAPK14,PRKCD,TGFB3,SMO,PRKCE,MEF2C,FZD5,PRKCH,CTNNB1,SMAD1,CDK2,FZD7
