# Supplementary material for: Primary macrophages and J774 cells respond differently to infection with Mycobacterium tuberculosis
Source: Sci Rep. 2017 Feb 8;7:42225. doi: 10.1038/srep42225 (PMC5296737; doi:10.1038/srep42225)
Supplement: Supplementary Dataset S5 [file srep42225-s6.xls]

## Sheet: Title
Primary macrophages and J774 cells respond differently to infection with Mycobacterium tuberculosis
Nuria Andreu*, Jody Phelan, Paola F. de Sessions, Jacqueline M. Cliff, Taane G. Clark, and Martin L. Hibberd*
*Corresponding authors: Nuria Andreu and Martin L. Hibberd
Corresponding authors email addressess: nuria.andreum@gmail.com, Martin.Hibberd@lshtm.ac.uk
Supplementary Data S5. RNA-seq libraries information.
The number of reads during alignment and mapping steps are reported for each RNA-seq library.

## Sheet: BMDM_Alignment
Library ID	Sample ID	Cells	Treatment	Time point	No. input reads	No. uniquely mapped reads	% uniquely mapped reads	Average mapped length	No. reads mapped to multiple loci	% reads mapped to multiple loci	No. reads mapped to too many loci	% reads mapped to too many loci	% of reads unmapped: too many mismatches	% of reads unmapped: too short	% of reads unmapped: other	No. unmapped reads	% unmapped reads
RML043	BU1 4	BMDM	Uninfected	4 h	39685017	32384064	0.816	98.24	3742511	0.0943	89434	0.0023	0	0.0863	0.0011	7300953	0.183973
RML045	BI1 4	BMDM	g-irradiated Mtb	4 h	42110641	33287033	0.7905	97.31	4343025	0.1031	107826	0.0026	0	0.1025	0.0013	8823608	0.209534
RML0461	BL1 4	BMDM	Live Mtb	4 h	36991825	31763397	0.8587	98.76	3652635	0.0987	84218	0.0023	0	0.039	0.0013	5228428	0.14134
RML047	BU1 24	BMDM	Uninfected	24 h	59356549	49453180	0.8332	98.32	5992991	0.101	164333	0.0028	0	0.0618	0.0014	9903369	0.166845
RML049	BI1 24	BMDM	g-irradiated Mtb	24 h	32553962	25778810	0.7919	98.26	3428494	0.1053	59023	0.0018	0	0.0998	0.0012	6775152	0.208121
RML0501	BL1 24	BMDM	Live Mtb	24 h	36957321	31191528	0.844	98.91	2584799	0.0699	69206	0.0019	0	0.0829	0.0013	5765793	0.156012
RML433	BU2 4	BMDM	Uninfected	4 h	32710029	27419860	0.8383	98.15	3153512	0.0964	79637	0.0024	0	0.0615	0.0014	5290169	0.161729
RML435	BI2 4	BMDM	g-irradiated Mtb	4 h	38574265	30605556	0.7934	98.42	4360268	0.113	73338	0.0019	0	0.0907	0.001	7968709	0.206581
RML4361	BL2 4	BMDM	Live Mtb	4 h	31771613	25881834	0.8146	98.08	4129749	0.13	78183	0.0025	0	0.0518	0.0011	5889779	0.185379
RML437 2	BU2 24	BMDM	Uninfected	24 h	46228994	38935845	0.8422	98.66	4646095	0.1005	133230	0.0029	0	0.0528	0.0016	7293149	0.157761
RML4392	BI2 24	BMDM	g-irradiated Mtb	24 h	35174244	30053568	0.8544	98.61	3739332	0.1063	74597	0.0021	0	0.0361	0.0011	5120676	0.14558
RML4401,2	BL2 24	BMDM	Live Mtb	24 h	48297001	40794570	0.8447	98.28	5320294	0.1102	103559	0.0021	0	0.0422	0.0009	7502431	0.155339
RML441	BU3 4	BMDM	Uninfected	4 h	44284290	36794976	0.8309	97.79	3747858	0.0846	116807	0.0026	0	0.0808	0.0011	7489314	0.169119
RML443	BI3 4	BMDM	g-irradiated Mtb	4 h	46400941	36636636	0.7896	97.92	4897411	0.1055	102129	0.0022	0	0.1017	0.001	9764305	0.210433
RML4441	BL3 4	BMDM	Live Mtb	4 h	34994071	28638723	0.8184	98.4	4069491	0.1163	71407	0.002	0	0.0623	0.001	6355348	0.181612
RML445	BU3 24	BMDM	Uninfected	24 h	39876186	32443293	0.8136	98.58	4510776	0.1131	87752	0.0022	0	0.0696	0.0015	7432893	0.186399
RML447	BI3 24	BMDM	g-irradiated Mtb	24 h	49085000	38708421	0.7886	98.37	6243581	0.1272	71744	0.0015	0	0.0818	0.0009	10376579	0.2114
RML4481	BL3 24	BMDM	Live Mtb	24 h	42774823	36416764	0.8514	98.91	3362870	0.0786	79202	0.0019	0	0.0668	0.0014	6358059	0.14864
				AVERAGE	4.09904e+07	3.37327e+07	0.823022	98.3317	4218094	0.103	91423.6	0.00222222	0	0.0705778	0.0012	7.25771e+06	0.176989
				MEDIAN	3.97806e+07	3.24137e+07	0.82465	98.345	4099620	0.1042	81927.5	0.0022	0	0.0682	0.00115	7297051	0.175366
				MAXIMUM	59356549	49453180	0.8587	98.91	6243581	0.13	164333	0.0029	0	0.1025	0.0016	10376579	0.2114
				MINIMUM	31771613	25778810	0.7886	97.31	2584799	0.0699	59023	0.0015	0	0.0361	0.0009	5120676	0.14134
				TOTAL	737826772	607188058			75925692		1645625					130638714
1Twice the amount of library added when multiplexing compared to the other libraries
2These libraries were sequenced twice and the results were added up

## Sheet: BMDM_Mapping
Library ID	Sample ID	Cells	Treatment	Time point	No. uniquely mapped reads	No of reads in Gene	Percent in Gene	No of reads in exons	Percent in exons	No of reads in rRNA	Percent in rRNA	No of reads in Mithocondrial DNA	Percent in Mithocondrial DNA
RML043	BU1 4	BMDM	Uninfected	4 h	32384064	29319988	90.54	21318380	65.8298	1.44785e+06	4.47086	1.72864e+06	5.33792
RML045	BI1 4	BMDM	g-irradiated Mtb	4 h	33287033	30294910	91.01	23190130	69.6672	275304	0.827061	601360	1.80659
RML0461	BL1 4	BMDM	Live Mtb	4 h	31763397	30492668	96	25055907	78.883	90980.6	0.286432	332833	1.04785
RML047	BU1 24	BMDM	Uninfected	24 h	49453180	45474444	91.95	34483010	69.7286	1.62071e+06	3.27726	2.0773e+06	4.20054
RML049	BI1 24	BMDM	g-irradiated Mtb	24 h	25778810	21964988	85.21	16493245	63.9799	952075	3.69325	1.21919e+06	4.72942
RML0501	BL1 24	BMDM	Live Mtb	24 h	31191528	30100630	96.5	24856991	79.6915	179901	0.576762	424450	1.36079
RML433	BU2 4	BMDM	Uninfected	4 h	27419860	25281138	92.2	18944560	69.0907	96344.7	0.351368	337868	1.2322
RML435	BI2 4	BMDM	g-irradiated Mtb	4 h	30605556	26558592	86.78	21599856	70.5749	84872.1	0.277309	354857	1.15945
RML4361	BL2 4	BMDM	Live Mtb	4 h	25881834	24893085	96.18	20231660	78.1693	59254.4	0.228942	255976	0.989019
RML437 2	BU2 24	BMDM	Uninfected	24 h	38935845	36959322	94.92	29403759	75.5185	63374	0.162765	473745	1.21673
RML4392	BI2 24	BMDM	g-irradiated Mtb	24 h	30053568	28814826	95.88	25060722	83.3868	44237.2	0.147194	417870	1.39042
RML4401,2	BL2 24	BMDM	Live Mtb	24 h	40794570	39316438	96.38	34823633	85.3634	75790	0.185784	389397	0.954532
RML441	BU3 4	BMDM	Uninfected	4 h	36794976	35598266	96.75	28565547	77.6344	334860	0.910069	689318	1.8734
RML443	BI3 4	BMDM	g-irradiated Mtb	4 h	36636636	33817400	92.3	28639646	78.1721	85605	0.23366	417225	1.13882
RML4441	BL3 4	BMDM	Live Mtb	4 h	28638723	25747646	89.91	21636298	75.5491	61063.1	0.213219	357523	1.24839
RML445	BU3 24	BMDM	Uninfected	24 h	32443293	28184263	86.87	22030799	67.9056	89132.8	0.274734	413153	1.27346
RML447	BI3 24	BMDM	g-irradiated Mtb	24 h	38708421	28565230	73.8	22283352	57.5672	524443	1.35486	891859	2.30404
RML4481	BL3 24	BMDM	Live Mtb	24 h	36416764	34595296	95	28459236	78.1487	84016.3	0.230708	413089	1.13434
				AVERAGE	3.37327e+07	3.08877e+07	91.5656	2.48376e+07	73.6034	342767	0.983458	655314	1.911
				MEDIAN	3.24137e+07	29710309	92.25	2.40236e+07	75.5338	90056.7	0.281871	417548	1.26093
				MAXIMUM	49453180	45474444	96.75	34823633	85.3634	1.62071e+06	4.47086	2.0773e+06	5.33792
				MINIMUM	25778810	21964988	73.8	16493245	57.5672	44237.2	0.147194	255976	0.954532
				TOTAL	607188058	555979130		447076731		6.16981e+06		1.17956e+07
1Twice the amount of library added when multiplexing compared to the other libraries
2These libraries were sequenced twice and the results were added up

## Sheet: J774_Alignment
Library ID	Sample ID	Cells	Treatment	Time point	No. input reads	No. uniquely mapped reads	% uniquely mapped reads	Average mapped length	No. reads mapped to multiple loci	% reads mapped to multiple loci	No. reads mapped to too many loci	% reads mapped to too many loci	% of reads unmapped: too many mismatches	% of reads unmapped: too short	% of reads unmapped: other	No. unmapped reads	% unmapped reads
RML035	JU1 4	J774	Uninfected	4 h	28075867	20966916	0.746795	97.73	3807959	0.1356	140456	0.005	0	0.1086	0.004	7108951	0.253205
RML037	JI1 4	J774	g-irradiated Mtb	4 h	38183844	29759512	0.779374	97.86	4533140	0.1187	163727	0.0043	0	0.0935	0.0041	8424332	0.220626
RML0381	JL1 4	J774	Live Mtb	4 h	76546624	57318151	0.748801	97.93	10645279	0.1391	242536	0.0032	0	0.1057	0.0033	19228473	0.251199
RML039	JU1 24	J774	Uninfected	24 h	47213900	39701029	0.840876	98.8	4402165	0.0932	253930	0.0054	0	0.0535	0.007	7512871	0.159124
RML041	JI1 24	J774	g-irradiated Mtb	24 h	39580197	28954890	0.73155	98.07	5602048	0.1415	103059	0.0026	0	0.1213	0.003	10625307	0.26845
RML0421	JL1 24	J774	Live Mtb	24 h	50626618	40916880	0.808209	98.51	5312563	0.1049	164688	0.0033	0	0.0802	0.0034	9709738	0.191791
RML4212	JU2 4	J774	Uninfected	4 h	52012263	43051345	0.827715	98.21	5578377	0.1073	262667	0.0051	0	0.0553	0.0047	8960918	0.172285
RML4232	JI2 4	J774	g-irradiated Mtb	4 h	78400038	61815069	0.788457	98.19	8384259	0.1069	335113	0.0043	0	0.0962	0.0041	16584969	0.211543
RML4241,2	JL2 4	J774	Live Mtb	4 h	60687424	49018592	0.807722	98.78	6908454	0.1138	313830	0.0052	0	0.0681	0.0052	11668832	0.192278
RML425	JU2 24	J774	Uninfected	24 h	54584128	43128127	0.790122	98.82	8090142	0.1482	360729	0.0066	0	0.0472	0.0079	11456001	0.209878
RML427	JI2 24	J774	g-irradiated Mtb	24 h	20141994	16114887	0.800064	98.28	2409969	0.1196	113400	0.0056	0	0.0694	0.0053	4027107	0.199936
RML4281	JL2 24	J774	Live Mtb	24 h	53889138	44177548	0.819786	98.82	6164932	0.1144	226354	0.0042	0	0.0575	0.0041	9711590	0.180214
RML449	JU3 4	J774	Uninfected	4 h	39105768	27228984	0.696291	96.2	4729185	0.1209	135646	0.0035	0	0.1766	0.0027	11876784	0.303709
RML451	JI3 4	J774	g-irradiated Mtb	4 h	53182643	38010655	0.714719	97.27	6497307	0.1222	138151	0.0026	0	0.158	0.0025	15171988	0.285281
RML4521	JL3 4	J774	Live Mtb	4 h	30754422	23312962	0.758036	97.66	3996739	0.13	144322	0.0047	0	0.1023	0.005	7441460	0.241964
RML429	JU3 24	J774	Uninfected	24 h	57133756	40400976	0.70713	97.68	6090472	0.1066	298807	0.0052	0	0.1751	0.0059	16732780	0.29287
RML431	JI3 24	J774	g-irradiated Mtb	24 h	60062536	48213881	0.802728	98	6327729	0.1054	251763	0.0042	0	0.0826	0.0051	11848655	0.197272
RML4321	JL3 24	J774	Live Mtb	24 h	24449485	20078050	0.821205	98.27	2610193	0.1068	89091	0.0036	0	0.0646	0.0038	4371435	0.178795
				AVERAGE	4.8035e+07	3.73427e+07	0.777199	98.06	5.67172e+06	0.118617	207682	0.00436667	0	0.0953167	0.00450556	1.06923e+07	0.222801
				MEDIAN	5.13194e+07	4.0051e+07	0.78929	98.13	5.59021e+06	0.11655	195521	0.0043	0	0.08805	0.0041	1.01684e+07	0.21071
				MAXIMUM	78400038	61815069	0.840876	98.82	10645279	0.1482	360729	0.0066	0	0.1766	0.0079	19228473	0.303709
				MINIMUM	20141994	16114887	0.696291	96.2	2409969	0.0932	89091	0.0026	0	0.0472	0.0025	4027107	0.159124
				TOTAL	864630645	672168454			102090912		3738269					192462191
1Twice the amount of library added when multiplexing compared to the other libraries
2These libraries were sequenced twice and the results were added up

## Sheet: J774_Mapping
Library ID	Sample ID	Cells	Treatment	Time point	No. uniquely mapped reads	No of reads in Gene	Percent in Gene	No of reads in exons	Percent in exons	No of reads in rRNA	Percent in rRNA	No of reads in Mithocondrial DNA	Percent in Mithocondrial DNA
RML035	JU1 4	J774	Uninfected	4 h	20966916	18763908	89.49	16012175	76.3688	184287	0.87894	397323	1.895
RML037	JI1 4	J774	g-irradiated Mtb	4 h	29759512	26775473	89.97	21970819	73.8279	558719	1.87745	835905	2.80887
RML0381	JL1 4	J774	Live Mtb	4 h	57318151	43967740	76.71	32831542	57.2795	2.18501e+06	3.81208	2.76033e+06	4.81581
RML039	JU1 24	J774	Uninfected	24 h	39701029	37698053	94.95	32400131	81.6103	154966	0.390332	580173	1.46135
RML041	JI1 24	J774	g-irradiated Mtb	24 h	28954890	20462365	70.67	15101069	52.1538	987348	3.40995	1.17065e+06	4.04302
RML0421	JL1 24	J774	Live Mtb	24 h	40916880	37651266	92.02	31125021	76.0689	930398	2.27387	1.38415e+06	3.38284
RML4212	JU2 4	J774	Uninfected	4 h	43051345	41531364	96.47	36288726	84.2917	75907.2	0.176318	412760	0.958763
RML4232	JI2 4	J774	g-irradiated Mtb	4 h	61815069	56086914	90.73	44407886	71.8399	1.57773e+06	2.55234	2.08927e+06	3.37987
RML4241,2	JL2 4	J774	Live Mtb	4 h	49018592	46868267	95.61	41133479	83.914	40182.7	0.0819744	536019	1.0935
RML425	JU2 24	J774	Uninfected	24 h	43128127	41365532	95.91	36697864	85.0903	29845.6	0.0692021	403389	0.935328
RML427	JI2 24	J774	g-irradiated Mtb	24 h	16114887	15429889	95.75	13554518	84.1118	94506	0.586452	227299	1.41049
RML4281	JL2 24	J774	Live Mtb	24 h	44177548	42651956	96.55	38669971	87.5331	31895.5	0.0721984	395385	0.894991
RML449	JU3 4	J774	Uninfected	4 h	27228984	23122548	84.92	17766049	65.2468	1.09935e+06	4.03743	1.28368e+06	4.71439
RML451	JI3 4	J774	g-irradiated Mtb	4 h	38010655	27179954	71.51	18983438	49.9424	1.78207e+06	4.68835	2.00693e+06	5.27992
RML4521	JL3 4	J774	Live Mtb	4 h	23312962	22128617	94.92	19146094	82.1264	33524.8	0.143803	211564	0.907494
RML429	JU3 24	J774	Uninfected	24 h	40400976	38912743	96.32	34171989	84.5821	61632.9	0.152553	287119	0.710673
RML431	JI3 24	J774	g-irradiated Mtb	24 h	48213881	44762964	92.84	36755775	76.2348	1.00695e+06	2.0885	1.31136e+06	2.71988
RML4321	JL3 24	J774	Live Mtb	24 h	20078050	19095367	95.11	16246734	80.9179	273388	1.36163	412780	2.05588
				AVERAGE	3.73427e+07	3.35808e+07	90.025	2.79591e+07	75.1745	617095	1.59185	928116	2.41489
				MEDIAN	4.0051e+07	3.76747e+07	93.88	31762576	78.6433	228838	1.12028	558096	1.97544
				MAXIMUM	61815069	56086914	96.55	44407886	87.5331	2.18501e+06	4.68835	2.76033e+06	5.27992
				MINIMUM	16114887	15429889	70.67	13554518	49.9424	29845.6	0.0692021	211564	0.710673
				TOTAL	672168454	604454920		503263280		1.11077e+07		1.67061e+07
1Twice the amount of library added when multiplexing compared to the other libraries
2These libraries were sequenced twice and the results were added up
